# Supplementary material for: Transcriptome-Wide Analysis of Stationary Phase Small ncRNAs in E. coli
Source: Int J Mol Sci. 2021 Feb 8;22(4):1703. doi: 10.3390/ijms22041703 (PMC7914890; doi:10.3390/ijms22041703)
Supplement: Supplementary file 1 [file ijms-22-01703-s001.zip]

Archive with 8 entries (7 files):
- ijms-1059447-sup/
- ijms-1059447-sup/Supplementary Materials_final.pdf
- ijms-1059447-sup/Table S1.xlsx
- ijms-1059447-sup/Table S2.xlsx
- ijms-1059447-sup/Table S3.xlsx
- ijms-1059447-sup/Table S4.xlsx
- ijms-1059447-sup/Table S5.xlsx
- ijms-1059447-sup/uncropped blots & gels.pdf
