# Supplementary material for: Transcriptome-Wide Analysis of Stationary Phase Small ncRNAs in E. coli
Source: Int J Mol Sci. 2021 Feb 8;22(4):1703. doi: 10.3390/ijms22041703 (PMC7914890; doi:10.3390/ijms22041703)
Supplement: Supplementary file 1 [file ijms-22-01703-s001.zip › ijms-1059447-sup/Table S1.xlsx]

## Sheet: Libraries
Library Number	Sample Condition	Biological Replicate	Total number of reads
HL4RPI2	LB 0.4 R	II	3163645
HLRPI11	LB 0.4 R	I	6114522
HL4RPI1	LB 0.4 T	II	3310611
HLRPI10	LB 0.4 T	I	6755521
HL4RPI5	LB 48h 0h R	II	2259889
HLRPI12	LB 48h 0h R	I	7489862
HL4RPI3	LB 48h 0h T	II	2833236
HLRPI13	LB 48h 0h T	I	8575949
HL4RPI10	MOPS 0.4 R	II	2104979
HLRPI18	MOPS 0.4 R	I	11217431
HL4RPI9	MOPS 0.4 T	II	2760195
HLRPI17	MOPS 0.4 T	I	7907828
HLRPI16	MOPS 5d 0h R	I	8377719
HL4RPI34	MOPS 5d 0h R	II	2923655
HL4RPI17	MOPS 5d 0h T	II	2381769
HLRPI2	MOPS 5d 0h T	I	7817925
Description
Library Number	Internal labelling of libraries
Sample Condition	Time point from which RNA was extracted. 0.4 is OD600=0.4. h=hours, d= days. R=ribosome, T=total RNA
Biological Replicate	I= biological replicate 1, II= biological replicate 2.
Total number of reads	Total number of sequenced reads per library.

## Sheet: Legend
Label	Description
Processing Product	designated name of the processing product always eg FM_+NC_000913.2_0000147_125 (FM_strandNC_genome accession number_coordinate_size in nucleotides)
Start	predicted start coordinate
End	predicted end coordinate
Strand	strand from which the processing product derives from
Biotype	type of genomic location
Annotation	Annotation of genomic context of the processing product with brief description of function.
RPM	reads per million.
Total Counts	read counts given in absolute numbers.
Uniqness	genomic uniqness of processing product calculated by taking an average of mapping number of all reads of the processing product.
Consensus Sequence	includes +/- 2 nucleotides (extra nucleotides separated by *): eg. CT*CTAGTCAGTC*T
Consensus Quality	quality of consensus sequence +/- 2 nucleotides (extra nucleotides separated by *): eg. 89*999999999*8.
Coverage	coverage of reads of processing products +/- 2 nucleotides (extra nucleotides separated by *): eg. 0;2;*;50;50...50...50;49;*10;0
Relative Coverage	relative coverage of calculated by calculating coverage of pp divided by coverage in the region.

## Sheet: Features
Processing Product	Start	End	Strand	Annotation
FM_+NC_000913.2_0000147_125	147	272	+	thrL:protein_coding:thr operon leader peptide
FM_+NC_000913.2_0000283_20	283	303	+	intergenic
FM_+NC_000913.2_0000320_42	320	362	+	thrA:protein_coding:fused aspartokinase I and homoserine dehydrogenase I;bifunctional: aspartokinase I (N-terminal)%3B homoserine dehydrogenase I (C-terminal)
FM_+NC_000913.2_0000415_31	415	446	+	thrA:protein_coding:fused aspartokinase I and homoserine dehydrogenase I;bifunctional: aspartokinase I (N-terminal)%3B homoserine dehydrogenase I (C-terminal)
FM_+NC_000913.2_0000415_34	415	449	+	thrA:protein_coding:fused aspartokinase I and homoserine dehydrogenase I;bifunctional: aspartokinase I (N-terminal)%3B homoserine dehydrogenase I (C-terminal)
FM_+NC_000913.2_0000485_30	485	515	+	thrA:protein_coding:fused aspartokinase I and homoserine dehydrogenase I;bifunctional: aspartokinase I (N-terminal)%3B homoserine dehydrogenase I (C-terminal)
FM_+NC_000913.2_0000486_22	486	508	+	thrA:protein_coding:fused aspartokinase I and homoserine dehydrogenase I;bifunctional: aspartokinase I (N-terminal)%3B homoserine dehydrogenase I (C-terminal)
FM_+NC_000913.2_0000611_68	611	679	+	thrA:protein_coding:fused aspartokinase I and homoserine dehydrogenase I;bifunctional: aspartokinase I (N-terminal)%3B homoserine dehydrogenase I (C-terminal)
FM_+NC_000913.2_0000722_46	722	768	+	thrA:protein_coding:fused aspartokinase I and homoserine dehydrogenase I;bifunctional: aspartokinase I (N-terminal)%3B homoserine dehydrogenase I (C-terminal)
FM_+NC_000913.2_0000732_23	732	755	+	thrA:protein_coding:fused aspartokinase I and homoserine dehydrogenase I;bifunctional: aspartokinase I (N-terminal)%3B homoserine dehydrogenase I (C-terminal)
FM_+NC_000913.2_0001008_45	1008	1053	+	thrA:protein_coding:fused aspartokinase I and homoserine dehydrogenase I;bifunctional: aspartokinase I (N-terminal)%3B homoserine dehydrogenase I (C-terminal)
FM_+NC_000913.2_0001008_49	1008	1057	+	thrA:protein_coding:fused aspartokinase I and homoserine dehydrogenase I;bifunctional: aspartokinase I (N-terminal)%3B homoserine dehydrogenase I (C-terminal)
FM_+NC_000913.2_0001014_39	1014	1053	+	thrA:protein_coding:fused aspartokinase I and homoserine dehydrogenase I;bifunctional: aspartokinase I (N-terminal)%3B homoserine dehydrogenase I (C-terminal)
FM_-NC_000913.2_0001091_85	1091	1176	-	antisense:thrA:protein_coding:fused aspartokinase I and homoserine dehydrogenase I;bifunctional: aspartokinase I (N-terminal)%3B homoserine dehydrogenase I (C-terminal)
FM_+NC_000913.2_0001294_74	1294	1368	+	thrA:protein_coding:fused aspartokinase I and homoserine dehydrogenase I;bifunctional: aspartokinase I (N-terminal)%3B homoserine dehydrogenase I (C-terminal)
FM_+NC_000913.2_0001469_40	1469	1509	+	thrA:protein_coding:fused aspartokinase I and homoserine dehydrogenase I;bifunctional: aspartokinase I (N-terminal)%3B homoserine dehydrogenase I (C-terminal)
FM_+NC_000913.2_0001746_37	1746	1783	+	thrA:protein_coding:fused aspartokinase I and homoserine dehydrogenase I;bifunctional: aspartokinase I (N-terminal)%3B homoserine dehydrogenase I (C-terminal)
FM_-NC_000913.2_0002229_28	2229	2257	-	antisense:thrA:protein_coding:fused aspartokinase I and homoserine dehydrogenase I;bifunctional: aspartokinase I (N-terminal)%3B homoserine dehydrogenase I (C-terminal)
FM_+NC_000913.2_0002363_21	2363	2384	+	thrA:protein_coding:fused aspartokinase I and homoserine dehydrogenase I;bifunctional: aspartokinase I (N-terminal)%3B homoserine dehydrogenase I (C-terminal)
FM_+NC_000913.2_0002436_23	2436	2459	+	thrA:protein_coding:fused aspartokinase I and homoserine dehydrogenase I;bifunctional: aspartokinase I (N-terminal)%3B homoserine dehydrogenase I (C-terminal)
FM_+NC_000913.2_0002777_42	2777	2819	+	thrA:protein_coding:fused aspartokinase I and homoserine dehydrogenase I;bifunctional: aspartokinase I (N-terminal)%3B homoserine dehydrogenase I (C-terminal);thrB:protein_coding:homoserine kinase
FM_+NC_000913.2_0003074_27	3074	3101	+	thrB:protein_coding:homoserine kinase
FM_+NC_000913.2_0003333_35	3333	3368	+	thrB:protein_coding:homoserine kinase
FM_+NC_000913.2_0003377_19	3377	3396	+	thrB:protein_coding:homoserine kinase
FM_+NC_000913.2_0003400_48	3400	3448	+	thrB:protein_coding:homoserine kinase
FM_+NC_000913.2_0003688_32	3688	3720	+	thrB:protein_coding:homoserine kinase
FM_+NC_000913.2_0003809_19	3809	3828	+	thrC:protein_coding:threonine synthase
FM_+NC_000913.2_0003809_48	3809	3857	+	thrC:protein_coding:threonine synthase
FM_+NC_000913.2_0003828_28	3828	3856	+	thrC:protein_coding:threonine synthase
FM_+NC_000913.2_0003828_31	3828	3859	+	thrC:protein_coding:threonine synthase
FM_+NC_000913.2_0004087_30	4087	4117	+	thrC:protein_coding:threonine synthase
FM_+NC_000913.2_0004411_43	4411	4454	+	thrC:protein_coding:threonine synthase
FM_+NC_000913.2_0004773_25	4773	4798	+	thrC:protein_coding:threonine synthase
FM_+NC_000913.2_0005032_33	5032	5065	+	intergenic
FM_+NC_000913.2_0005084_29	5084	5113	+	intergenic
FM_+NC_000913.2_0005144_25	5144	5169	+	intergenic
FM_-NC_000913.2_0005560_44	5560	5604	-	antisense:RIP1:repeat_region:RIP1 (repetitive extragenic palindromic) element%3B contains 2 REP sequences and 1 IHF site
FM_+NC_000913.2_0005644_25	5644	5669	+	RIP1:repeat_region:RIP1 (repetitive extragenic palindromic) element%3B contains 2 REP sequences and 1 IHF site
FM_-NC_000913.2_0005647_24	5647	5671	-	antisense:RIP1:repeat_region:RIP1 (repetitive extragenic palindromic) element%3B contains 2 REP sequences and 1 IHF site
FM_-NC_000913.2_0006435_48	6435	6483	-	yaaA:protein_coding:peroxide resistance protein%2C lowers intracellular iron
FM_-NC_000913.2_0006760_18	6760	6778	-	yaaJ:protein_coding:putative transporter;inner membrane transport protein
FM_+NC_000913.2_0007624_92	7624	7716	+	antisense:yaaJ:protein_coding:putative transporter;inner membrane transport protein
FM_+NC_000913.2_0008190_28	8190	8218	+	intergenic
FM_+NC_000913.2_0008197_58	8197	8255	+	talB:protein_coding:transaldolase B
FM_+NC_000913.2_0008207_50	8207	8257	+	talB:protein_coding:transaldolase B
FM_+NC_000913.2_0008475_31	8475	8506	+	talB:protein_coding:transaldolase B
FM_+NC_000913.2_0008608_31	8608	8639	+	talB:protein_coding:transaldolase B
FM_+NC_000913.2_0008650_55	8650	8705	+	talB:protein_coding:transaldolase B
FM_+NC_000913.2_0008661_48	8661	8709	+	talB:protein_coding:transaldolase B
FM_+NC_000913.2_0009158_71	9158	9229	+	talB:protein_coding:transaldolase B
FM_+NC_000913.2_0009206_24	9206	9230	+	intergenic
FM_+NC_000913.2_0009276_53	9276	9329	+	mog:protein_coding:putative molybdochetalase in molybdopterine biosynthesis;molybdochelatase incorporating molybdenum into molybdopterin
FM_+NC_000913.2_0009276_151	9276	9427	+	mog:protein_coding:putative molybdochetalase in molybdopterine biosynthesis;molybdochelatase incorporating molybdenum into molybdopterin
FM_+NC_000913.2_0009330_65	9330	9395	+	mog:protein_coding:putative molybdochetalase in molybdopterine biosynthesis;molybdochelatase incorporating molybdenum into molybdopterin
FM_+NC_000913.2_0009394_32	9394	9426	+	mog:protein_coding:putative molybdochetalase in molybdopterine biosynthesis;molybdochelatase incorporating molybdenum into molybdopterin
FM_-NC_000913.2_0012043_28	12043	12071	-	intergenic
FM_+NC_000913.2_0012047_49	12047	12096	+	intergenic
FM_+NC_000913.2_0012047_39	12047	12086	+	intergenic
FM_+NC_000913.2_0012079_26	12079	12105	+	intergenic
FM_+NC_000913.2_0012122_36	12122	12158	+	intergenic
FM_+NC_000913.2_0012528_43	12528	12571	+	dnaK:protein_coding:chaperone Hsp70%2C co-chaperone with DnaJ;chaperone Hsp70%3B DNA biosynthesis%3B autoregulated heat shock proteins
FM_+NC_000913.2_0012579_72	12579	12651	+	dnaK:protein_coding:chaperone Hsp70%2C co-chaperone with DnaJ;chaperone Hsp70%3B DNA biosynthesis%3B autoregulated heat shock proteins
FM_+NC_000913.2_0012788_76	12788	12864	+	dnaK:protein_coding:chaperone Hsp70%2C co-chaperone with DnaJ;chaperone Hsp70%3B DNA biosynthesis%3B autoregulated heat shock proteins
FM_+NC_000913.2_0012890_57	12890	12947	+	dnaK:protein_coding:chaperone Hsp70%2C co-chaperone with DnaJ;chaperone Hsp70%3B DNA biosynthesis%3B autoregulated heat shock proteins
FM_+NC_000913.2_0012890_26	12890	12916	+	dnaK:protein_coding:chaperone Hsp70%2C co-chaperone with DnaJ;chaperone Hsp70%3B DNA biosynthesis%3B autoregulated heat shock proteins
FM_+NC_000913.2_0012917_31	12917	12948	+	dnaK:protein_coding:chaperone Hsp70%2C co-chaperone with DnaJ;chaperone Hsp70%3B DNA biosynthesis%3B autoregulated heat shock proteins
FM_+NC_000913.2_0013126_22	13126	13148	+	dnaK:protein_coding:chaperone Hsp70%2C co-chaperone with DnaJ;chaperone Hsp70%3B DNA biosynthesis%3B autoregulated heat shock proteins
FM_+NC_000913.2_0013126_25	13126	13151	+	dnaK:protein_coding:chaperone Hsp70%2C co-chaperone with DnaJ;chaperone Hsp70%3B DNA biosynthesis%3B autoregulated heat shock proteins
FM_+NC_000913.2_0013126_68	13126	13194	+	dnaK:protein_coding:chaperone Hsp70%2C co-chaperone with DnaJ;chaperone Hsp70%3B DNA biosynthesis%3B autoregulated heat shock proteins
FM_+NC_000913.2_0013636_50	13636	13686	+	dnaK:protein_coding:chaperone Hsp70%2C co-chaperone with DnaJ;chaperone Hsp70%3B DNA biosynthesis%3B autoregulated heat shock proteins
FM_+NC_000913.2_0013785_79	13785	13864	+	dnaK:protein_coding:chaperone Hsp70%2C co-chaperone with DnaJ;chaperone Hsp70%3B DNA biosynthesis%3B autoregulated heat shock proteins
FM_+NC_000913.2_0013976_22	13976	13998	+	dnaK:protein_coding:chaperone Hsp70%2C co-chaperone with DnaJ;chaperone Hsp70%3B DNA biosynthesis%3B autoregulated heat shock proteins
FM_+NC_000913.2_0014100_30	14100	14130	+	intergenic
FM_+NC_000913.2_0014100_36	14100	14136	+	intergenic
FM_+NC_000913.2_0014522_21	14522	14543	+	dnaJ:protein_coding:chaperone Hsp40%2C co-chaperone with DnaK;chaperone with DnaK%3B heat shock protein
FM_+NC_000913.2_0014527_39	14527	14566	+	dnaJ:protein_coding:chaperone Hsp40%2C co-chaperone with DnaK;chaperone with DnaK%3B heat shock protein
FM_+NC_000913.2_0015072_158	15072	15230	+	dnaJ:protein_coding:chaperone Hsp40%2C co-chaperone with DnaK;chaperone with DnaK%3B heat shock protein
FM_+NC_000913.2_0015275_56	15275	15331	+	dnaJ:protein_coding:chaperone Hsp40%2C co-chaperone with DnaK;chaperone with DnaK%3B heat shock protein
FM_+NC_000913.2_0015299_31	15299	15330	+	intergenic
FM_+NC_000913.2_0015401_24	15401	15425	+	intergenic
FM_+NC_000913.2_0015431_102	15431	15533	+	insL1:protein_coding:IS186 transposase
FM_+NC_000913.2_0015552_55	15552	15607	+	insL1:protein_coding:IS186 transposase
FM_+NC_000913.2_0015552_58	15552	15610	+	insL1:protein_coding:IS186 transposase
FM_+NC_000913.2_0015552_23	15552	15575	+	insL1:protein_coding:IS186 transposase
FM_+NC_000913.2_0015977_32	15977	16009	+	insL1:protein_coding:IS186 transposase
FM_-NC_000913.2_0016152_33	16152	16185	-	antisense:insL1:protein_coding:IS186 transposase
FM_-NC_000913.2_0016158_21	16158	16179	-	antisense:insL1:protein_coding:IS186 transposase
FM_+NC_000913.2_0016490_122	16490	16612	+	insL1:protein_coding:IS186 transposase
FM_+NC_000913.2_0016538_74	16538	16612	+	insL1:protein_coding:IS186 transposase
FM_-NC_000913.2_0016674_27	16674	16701	-	intergenic
FM_-NC_000913.2_0016682_19	16682	16701	-	intergenic
FM_+NC_000913.2_0016958_40	16958	16998	+	sokC:ncRNA:antisense_RNA;IS186A interrupts hokC transcript downstream of hokC gene in K-12;sRNA antisense regulator blocking mokC%2C and hence hokC%2C translation
FM_+NC_000913.2_0016958_21	16958	16979	+	sokC:ncRNA:antisense_RNA;IS186A interrupts hokC transcript downstream of hokC gene in K-12;sRNA antisense regulator blocking mokC%2C and hence hokC%2C translation
FM_+NC_000913.2_0016960_35	16960	16995	+	sokC:ncRNA:antisense_RNA;IS186A interrupts hokC transcript downstream of hokC gene in K-12;sRNA antisense regulator blocking mokC%2C and hence hokC%2C translation
FM_+NC_000913.2_0016983_24	16983	17007	+	sokC:ncRNA:antisense_RNA;IS186A interrupts hokC transcript downstream of hokC gene in K-12;sRNA antisense regulator blocking mokC%2C and hence hokC%2C translation
FM_+NC_000913.2_0016986_21	16986	17007	+	sokC:ncRNA:antisense_RNA;IS186A interrupts hokC transcript downstream of hokC gene in K-12;sRNA antisense regulator blocking mokC%2C and hence hokC%2C translation
FM_+NC_000913.2_0019863_27	19863	19890	+	antisense:insB1:protein_coding:IS1 transposase B
FM_+NC_000913.2_0019877_37	19877	19914	+	antisense:insB1:protein_coding:IS1 transposase B
FM_-NC_000913.2_0019886_33	19886	19919	-	insB1:protein_coding:IS1 transposase B
FM_+NC_000913.2_0019888_24	19888	19912	+	antisense:insB1:protein_coding:IS1 transposase B
FM_+NC_000913.2_0019893_19	19893	19912	+	antisense:insB1:protein_coding:IS1 transposase B
FM_+NC_000913.2_0020110_48	20110	20158	+	antisense:insB1:protein_coding:IS1 transposase B
FM_+NC_000913.2_0020116_38	20116	20154	+	antisense:insB1:protein_coding:IS1 transposase B
FM_+NC_000913.2_0020271_32	20271	20303	+	antisense:insA:protein_coding:insA1;IS1 repressor TnpA;antisense:insB1:protein_coding:IS1 transposase B
FM_-NC_000913.2_0020302_38	20302	20340	-	insA:protein_coding:insA1;IS1 repressor TnpA;insB1:protein_coding:IS1 transposase B
FM_+NC_000913.2_0020398_21	20398	20419	+	antisense:insA:protein_coding:insA1;IS1 repressor TnpA
FM_+NC_000913.2_0020398_25	20398	20423	+	antisense:insA:protein_coding:insA1;IS1 repressor TnpA
FM_+NC_000913.2_0020477_22	20477	20499	+	antisense:insA:protein_coding:insA1;IS1 repressor TnpA
FM_-NC_000913.2_0020837_31	20837	20868	-	rpsT:protein_coding:30S ribosomal subunit protein S20
FM_-NC_000913.2_0020876_34	20876	20910	-	rpsT:protein_coding:30S ribosomal subunit protein S20
FM_-NC_000913.2_0020942_78	20942	21020	-	rpsT:protein_coding:30S ribosomal subunit protein S20
FM_-NC_000913.2_0021058_54	21058	21112	-	rpsT:protein_coding:30S ribosomal subunit protein S20
FM_-NC_000913.2_0021164_37	21164	21201	-	antisense:yaaY:protein_coding:hypothetical protein
FM_-NC_000913.2_0021184_23	21184	21207	-	antisense:yaaY:protein_coding:hypothetical protein
FM_+NC_000913.2_0021393_35	21393	21428	+	ribF:protein_coding:bifunctional riboflavin kinase/FAD synthetase;yaaY:protein_coding:hypothetical protein
FM_+NC_000913.2_0021929_24	21929	21953	+	ribF:protein_coding:bifunctional riboflavin kinase/FAD synthetase
FM_+NC_000913.2_0021929_20	21929	21949	+	ribF:protein_coding:bifunctional riboflavin kinase/FAD synthetase
FM_+NC_000913.2_0022023_29	22023	22052	+	ribF:protein_coding:bifunctional riboflavin kinase/FAD synthetase
FM_+NC_000913.2_0022023_25	22023	22048	+	ribF:protein_coding:bifunctional riboflavin kinase/FAD synthetase
FM_+NC_000913.2_0022371_34	22371	22405	+	ileS:protein_coding:isoleucyl-tRNA synthetase;isoleucine tRNA synthetase
FM_+NC_000913.2_0022737_51	22737	22788	+	ileS:protein_coding:isoleucyl-tRNA synthetase;isoleucine tRNA synthetase
FM_+NC_000913.2_0022943_21	22943	22964	+	ileS:protein_coding:isoleucyl-tRNA synthetase;isoleucine tRNA synthetase
FM_+NC_000913.2_0023033_23	23033	23056	+	ileS:protein_coding:isoleucyl-tRNA synthetase;isoleucine tRNA synthetase
FM_+NC_000913.2_0023094_31	23094	23125	+	ileS:protein_coding:isoleucyl-tRNA synthetase;isoleucine tRNA synthetase
FM_+NC_000913.2_0023104_150	23104	23254	+	ileS:protein_coding:isoleucyl-tRNA synthetase;isoleucine tRNA synthetase
FM_+NC_000913.2_0023171_29	23171	23200	+	ileS:protein_coding:isoleucyl-tRNA synthetase;isoleucine tRNA synthetase
FM_+NC_000913.2_0023325_20	23325	23345	+	ileS:protein_coding:isoleucyl-tRNA synthetase;isoleucine tRNA synthetase
FM_+NC_000913.2_0023359_19	23359	23378	+	ileS:protein_coding:isoleucyl-tRNA synthetase;isoleucine tRNA synthetase
FM_+NC_000913.2_0023433_37	23433	23470	+	ileS:protein_coding:isoleucyl-tRNA synthetase;isoleucine tRNA synthetase
FM_+NC_000913.2_0023433_27	23433	23460	+	ileS:protein_coding:isoleucyl-tRNA synthetase;isoleucine tRNA synthetase
FM_+NC_000913.2_0023465_18	23465	23483	+	ileS:protein_coding:isoleucyl-tRNA synthetase;isoleucine tRNA synthetase
FM_+NC_000913.2_0023719_28	23719	23747	+	ileS:protein_coding:isoleucyl-tRNA synthetase;isoleucine tRNA synthetase
FM_+NC_000913.2_0023892_52	23892	23944	+	ileS:protein_coding:isoleucyl-tRNA synthetase;isoleucine tRNA synthetase
FM_+NC_000913.2_0024311_26	24311	24337	+	ileS:protein_coding:isoleucyl-tRNA synthetase;isoleucine tRNA synthetase
FM_+NC_000913.2_0024606_37	24606	24643	+	ileS:protein_coding:isoleucyl-tRNA synthetase;isoleucine tRNA synthetase
FM_+NC_000913.2_0024831_25	24831	24856	+	ileS:protein_coding:isoleucyl-tRNA synthetase;isoleucine tRNA synthetase
FM_+NC_000913.2_0024831_20	24831	24851	+	ileS:protein_coding:isoleucyl-tRNA synthetase;isoleucine tRNA synthetase
FM_+NC_000913.2_0025223_102	25223	25325	+	lspA:protein_coding:prolipoprotein signal peptidase (SPase II);prolipoprotein signal peptidase (signal peptidase II)
FM_+NC_000913.2_0025267_58	25267	25325	+	lspA:protein_coding:prolipoprotein signal peptidase (SPase II);prolipoprotein signal peptidase (signal peptidase II)
FM_+NC_000913.2_0025274_51	25274	25325	+	lspA:protein_coding:prolipoprotein signal peptidase (SPase II);prolipoprotein signal peptidase (signal peptidase II)
FM_+NC_000913.2_0025516_33	25516	25549	+	lspA:protein_coding:prolipoprotein signal peptidase (SPase II);prolipoprotein signal peptidase (signal peptidase II)
FM_+NC_000913.2_0025516_42	25516	25558	+	lspA:protein_coding:prolipoprotein signal peptidase (SPase II);prolipoprotein signal peptidase (signal peptidase II)
FM_+NC_000913.2_0025518_23	25518	25541	+	lspA:protein_coding:prolipoprotein signal peptidase (SPase II);prolipoprotein signal peptidase (signal peptidase II)
FM_+NC_000913.2_0025584_31	25584	25615	+	lspA:protein_coding:prolipoprotein signal peptidase (SPase II);prolipoprotein signal peptidase (signal peptidase II)
FM_+NC_000913.2_0025628_28	25628	25656	+	lspA:protein_coding:prolipoprotein signal peptidase (SPase II);prolipoprotein signal peptidase (signal peptidase II)
FM_+NC_000913.2_0025704_67	25704	25771	+	REP2:repeat_region:REP2 (repetitive extragenic palindromic) element%3B contains 2 REP sequences
FM_+NC_000913.2_0025704_24	25704	25728	+	REP2:repeat_region:REP2 (repetitive extragenic palindromic) element%3B contains 2 REP sequences
FM_+NC_000913.2_0025733_31	25733	25764	+	REP2:repeat_region:REP2 (repetitive extragenic palindromic) element%3B contains 2 REP sequences
FM_-NC_000913.2_0025760_28	25760	25788	-	antisense:REP2:repeat_region:REP2 (repetitive extragenic palindromic) element%3B contains 2 REP sequences
FM_-NC_000913.2_0025764_24	25764	25788	-	antisense:REP2:repeat_region:REP2 (repetitive extragenic palindromic) element%3B contains 2 REP sequences
FM_+NC_000913.2_0025769_31	25769	25800	+	REP2:repeat_region:REP2 (repetitive extragenic palindromic) element%3B contains 2 REP sequences
FM_+NC_000913.2_0025771_28	25771	25799	+	REP2:repeat_region:REP2 (repetitive extragenic palindromic) element%3B contains 2 REP sequences
FM_+NC_000913.2_0025771_24	25771	25795	+	REP2:repeat_region:REP2 (repetitive extragenic palindromic) element%3B contains 2 REP sequences
FM_-NC_000913.2_0025773_24	25773	25797	-	antisense:REP2:repeat_region:REP2 (repetitive extragenic palindromic) element%3B contains 2 REP sequences
FM_+NC_000913.2_0025833_107	25833	25940	+	fkpB:protein_coding:FKBP-type peptidyl-prolyl cis-trans isomerase (rotamase)
FM_+NC_000913.2_0026236_37	26236	26273	+	fkpB:protein_coding:FKBP-type peptidyl-prolyl cis-trans isomerase (rotamase)
FM_+NC_000913.2_0026248_20	26248	26268	+	fkpB:protein_coding:FKBP-type peptidyl-prolyl cis-trans isomerase (rotamase)
FM_+NC_000913.2_0026663_121	26663	26784	+	ispH:protein_coding:4-hydroxy-3-methylbut-2-enyl diphosphate reductase%2C 4Fe-4S protein
FM_+NC_000913.2_0026678_32	26678	26710	+	ispH:protein_coding:4-hydroxy-3-methylbut-2-enyl diphosphate reductase%2C 4Fe-4S protein
FM_+NC_000913.2_0026915_49	26915	26964	+	ispH:protein_coding:4-hydroxy-3-methylbut-2-enyl diphosphate reductase%2C 4Fe-4S protein
FM_+NC_000913.2_0027050_35	27050	27085	+	ispH:protein_coding:4-hydroxy-3-methylbut-2-enyl diphosphate reductase%2C 4Fe-4S protein
FM_+NC_000913.2_0028184_72	28184	28256	+	rihC:protein_coding:ribonucleoside hydrolase 3
FM_+NC_000913.2_0028428_23	28428	28451	+	dapB:protein_coding:dihydrodipicolinate reductase
FM_+NC_000913.2_0029550_25	29550	29575	+	intergenic
FM_+NC_000913.2_0029619_28	29619	29647	+	intergenic
FM_+NC_000913.2_0029654_38	29654	29692	+	carA:protein_coding:carbamoyl phosphate synthetase small subunit%2C glutamine amidotransferase
FM_+NC_000913.2_0030020_18	30020	30038	+	carA:protein_coding:carbamoyl phosphate synthetase small subunit%2C glutamine amidotransferase
FM_+NC_000913.2_0030436_64	30436	30500	+	carA:protein_coding:carbamoyl phosphate synthetase small subunit%2C glutamine amidotransferase
FM_+NC_000913.2_0030457_23	30457	30480	+	carA:protein_coding:carbamoyl phosphate synthetase small subunit%2C glutamine amidotransferase
FM_+NC_000913.2_0030644_27	30644	30671	+	carA:protein_coding:carbamoyl phosphate synthetase small subunit%2C glutamine amidotransferase
FM_+NC_000913.2_0030766_80	30766	30846	+	carA:protein_coding:carbamoyl phosphate synthetase small subunit%2C glutamine amidotransferase;carB:protein_coding:carbamoyl-phosphate synthase large subunit
FM_+NC_000913.2_0030878_90	30878	30968	+	carB:protein_coding:carbamoyl-phosphate synthase large subunit
FM_+NC_000913.2_0031264_43	31264	31307	+	carB:protein_coding:carbamoyl-phosphate synthase large subunit
FM_+NC_000913.2_0031386_20	31386	31406	+	carB:protein_coding:carbamoyl-phosphate synthase large subunit
FM_+NC_000913.2_0031386_24	31386	31410	+	carB:protein_coding:carbamoyl-phosphate synthase large subunit
FM_+NC_000913.2_0031386_27	31386	31413	+	carB:protein_coding:carbamoyl-phosphate synthase large subunit
FM_+NC_000913.2_0032104_50	32104	32154	+	carB:protein_coding:carbamoyl-phosphate synthase large subunit
FM_+NC_000913.2_0032329_42	32329	32371	+	carB:protein_coding:carbamoyl-phosphate synthase large subunit
FM_+NC_000913.2_0032698_80	32698	32778	+	carB:protein_coding:carbamoyl-phosphate synthase large subunit
FM_+NC_000913.2_0033157_36	33157	33193	+	carB:protein_coding:carbamoyl-phosphate synthase large subunit
FM_+NC_000913.2_0033159_33	33159	33192	+	carB:protein_coding:carbamoyl-phosphate synthase large subunit
FM_+NC_000913.2_0033272_19	33272	33291	+	carB:protein_coding:carbamoyl-phosphate synthase large subunit
FM_+NC_000913.2_0033866_48	33866	33914	+	carB:protein_coding:carbamoyl-phosphate synthase large subunit
FM_+NC_000913.2_0034085_23	34085	34108	+	intergenic
FM_+NC_000913.2_0039172_18	39172	39190	+	REP4:repeat_region:REP4 (repetitive extragenic palindromic) element%3B contains 2 REP sequences
FM_-NC_000913.2_0039880_20	39880	39900	-	caiA:protein_coding:probable carnitine operon oxidoreductase;crotonobetaine reductase subunit II%2C FAD-binding
FM_-NC_000913.2_0046069_72	46069	46141	-	antisense:yaaU:protein_coding:putative transporter;putative transport protein
FM_-NC_000913.2_0046070_44	46070	46114	-	antisense:yaaU:protein_coding:putative transporter;putative transport protein
FM_+NC_000913.2_0049850_50	49850	49900	+	folA:protein_coding:dihydrofolate reductase;dihydrofolate reductase type I%3B trimethoprim resistance
FM_+NC_000913.2_0050379_22	50379	50401	+	antisense:apaH:protein_coding:diadenosine tetraphosphatase
FM_-NC_000913.2_0051384_40	51384	51424	-	apaG:protein_coding:protein associated with Co2+ and Mg2+ efflux
FM_-NC_000913.2_0051410_20	51410	51430	-	apaG:protein_coding:protein associated with Co2+ and Mg2+ efflux
FM_-NC_000913.2_0051631_23	51631	51654	-	rsmA:protein_coding:16S rRNA m(6)A1518%2C m(6)A1519 dimethyltransferase%2C SAM-dependent
FM_-NC_000913.2_0051713_31	51713	51744	-	rsmA:protein_coding:16S rRNA m(6)A1518%2C m(6)A1519 dimethyltransferase%2C SAM-dependent
FM_-NC_000913.2_0051890_30	51890	51920	-	rsmA:protein_coding:16S rRNA m(6)A1518%2C m(6)A1519 dimethyltransferase%2C SAM-dependent
FM_-NC_000913.2_0051890_22	51890	51912	-	rsmA:protein_coding:16S rRNA m(6)A1518%2C m(6)A1519 dimethyltransferase%2C SAM-dependent
FM_-NC_000913.2_0051891_56	51891	51947	-	rsmA:protein_coding:16S rRNA m(6)A1518%2C m(6)A1519 dimethyltransferase%2C SAM-dependent
FM_-NC_000913.2_0051939_29	51939	51968	-	rsmA:protein_coding:16S rRNA m(6)A1518%2C m(6)A1519 dimethyltransferase%2C SAM-dependent
FM_-NC_000913.2_0052219_37	52219	52256	-	rsmA:protein_coding:16S rRNA m(6)A1518%2C m(6)A1519 dimethyltransferase%2C SAM-dependent
FM_-NC_000913.2_0052241_31	52241	52272	-	rsmA:protein_coding:16S rRNA m(6)A1518%2C m(6)A1519 dimethyltransferase%2C SAM-dependent
FM_-NC_000913.2_0052244_82	52244	52326	-	rsmA:protein_coding:16S rRNA m(6)A1518%2C m(6)A1519 dimethyltransferase%2C SAM-dependent
FM_-NC_000913.2_0052498_40	52498	52538	-	pdxA:protein_coding:pyridoxine biosynthesis;4-hydroxy-L-threonine phosphate dehydrogenase%2C NAD-dependent
FM_-NC_000913.2_0052549_38	52549	52587	-	pdxA:protein_coding:pyridoxine biosynthesis;4-hydroxy-L-threonine phosphate dehydrogenase%2C NAD-dependent
FM_-NC_000913.2_0052552_35	52552	52587	-	pdxA:protein_coding:pyridoxine biosynthesis;4-hydroxy-L-threonine phosphate dehydrogenase%2C NAD-dependent
FM_-NC_000913.2_0052552_43	52552	52595	-	pdxA:protein_coding:pyridoxine biosynthesis;4-hydroxy-L-threonine phosphate dehydrogenase%2C NAD-dependent
FM_-NC_000913.2_0052554_24	52554	52578	-	pdxA:protein_coding:pyridoxine biosynthesis;4-hydroxy-L-threonine phosphate dehydrogenase%2C NAD-dependent
FM_-NC_000913.2_0053323_20	53323	53343	-	pdxA:protein_coding:pyridoxine biosynthesis;4-hydroxy-L-threonine phosphate dehydrogenase%2C NAD-dependent
FM_-NC_000913.2_0053361_24	53361	53385	-	pdxA:protein_coding:pyridoxine biosynthesis;4-hydroxy-L-threonine phosphate dehydrogenase%2C NAD-dependent
FM_-NC_000913.2_0053361_37	53361	53398	-	pdxA:protein_coding:pyridoxine biosynthesis;4-hydroxy-L-threonine phosphate dehydrogenase%2C NAD-dependent
FM_-NC_000913.2_0054011_29	54011	54040	-	surA:protein_coding:survival protein;peptidyl-prolyl cis-trans isomerase (PPIase)
FM_-NC_000913.2_0054304_59	54304	54363	-	surA:protein_coding:survival protein;peptidyl-prolyl cis-trans isomerase (PPIase)
FM_-NC_000913.2_0054802_37	54802	54839	-	lptD:protein_coding:organic solvent tolerance;LPS assembly OM complex LptDE%2C beta-barrel component
FM_-NC_000913.2_0054999_33	54999	55032	-	lptD:protein_coding:organic solvent tolerance;LPS assembly OM complex LptDE%2C beta-barrel component
FM_-NC_000913.2_0055037_29	55037	55066	-	lptD:protein_coding:organic solvent tolerance;LPS assembly OM complex LptDE%2C beta-barrel component
FM_-NC_000913.2_0055166_25	55166	55191	-	lptD:protein_coding:organic solvent tolerance;LPS assembly OM complex LptDE%2C beta-barrel component
FM_-NC_000913.2_0056048_28	56048	56076	-	lptD:protein_coding:organic solvent tolerance;LPS assembly OM complex LptDE%2C beta-barrel component
FM_-NC_000913.2_0056049_24	56049	56073	-	lptD:protein_coding:organic solvent tolerance;LPS assembly OM complex LptDE%2C beta-barrel component
FM_+NC_000913.2_0056382_131	56382	56513	+	antisense:lptD:protein_coding:organic solvent tolerance;LPS assembly OM complex LptDE%2C beta-barrel component
FM_-NC_000913.2_0056410_64	56410	56474	-	lptD:protein_coding:organic solvent tolerance;LPS assembly OM complex LptDE%2C beta-barrel component
FM_-NC_000913.2_0056483_43	56483	56526	-	lptD:protein_coding:organic solvent tolerance;LPS assembly OM complex LptDE%2C beta-barrel component
FM_-NC_000913.2_0057199_42	57199	57241	-	intergenic
FM_+NC_000913.2_0058793_31	58793	58824	+	yabP:pseudogene:pseudogene
FM_+NC_000913.2_0059275_30	59275	59305	+	intergenic
FM_+NC_000913.2_0059287_18	59287	59305	+	intergenic
FM_-NC_000913.2_0061346_75	61346	61421	-	rapA:protein_coding:probable ATP-dependent RNA helicase;RNA polymerase-associated helicase protein (ATPase and RNA polymerase recycling factor)
FM_-NC_000913.2_0063294_57	63294	63351	-	intergenic
FM_-NC_000913.2_0063487_101	63487	63588	-	polB:protein_coding:DNA polymerase II
FM_-NC_000913.2_0063488_60	63488	63548	-	polB:protein_coding:DNA polymerase II
FM_-NC_000913.2_0063553_35	63553	63588	-	polB:protein_coding:DNA polymerase II
FM_-NC_000913.2_0063558_30	63558	63588	-	polB:protein_coding:DNA polymerase II
FM_-NC_000913.2_0065576_19	65576	65595	-	polB:protein_coding:DNA polymerase II
FM_-NC_000913.2_0066575_21	66575	66596	-	antisense:REP6:repeat_region:REP6 (repetitive extragenic palindromic) element%3B contains 6 REP sequences
FM_-NC_000913.2_0066579_18	66579	66597	-	antisense:REP6:repeat_region:REP6 (repetitive extragenic palindromic) element%3B contains 6 REP sequences
FM_+NC_000913.2_0066581_18	66581	66599	+	REP6:repeat_region:REP6 (repetitive extragenic palindromic) element%3B contains 6 REP sequences
FM_-NC_000913.2_0066778_23	66778	66801	-	antisense:REP6:repeat_region:REP6 (repetitive extragenic palindromic) element%3B contains 6 REP sequences
FM_-NC_000913.2_0067348_25	67348	67373	-	araA:protein_coding:L-arabinose isomerase
FM_-NC_000913.2_0067348_18	67348	67366	-	araA:protein_coding:L-arabinose isomerase
FM_+NC_000913.2_0071239_58	71239	71297	+	araC:protein_coding:transcriptional regulator for ara operon;DNA-binding transcriptional dual regulator
FM_+NC_000913.2_0071267_25	71267	71292	+	intergenic
FM_+NC_000913.2_0071270_55	71270	71325	+	intergenic
FM_+NC_000913.2_0072123_50	72123	72173	+	REP7:repeat_region:REP7 (repetitive extragenic palindromic) element%3B contains 2 REP sequences
FM_-NC_000913.2_0072138_37	72138	72175	-	antisense:REP7:repeat_region:REP7 (repetitive extragenic palindromic) element%3B contains 2 REP sequences
FM_-NC_000913.2_0072140_34	72140	72174	-	antisense:REP7:repeat_region:REP7 (repetitive extragenic palindromic) element%3B contains 2 REP sequences
FM_-NC_000913.2_0072158_18	72158	72176	-	antisense:REP7:repeat_region:REP7 (repetitive extragenic palindromic) element%3B contains 2 REP sequences
FM_+NC_000913.2_0072186_30	72186	72216	+	REP7:repeat_region:REP7 (repetitive extragenic palindromic) element%3B contains 2 REP sequences
FM_-NC_000913.2_0072189_26	72189	72215	-	antisense:REP7:repeat_region:REP7 (repetitive extragenic palindromic) element%3B contains 2 REP sequences
FM_+NC_000913.2_0072197_23	72197	72220	+	REP7:repeat_region:REP7 (repetitive extragenic palindromic) element%3B contains 2 REP sequences
FM_-NC_000913.2_0072199_19	72199	72218	-	antisense:REP7:repeat_region:REP7 (repetitive extragenic palindromic) element%3B contains 2 REP sequences
FM_+NC_000913.2_0074255_20	74255	74275	+	antisense:thiP:protein_coding:fused thiamin transporter subunits of ABC superfamily: membrane components
FM_-NC_000913.2_0075504_42	75504	75546	-	intergenic
FM_-NC_000913.2_0075504_39	75504	75543	-	intergenic
FM_-NC_000913.2_0075517_91	75517	75608	-	intergenic
FM_-NC_000913.2_0078815_20	78815	78835	-	intergenic
FM_-NC_000913.2_0079420_47	79420	79467	-	leuC:protein_coding:3-isopropylmalate dehydratase large subunit;3-isopropylmalate isomerase (dehydratase) subunit;leuD:protein_coding:isopropylmalate isomerase subunit;3-isopropylmalate dehydratase small subunit
FM_-NC_000913.2_0079965_50	79965	80015	-	leuC:protein_coding:3-isopropylmalate dehydratase large subunit;3-isopropylmalate isomerase (dehydratase) subunit
FM_-NC_000913.2_0079966_83	79966	80049	-	leuC:protein_coding:3-isopropylmalate dehydratase large subunit;3-isopropylmalate isomerase (dehydratase) subunit
FM_-NC_000913.2_0080269_51	80269	80320	-	leuC:protein_coding:3-isopropylmalate dehydratase large subunit;3-isopropylmalate isomerase (dehydratase) subunit
FM_-NC_000913.2_0080442_147	80442	80589	-	leuC:protein_coding:3-isopropylmalate dehydratase large subunit;3-isopropylmalate isomerase (dehydratase) subunit
FM_-NC_000913.2_0080629_41	80629	80670	-	leuC:protein_coding:3-isopropylmalate dehydratase large subunit;3-isopropylmalate isomerase (dehydratase) subunit
FM_-NC_000913.2_0081093_27	81093	81120	-	leuB:protein_coding:3-isopropylmalate dehydrogenase%2C NAD(+)-dependent
FM_-NC_000913.2_0081159_56	81159	81215	-	leuB:protein_coding:3-isopropylmalate dehydrogenase%2C NAD(+)-dependent
FM_-NC_000913.2_0081285_29	81285	81314	-	leuB:protein_coding:3-isopropylmalate dehydrogenase%2C NAD(+)-dependent
FM_-NC_000913.2_0081291_23	81291	81314	-	leuB:protein_coding:3-isopropylmalate dehydrogenase%2C NAD(+)-dependent
FM_-NC_000913.2_0081417_34	81417	81451	-	leuB:protein_coding:3-isopropylmalate dehydrogenase%2C NAD(+)-dependent
FM_-NC_000913.2_0081619_28	81619	81647	-	leuB:protein_coding:3-isopropylmalate dehydrogenase%2C NAD(+)-dependent
FM_-NC_000913.2_0081841_99	81841	81940	-	leuB:protein_coding:3-isopropylmalate dehydrogenase%2C NAD(+)-dependent
FM_-NC_000913.2_0081861_135	81861	81996	-	leuA:protein_coding:2-isopropylmalate synthase;leuB:protein_coding:3-isopropylmalate dehydrogenase%2C NAD(+)-dependent
FM_-NC_000913.2_0082020_60	82020	82080	-	leuA:protein_coding:2-isopropylmalate synthase
FM_-NC_000913.2_0082081_174	82081	82255	-	leuA:protein_coding:2-isopropylmalate synthase
FM_-NC_000913.2_0082082_25	82082	82107	-	leuA:protein_coding:2-isopropylmalate synthase
FM_-NC_000913.2_0082086_28	82086	82114	-	leuA:protein_coding:2-isopropylmalate synthase
FM_-NC_000913.2_0082237_18	82237	82255	-	leuA:protein_coding:2-isopropylmalate synthase
FM_-NC_000913.2_0082288_29	82288	82317	-	leuA:protein_coding:2-isopropylmalate synthase
FM_-NC_000913.2_0082391_24	82391	82415	-	leuA:protein_coding:2-isopropylmalate synthase
FM_-NC_000913.2_0082600_71	82600	82671	-	leuA:protein_coding:2-isopropylmalate synthase
FM_-NC_000913.2_0083251_40	83251	83291	-	leuA:protein_coding:2-isopropylmalate synthase
FM_-NC_000913.2_0083251_21	83251	83272	-	leuA:protein_coding:2-isopropylmalate synthase
FM_-NC_000913.2_0083273_18	83273	83291	-	leuA:protein_coding:2-isopropylmalate synthase
FM_-NC_000913.2_0083420_124	83420	83544	-	leuA:protein_coding:2-isopropylmalate synthase
FM_-NC_000913.2_0083514_30	83514	83544	-	leuA:protein_coding:2-isopropylmalate synthase
FM_-NC_000913.2_0086123_19	86123	86142	-	antisense:ilvI:protein_coding:acetolactate synthase III%2C large subunit;acetolactate synthase III%2C valine sensitive%2C large subunit
FM_+NC_000913.2_0086123_19	86123	86142	+	ilvI:protein_coding:acetolactate synthase III%2C large subunit;acetolactate synthase III%2C valine sensitive%2C large subunit
FM_+NC_000913.2_0087443_30	87443	87473	+	ilvH:protein_coding:acetolactate synthase III%2C valine sensitive%2C small subunit;acetolactate synthase III%2C thiamin-dependent%2C small subunit
FM_+NC_000913.2_0088009_25	88009	88034	+	cra:protein_coding:transcriptional repressor of fru operon and others;DNA-binding transcriptional repressor-activator for carbon metabolism
FM_+NC_000913.2_0088141_39	88141	88180	+	cra:protein_coding:transcriptional repressor of fru operon and others;DNA-binding transcriptional repressor-activator for carbon metabolism
FM_+NC_000913.2_0088252_36	88252	88288	+	cra:protein_coding:transcriptional repressor of fru operon and others;DNA-binding transcriptional repressor-activator for carbon metabolism
FM_+NC_000913.2_0088271_18	88271	88289	+	cra:protein_coding:transcriptional repressor of fru operon and others;DNA-binding transcriptional repressor-activator for carbon metabolism
FM_+NC_000913.2_0088394_28	88394	88422	+	cra:protein_coding:transcriptional repressor of fru operon and others;DNA-binding transcriptional repressor-activator for carbon metabolism
FM_+NC_000913.2_0088394_24	88394	88418	+	cra:protein_coding:transcriptional repressor of fru operon and others;DNA-binding transcriptional repressor-activator for carbon metabolism
FM_+NC_000913.2_0089588_22	89588	89610	+	intergenic
FM_+NC_000913.2_0089596_139	89596	89735	+	mraZ:protein_coding:RsmH methytransferase inhibitor
FM_+NC_000913.2_0089953_124	89953	90077	+	mraZ:protein_coding:RsmH methytransferase inhibitor
FM_+NC_000913.2_0090365_33	90365	90398	+	rsmH:protein_coding:putative apolipoprotein;16S rRNA m(4)C1402 methyltransferase%2C SAM-dependent
FM_+NC_000913.2_0090366_30	90366	90396	+	rsmH:protein_coding:putative apolipoprotein;16S rRNA m(4)C1402 methyltransferase%2C SAM-dependent
FM_+NC_000913.2_0090379_28	90379	90407	+	rsmH:protein_coding:putative apolipoprotein;16S rRNA m(4)C1402 methyltransferase%2C SAM-dependent
FM_+NC_000913.2_0090630_45	90630	90675	+	rsmH:protein_coding:putative apolipoprotein;16S rRNA m(4)C1402 methyltransferase%2C SAM-dependent
FM_+NC_000913.2_0090734_28	90734	90762	+	rsmH:protein_coding:putative apolipoprotein;16S rRNA m(4)C1402 methyltransferase%2C SAM-dependent
FM_+NC_000913.2_0090737_31	90737	90768	+	rsmH:protein_coding:putative apolipoprotein;16S rRNA m(4)C1402 methyltransferase%2C SAM-dependent
FM_+NC_000913.2_0090961_25	90961	90986	+	rsmH:protein_coding:putative apolipoprotein;16S rRNA m(4)C1402 methyltransferase%2C SAM-dependent
FM_+NC_000913.2_0090968_29	90968	90997	+	rsmH:protein_coding:putative apolipoprotein;16S rRNA m(4)C1402 methyltransferase%2C SAM-dependent
FM_+NC_000913.2_0091027_27	91027	91054	+	ftsL:protein_coding:cell division protein%3B ingrowth of wall at septum;membrane bound cell division protein at septum containing leucine zipper motif;rsmH:protein_coding:putative apolipoprotein;16S rRNA m(4)C1402 methyltransferase%2C SAM-dependent
FM_+NC_000913.2_0091027_121	91027	91148	+	ftsL:protein_coding:cell division protein%3B ingrowth of wall at septum;membrane bound cell division protein at septum containing leucine zipper motif;rsmH:protein_coding:putative apolipoprotein;16S rRNA m(4)C1402 methyltransferase%2C SAM-dependent
FM_+NC_000913.2_0091270_56	91270	91326	+	ftsL:protein_coding:cell division protein%3B ingrowth of wall at septum;membrane bound cell division protein at septum containing leucine zipper motif
FM_+NC_000913.2_0091393_91	91393	91484	+	ftsI:protein_coding:septum formation%3B penicillin-binding protein 3%3B peptidoglycan synthetase;transpeptidase involved in septal peptidoglycan synthesis (penicillin-binding protein 3);ftsL:protein_coding:cell division protein%3B ingrowth of wall at septum;membrane bound cell division protein at septum containing leucine zipper motif
FM_+NC_000913.2_0091682_53	91682	91735	+	ftsI:protein_coding:septum formation%3B penicillin-binding protein 3%3B peptidoglycan synthetase;transpeptidase involved in septal peptidoglycan synthesis (penicillin-binding protein 3)
FM_+NC_000913.2_0092079_35	92079	92114	+	ftsI:protein_coding:septum formation%3B penicillin-binding protein 3%3B peptidoglycan synthetase;transpeptidase involved in septal peptidoglycan synthesis (penicillin-binding protein 3)
FM_+NC_000913.2_0092121_83	92121	92204	+	ftsI:protein_coding:septum formation%3B penicillin-binding protein 3%3B peptidoglycan synthetase;transpeptidase involved in septal peptidoglycan synthesis (penicillin-binding protein 3)
FM_+NC_000913.2_0092125_79	92125	92204	+	ftsI:protein_coding:septum formation%3B penicillin-binding protein 3%3B peptidoglycan synthetase;transpeptidase involved in septal peptidoglycan synthesis (penicillin-binding protein 3)
FM_+NC_000913.2_0092484_174	92484	92658	+	ftsI:protein_coding:septum formation%3B penicillin-binding protein 3%3B peptidoglycan synthetase;transpeptidase involved in septal peptidoglycan synthesis (penicillin-binding protein 3)
FM_+NC_000913.2_0092623_27	92623	92650	+	ftsI:protein_coding:septum formation%3B penicillin-binding protein 3%3B peptidoglycan synthetase;transpeptidase involved in septal peptidoglycan synthesis (penicillin-binding protein 3)
FM_+NC_000913.2_0092959_25	92959	92984	+	ftsI:protein_coding:septum formation%3B penicillin-binding protein 3%3B peptidoglycan synthetase;transpeptidase involved in septal peptidoglycan synthesis (penicillin-binding protein 3)
FM_+NC_000913.2_0093031_92	93031	93123	+	ftsI:protein_coding:septum formation%3B penicillin-binding protein 3%3B peptidoglycan synthetase;transpeptidase involved in septal peptidoglycan synthesis (penicillin-binding protein 3)
FM_+NC_000913.2_0093144_29	93144	93173	+	ftsI:protein_coding:septum formation%3B penicillin-binding protein 3%3B peptidoglycan synthetase;transpeptidase involved in septal peptidoglycan synthesis (penicillin-binding protein 3);murE:protein_coding:UDP-N-acetylmuramoyl-L-alanyl-D-glutamate:meso-diaminopimelate ligase
FM_+NC_000913.2_0093147_26	93147	93173	+	ftsI:protein_coding:septum formation%3B penicillin-binding protein 3%3B peptidoglycan synthetase;transpeptidase involved in septal peptidoglycan synthesis (penicillin-binding protein 3);murE:protein_coding:UDP-N-acetylmuramoyl-L-alanyl-D-glutamate:meso-diaminopimelate ligase
FM_+NC_000913.2_0093147_29	93147	93176	+	ftsI:protein_coding:septum formation%3B penicillin-binding protein 3%3B peptidoglycan synthetase;transpeptidase involved in septal peptidoglycan synthesis (penicillin-binding protein 3);murE:protein_coding:UDP-N-acetylmuramoyl-L-alanyl-D-glutamate:meso-diaminopimelate ligase
FM_+NC_000913.2_0093178_54	93178	93232	+	ftsI:protein_coding:septum formation%3B penicillin-binding protein 3%3B peptidoglycan synthetase;transpeptidase involved in septal peptidoglycan synthesis (penicillin-binding protein 3);murE:protein_coding:UDP-N-acetylmuramoyl-L-alanyl-D-glutamate:meso-diaminopimelate ligase
FM_+NC_000913.2_0093634_59	93634	93693	+	murE:protein_coding:UDP-N-acetylmuramoyl-L-alanyl-D-glutamate:meso-diaminopimelate ligase
FM_+NC_000913.2_0093636_21	93636	93657	+	murE:protein_coding:UDP-N-acetylmuramoyl-L-alanyl-D-glutamate:meso-diaminopimelate ligase
FM_+NC_000913.2_0093726_26	93726	93752	+	murE:protein_coding:UDP-N-acetylmuramoyl-L-alanyl-D-glutamate:meso-diaminopimelate ligase
FM_+NC_000913.2_0093758_31	93758	93789	+	murE:protein_coding:UDP-N-acetylmuramoyl-L-alanyl-D-glutamate:meso-diaminopimelate ligase
FM_+NC_000913.2_0094573_33	94573	94606	+	murE:protein_coding:UDP-N-acetylmuramoyl-L-alanyl-D-glutamate:meso-diaminopimelate ligase
FM_+NC_000913.2_0094682_65	94682	94747	+	murF:protein_coding:UDP-N-acetylmuramoyl-tripeptide:D-alanyl-D-alanine ligase
FM_+NC_000913.2_0094745_21	94745	94766	+	murF:protein_coding:UDP-N-acetylmuramoyl-tripeptide:D-alanyl-D-alanine ligase
FM_+NC_000913.2_0095034_55	95034	95089	+	murF:protein_coding:UDP-N-acetylmuramoyl-tripeptide:D-alanyl-D-alanine ligase
FM_+NC_000913.2_0095133_48	95133	95181	+	murF:protein_coding:UDP-N-acetylmuramoyl-tripeptide:D-alanyl-D-alanine ligase
FM_+NC_000913.2_0095986_35	95986	96021	+	mraY:protein_coding:phospho-N-acetylmuramoyl-pentapeptide transferase;phospho-N-acetylmuramoyl-pentapeptide transferase?;murF:protein_coding:UDP-N-acetylmuramoyl-tripeptide:D-alanyl-D-alanine ligase
FM_+NC_000913.2_0095986_38	95986	96024	+	mraY:protein_coding:phospho-N-acetylmuramoyl-pentapeptide transferase;phospho-N-acetylmuramoyl-pentapeptide transferase?;murF:protein_coding:UDP-N-acetylmuramoyl-tripeptide:D-alanyl-D-alanine ligase
FM_+NC_000913.2_0096162_57	96162	96219	+	mraY:protein_coding:phospho-N-acetylmuramoyl-pentapeptide transferase;phospho-N-acetylmuramoyl-pentapeptide transferase?
FM_+NC_000913.2_0096401_48	96401	96449	+	mraY:protein_coding:phospho-N-acetylmuramoyl-pentapeptide transferase;phospho-N-acetylmuramoyl-pentapeptide transferase?
FM_+NC_000913.2_0096550_20	96550	96570	+	mraY:protein_coding:phospho-N-acetylmuramoyl-pentapeptide transferase;phospho-N-acetylmuramoyl-pentapeptide transferase?
FM_+NC_000913.2_0096992_38	96992	97030	+	mraY:protein_coding:phospho-N-acetylmuramoyl-pentapeptide transferase;phospho-N-acetylmuramoyl-pentapeptide transferase?
FM_+NC_000913.2_0096996_33	96996	97029	+	mraY:protein_coding:phospho-N-acetylmuramoyl-pentapeptide transferase;phospho-N-acetylmuramoyl-pentapeptide transferase?
FM_+NC_000913.2_0097116_23	97116	97139	+	murD:protein_coding:UDP-N-acetylmuramoyl-L-alanine:D-glutamate ligase
FM_+NC_000913.2_0097157_61	97157	97218	+	murD:protein_coding:UDP-N-acetylmuramoyl-L-alanine:D-glutamate ligase
FM_+NC_000913.2_0097158_55	97158	97213	+	murD:protein_coding:UDP-N-acetylmuramoyl-L-alanine:D-glutamate ligase
FM_+NC_000913.2_0097268_35	97268	97303	+	murD:protein_coding:UDP-N-acetylmuramoyl-L-alanine:D-glutamate ligase
FM_+NC_000913.2_0098188_52	98188	98240	+	murD:protein_coding:UDP-N-acetylmuramoyl-L-alanine:D-glutamate ligase
FM_+NC_000913.2_0098193_37	98193	98230	+	murD:protein_coding:UDP-N-acetylmuramoyl-L-alanine:D-glutamate ligase
FM_+NC_000913.2_0098429_35	98429	98464	+	ftsW:protein_coding:cell division%3B membrane protein involved in shape determination;lipid II flippase%3B integral membrane protein involved in stabilizing FstZ ring during cell division
FM_+NC_000913.2_0098940_50	98940	98990	+	ftsW:protein_coding:cell division%3B membrane protein involved in shape determination;lipid II flippase%3B integral membrane protein involved in stabilizing FstZ ring during cell division
FM_+NC_000913.2_0099191_50	99191	99241	+	ftsW:protein_coding:cell division%3B membrane protein involved in shape determination;lipid II flippase%3B integral membrane protein involved in stabilizing FstZ ring during cell division
FM_+NC_000913.2_0099270_73	99270	99343	+	ftsW:protein_coding:cell division%3B membrane protein involved in shape determination;lipid II flippase%3B integral membrane protein involved in stabilizing FstZ ring during cell division
FM_+NC_000913.2_0099325_22	99325	99347	+	ftsW:protein_coding:cell division%3B membrane protein involved in shape determination;lipid II flippase%3B integral membrane protein involved in stabilizing FstZ ring during cell division
FM_+NC_000913.2_0099558_25	99558	99583	+	ftsW:protein_coding:cell division%3B membrane protein involved in shape determination;lipid II flippase%3B integral membrane protein involved in stabilizing FstZ ring during cell division
FM_+NC_000913.2_0099595_24	99595	99619	+	ftsW:protein_coding:cell division%3B membrane protein involved in shape determination;lipid II flippase%3B integral membrane protein involved in stabilizing FstZ ring during cell division
FM_+NC_000913.2_0099730_48	99730	99778	+	murG:protein_coding:N-acetylglucosaminyl transferase
FM_+NC_000913.2_0099884_25	99884	99909	+	murG:protein_coding:N-acetylglucosaminyl transferase
FM_+NC_000913.2_0100027_18	100027	100045	+	murG:protein_coding:N-acetylglucosaminyl transferase
FM_+NC_000913.2_0100282_22	100282	100304	+	murG:protein_coding:N-acetylglucosaminyl transferase
FM_+NC_000913.2_0100620_51	100620	100671	+	murG:protein_coding:N-acetylglucosaminyl transferase
FM_+NC_000913.2_0100627_21	100627	100648	+	murG:protein_coding:N-acetylglucosaminyl transferase
FM_+NC_000913.2_0100739_49	100739	100788	+	murC:protein_coding:UDP-N-acetylmuramate:L-alanine ligase
FM_+NC_000913.2_0101623_78	101623	101701	+	murC:protein_coding:UDP-N-acetylmuramate:L-alanine ligase
FM_+NC_000913.2_0101913_25	101913	101938	+	murC:protein_coding:UDP-N-acetylmuramate:L-alanine ligase
FM_+NC_000913.2_0101916_20	101916	101936	+	murC:protein_coding:UDP-N-acetylmuramate:L-alanine ligase
FM_+NC_000913.2_0102284_32	102284	102316	+	ddlB:protein_coding:D-alanine:D-alanine ligase;D-alanine-D-alanine ligase B%2C affects cell division
FM_+NC_000913.2_0102778_78	102778	102856	+	ddlB:protein_coding:D-alanine:D-alanine ligase;D-alanine-D-alanine ligase B%2C affects cell division
FM_+NC_000913.2_0103110_57	103110	103167	+	ddlB:protein_coding:D-alanine:D-alanine ligase;D-alanine-D-alanine ligase B%2C affects cell division;ftsQ:protein_coding:cell division protein%3B ingrowth of wall at septum;divisome assembly protein%2C membrane anchored protein involved in growth of wall at septum
FM_+NC_000913.2_0103267_51	103267	103318	+	ftsQ:protein_coding:cell division protein%3B ingrowth of wall at septum;divisome assembly protein%2C membrane anchored protein involved in growth of wall at septum
FM_+NC_000913.2_0103267_54	103267	103321	+	ftsQ:protein_coding:cell division protein%3B ingrowth of wall at septum;divisome assembly protein%2C membrane anchored protein involved in growth of wall at septum
FM_+NC_000913.2_0103442_42	103442	103484	+	ftsQ:protein_coding:cell division protein%3B ingrowth of wall at septum;divisome assembly protein%2C membrane anchored protein involved in growth of wall at septum
FM_+NC_000913.2_0103448_54	103448	103502	+	ftsQ:protein_coding:cell division protein%3B ingrowth of wall at septum;divisome assembly protein%2C membrane anchored protein involved in growth of wall at septum
FM_+NC_000913.2_0103896_36	103896	103932	+	ftsQ:protein_coding:cell division protein%3B ingrowth of wall at septum;divisome assembly protein%2C membrane anchored protein involved in growth of wall at septum
FM_+NC_000913.2_0104559_44	104559	104603	+	ftsA:protein_coding:ATP-binding cell division protein involved in recruitment of FtsK to Z ring;ATP-binding cell division protein%2C septation process%2C complexes with FtsZ%2C associated with junctions of inner and outer membranes
FM_+NC_000913.2_0104568_36	104568	104604	+	ftsA:protein_coding:ATP-binding cell division protein involved in recruitment of FtsK to Z ring;ATP-binding cell division protein%2C septation process%2C complexes with FtsZ%2C associated with junctions of inner and outer membranes
FM_+NC_000913.2_0104688_222	104688	104910	+	ftsA:protein_coding:ATP-binding cell division protein involved in recruitment of FtsK to Z ring;ATP-binding cell division protein%2C septation process%2C complexes with FtsZ%2C associated with junctions of inner and outer membranes
FM_+NC_000913.2_0104718_23	104718	104741	+	ftsA:protein_coding:ATP-binding cell division protein involved in recruitment of FtsK to Z ring;ATP-binding cell division protein%2C septation process%2C complexes with FtsZ%2C associated with junctions of inner and outer membranes
FM_+NC_000913.2_0105245_122	105245	105367	+	ftsZ:protein_coding:GTP-binding tubulin-like cell division protein;cell division%3B forms circumferential ring%3B tubulin-like GTP-binding protein and GTPase
FM_+NC_000913.2_0105270_51	105270	105321	+	ftsZ:protein_coding:GTP-binding tubulin-like cell division protein;cell division%3B forms circumferential ring%3B tubulin-like GTP-binding protein and GTPase
FM_+NC_000913.2_0105284_20	105284	105304	+	intergenic
FM_+NC_000913.2_0105501_87	105501	105588	+	ftsZ:protein_coding:GTP-binding tubulin-like cell division protein;cell division%3B forms circumferential ring%3B tubulin-like GTP-binding protein and GTPase
FM_+NC_000913.2_0105601_27	105601	105628	+	ftsZ:protein_coding:GTP-binding tubulin-like cell division protein;cell division%3B forms circumferential ring%3B tubulin-like GTP-binding protein and GTPase
FM_+NC_000913.2_0105735_55	105735	105790	+	ftsZ:protein_coding:GTP-binding tubulin-like cell division protein;cell division%3B forms circumferential ring%3B tubulin-like GTP-binding protein and GTPase
FM_+NC_000913.2_0105855_24	105855	105879	+	ftsZ:protein_coding:GTP-binding tubulin-like cell division protein;cell division%3B forms circumferential ring%3B tubulin-like GTP-binding protein and GTPase
FM_+NC_000913.2_0105940_36	105940	105976	+	ftsZ:protein_coding:GTP-binding tubulin-like cell division protein;cell division%3B forms circumferential ring%3B tubulin-like GTP-binding protein and GTPase
FM_+NC_000913.2_0106440_24	106440	106464	+	ftsZ:protein_coding:GTP-binding tubulin-like cell division protein;cell division%3B forms circumferential ring%3B tubulin-like GTP-binding protein and GTPase
FM_+NC_000913.2_0106506_167	106506	106673	+	lpxC:protein_coding:UDP-3-O-acyl N-acetylglucosamine deacetylase;UDP-3-O-acyl N-acetylglucosamine deacetylase%3B lipid A biosynthesis
FM_+NC_000913.2_0106529_45	106529	106574	+	lpxC:protein_coding:UDP-3-O-acyl N-acetylglucosamine deacetylase;UDP-3-O-acyl N-acetylglucosamine deacetylase%3B lipid A biosynthesis
FM_+NC_000913.2_0106548_28	106548	106576	+	lpxC:protein_coding:UDP-3-O-acyl N-acetylglucosamine deacetylase;UDP-3-O-acyl N-acetylglucosamine deacetylase%3B lipid A biosynthesis
FM_+NC_000913.2_0106789_27	106789	106816	+	lpxC:protein_coding:UDP-3-O-acyl N-acetylglucosamine deacetylase;UDP-3-O-acyl N-acetylglucosamine deacetylase%3B lipid A biosynthesis
FM_+NC_000913.2_0106863_71	106863	106934	+	lpxC:protein_coding:UDP-3-O-acyl N-acetylglucosamine deacetylase;UDP-3-O-acyl N-acetylglucosamine deacetylase%3B lipid A biosynthesis
FM_+NC_000913.2_0107219_23	107219	107242	+	lpxC:protein_coding:UDP-3-O-acyl N-acetylglucosamine deacetylase;UDP-3-O-acyl N-acetylglucosamine deacetylase%3B lipid A biosynthesis
FM_+NC_000913.2_0107271_24	107271	107295	+	lpxC:protein_coding:UDP-3-O-acyl N-acetylglucosamine deacetylase;UDP-3-O-acyl N-acetylglucosamine deacetylase%3B lipid A biosynthesis
FM_+NC_000913.2_0107315_37	107315	107352	+	lpxC:protein_coding:UDP-3-O-acyl N-acetylglucosamine deacetylase;UDP-3-O-acyl N-acetylglucosamine deacetylase%3B lipid A biosynthesis
FM_+NC_000913.2_0107333_31	107333	107364	+	lpxC:protein_coding:UDP-3-O-acyl N-acetylglucosamine deacetylase;UDP-3-O-acyl N-acetylglucosamine deacetylase%3B lipid A biosynthesis
FM_+NC_000913.2_0107366_37	107366	107403	+	lpxC:protein_coding:UDP-3-O-acyl N-acetylglucosamine deacetylase;UDP-3-O-acyl N-acetylglucosamine deacetylase%3B lipid A biosynthesis
FM_+NC_000913.2_0107421_23	107421	107444	+	lpxC:protein_coding:UDP-3-O-acyl N-acetylglucosamine deacetylase;UDP-3-O-acyl N-acetylglucosamine deacetylase%3B lipid A biosynthesis
FM_+NC_000913.2_0107421_49	107421	107470	+	lpxC:protein_coding:UDP-3-O-acyl N-acetylglucosamine deacetylase;UDP-3-O-acyl N-acetylglucosamine deacetylase%3B lipid A biosynthesis
FM_+NC_000913.2_0107492_29	107492	107521	+	intergenic
FM_+NC_000913.2_0107497_43	107497	107540	+	intergenic
FM_+NC_000913.2_0107667_66	107667	107733	+	secM:protein_coding:regulator of secA translation
FM_+NC_000913.2_0107706_27	107706	107733	+	secM:protein_coding:regulator of secA translation
FM_+NC_000913.2_0108134_81	108134	108215	+	secM:protein_coding:regulator of secA translation
FM_+NC_000913.2_0108304_37	108304	108341	+	secA:protein_coding:preprotein translocase subunit%2C ATPase;preprotein translocase%3B secretion protein
FM_+NC_000913.2_0108663_23	108663	108686	+	secA:protein_coding:preprotein translocase subunit%2C ATPase;preprotein translocase%3B secretion protein
FM_+NC_000913.2_0108702_75	108702	108777	+	secA:protein_coding:preprotein translocase subunit%2C ATPase;preprotein translocase%3B secretion protein
FM_+NC_000913.2_0108951_25	108951	108976	+	secA:protein_coding:preprotein translocase subunit%2C ATPase;preprotein translocase%3B secretion protein
FM_+NC_000913.2_0109601_35	109601	109636	+	secA:protein_coding:preprotein translocase subunit%2C ATPase;preprotein translocase%3B secretion protein
FM_-NC_000913.2_0111471_32	111471	111503	-	antisense:RIP8:repeat_region:RIP8 (repetitive extragenic palindromic) element%3B contains 4 REP sequences and 1 IHF site
FM_+NC_000913.2_0111545_30	111545	111575	+	RIP8:repeat_region:RIP8 (repetitive extragenic palindromic) element%3B contains 4 REP sequences and 1 IHF site
FM_-NC_000913.2_0111548_26	111548	111574	-	antisense:RIP8:repeat_region:RIP8 (repetitive extragenic palindromic) element%3B contains 4 REP sequences and 1 IHF site
FM_-NC_000913.2_0111553_24	111553	111577	-	antisense:RIP8:repeat_region:RIP8 (repetitive extragenic palindromic) element%3B contains 4 REP sequences and 1 IHF site
FM_+NC_000913.2_0111556_23	111556	111579	+	RIP8:repeat_region:RIP8 (repetitive extragenic palindromic) element%3B contains 4 REP sequences and 1 IHF site
FM_-NC_000913.2_0111558_19	111558	111577	-	antisense:RIP8:repeat_region:RIP8 (repetitive extragenic palindromic) element%3B contains 4 REP sequences and 1 IHF site
FM_-NC_000913.2_0111597_34	111597	111631	-	antisense:RIP8:repeat_region:RIP8 (repetitive extragenic palindromic) element%3B contains 4 REP sequences and 1 IHF site
FM_-NC_000913.2_0111906_18	111906	111924	-	zapD:protein_coding:FtsZ stabilizer
FM_-NC_000913.2_0112345_23	112345	112368	-	zapD:protein_coding:FtsZ stabilizer
FM_-NC_000913.2_0112346_52	112346	112398	-	zapD:protein_coding:FtsZ stabilizer
FM_+NC_000913.2_0113393_28	113393	113421	+	intergenic
FM_+NC_000913.2_0113744_31	113744	113775	+	guaC:protein_coding:GMP reductase
FM_+NC_000913.2_0113788_21	113788	113809	+	guaC:protein_coding:GMP reductase
FM_-NC_000913.2_0118021_30	118021	118051	-	nadC:protein_coding:quinolinate phosphoribosyltransferase
FM_+NC_000913.2_0118702_54	118702	118756	+	ampD:protein_coding:regulates ampC;1%2C6-anhydro-N-acetylmuramyl-L-alanine amidase%2C Zn-dependent%3B murein amidase
FM_-NC_000913.2_0120216_39	120216	120255	-	aroP:protein_coding:aromatic amino acid transporter;aromatic amino acid transport protein
FM_-NC_000913.2_0120225_30	120225	120255	-	aroP:protein_coding:aromatic amino acid transporter;aromatic amino acid transport protein
FM_-NC_000913.2_0120350_53	120350	120403	-	aroP:protein_coding:aromatic amino acid transporter;aromatic amino acid transport protein
FM_-NC_000913.2_0120829_46	120829	120875	-	aroP:protein_coding:aromatic amino acid transporter;aromatic amino acid transport protein
FM_-NC_000913.2_0120877_42	120877	120919	-	aroP:protein_coding:aromatic amino acid transporter;aromatic amino acid transport protein
FM_-NC_000913.2_0120898_21	120898	120919	-	aroP:protein_coding:aromatic amino acid transporter;aromatic amino acid transport protein
FM_-NC_000913.2_0121458_24	121458	121482	-	aroP:protein_coding:aromatic amino acid transporter;aromatic amino acid transport protein
FM_-NC_000913.2_0121584_46	121584	121630	-	intergenic
FM_-NC_000913.2_0122026_18	122026	122044	-	intergenic
FM_+NC_000913.2_0122033_65	122033	122098	+	pdhR:protein_coding:DNA-binding transcriptional dual regulator;transcriptional regulator for pyruvate dehydrogenase complex
FM_+NC_000913.2_0122033_125	122033	122158	+	pdhR:protein_coding:DNA-binding transcriptional dual regulator;transcriptional regulator for pyruvate dehydrogenase complex
FM_+NC_000913.2_0122033_59	122033	122092	+	pdhR:protein_coding:DNA-binding transcriptional dual regulator;transcriptional regulator for pyruvate dehydrogenase complex
FM_+NC_000913.2_0122258_20	122258	122278	+	pdhR:protein_coding:DNA-binding transcriptional dual regulator;transcriptional regulator for pyruvate dehydrogenase complex
FM_+NC_000913.2_0122341_24	122341	122365	+	pdhR:protein_coding:DNA-binding transcriptional dual regulator;transcriptional regulator for pyruvate dehydrogenase complex
FM_+NC_000913.2_0122781_57	122781	122838	+	pdhR:protein_coding:DNA-binding transcriptional dual regulator;transcriptional regulator for pyruvate dehydrogenase complex
FM_+NC_000913.2_0122789_34	122789	122823	+	pdhR:protein_coding:DNA-binding transcriptional dual regulator;transcriptional regulator for pyruvate dehydrogenase complex
FM_+NC_000913.2_0122859_109	122859	122968	+	intergenic
FM_+NC_000913.2_0122859_81	122859	122940	+	intergenic
FM_+NC_000913.2_0122920_20	122920	122940	+	intergenic
FM_+NC_000913.2_0122940_19	122940	122959	+	intergenic
FM_+NC_000913.2_0122968_101	122968	123069	+	aceE:protein_coding:pyruvate dehydrogenase (decarboxylase component);pyruvate dehydrogenase%2C decarboxylase component E1%2C thiamin-binding
FM_+NC_000913.2_0122968_41	122968	123009	+	intergenic
FM_+NC_000913.2_0123387_82	123387	123469	+	aceE:protein_coding:pyruvate dehydrogenase (decarboxylase component);pyruvate dehydrogenase%2C decarboxylase component E1%2C thiamin-binding
FM_+NC_000913.2_0123390_79	123390	123469	+	aceE:protein_coding:pyruvate dehydrogenase (decarboxylase component);pyruvate dehydrogenase%2C decarboxylase component E1%2C thiamin-binding
FM_+NC_000913.2_0123471_44	123471	123515	+	aceE:protein_coding:pyruvate dehydrogenase (decarboxylase component);pyruvate dehydrogenase%2C decarboxylase component E1%2C thiamin-binding
FM_+NC_000913.2_0123639_32	123639	123671	+	aceE:protein_coding:pyruvate dehydrogenase (decarboxylase component);pyruvate dehydrogenase%2C decarboxylase component E1%2C thiamin-binding
FM_+NC_000913.2_0123654_29	123654	123683	+	aceE:protein_coding:pyruvate dehydrogenase (decarboxylase component);pyruvate dehydrogenase%2C decarboxylase component E1%2C thiamin-binding
FM_+NC_000913.2_0124711_45	124711	124756	+	aceE:protein_coding:pyruvate dehydrogenase (decarboxylase component);pyruvate dehydrogenase%2C decarboxylase component E1%2C thiamin-binding
FM_+NC_000913.2_0124989_65	124989	125054	+	aceE:protein_coding:pyruvate dehydrogenase (decarboxylase component);pyruvate dehydrogenase%2C decarboxylase component E1%2C thiamin-binding
FM_+NC_000913.2_0125083_44	125083	125127	+	aceE:protein_coding:pyruvate dehydrogenase (decarboxylase component);pyruvate dehydrogenase%2C decarboxylase component E1%2C thiamin-binding
FM_+NC_000913.2_0125482_46	125482	125528	+	aceE:protein_coding:pyruvate dehydrogenase (decarboxylase component);pyruvate dehydrogenase%2C decarboxylase component E1%2C thiamin-binding
FM_+NC_000913.2_0125669_62	125669	125731	+	aceE:protein_coding:pyruvate dehydrogenase (decarboxylase component);pyruvate dehydrogenase%2C decarboxylase component E1%2C thiamin-binding;aceF:protein_coding:pyruvate dehydrogenase (dihydrolipoyltransacetylase component);pyruvate dehydrogenase%2C dihydrolipoyltransacetylase component E2
FM_+NC_000913.2_0125918_35	125918	125953	+	aceF:protein_coding:pyruvate dehydrogenase (dihydrolipoyltransacetylase component);pyruvate dehydrogenase%2C dihydrolipoyltransacetylase component E2
FM_+NC_000913.2_0126341_70	126341	126411	+	aceF:protein_coding:pyruvate dehydrogenase (dihydrolipoyltransacetylase component);pyruvate dehydrogenase%2C dihydrolipoyltransacetylase component E2
FM_+NC_000913.2_0126348_63	126348	126411	+	aceF:protein_coding:pyruvate dehydrogenase (dihydrolipoyltransacetylase component);pyruvate dehydrogenase%2C dihydrolipoyltransacetylase component E2
FM_+NC_000913.2_0126891_55	126891	126946	+	aceF:protein_coding:pyruvate dehydrogenase (dihydrolipoyltransacetylase component);pyruvate dehydrogenase%2C dihydrolipoyltransacetylase component E2
FM_+NC_000913.2_0126896_50	126896	126946	+	aceF:protein_coding:pyruvate dehydrogenase (dihydrolipoyltransacetylase component);pyruvate dehydrogenase%2C dihydrolipoyltransacetylase component E2
FM_+NC_000913.2_0127343_18	127343	127361	+	aceF:protein_coding:pyruvate dehydrogenase (dihydrolipoyltransacetylase component);pyruvate dehydrogenase%2C dihydrolipoyltransacetylase component E2
FM_+NC_000913.2_0127545_26	127545	127571	+	aceF:protein_coding:pyruvate dehydrogenase (dihydrolipoyltransacetylase component);pyruvate dehydrogenase%2C dihydrolipoyltransacetylase component E2
FM_+NC_000913.2_0127552_31	127552	127583	+	aceF:protein_coding:pyruvate dehydrogenase (dihydrolipoyltransacetylase component);pyruvate dehydrogenase%2C dihydrolipoyltransacetylase component E2
FM_+NC_000913.2_0127716_23	127716	127739	+	intergenic
FM_+NC_000913.2_0127716_47	127716	127763	+	intergenic
FM_+NC_000913.2_0127897_67	127897	127964	+	lpd:protein_coding:lipoamide dehydrogenase%2C E3 component is part of three enzyme complexes;lipoamide dehydrogenase (NADH)%3B component of 2-oxodehydrogenase and pyruvate complexes%3B L-protein of glycine cleavage complex
FM_+NC_000913.2_0128894_31	128894	128925	+	lpd:protein_coding:lipoamide dehydrogenase%2C E3 component is part of three enzyme complexes;lipoamide dehydrogenase (NADH)%3B component of 2-oxodehydrogenase and pyruvate complexes%3B L-protein of glycine cleavage complex
FM_+NC_000913.2_0128945_52	128945	128997	+	lpd:protein_coding:lipoamide dehydrogenase%2C E3 component is part of three enzyme complexes;lipoamide dehydrogenase (NADH)%3B component of 2-oxodehydrogenase and pyruvate complexes%3B L-protein of glycine cleavage complex
FM_+NC_000913.2_0129160_38	129160	129198	+	lpd:protein_coding:lipoamide dehydrogenase%2C E3 component is part of three enzyme complexes;lipoamide dehydrogenase (NADH)%3B component of 2-oxodehydrogenase and pyruvate complexes%3B L-protein of glycine cleavage complex
FM_+NC_000913.2_0129239_29	129239	129268	+	lpd:protein_coding:lipoamide dehydrogenase%2C E3 component is part of three enzyme complexes;lipoamide dehydrogenase (NADH)%3B component of 2-oxodehydrogenase and pyruvate complexes%3B L-protein of glycine cleavage complex
FM_+NC_000913.2_0131516_134	131516	131650	+	acnB:protein_coding:aconitate hydrase B;bifunctional aconitate hydratase 2/2-methylisocitrate dehydratase
FM_+NC_000913.2_0131518_164	131518	131682	+	acnB:protein_coding:aconitate hydrase B;bifunctional aconitate hydratase 2/2-methylisocitrate dehydratase
FM_+NC_000913.2_0131518_167	131518	131685	+	acnB:protein_coding:aconitate hydrase B;bifunctional aconitate hydratase 2/2-methylisocitrate dehydratase
FM_+NC_000913.2_0131519_19	131519	131538	+	intergenic
FM_+NC_000913.2_0131519_28	131519	131547	+	intergenic
FM_+NC_000913.2_0131543_44	131543	131587	+	intergenic
FM_+NC_000913.2_0131604_27	131604	131631	+	acnB:protein_coding:aconitate hydrase B;bifunctional aconitate hydratase 2/2-methylisocitrate dehydratase
FM_+NC_000913.2_0131608_50	131608	131658	+	acnB:protein_coding:aconitate hydrase B;bifunctional aconitate hydratase 2/2-methylisocitrate dehydratase
FM_+NC_000913.2_0131870_20	131870	131890	+	acnB:protein_coding:aconitate hydrase B;bifunctional aconitate hydratase 2/2-methylisocitrate dehydratase
FM_+NC_000913.2_0131908_26	131908	131934	+	acnB:protein_coding:aconitate hydrase B;bifunctional aconitate hydratase 2/2-methylisocitrate dehydratase
FM_+NC_000913.2_0131912_22	131912	131934	+	acnB:protein_coding:aconitate hydrase B;bifunctional aconitate hydratase 2/2-methylisocitrate dehydratase
FM_+NC_000913.2_0132050_50	132050	132100	+	acnB:protein_coding:aconitate hydrase B;bifunctional aconitate hydratase 2/2-methylisocitrate dehydratase
FM_+NC_000913.2_0132365_41	132365	132406	+	acnB:protein_coding:aconitate hydrase B;bifunctional aconitate hydratase 2/2-methylisocitrate dehydratase
FM_+NC_000913.2_0132410_80	132410	132490	+	acnB:protein_coding:aconitate hydrase B;bifunctional aconitate hydratase 2/2-methylisocitrate dehydratase
FM_+NC_000913.2_0132432_59	132432	132491	+	acnB:protein_coding:aconitate hydrase B;bifunctional aconitate hydratase 2/2-methylisocitrate dehydratase
FM_+NC_000913.2_0132433_56	132433	132489	+	acnB:protein_coding:aconitate hydrase B;bifunctional aconitate hydratase 2/2-methylisocitrate dehydratase
FM_+NC_000913.2_0132717_49	132717	132766	+	acnB:protein_coding:aconitate hydrase B;bifunctional aconitate hydratase 2/2-methylisocitrate dehydratase
FM_+NC_000913.2_0132775_50	132775	132825	+	acnB:protein_coding:aconitate hydrase B;bifunctional aconitate hydratase 2/2-methylisocitrate dehydratase
FM_+NC_000913.2_0132805_60	132805	132865	+	acnB:protein_coding:aconitate hydrase B;bifunctional aconitate hydratase 2/2-methylisocitrate dehydratase
FM_+NC_000913.2_0132977_41	132977	133018	+	acnB:protein_coding:aconitate hydrase B;bifunctional aconitate hydratase 2/2-methylisocitrate dehydratase
FM_+NC_000913.2_0133064_43	133064	133107	+	acnB:protein_coding:aconitate hydrase B;bifunctional aconitate hydratase 2/2-methylisocitrate dehydratase
FM_+NC_000913.2_0133069_38	133069	133107	+	acnB:protein_coding:aconitate hydrase B;bifunctional aconitate hydratase 2/2-methylisocitrate dehydratase
FM_+NC_000913.2_0133082_96	133082	133178	+	acnB:protein_coding:aconitate hydrase B;bifunctional aconitate hydratase 2/2-methylisocitrate dehydratase
FM_+NC_000913.2_0133134_79	133134	133213	+	acnB:protein_coding:aconitate hydrase B;bifunctional aconitate hydratase 2/2-methylisocitrate dehydratase
FM_+NC_000913.2_0133352_37	133352	133389	+	acnB:protein_coding:aconitate hydrase B;bifunctional aconitate hydratase 2/2-methylisocitrate dehydratase
FM_+NC_000913.2_0133354_32	133354	133386	+	acnB:protein_coding:aconitate hydrase B;bifunctional aconitate hydratase 2/2-methylisocitrate dehydratase
FM_+NC_000913.2_0133559_27	133559	133586	+	acnB:protein_coding:aconitate hydrase B;bifunctional aconitate hydratase 2/2-methylisocitrate dehydratase
FM_-NC_000913.2_0133591_18	133591	133609	-	antisense:acnB:protein_coding:aconitate hydrase B;bifunctional aconitate hydratase 2/2-methylisocitrate dehydratase
FM_+NC_000913.2_0133594_21	133594	133615	+	acnB:protein_coding:aconitate hydrase B;bifunctional aconitate hydratase 2/2-methylisocitrate dehydratase
FM_+NC_000913.2_0133840_53	133840	133893	+	acnB:protein_coding:aconitate hydrase B;bifunctional aconitate hydratase 2/2-methylisocitrate dehydratase
FM_+NC_000913.2_0133840_62	133840	133902	+	acnB:protein_coding:aconitate hydrase B;bifunctional aconitate hydratase 2/2-methylisocitrate dehydratase
FM_+NC_000913.2_0134129_58	134129	134187	+	acnB:protein_coding:aconitate hydrase B;bifunctional aconitate hydratase 2/2-methylisocitrate dehydratase
FM_+NC_000913.2_0134131_54	134131	134185	+	acnB:protein_coding:aconitate hydrase B;bifunctional aconitate hydratase 2/2-methylisocitrate dehydratase
FM_+NC_000913.2_0134140_48	134140	134188	+	acnB:protein_coding:aconitate hydrase B;bifunctional aconitate hydratase 2/2-methylisocitrate dehydratase
FM_+NC_000913.2_0134238_31	134238	134269	+	intergenic
FM_+NC_000913.2_0134250_18	134250	134268	+	intergenic
FM_+NC_000913.2_0134338_44	134338	134382	+	intergenic
FM_+NC_000913.2_0134338_50	134338	134388	+	yacL:protein_coding:hypothetical protein
FM_+NC_000913.2_0134750_25	134750	134775	+	intergenic
FM_-NC_000913.2_0134954_40	134954	134994	-	speD:protein_coding:S-adenosylmethionine decarboxylase
FM_+NC_000913.2_0136068_18	136068	136086	+	antisense:speE:protein_coding:spermidine synthase (putrescine aminopropyltransferase);spermidine synthase %3D putrescine aminopropyltransferase
FM_-NC_000913.2_0136711_44	136711	136755	-	yacC:protein_coding:conserved protein%2C PulS_OutS family
FM_-NC_000913.2_0136779_161	136779	136940	-	yacC:protein_coding:conserved protein%2C PulS_OutS family
FM_-NC_000913.2_0136897_43	136897	136940	-	yacC:protein_coding:conserved protein%2C PulS_OutS family
FM_-NC_000913.2_0136907_33	136907	136940	-	yacC:protein_coding:conserved protein%2C PulS_OutS family
FM_+NC_000913.2_0137107_53	137107	137160	+	cueO:protein_coding:multicopper oxidase (laccase)
FM_+NC_000913.2_0137107_80	137107	137187	+	cueO:protein_coding:multicopper oxidase (laccase)
FM_-NC_000913.2_0138698_19	138698	138717	-	antisense:RIP10:repeat_region:RIP10 (repetitive extragenic palindromic) element%3B contains 2 REP sequences and 1 IHF site
FM_+NC_000913.2_0138703_22	138703	138725	+	RIP10:repeat_region:RIP10 (repetitive extragenic palindromic) element%3B contains 2 REP sequences and 1 IHF site
FM_+NC_000913.2_0138703_25	138703	138728	+	RIP10:repeat_region:RIP10 (repetitive extragenic palindromic) element%3B contains 2 REP sequences and 1 IHF site
FM_+NC_000913.2_0138771_25	138771	138796	+	RIP10:repeat_region:RIP10 (repetitive extragenic palindromic) element%3B contains 2 REP sequences and 1 IHF site
FM_+NC_000913.2_0138771_28	138771	138799	+	RIP10:repeat_region:RIP10 (repetitive extragenic palindromic) element%3B contains 2 REP sequences and 1 IHF site
FM_-NC_000913.2_0138774_24	138774	138798	-	antisense:RIP10:repeat_region:RIP10 (repetitive extragenic palindromic) element%3B contains 2 REP sequences and 1 IHF site
FM_-NC_000913.2_0140905_18	140905	140923	-	gcd:protein_coding:glucose dehydrogenase
FM_+NC_000913.2_0141949_54	141949	142003	+	REP11:repeat_region:REP11 (repetitive extragenic palindromic) element%3B contains 1 REP sequences;hpt:protein_coding:hypoxanthine phosphoribosyltransferase
FM_-NC_000913.2_0142105_19	142105	142124	-	can:protein_coding:carbonic anhydrase;putative carbonic anhdrase
FM_-NC_000913.2_0142299_46	142299	142345	-	can:protein_coding:carbonic anhydrase;putative carbonic anhdrase
FM_+NC_000913.2_0142487_68	142487	142555	+	antisense:can:protein_coding:carbonic anhydrase;putative carbonic anhdrase
FM_-NC_000913.2_0142646_57	142646	142703	-	can:protein_coding:carbonic anhydrase;putative carbonic anhdrase
FM_+NC_000913.2_0144487_28	144487	144515	+	intergenic
FM_+NC_000913.2_0144558_129	144558	144687	+	yadI:protein_coding:putative PTS Enzyme IIA;putative PTS enzyme II B component
FM_+NC_000913.2_0144559_133	144559	144692	+	yadI:protein_coding:putative PTS Enzyme IIA;putative PTS enzyme II B component
FM_+NC_000913.2_0144772_31	144772	144803	+	yadI:protein_coding:putative PTS Enzyme IIA;putative PTS enzyme II B component
FM_+NC_000913.2_0146260_48	146260	146308	+	yadE:protein_coding:conserved hypothetical protein;putative polysaccharide deacetylase lipoprotein
FM_-NC_000913.2_0146276_21	146276	146297	-	antisense:yadE:protein_coding:conserved hypothetical protein;putative polysaccharide deacetylase lipoprotein
FM_-NC_000913.2_0146284_24	146284	146308	-	antisense:yadE:protein_coding:conserved hypothetical protein;putative polysaccharide deacetylase lipoprotein
FM_-NC_000913.2_0146630_124	146630	146754	-	panD:protein_coding:aspartate 1-decarboxylase
FM_-NC_000913.2_0146630_121	146630	146751	-	panD:protein_coding:aspartate 1-decarboxylase
FM_-NC_000913.2_0146674_76	146674	146750	-	panD:protein_coding:aspartate 1-decarboxylase
FM_+NC_000913.2_0147646_41	147646	147687	+	yadD:protein_coding:putative transposase
FM_+NC_000913.2_0147767_20	147767	147787	+	yadD:protein_coding:putative transposase
FM_-NC_000913.2_0148175_23	148175	148198	-	panC:protein_coding:pantothenate synthetase
FM_-NC_000913.2_0148179_19	148179	148198	-	panC:protein_coding:pantothenate synthetase
FM_-NC_000913.2_0148454_21	148454	148475	-	panC:protein_coding:pantothenate synthetase
FM_-NC_000913.2_0148454_25	148454	148479	-	panC:protein_coding:pantothenate synthetase
FM_-NC_000913.2_0149392_98	149392	149490	-	panB:protein_coding:3-methyl-2-oxobutanoate hydroxymethyltransferase
FM_-NC_000913.2_0149438_43	149438	149481	-	panB:protein_coding:3-methyl-2-oxobutanoate hydroxymethyltransferase
FM_-NC_000913.2_0149576_54	149576	149630	-	panB:protein_coding:3-methyl-2-oxobutanoate hydroxymethyltransferase
FM_-NC_000913.2_0149603_27	149603	149630	-	intergenic
FM_+NC_000913.2_0152513_42	152513	152555	+	antisense:yadM:protein_coding:putative fimbrial-like protein;putative fimbrial-like adhesin protein
FM_-NC_000913.2_0157663_54	157663	157717	-	folK:protein_coding:7%2C8-dihydro-6-hydroxymethylpterin- pyrophosphokinase;2-amino-4-hydroxy-6-hydroxymethyldihyropteridine pyrophosphokinase
FM_-NC_000913.2_0157915_23	157915	157938	-	pcnB:protein_coding:poly(A) polymerase
FM_-NC_000913.2_0158855_32	158855	158887	-	pcnB:protein_coding:poly(A) polymerase
FM_-NC_000913.2_0158910_40	158910	158950	-	pcnB:protein_coding:poly(A) polymerase
FM_+NC_000913.2_0158966_19	158966	158985	+	antisense:pcnB:protein_coding:poly(A) polymerase
FM_-NC_000913.2_0159125_39	159125	159164	-	pcnB:protein_coding:poly(A) polymerase
FM_-NC_000913.2_0159239_87	159239	159326	-	gluQ:protein_coding:putative tRNA synthetase;glutamyl-Q tRNA(Asp) synthetase
FM_-NC_000913.2_0159890_22	159890	159912	-	gluQ:protein_coding:putative tRNA synthetase;glutamyl-Q tRNA(Asp) synthetase
FM_-NC_000913.2_0160211_27	160211	160238	-	dksA:protein_coding:dnaK suppressor protein;DNA-binding transcriptional regulator of rRNA transcription%2C DnaK suppressor protein
FM_-NC_000913.2_0160288_38	160288	160326	-	dksA:protein_coding:dnaK suppressor protein;DNA-binding transcriptional regulator of rRNA transcription%2C DnaK suppressor protein
FM_-NC_000913.2_0160327_151	160327	160478	-	dksA:protein_coding:dnaK suppressor protein;DNA-binding transcriptional regulator of rRNA transcription%2C DnaK suppressor protein
FM_-NC_000913.2_0160438_40	160438	160478	-	dksA:protein_coding:dnaK suppressor protein;DNA-binding transcriptional regulator of rRNA transcription%2C DnaK suppressor protein
FM_-NC_000913.2_0160478_29	160478	160507	-	dksA:protein_coding:dnaK suppressor protein;DNA-binding transcriptional regulator of rRNA transcription%2C DnaK suppressor protein
FM_-NC_000913.2_0160515_22	160515	160537	-	dksA:protein_coding:dnaK suppressor protein;DNA-binding transcriptional regulator of rRNA transcription%2C DnaK suppressor protein
FM_-NC_000913.2_0160539_26	160539	160565	-	dksA:protein_coding:dnaK suppressor protein;DNA-binding transcriptional regulator of rRNA transcription%2C DnaK suppressor protein
FM_-NC_000913.2_0160585_72	160585	160657	-	dksA:protein_coding:dnaK suppressor protein;DNA-binding transcriptional regulator of rRNA transcription%2C DnaK suppressor protein
FM_-NC_000913.2_0161004_40	161004	161044	-	sfsA:protein_coding:probable regulator for maltose metabolism;putative DNA-binding transcriptional regulator
FM_-NC_000913.2_0161122_20	161122	161142	-	sfsA:protein_coding:probable regulator for maltose metabolism;putative DNA-binding transcriptional regulator
FM_-NC_000913.2_0161336_41	161336	161377	-	sfsA:protein_coding:probable regulator for maltose metabolism;putative DNA-binding transcriptional regulator
FM_+NC_000913.2_0161664_42	161664	161706	+	antisense:ligT:protein_coding:2'-5' RNA ligase
FM_+NC_000913.2_0164541_32	164541	164573	+	intergenic
FM_+NC_000913.2_0164541_19	164541	164560	+	intergenic
FM_+NC_000913.2_0164573_40	164573	164613	+	intergenic
FM_+NC_000913.2_0164573_26	164573	164599	+	intergenic
FM_-NC_000913.2_0164604_34	164604	164638	-	intergenic
FM_+NC_000913.2_0164612_23	164612	164635	+	intergenic
FM_+NC_000913.2_0164836_69	164836	164905	+	mrcB:protein_coding:fused glycosyl transferase and transpeptidase;peptidoglycan synthetase%3B penicillin-binding protein 1B
FM_+NC_000913.2_0165011_69	165011	165080	+	mrcB:protein_coding:fused glycosyl transferase and transpeptidase;peptidoglycan synthetase%3B penicillin-binding protein 1B
FM_+NC_000913.2_0165470_46	165470	165516	+	mrcB:protein_coding:fused glycosyl transferase and transpeptidase;peptidoglycan synthetase%3B penicillin-binding protein 1B
FM_+NC_000913.2_0165971_82	165971	166053	+	mrcB:protein_coding:fused glycosyl transferase and transpeptidase;peptidoglycan synthetase%3B penicillin-binding protein 1B
FM_+NC_000913.2_0166003_50	166003	166053	+	mrcB:protein_coding:fused glycosyl transferase and transpeptidase;peptidoglycan synthetase%3B penicillin-binding protein 1B
FM_-NC_000913.2_0167285_25	167285	167310	-	antisense:REP12:repeat_region:REP12 (repetitive extragenic palindromic) element%3B contains 1 REP sequences
FM_-NC_000913.2_0167288_22	167288	167310	-	antisense:REP12:repeat_region:REP12 (repetitive extragenic palindromic) element%3B contains 1 REP sequences
FM_-NC_000913.2_0167383_21	167383	167404	-	intergenic
FM_+NC_000913.2_0167568_60	167568	167628	+	fhuA:protein_coding:ferrichrome outer membrane transporter;outer membrane protein receptor for ferrichrome%2C colicin M%2C and phages T1%2C T5%2C and phi80
FM_+NC_000913.2_0167606_22	167606	167628	+	fhuA:protein_coding:ferrichrome outer membrane transporter;outer membrane protein receptor for ferrichrome%2C colicin M%2C and phages T1%2C T5%2C and phi80
FM_+NC_000913.2_0167753_34	167753	167787	+	fhuA:protein_coding:ferrichrome outer membrane transporter;outer membrane protein receptor for ferrichrome%2C colicin M%2C and phages T1%2C T5%2C and phi80
FM_+NC_000913.2_0167796_56	167796	167852	+	fhuA:protein_coding:ferrichrome outer membrane transporter;outer membrane protein receptor for ferrichrome%2C colicin M%2C and phages T1%2C T5%2C and phi80
FM_+NC_000913.2_0167855_64	167855	167919	+	fhuA:protein_coding:ferrichrome outer membrane transporter;outer membrane protein receptor for ferrichrome%2C colicin M%2C and phages T1%2C T5%2C and phi80
FM_+NC_000913.2_0167864_48	167864	167912	+	fhuA:protein_coding:ferrichrome outer membrane transporter;outer membrane protein receptor for ferrichrome%2C colicin M%2C and phages T1%2C T5%2C and phi80
FM_+NC_000913.2_0168164_21	168164	168185	+	fhuA:protein_coding:ferrichrome outer membrane transporter;outer membrane protein receptor for ferrichrome%2C colicin M%2C and phages T1%2C T5%2C and phi80
FM_+NC_000913.2_0169295_23	169295	169318	+	fhuA:protein_coding:ferrichrome outer membrane transporter;outer membrane protein receptor for ferrichrome%2C colicin M%2C and phages T1%2C T5%2C and phi80
FM_+NC_000913.2_0169418_22	169418	169440	+	fhuA:protein_coding:ferrichrome outer membrane transporter;outer membrane protein receptor for ferrichrome%2C colicin M%2C and phages T1%2C T5%2C and phi80
FM_+NC_000913.2_0169468_58	169468	169526	+	fhuA:protein_coding:ferrichrome outer membrane transporter;outer membrane protein receptor for ferrichrome%2C colicin M%2C and phages T1%2C T5%2C and phi80
FM_+NC_000913.2_0170568_20	170568	170588	+	fhuC:protein_coding:iron-hydroxamate transporter subunit;ATP-binding component of hydroxymate-dependent iron transport;fhuD:protein_coding:iron-hydroxamate transporter subunit;hydroxamate-dependent iron uptake%2C cytoplasmic membrane component%3B periplasmic-binding component of ABC superfamily
FM_+NC_000913.2_0170592_25	170592	170617	+	fhuD:protein_coding:iron-hydroxamate transporter subunit;hydroxamate-dependent iron uptake%2C cytoplasmic membrane component%3B periplasmic-binding component of ABC superfamily
FM_+NC_000913.2_0170592_31	170592	170623	+	fhuD:protein_coding:iron-hydroxamate transporter subunit;hydroxamate-dependent iron uptake%2C cytoplasmic membrane component%3B periplasmic-binding component of ABC superfamily
FM_+NC_000913.2_0170685_48	170685	170733	+	fhuD:protein_coding:iron-hydroxamate transporter subunit;hydroxamate-dependent iron uptake%2C cytoplasmic membrane component%3B periplasmic-binding component of ABC superfamily
FM_+NC_000913.2_0171218_47	171218	171265	+	fhuD:protein_coding:iron-hydroxamate transporter subunit;hydroxamate-dependent iron uptake%2C cytoplasmic membrane component%3B periplasmic-binding component of ABC superfamily
FM_+NC_000913.2_0171767_40	171767	171807	+	fhuB:protein_coding:fused iron-hydroxamate transporter subunits of ABC superfamily: membrane components
FM_+NC_000913.2_0171986_59	171986	172045	+	fhuB:protein_coding:fused iron-hydroxamate transporter subunits of ABC superfamily: membrane components
FM_+NC_000913.2_0172474_39	172474	172513	+	fhuB:protein_coding:fused iron-hydroxamate transporter subunits of ABC superfamily: membrane components
FM_-NC_000913.2_0173498_26	173498	173524	-	antisense:REP13:repeat_region:REP13 (repetitive extragenic palindromic) element%3B contains 2 REP sequences
FM_-NC_000913.2_0173499_31	173499	173530	-	antisense:REP13:repeat_region:REP13 (repetitive extragenic palindromic) element%3B contains 2 REP sequences
FM_-NC_000913.2_0173499_53	173499	173552	-	antisense:REP13:repeat_region:REP13 (repetitive extragenic palindromic) element%3B contains 2 REP sequences
FM_+NC_000913.2_0173551_34	173551	173585	+	REP13:repeat_region:REP13 (repetitive extragenic palindromic) element%3B contains 2 REP sequences
FM_-NC_000913.2_0173557_26	173557	173583	-	antisense:REP13:repeat_region:REP13 (repetitive extragenic palindromic) element%3B contains 2 REP sequences
FM_-NC_000913.2_0173563_29	173563	173592	-	antisense:REP13:repeat_region:REP13 (repetitive extragenic palindromic) element%3B contains 2 REP sequences
FM_+NC_000913.2_0173565_23	173565	173588	+	REP13:repeat_region:REP13 (repetitive extragenic palindromic) element%3B contains 2 REP sequences
FM_-NC_000913.2_0173567_19	173567	173586	-	antisense:REP13:repeat_region:REP13 (repetitive extragenic palindromic) element%3B contains 2 REP sequences
FM_-NC_000913.2_0174021_66	174021	174087	-	hemL:protein_coding:glutamate-1-semialdehyde aminotransferase (aminomutase)
FM_-NC_000913.2_0174229_53	174229	174282	-	hemL:protein_coding:glutamate-1-semialdehyde aminotransferase (aminomutase)
FM_-NC_000913.2_0174780_60	174780	174840	-	hemL:protein_coding:glutamate-1-semialdehyde aminotransferase (aminomutase)
FM_-NC_000913.2_0174785_55	174785	174840	-	hemL:protein_coding:glutamate-1-semialdehyde aminotransferase (aminomutase)
FM_-NC_000913.2_0174840_23	174840	174863	-	hemL:protein_coding:glutamate-1-semialdehyde aminotransferase (aminomutase)
FM_+NC_000913.2_0174942_49	174942	174991	+	intergenic
FM_+NC_000913.2_0176557_75	176557	176632	+	erpA:protein_coding:iron-sulfur cluster insertion protein
FM_-NC_000913.2_0176960_51	176960	177011	-	yadS:protein_coding:inner membrane protein%2C UPF0126 family
FM_-NC_000913.2_0178429_24	178429	178453	-	btuF:protein_coding:vitamin B12 transporter subunit: periplasmic-binding component of ABC superfamily
FM_-NC_000913.2_0178907_24	178907	178931	-	mtn:protein_coding:5'-methylthioadenosine/S-adenosylhomocysteine nucleosidase
FM_-NC_000913.2_0179058_123	179058	179181	-	mtn:protein_coding:5'-methylthioadenosine/S-adenosylhomocysteine nucleosidase
FM_-NC_000913.2_0179129_52	179129	179181	-	mtn:protein_coding:5'-methylthioadenosine/S-adenosylhomocysteine nucleosidase
FM_+NC_000913.2_0180843_64	180843	180907	+	degP:protein_coding:serine endoprotease (protease Do)%2C membrane-associated;periplasmic serine protease Do%3B heat shock protein HtrA
FM_+NC_000913.2_0180843_60	180843	180903	+	degP:protein_coding:serine endoprotease (protease Do)%2C membrane-associated;periplasmic serine protease Do%3B heat shock protein HtrA
FM_+NC_000913.2_0181147_43	181147	181190	+	degP:protein_coding:serine endoprotease (protease Do)%2C membrane-associated;periplasmic serine protease Do%3B heat shock protein HtrA
FM_+NC_000913.2_0182446_82	182446	182528	+	cdaR:protein_coding:DNA-binding transcriptional regulator for gar and gud operons%3B carbohydrate diacid regulator
FM_+NC_000913.2_0183424_59	183424	183483	+	cdaR:protein_coding:DNA-binding transcriptional regulator for gar and gud operons%3B carbohydrate diacid regulator
FM_+NC_000913.2_0183634_52	183634	183686	+	intergenic
FM_-NC_000913.2_0183648_28	183648	183676	-	intergenic
FM_+NC_000913.2_0183761_76	183761	183837	+	antisense:yaeH:protein_coding:putative structural protein;conserved protein%2C UPF0325 family
FM_-NC_000913.2_0183911_36	183911	183947	-	yaeH:protein_coding:putative structural protein;conserved protein%2C UPF0325 family
FM_-NC_000913.2_0184075_49	184075	184124	-	yaeH:protein_coding:putative structural protein;conserved protein%2C UPF0325 family
FM_-NC_000913.2_0185131_21	185131	185152	-	dapD:protein_coding:2%2C3%2C4%2C5-tetrahydropyridine-2-carboxylate N-succinyltransferase
FM_-NC_000913.2_0185706_27	185706	185733	-	dapD:protein_coding:2%2C3%2C4%2C5-tetrahydropyridine-2-carboxylate N-succinyltransferase
FM_-NC_000913.2_0185783_20	185783	185803	-	dapD:protein_coding:2%2C3%2C4%2C5-tetrahydropyridine-2-carboxylate N-succinyltransferase
FM_-NC_000913.2_0188683_112	188683	188795	-	map:protein_coding:methionine aminopeptidase
FM_-NC_000913.2_0188720_63	188720	188783	-	map:protein_coding:methionine aminopeptidase
FM_-NC_000913.2_0188812_22	188812	188834	-	map:protein_coding:methionine aminopeptidase
FM_-NC_000913.2_0188815_123	188815	188938	-	map:protein_coding:methionine aminopeptidase
FM_-NC_000913.2_0189707_61	189707	189768	-	antisense:tff:ncRNA:ncRNA;novel sRNA%2C function unknown;identified in a large scale screen
FM_-NC_000913.2_0189708_58	189708	189766	-	antisense:tff:ncRNA:ncRNA;novel sRNA%2C function unknown;identified in a large scale screen
FM_-NC_000913.2_0189709_55	189709	189764	-	antisense:tff:ncRNA:ncRNA;novel sRNA%2C function unknown;identified in a large scale screen
FM_+NC_000913.2_0189711_37	189711	189748	+	tff:ncRNA:ncRNA;novel sRNA%2C function unknown;identified in a large scale screen
FM_+NC_000913.2_0189734_23	189734	189757	+	tff:ncRNA:ncRNA;novel sRNA%2C function unknown;identified in a large scale screen
FM_+NC_000913.2_0190114_20	190114	190134	+	rpsB:protein_coding:30S ribosomal subunit protein S2
FM_+NC_000913.2_0190330_23	190330	190353	+	rpsB:protein_coding:30S ribosomal subunit protein S2
FM_+NC_000913.2_0190604_139	190604	190743	+	intergenic
FM_+NC_000913.2_0190765_25	190765	190790	+	intergenic
FM_+NC_000913.2_0190873_71	190873	190944	+	tsf:protein_coding:protein chain elongation factor EF-Ts
FM_+NC_000913.2_0191604_45	191604	191649	+	tsf:protein_coding:protein chain elongation factor EF-Ts
FM_+NC_000913.2_0191611_38	191611	191649	+	tsf:protein_coding:protein chain elongation factor EF-Ts
FM_+NC_000913.2_0191658_36	191658	191694	+	tsf:protein_coding:protein chain elongation factor EF-Ts
FM_+NC_000913.2_0191710_24	191710	191734	+	intergenic
FM_+NC_000913.2_0191899_27	191899	191926	+	pyrH:protein_coding:uridylate kinase
FM_+NC_000913.2_0192558_31	192558	192589	+	pyrH:protein_coding:uridylate kinase
FM_+NC_000913.2_0192616_62	192616	192678	+	intergenic
FM_+NC_000913.2_0192616_165	192616	192781	+	intergenic
FM_+NC_000913.2_0192616_122	192616	192738	+	intergenic
FM_+NC_000913.2_0192616_116	192616	192732	+	intergenic
FM_+NC_000913.2_0192673_65	192673	192738	+	intergenic
FM_-NC_000913.2_0192722_22	192722	192744	-	intergenic
FM_+NC_000913.2_0192906_21	192906	192927	+	frr:protein_coding:ribosome releasing factor;ribosome recycling factor
FM_+NC_000913.2_0193077_31	193077	193108	+	frr:protein_coding:ribosome releasing factor;ribosome recycling factor
FM_+NC_000913.2_0193304_30	193304	193334	+	frr:protein_coding:ribosome releasing factor;ribosome recycling factor
FM_+NC_000913.2_0193304_41	193304	193345	+	frr:protein_coding:ribosome releasing factor;ribosome recycling factor
FM_+NC_000913.2_0193381_109	193381	193490	+	frr:protein_coding:ribosome releasing factor;ribosome recycling factor
FM_+NC_000913.2_0193385_105	193385	193490	+	frr:protein_coding:ribosome releasing factor;ribosome recycling factor
FM_+NC_000913.2_0193437_20	193437	193457	+	intergenic
FM_+NC_000913.2_0193446_33	193446	193479	+	intergenic
FM_+NC_000913.2_0193456_25	193456	193481	+	intergenic
FM_+NC_000913.2_0193456_34	193456	193490	+	intergenic
FM_+NC_000913.2_0193685_68	193685	193753	+	dxr:protein_coding:1-deoxy-D-xylulose 5-phosphate reductoisomerase
FM_+NC_000913.2_0194783_31	194783	194814	+	intergenic
FM_+NC_000913.2_0194891_34	194891	194925	+	ispU:protein_coding:undecaprenyl pyrophosphate synthase;undecaprenyl pyrophosphate synthetase (di-trans%2Cpoly-cis-decaprenylcistransferase)
FM_+NC_000913.2_0194937_26	194937	194963	+	ispU:protein_coding:undecaprenyl pyrophosphate synthase;undecaprenyl pyrophosphate synthetase (di-trans%2Cpoly-cis-decaprenylcistransferase)
FM_+NC_000913.2_0195043_22	195043	195065	+	ispU:protein_coding:undecaprenyl pyrophosphate synthase;undecaprenyl pyrophosphate synthetase (di-trans%2Cpoly-cis-decaprenylcistransferase)
FM_+NC_000913.2_0195271_39	195271	195310	+	ispU:protein_coding:undecaprenyl pyrophosphate synthase;undecaprenyl pyrophosphate synthetase (di-trans%2Cpoly-cis-decaprenylcistransferase)
FM_+NC_000913.2_0195478_24	195478	195502	+	ispU:protein_coding:undecaprenyl pyrophosphate synthase;undecaprenyl pyrophosphate synthetase (di-trans%2Cpoly-cis-decaprenylcistransferase)
FM_+NC_000913.2_0195478_89	195478	195567	+	ispU:protein_coding:undecaprenyl pyrophosphate synthase;undecaprenyl pyrophosphate synthetase (di-trans%2Cpoly-cis-decaprenylcistransferase)
FM_+NC_000913.2_0196158_70	196158	196228	+	cdsA:protein_coding:CDP-diglyceride synthase;CDP-diglyceride synthetase
FM_+NC_000913.2_0196674_43	196674	196717	+	rseP:protein_coding:inner membrane zinc RIP metalloprotease%3B RpoE activator%2C by degrading RseA%3B cleaved signal peptide endoprotease
FM_+NC_000913.2_0196765_32	196765	196797	+	rseP:protein_coding:inner membrane zinc RIP metalloprotease%3B RpoE activator%2C by degrading RseA%3B cleaved signal peptide endoprotease
FM_+NC_000913.2_0196775_34	196775	196809	+	rseP:protein_coding:inner membrane zinc RIP metalloprotease%3B RpoE activator%2C by degrading RseA%3B cleaved signal peptide endoprotease
FM_+NC_000913.2_0196815_41	196815	196856	+	rseP:protein_coding:inner membrane zinc RIP metalloprotease%3B RpoE activator%2C by degrading RseA%3B cleaved signal peptide endoprotease
FM_+NC_000913.2_0196820_36	196820	196856	+	rseP:protein_coding:inner membrane zinc RIP metalloprotease%3B RpoE activator%2C by degrading RseA%3B cleaved signal peptide endoprotease
FM_+NC_000913.2_0197322_19	197322	197341	+	rseP:protein_coding:inner membrane zinc RIP metalloprotease%3B RpoE activator%2C by degrading RseA%3B cleaved signal peptide endoprotease
FM_+NC_000913.2_0197402_21	197402	197423	+	rseP:protein_coding:inner membrane zinc RIP metalloprotease%3B RpoE activator%2C by degrading RseA%3B cleaved signal peptide endoprotease
FM_+NC_000913.2_0197410_22	197410	197432	+	rseP:protein_coding:inner membrane zinc RIP metalloprotease%3B RpoE activator%2C by degrading RseA%3B cleaved signal peptide endoprotease
FM_+NC_000913.2_0197494_65	197494	197559	+	rseP:protein_coding:inner membrane zinc RIP metalloprotease%3B RpoE activator%2C by degrading RseA%3B cleaved signal peptide endoprotease
FM_+NC_000913.2_0197585_84	197585	197669	+	rseP:protein_coding:inner membrane zinc RIP metalloprotease%3B RpoE activator%2C by degrading RseA%3B cleaved signal peptide endoprotease
FM_+NC_000913.2_0197942_21	197942	197963	+	bamA:protein_coding:putative outer membrane antigen;outer membrane protein assembly factor%2C forms pores%3B required for OM biogenesis%3B in BamABCDE OM protein complex
FM_+NC_000913.2_0197980_19	197980	197999	+	bamA:protein_coding:putative outer membrane antigen;outer membrane protein assembly factor%2C forms pores%3B required for OM biogenesis%3B in BamABCDE OM protein complex
FM_+NC_000913.2_0197980_48	197980	198028	+	bamA:protein_coding:putative outer membrane antigen;outer membrane protein assembly factor%2C forms pores%3B required for OM biogenesis%3B in BamABCDE OM protein complex
FM_+NC_000913.2_0197980_51	197980	198031	+	bamA:protein_coding:putative outer membrane antigen;outer membrane protein assembly factor%2C forms pores%3B required for OM biogenesis%3B in BamABCDE OM protein complex
FM_+NC_000913.2_0198113_28	198113	198141	+	bamA:protein_coding:putative outer membrane antigen;outer membrane protein assembly factor%2C forms pores%3B required for OM biogenesis%3B in BamABCDE OM protein complex
FM_+NC_000913.2_0198651_29	198651	198680	+	bamA:protein_coding:putative outer membrane antigen;outer membrane protein assembly factor%2C forms pores%3B required for OM biogenesis%3B in BamABCDE OM protein complex
FM_+NC_000913.2_0199307_88	199307	199395	+	bamA:protein_coding:putative outer membrane antigen;outer membrane protein assembly factor%2C forms pores%3B required for OM biogenesis%3B in BamABCDE OM protein complex
FM_+NC_000913.2_0199564_34	199564	199598	+	bamA:protein_coding:putative outer membrane antigen;outer membrane protein assembly factor%2C forms pores%3B required for OM biogenesis%3B in BamABCDE OM protein complex
FM_+NC_000913.2_0199575_53	199575	199628	+	bamA:protein_coding:putative outer membrane antigen;outer membrane protein assembly factor%2C forms pores%3B required for OM biogenesis%3B in BamABCDE OM protein complex
FM_+NC_000913.2_0200034_39	200034	200073	+	bamA:protein_coding:putative outer membrane antigen;outer membrane protein assembly factor%2C forms pores%3B required for OM biogenesis%3B in BamABCDE OM protein complex
FM_+NC_000913.2_0200377_53	200377	200430	+	intergenic
FM_+NC_000913.2_0200408_22	200408	200430	+	intergenic
FM_+NC_000913.2_0200855_41	200855	200896	+	skp:protein_coding:periplasmic chaperone;periplasmic molecular chaperone for outer membrane proteins
FM_+NC_000913.2_0200871_33	200871	200904	+	skp:protein_coding:periplasmic chaperone;periplasmic molecular chaperone for outer membrane proteins
FM_+NC_000913.2_0200979_74	200979	201053	+	lpxD:protein_coding:UDP-3-O-(3-hydroxymyristoyl)-glucosamine N-acyltransferase
FM_+NC_000913.2_0201125_41	201125	201166	+	lpxD:protein_coding:UDP-3-O-(3-hydroxymyristoyl)-glucosamine N-acyltransferase
FM_+NC_000913.2_0201241_65	201241	201306	+	lpxD:protein_coding:UDP-3-O-(3-hydroxymyristoyl)-glucosamine N-acyltransferase
FM_+NC_000913.2_0201246_51	201246	201297	+	lpxD:protein_coding:UDP-3-O-(3-hydroxymyristoyl)-glucosamine N-acyltransferase
FM_+NC_000913.2_0201265_41	201265	201306	+	lpxD:protein_coding:UDP-3-O-(3-hydroxymyristoyl)-glucosamine N-acyltransferase
FM_+NC_000913.2_0201411_35	201411	201446	+	lpxD:protein_coding:UDP-3-O-(3-hydroxymyristoyl)-glucosamine N-acyltransferase
FM_+NC_000913.2_0201483_34	201483	201517	+	lpxD:protein_coding:UDP-3-O-(3-hydroxymyristoyl)-glucosamine N-acyltransferase
FM_+NC_000913.2_0201577_35	201577	201612	+	lpxD:protein_coding:UDP-3-O-(3-hydroxymyristoyl)-glucosamine N-acyltransferase
FM_+NC_000913.2_0201714_27	201714	201741	+	lpxD:protein_coding:UDP-3-O-(3-hydroxymyristoyl)-glucosamine N-acyltransferase
FM_+NC_000913.2_0201748_115	201748	201863	+	lpxD:protein_coding:UDP-3-O-(3-hydroxymyristoyl)-glucosamine N-acyltransferase
FM_+NC_000913.2_0201823_40	201823	201863	+	lpxD:protein_coding:UDP-3-O-(3-hydroxymyristoyl)-glucosamine N-acyltransferase
FM_+NC_000913.2_0201898_20	201898	201918	+	lpxD:protein_coding:UDP-3-O-(3-hydroxymyristoyl)-glucosamine N-acyltransferase
FM_+NC_000913.2_0202018_35	202018	202053	+	intergenic
FM_-NC_000913.2_0202018_28	202018	202046	-	intergenic
FM_-NC_000913.2_0202029_35	202029	202064	-	intergenic
FM_+NC_000913.2_0202031_25	202031	202056	+	intergenic
FM_+NC_000913.2_0202036_22	202036	202058	+	intergenic
FM_+NC_000913.2_0202071_121	202071	202192	+	fabZ:protein_coding:(3R)-hydroxymyristol acyl carrier protein dehydratase
FM_+NC_000913.2_0202278_37	202278	202315	+	fabZ:protein_coding:(3R)-hydroxymyristol acyl carrier protein dehydratase
FM_+NC_000913.2_0202284_31	202284	202315	+	fabZ:protein_coding:(3R)-hydroxymyristol acyl carrier protein dehydratase
FM_+NC_000913.2_0202375_47	202375	202422	+	fabZ:protein_coding:(3R)-hydroxymyristol acyl carrier protein dehydratase
FM_+NC_000913.2_0202453_21	202453	202474	+	fabZ:protein_coding:(3R)-hydroxymyristol acyl carrier protein dehydratase
FM_+NC_000913.2_0203005_87	203005	203092	+	lpxA:protein_coding:UDP-N-acetylglucosamine acetyltransferase;UDP-N-acetylglucosamine acetyltransferase%3B lipid A biosynthesis
FM_+NC_000913.2_0203335_74	203335	203409	+	lpxA:protein_coding:UDP-N-acetylglucosamine acetyltransferase;UDP-N-acetylglucosamine acetyltransferase%3B lipid A biosynthesis;lpxB:protein_coding:tetraacyldisaccharide-1-P synthase;tetraacyldisaccharide-1-P%3B lipid A biosynthesis%2C penultimate step
FM_+NC_000913.2_0203346_63	203346	203409	+	lpxA:protein_coding:UDP-N-acetylglucosamine acetyltransferase;UDP-N-acetylglucosamine acetyltransferase%3B lipid A biosynthesis;lpxB:protein_coding:tetraacyldisaccharide-1-P synthase;tetraacyldisaccharide-1-P%3B lipid A biosynthesis%2C penultimate step
FM_+NC_000913.2_0203749_29	203749	203778	+	lpxB:protein_coding:tetraacyldisaccharide-1-P synthase;tetraacyldisaccharide-1-P%3B lipid A biosynthesis%2C penultimate step
FM_+NC_000913.2_0204723_61	204723	204784	+	rnhB:protein_coding:RNAse HII%2C degrades RNA of DNA-RNA hybrids;ribonuclease HII%2C degrades RNA of DNA-RNA hybrids
FM_+NC_000913.2_0205007_47	205007	205054	+	rnhB:protein_coding:RNAse HII%2C degrades RNA of DNA-RNA hybrids;ribonuclease HII%2C degrades RNA of DNA-RNA hybrids
FM_+NC_000913.2_0205372_23	205372	205395	+	dnaE:protein_coding:DNA polymerase III alpha subunit;DNA polymerase III%2C alpha subunit
FM_+NC_000913.2_0205666_45	205666	205711	+	dnaE:protein_coding:DNA polymerase III alpha subunit;DNA polymerase III%2C alpha subunit
FM_+NC_000913.2_0206067_38	206067	206105	+	dnaE:protein_coding:DNA polymerase III alpha subunit;DNA polymerase III%2C alpha subunit
FM_+NC_000913.2_0206295_87	206295	206382	+	dnaE:protein_coding:DNA polymerase III alpha subunit;DNA polymerase III%2C alpha subunit
FM_+NC_000913.2_0206722_73	206722	206795	+	dnaE:protein_coding:DNA polymerase III alpha subunit;DNA polymerase III%2C alpha subunit
FM_+NC_000913.2_0206732_63	206732	206795	+	dnaE:protein_coding:DNA polymerase III alpha subunit;DNA polymerase III%2C alpha subunit
FM_+NC_000913.2_0206849_21	206849	206870	+	dnaE:protein_coding:DNA polymerase III alpha subunit;DNA polymerase III%2C alpha subunit
FM_+NC_000913.2_0208041_80	208041	208121	+	dnaE:protein_coding:DNA polymerase III alpha subunit;DNA polymerase III%2C alpha subunit
FM_+NC_000913.2_0208048_27	208048	208075	+	dnaE:protein_coding:DNA polymerase III alpha subunit;DNA polymerase III%2C alpha subunit
FM_+NC_000913.2_0208123_82	208123	208205	+	dnaE:protein_coding:DNA polymerase III alpha subunit;DNA polymerase III%2C alpha subunit
FM_+NC_000913.2_0208275_61	208275	208336	+	dnaE:protein_coding:DNA polymerase III alpha subunit;DNA polymerase III%2C alpha subunit
FM_+NC_000913.2_0208325_35	208325	208360	+	dnaE:protein_coding:DNA polymerase III alpha subunit;DNA polymerase III%2C alpha subunit
FM_+NC_000913.2_0208354_21	208354	208375	+	dnaE:protein_coding:DNA polymerase III alpha subunit;DNA polymerase III%2C alpha subunit
FM_+NC_000913.2_0208354_26	208354	208380	+	dnaE:protein_coding:DNA polymerase III alpha subunit;DNA polymerase III%2C alpha subunit
FM_+NC_000913.2_0208380_19	208380	208399	+	dnaE:protein_coding:DNA polymerase III alpha subunit;DNA polymerase III%2C alpha subunit
FM_+NC_000913.2_0208425_41	208425	208466	+	dnaE:protein_coding:DNA polymerase III alpha subunit;DNA polymerase III%2C alpha subunit
FM_+NC_000913.2_0208425_47	208425	208472	+	dnaE:protein_coding:DNA polymerase III alpha subunit;DNA polymerase III%2C alpha subunit
FM_+NC_000913.2_0208480_53	208480	208533	+	dnaE:protein_coding:DNA polymerase III alpha subunit;DNA polymerase III%2C alpha subunit
FM_+NC_000913.2_0208480_56	208480	208536	+	dnaE:protein_coding:DNA polymerase III alpha subunit;DNA polymerase III%2C alpha subunit
FM_+NC_000913.2_0208607_56	208607	208663	+	accA:protein_coding:acetyl-CoA carboxylase%2C carboxytransferase%2C alpha subunit;acetylCoA carboxylase%2C carboxytransferase component%2C alpha subunit;dnaE:protein_coding:DNA polymerase III alpha subunit;DNA polymerase III%2C alpha subunit
FM_+NC_000913.2_0208849_21	208849	208870	+	accA:protein_coding:acetyl-CoA carboxylase%2C carboxytransferase%2C alpha subunit;acetylCoA carboxylase%2C carboxytransferase component%2C alpha subunit
FM_+NC_000913.2_0208874_24	208874	208898	+	accA:protein_coding:acetyl-CoA carboxylase%2C carboxytransferase%2C alpha subunit;acetylCoA carboxylase%2C carboxytransferase component%2C alpha subunit
FM_+NC_000913.2_0209001_35	209001	209036	+	accA:protein_coding:acetyl-CoA carboxylase%2C carboxytransferase%2C alpha subunit;acetylCoA carboxylase%2C carboxytransferase component%2C alpha subunit
FM_+NC_000913.2_0209048_27	209048	209075	+	accA:protein_coding:acetyl-CoA carboxylase%2C carboxytransferase%2C alpha subunit;acetylCoA carboxylase%2C carboxytransferase component%2C alpha subunit
FM_+NC_000913.2_0209380_19	209380	209399	+	accA:protein_coding:acetyl-CoA carboxylase%2C carboxytransferase%2C alpha subunit;acetylCoA carboxylase%2C carboxytransferase component%2C alpha subunit
FM_+NC_000913.2_0209657_45	209657	209702	+	ldcC:protein_coding:lysine decarboxylase 2%2C constitutive
FM_+NC_000913.2_0213431_72	213431	213503	+	tilS:protein_coding:tRNA(Ile)-lysidine synthetase
FM_+NC_000913.2_0213431_67	213431	213498	+	tilS:protein_coding:tRNA(Ile)-lysidine synthetase
FM_-NC_000913.2_0213639_34	213639	213673	-	antisense:REP15:repeat_region:REP15 (repetitive extragenic palindromic) element%3B contains 1 REP sequences
FM_-NC_000913.2_0213764_37	213764	213801	-	rof:protein_coding:modulator of Rho-dependent transcription termination
FM_-NC_000913.2_0214036_27	214036	214063	-	yaeP:protein_coding:hypothetical protein;conserved hypothetical protein
FM_-NC_000913.2_0214124_73	214124	214197	-	yaeP:protein_coding:hypothetical protein;conserved hypothetical protein
FM_-NC_000913.2_0214163_34	214163	214197	-	intergenic
FM_+NC_000913.2_0214792_31	214792	214823	+	yaeQ:protein_coding:hypothetical protein
FM_+NC_000913.2_0214797_26	214797	214823	+	yaeQ:protein_coding:hypothetical protein
FM_+NC_000913.2_0214800_19	214800	214819	+	yaeQ:protein_coding:hypothetical protein
FM_+NC_000913.2_0215079_25	215079	215104	+	arfB:protein_coding:alternative stalled-ribosome rescue factor B%3B peptidyl-tRNA hydrolase%2C ribosome-attached
FM_-NC_000913.2_0216048_18	216048	216066	-	antisense:RIP16:repeat_region:RIP16 (repetitive extragenic palindromic) element%3B contains 2 REP sequences and 1 IHF site
FM_+NC_000913.2_0216050_32	216050	216082	+	RIP16:repeat_region:RIP16 (repetitive extragenic palindromic) element%3B contains 2 REP sequences and 1 IHF site
FM_+NC_000913.2_0216050_35	216050	216085	+	RIP16:repeat_region:RIP16 (repetitive extragenic palindromic) element%3B contains 2 REP sequences and 1 IHF site
FM_-NC_000913.2_0216050_30	216050	216080	-	antisense:RIP16:repeat_region:RIP16 (repetitive extragenic palindromic) element%3B contains 2 REP sequences and 1 IHF site
FM_-NC_000913.2_0216053_27	216053	216080	-	antisense:RIP16:repeat_region:RIP16 (repetitive extragenic palindromic) element%3B contains 2 REP sequences and 1 IHF site
FM_+NC_000913.2_0216055_25	216055	216080	+	RIP16:repeat_region:RIP16 (repetitive extragenic palindromic) element%3B contains 2 REP sequences and 1 IHF site
FM_+NC_000913.2_0216055_28	216055	216083	+	RIP16:repeat_region:RIP16 (repetitive extragenic palindromic) element%3B contains 2 REP sequences and 1 IHF site
FM_-NC_000913.2_0216057_24	216057	216081	-	antisense:RIP16:repeat_region:RIP16 (repetitive extragenic palindromic) element%3B contains 2 REP sequences and 1 IHF site
FM_+NC_000913.2_0216065_23	216065	216088	+	RIP16:repeat_region:RIP16 (repetitive extragenic palindromic) element%3B contains 2 REP sequences and 1 IHF site
FM_-NC_000913.2_0216066_25	216066	216091	-	antisense:RIP16:repeat_region:RIP16 (repetitive extragenic palindromic) element%3B contains 2 REP sequences and 1 IHF site
FM_-NC_000913.2_0217073_27	217073	217100	-	proS:protein_coding:prolyl-tRNA synthetase;proline tRNA synthetase
FM_-NC_000913.2_0217121_40	217121	217161	-	proS:protein_coding:prolyl-tRNA synthetase;proline tRNA synthetase
FM_-NC_000913.2_0217122_82	217122	217204	-	proS:protein_coding:prolyl-tRNA synthetase;proline tRNA synthetase
FM_-NC_000913.2_0217562_55	217562	217617	-	proS:protein_coding:prolyl-tRNA synthetase;proline tRNA synthetase
FM_-NC_000913.2_0218093_56	218093	218149	-	proS:protein_coding:prolyl-tRNA synthetase;proline tRNA synthetase
FM_-NC_000913.2_0218351_22	218351	218373	-	proS:protein_coding:prolyl-tRNA synthetase;proline tRNA synthetase
FM_-NC_000913.2_0218514_28	218514	218542	-	proS:protein_coding:prolyl-tRNA synthetase;proline tRNA synthetase
FM_-NC_000913.2_0218682_79	218682	218761	-	proS:protein_coding:prolyl-tRNA synthetase;proline tRNA synthetase
FM_-NC_000913.2_0219380_26	219380	219406	-	tsaA:protein_coding:tRNA-Thr(GGU) m(6)t(6)A37 methyltransferase%2C SAM-dependent
FM_-NC_000913.2_0219918_24	219918	219942	-	rcsF:protein_coding:putative outer membrane protein%2C signal;regulator in colanic acid synthesis%3B interacts with RcsB
FM_-NC_000913.2_0220061_23	220061	220084	-	intergenic
FM_-NC_000913.2_0220881_26	220881	220907	-	metQ:protein_coding:DL-methionine transporter subunit;D-methionine transport protein (ABC superfamily%2C peri_bind)
FM_-NC_000913.2_0220979_29	220979	221008	-	metI:protein_coding:DL-methionine transporter subunit;D- and L-methionine transport protein (ABC superfamily%2C membrane)
FM_-NC_000913.2_0221561_18	221561	221579	-	metI:protein_coding:DL-methionine transporter subunit;D- and L-methionine transport protein (ABC superfamily%2C membrane)
FM_-NC_000913.2_0221600_81	221600	221681	-	metI:protein_coding:DL-methionine transporter subunit;D- and L-methionine transport protein (ABC superfamily%2C membrane);metN:protein_coding:DL-methionine transporter subunit;D- and L-methionine transport protein (ABC superfamily%2C atp_bind)
FM_+NC_000913.2_0222871_28	222871	222899	+	gmhB:protein_coding:D%2CD-heptose 1%2C7-bisphosphate phosphatase
FM_+NC_000913.2_0223484_38	223484	223522	+	intergenic
FM_+NC_000913.2_0223593_25	223593	223618	+	intergenic
FM_-NC_000913.2_0223612_19	223612	223631	-	intergenic
FM_-NC_000913.2_0223642_23	223642	223665	-	intergenic
FM_+NC_000913.2_0223655_23	223655	223678	+	intergenic
FM_+NC_000913.2_0223655_45	223655	223700	+	intergenic
FM_+NC_000913.2_0223704_22	223704	223726	+	intergenic
FM_-NC_000913.2_0223705_25	223705	223730	-	intergenic
FM_+NC_000913.2_0223745_22	223745	223767	+	intergenic
FM_+NC_000913.2_0223748_19	223748	223767	+	intergenic
FM_+NC_000913.2_0223770_156	223770	223926	+	rrsH:rRNA:16S ribosomal RNA of rrnH operon
FM_+NC_000913.2_0223770_167	223770	223937	+	rrsH:rRNA:16S ribosomal RNA of rrnH operon
FM_+NC_000913.2_0223770_78	223770	223848	+	rrsH:rRNA:16S ribosomal RNA of rrnH operon
FM_+NC_000913.2_0223859_65	223859	223924	+	rrsH:rRNA:16S ribosomal RNA of rrnH operon
FM_+NC_000913.2_0223865_58	223865	223923	+	rrsH:rRNA:16S ribosomal RNA of rrnH operon
FM_+NC_000913.2_0224035_27	224035	224062	+	rrsH:rRNA:16S ribosomal RNA of rrnH operon
FM_+NC_000913.2_0224035_53	224035	224088	+	rrsH:rRNA:16S ribosomal RNA of rrnH operon
FM_+NC_000913.2_0224056_21	224056	224077	+	rrsH:rRNA:16S ribosomal RNA of rrnH operon
FM_+NC_000913.2_0224096_23	224096	224119	+	rrsH:rRNA:16S ribosomal RNA of rrnH operon
FM_+NC_000913.2_0224099_20	224099	224119	+	rrsH:rRNA:16S ribosomal RNA of rrnH operon
FM_+NC_000913.2_0224171_19	224171	224190	+	rrsH:rRNA:16S ribosomal RNA of rrnH operon
FM_+NC_000913.2_0224188_79	224188	224267	+	rrsH:rRNA:16S ribosomal RNA of rrnH operon
FM_+NC_000913.2_0224271_41	224271	224312	+	rrsH:rRNA:16S ribosomal RNA of rrnH operon
FM_+NC_000913.2_0224319_53	224319	224372	+	rrsH:rRNA:16S ribosomal RNA of rrnH operon
FM_+NC_000913.2_0224341_35	224341	224376	+	rrsH:rRNA:16S ribosomal RNA of rrnH operon
FM_+NC_000913.2_0224450_28	224450	224478	+	rrsH:rRNA:16S ribosomal RNA of rrnH operon
FM_+NC_000913.2_0224501_27	224501	224528	+	rrsH:rRNA:16S ribosomal RNA of rrnH operon
FM_+NC_000913.2_0224595_24	224595	224619	+	rrsH:rRNA:16S ribosomal RNA of rrnH operon
FM_+NC_000913.2_0224625_21	224625	224646	+	rrsH:rRNA:16S ribosomal RNA of rrnH operon
FM_+NC_000913.2_0224688_72	224688	224760	+	rrsH:rRNA:16S ribosomal RNA of rrnH operon
FM_+NC_000913.2_0224688_22	224688	224710	+	rrsH:rRNA:16S ribosomal RNA of rrnH operon
FM_+NC_000913.2_0224737_19	224737	224756	+	rrsH:rRNA:16S ribosomal RNA of rrnH operon
FM_+NC_000913.2_0224738_22	224738	224760	+	rrsH:rRNA:16S ribosomal RNA of rrnH operon
FM_+NC_000913.2_0224808_22	224808	224830	+	rrsH:rRNA:16S ribosomal RNA of rrnH operon
FM_+NC_000913.2_0224816_21	224816	224837	+	rrsH:rRNA:16S ribosomal RNA of rrnH operon
FM_+NC_000913.2_0224826_21	224826	224847	+	rrsH:rRNA:16S ribosomal RNA of rrnH operon
FM_+NC_000913.2_0224839_35	224839	224874	+	rrsH:rRNA:16S ribosomal RNA of rrnH operon
FM_-NC_000913.2_0224857_24	224857	224881	-	antisense:rrsH:rRNA:16S ribosomal RNA of rrnH operon
FM_+NC_000913.2_0224894_25	224894	224919	+	rrsH:rRNA:16S ribosomal RNA of rrnH operon
FM_-NC_000913.2_0224898_19	224898	224917	-	antisense:rrsH:rRNA:16S ribosomal RNA of rrnH operon
FM_-NC_000913.2_0224902_20	224902	224922	-	antisense:rrsH:rRNA:16S ribosomal RNA of rrnH operon
FM_+NC_000913.2_0224920_24	224920	224944	+	rrsH:rRNA:16S ribosomal RNA of rrnH operon
FM_+NC_000913.2_0224980_46	224980	225026	+	rrsH:rRNA:16S ribosomal RNA of rrnH operon
FM_+NC_000913.2_0225066_32	225066	225098	+	rrsH:rRNA:16S ribosomal RNA of rrnH operon
FM_+NC_000913.2_0225098_54	225098	225152	+	rrsH:rRNA:16S ribosomal RNA of rrnH operon
FM_+NC_000913.2_0225180_76	225180	225256	+	rrsH:rRNA:16S ribosomal RNA of rrnH operon
FM_+NC_000913.2_0225199_31	225199	225230	+	rrsH:rRNA:16S ribosomal RNA of rrnH operon
FM_+NC_000913.2_0225202_27	225202	225229	+	rrsH:rRNA:16S ribosomal RNA of rrnH operon
FM_+NC_000913.2_0225224_32	225224	225256	+	rrsH:rRNA:16S ribosomal RNA of rrnH operon
FM_+NC_000913.2_0225255_24	225255	225279	+	rrsH:rRNA:16S ribosomal RNA of rrnH operon
FM_+NC_000913.2_0225259_44	225259	225303	+	rrsH:rRNA:16S ribosomal RNA of rrnH operon
FM_+NC_000913.2_0225260_20	225260	225280	+	rrsH:rRNA:16S ribosomal RNA of rrnH operon
FM_+NC_000913.2_0225269_33	225269	225302	+	rrsH:rRNA:16S ribosomal RNA of rrnH operon
FM_+NC_000913.2_0225281_21	225281	225302	+	rrsH:rRNA:16S ribosomal RNA of rrnH operon
FM_+NC_000913.2_0225289_22	225289	225311	+	rrsH:rRNA:16S ribosomal RNA of rrnH operon
FM_+NC_000913.2_0225292_19	225292	225311	+	rrsH:rRNA:16S ribosomal RNA of rrnH operon
FM_+NC_000913.2_0225312_33	225312	225345	+	intergenic
FM_+NC_000913.2_0225345_31	225345	225376	+	intergenic
FM_+NC_000913.2_0225345_19	225345	225364	+	intergenic
FM_+NC_000913.2_0225380_77	225380	225457	+	ileV:tRNA:tRNA-Ile;anticodon: GAU
FM_+NC_000913.2_0225380_33	225380	225413	+	ileV:tRNA:tRNA-Ile;anticodon: GAU
FM_+NC_000913.2_0225436_21	225436	225457	+	ileV:tRNA:tRNA-Ile;anticodon: GAU
FM_+NC_000913.2_0225499_23	225499	225522	+	alaV:tRNA:tRNA-Ala;anticodon: UGC
FM_+NC_000913.2_0225499_28	225499	225527	+	alaV:tRNA:tRNA-Ala;anticodon: UGC
FM_+NC_000913.2_0225536_28	225536	225564	+	alaV:tRNA:tRNA-Ala;anticodon: UGC
FM_+NC_000913.2_0225536_38	225536	225574	+	alaV:tRNA:tRNA-Ala;anticodon: UGC
FM_+NC_000913.2_0225539_22	225539	225561	+	alaV:tRNA:tRNA-Ala;anticodon: UGC
FM_+NC_000913.2_0225554_21	225554	225575	+	alaV:tRNA:tRNA-Ala;anticodon: UGC
FM_+NC_000913.2_0225613_19	225613	225632	+	intergenic
FM_+NC_000913.2_0225643_21	225643	225664	+	intergenic
FM_+NC_000913.2_0225643_30	225643	225673	+	intergenic
FM_+NC_000913.2_0225643_33	225643	225676	+	intergenic
FM_+NC_000913.2_0225650_23	225650	225673	+	intergenic
FM_+NC_000913.2_0225685_22	225685	225707	+	intergenic
FM_+NC_000913.2_0225712_40	225712	225752	+	intergenic
FM_+NC_000913.2_0225758_29	225758	225787	+	rrlH:rRNA:23S ribosomal RNA of rrnH operon
FM_+NC_000913.2_0225758_47	225758	225805	+	rrlH:rRNA:23S ribosomal RNA of rrnH operon
FM_+NC_000913.2_0225768_19	225768	225787	+	rrlH:rRNA:23S ribosomal RNA of rrnH operon
FM_+NC_000913.2_0225929_24	225929	225953	+	rrlH:rRNA:23S ribosomal RNA of rrnH operon
FM_+NC_000913.2_0225967_153	225967	226120	+	rrlH:rRNA:23S ribosomal RNA of rrnH operon
FM_+NC_000913.2_0225980_142	225980	226122	+	rrlH:rRNA:23S ribosomal RNA of rrnH operon
FM_+NC_000913.2_0226047_52	226047	226099	+	rrlH:rRNA:23S ribosomal RNA of rrnH operon
FM_+NC_000913.2_0226152_134	226152	226286	+	rrlH:rRNA:23S ribosomal RNA of rrnH operon
FM_+NC_000913.2_0226287_30	226287	226317	+	rrlH:rRNA:23S ribosomal RNA of rrnH operon
FM_-NC_000913.2_0226305_21	226305	226326	-	antisense:rrlH:rRNA:23S ribosomal RNA of rrnH operon
FM_-NC_000913.2_0226335_19	226335	226354	-	antisense:rrlH:rRNA:23S ribosomal RNA of rrnH operon
FM_+NC_000913.2_0226438_18	226438	226456	+	rrlH:rRNA:23S ribosomal RNA of rrnH operon
FM_+NC_000913.2_0226450_45	226450	226495	+	rrlH:rRNA:23S ribosomal RNA of rrnH operon
FM_+NC_000913.2_0226468_22	226468	226490	+	rrlH:rRNA:23S ribosomal RNA of rrnH operon
FM_+NC_000913.2_0226515_24	226515	226539	+	rrlH:rRNA:23S ribosomal RNA of rrnH operon
FM_+NC_000913.2_0226552_20	226552	226572	+	rrlH:rRNA:23S ribosomal RNA of rrnH operon
FM_+NC_000913.2_0226557_22	226557	226579	+	rrlH:rRNA:23S ribosomal RNA of rrnH operon
FM_-NC_000913.2_0226609_21	226609	226630	-	antisense:rrlH:rRNA:23S ribosomal RNA of rrnH operon
FM_+NC_000913.2_0226609_71	226609	226680	+	rrlH:rRNA:23S ribosomal RNA of rrnH operon
FM_-NC_000913.2_0226631_23	226631	226654	-	antisense:rrlH:rRNA:23S ribosomal RNA of rrnH operon
FM_-NC_000913.2_0226643_23	226643	226666	-	antisense:rrlH:rRNA:23S ribosomal RNA of rrnH operon
FM_-NC_000913.2_0226648_18	226648	226666	-	antisense:rrlH:rRNA:23S ribosomal RNA of rrnH operon
FM_+NC_000913.2_0226738_45	226738	226783	+	rrlH:rRNA:23S ribosomal RNA of rrnH operon
FM_+NC_000913.2_0226790_85	226790	226875	+	rrlH:rRNA:23S ribosomal RNA of rrnH operon
FM_+NC_000913.2_0226811_22	226811	226833	+	rrlH:rRNA:23S ribosomal RNA of rrnH operon
FM_+NC_000913.2_0226883_43	226883	226926	+	rrlH:rRNA:23S ribosomal RNA of rrnH operon
FM_+NC_000913.2_0226886_40	226886	226926	+	rrlH:rRNA:23S ribosomal RNA of rrnH operon
FM_+NC_000913.2_0226887_37	226887	226924	+	rrlH:rRNA:23S ribosomal RNA of rrnH operon
FM_+NC_000913.2_0226928_35	226928	226963	+	rrlH:rRNA:23S ribosomal RNA of rrnH operon
FM_+NC_000913.2_0227011_45	227011	227056	+	rrlH:rRNA:23S ribosomal RNA of rrnH operon
FM_+NC_000913.2_0227062_47	227062	227109	+	rrlH:rRNA:23S ribosomal RNA of rrnH operon
FM_+NC_000913.2_0227129_46	227129	227175	+	rrlH:rRNA:23S ribosomal RNA of rrnH operon
FM_+NC_000913.2_0227194_44	227194	227238	+	rrlH:rRNA:23S ribosomal RNA of rrnH operon
FM_+NC_000913.2_0227223_28	227223	227251	+	rrlH:rRNA:23S ribosomal RNA of rrnH operon
FM_+NC_000913.2_0227245_28	227245	227273	+	rrlH:rRNA:23S ribosomal RNA of rrnH operon
FM_+NC_000913.2_0227262_27	227262	227289	+	rrlH:rRNA:23S ribosomal RNA of rrnH operon
FM_+NC_000913.2_0227265_24	227265	227289	+	rrlH:rRNA:23S ribosomal RNA of rrnH operon
FM_+NC_000913.2_0227514_20	227514	227534	+	rrlH:rRNA:23S ribosomal RNA of rrnH operon
FM_+NC_000913.2_0227514_75	227514	227589	+	rrlH:rRNA:23S ribosomal RNA of rrnH operon
FM_+NC_000913.2_0227544_45	227544	227589	+	rrlH:rRNA:23S ribosomal RNA of rrnH operon
FM_+NC_000913.2_0227629_31	227629	227660	+	rrlH:rRNA:23S ribosomal RNA of rrnH operon
FM_+NC_000913.2_0227629_28	227629	227657	+	rrlH:rRNA:23S ribosomal RNA of rrnH operon
FM_+NC_000913.2_0227637_24	227637	227661	+	rrlH:rRNA:23S ribosomal RNA of rrnH operon
FM_-NC_000913.2_0227668_19	227668	227687	-	antisense:rrlH:rRNA:23S ribosomal RNA of rrnH operon
FM_+NC_000913.2_0227673_19	227673	227692	+	rrlH:rRNA:23S ribosomal RNA of rrnH operon
FM_+NC_000913.2_0227674_35	227674	227709	+	rrlH:rRNA:23S ribosomal RNA of rrnH operon
FM_-NC_000913.2_0227703_21	227703	227724	-	antisense:rrlH:rRNA:23S ribosomal RNA of rrnH operon
FM_+NC_000913.2_0227727_48	227727	227775	+	rrlH:rRNA:23S ribosomal RNA of rrnH operon
FM_-NC_000913.2_0227737_31	227737	227768	-	antisense:rrlH:rRNA:23S ribosomal RNA of rrnH operon
FM_+NC_000913.2_0227790_23	227790	227813	+	rrlH:rRNA:23S ribosomal RNA of rrnH operon
FM_+NC_000913.2_0227832_114	227832	227946	+	rrlH:rRNA:23S ribosomal RNA of rrnH operon
FM_+NC_000913.2_0227841_101	227841	227942	+	rrlH:rRNA:23S ribosomal RNA of rrnH operon
FM_+NC_000913.2_0227861_82	227861	227943	+	rrlH:rRNA:23S ribosomal RNA of rrnH operon
FM_+NC_000913.2_0227968_26	227968	227994	+	rrlH:rRNA:23S ribosomal RNA of rrnH operon
FM_+NC_000913.2_0227971_21	227971	227992	+	rrlH:rRNA:23S ribosomal RNA of rrnH operon
FM_+NC_000913.2_0227974_21	227974	227995	+	rrlH:rRNA:23S ribosomal RNA of rrnH operon
FM_+NC_000913.2_0228035_72	228035	228107	+	rrlH:rRNA:23S ribosomal RNA of rrnH operon
FM_+NC_000913.2_0228156_18	228156	228174	+	rrlH:rRNA:23S ribosomal RNA of rrnH operon
FM_+NC_000913.2_0228196_33	228196	228229	+	rrlH:rRNA:23S ribosomal RNA of rrnH operon
FM_+NC_000913.2_0228208_37	228208	228245	+	rrlH:rRNA:23S ribosomal RNA of rrnH operon
FM_+NC_000913.2_0228262_45	228262	228307	+	rrlH:rRNA:23S ribosomal RNA of rrnH operon
FM_+NC_000913.2_0228371_70	228371	228441	+	rrlH:rRNA:23S ribosomal RNA of rrnH operon
FM_+NC_000913.2_0228410_81	228410	228491	+	rrlH:rRNA:23S ribosomal RNA of rrnH operon
FM_+NC_000913.2_0228561_88	228561	228649	+	rrlH:rRNA:23S ribosomal RNA of rrnH operon
FM_+NC_000913.2_0228670_38	228670	228708	+	intergenic
FM_+NC_000913.2_0228678_26	228678	228704	+	intergenic
FM_+NC_000913.2_0228725_24	228725	228749	+	intergenic
FM_+NC_000913.2_0228755_57	228755	228812	+	rrfH:rRNA:5S ribosomal RNA of rrnH operon
FM_+NC_000913.2_0228755_108	228755	228863	+	rrfH:rRNA:5S ribosomal RNA of rrnH operon
FM_+NC_000913.2_0228755_120	228755	228875	+	rrfH:rRNA:5S ribosomal RNA of rrnH operon
FM_+NC_000913.2_0228793_82	228793	228875	+	rrfH:rRNA:5S ribosomal RNA of rrnH operon
FM_+NC_000913.2_0228844_31	228844	228875	+	rrfH:rRNA:5S ribosomal RNA of rrnH operon
FM_+NC_000913.2_0228848_28	228848	228876	+	rrfH:rRNA:5S ribosomal RNA of rrnH operon
FM_+NC_000913.2_0228879_34	228879	228913	+	intergenic
FM_+NC_000913.2_0228894_21	228894	228915	+	intergenic
FM_+NC_000913.2_0228927_34	228927	228961	+	aspU:tRNA:tRNA-Asp;anticodon: GUC
FM_+NC_000913.2_0228933_71	228933	229004	+	aspU:tRNA:tRNA-Asp;anticodon: GUC
FM_+NC_000913.2_0228973_31	228973	229004	+	aspU:tRNA:tRNA-Asp;anticodon: GUC
FM_+NC_000913.2_0228983_21	228983	229004	+	aspU:tRNA:tRNA-Asp;anticodon: GUC
FM_+NC_000913.2_0229007_25	229007	229032	+	intergenic
FM_+NC_000913.2_0231062_20	231062	231082	+	intergenic
FM_+NC_000913.2_0231062_29	231062	231091	+	intergenic
FM_+NC_000913.2_0231137_29	231137	231166	+	yafD:protein_coding:hypothetical protein
FM_-NC_000913.2_0232952_34	232952	232986	-	mltD:protein_coding:putative membrane-bound lytic murein transglycosylase D
FM_-NC_000913.2_0233349_57	233349	233406	-	mltD:protein_coding:putative membrane-bound lytic murein transglycosylase D
FM_-NC_000913.2_0233382_24	233382	233406	-	mltD:protein_coding:putative membrane-bound lytic murein transglycosylase D
FM_-NC_000913.2_0233523_43	233523	233566	-	mltD:protein_coding:putative membrane-bound lytic murein transglycosylase D
FM_-NC_000913.2_0233786_52	233786	233838	-	mltD:protein_coding:putative membrane-bound lytic murein transglycosylase D
FM_-NC_000913.2_0233798_33	233798	233831	-	mltD:protein_coding:putative membrane-bound lytic murein transglycosylase D
FM_+NC_000913.2_0234287_33	234287	234320	+	antisense:gloB:protein_coding:hydroxyacylglutathione hydrolase;probable hydroxyacylglutathione hydrolase
FM_+NC_000913.2_0236026_64	236026	236090	+	dnaQ:protein_coding:DNA polymerase III epsilon subunit;DNA polymerase III%2C epsilon subunit
FM_+NC_000913.2_0236529_28	236529	236557	+	dnaQ:protein_coding:DNA polymerase III epsilon subunit;DNA polymerase III%2C epsilon subunit
FM_+NC_000913.2_0236911_19	236911	236930	+	intergenic
FM_+NC_000913.2_0236930_34	236930	236964	+	aspV:tRNA:tRNA-Asp;anticodon: GUC
FM_+NC_000913.2_0236936_71	236936	237007	+	aspV:tRNA:tRNA-Asp;anticodon: GUC
FM_+NC_000913.2_0236976_31	236976	237007	+	aspV:tRNA:tRNA-Asp;anticodon: GUC
FM_+NC_000913.2_0236986_21	236986	237007	+	aspV:tRNA:tRNA-Asp;anticodon: GUC
FM_+NC_000913.2_0237009_31	237009	237040	+	intergenic
FM_+NC_000913.2_0237016_24	237016	237040	+	intergenic
FM_-NC_000913.2_0239363_42	239363	239405	-	antisense:yafF:pseudogene:pseudogene%2C H repeat-associated protein
FM_-NC_000913.2_0239660_50	239660	239710	-	yafV:protein_coding:putative EC 3.5. amidase-type enzyme;putative C-N hydrolase family amidase%2C NAD(P)-binding
FM_+NC_000913.2_0240332_57	240332	240389	+	ivy:protein_coding:inhibitor of c-type lysozyme%2C periplasmic;inhibitor of vertebrate C-type lysozyme%2C periplasmic
FM_+NC_000913.2_0240815_40	240815	240855	+	ivy:protein_coding:inhibitor of c-type lysozyme%2C periplasmic;inhibitor of vertebrate C-type lysozyme%2C periplasmic
FM_-NC_000913.2_0240965_27	240965	240992	-	fadE:protein_coding:acyl coenzyme A dehydrogenase
FM_-NC_000913.2_0241094_18	241094	241112	-	fadE:protein_coding:acyl coenzyme A dehydrogenase
FM_-NC_000913.2_0242165_67	242165	242232	-	fadE:protein_coding:acyl coenzyme A dehydrogenase
FM_+NC_000913.2_0243520_33	243520	243553	+	gmhA:protein_coding:phosphoheptose isomerase;D-sedoheptulose 7-phosphate isomerase
FM_+NC_000913.2_0243620_29	243620	243649	+	gmhA:protein_coding:phosphoheptose isomerase;D-sedoheptulose 7-phosphate isomerase
FM_+NC_000913.2_0243669_66	243669	243735	+	gmhA:protein_coding:phosphoheptose isomerase;D-sedoheptulose 7-phosphate isomerase
FM_+NC_000913.2_0244120_144	244120	244264	+	REP17:repeat_region:REP17 (repetitive extragenic palindromic) element%3B contains 3 REP sequences;gmhA:protein_coding:phosphoheptose isomerase;D-sedoheptulose 7-phosphate isomerase
FM_-NC_000913.2_0244140_76	244140	244216	-	antisense:REP17:repeat_region:REP17 (repetitive extragenic palindromic) element%3B contains 3 REP sequences
FM_-NC_000913.2_0244144_54	244144	244198	-	antisense:REP17:repeat_region:REP17 (repetitive extragenic palindromic) element%3B contains 3 REP sequences
FM_+NC_000913.2_0244220_49	244220	244269	+	REP17:repeat_region:REP17 (repetitive extragenic palindromic) element%3B contains 3 REP sequences
FM_+NC_000913.2_0244281_24	244281	244305	+	intergenic
FM_+NC_000913.2_0244281_31	244281	244312	+	intergenic
FM_+NC_000913.2_0244942_36	244942	244978	+	yafJ:protein_coding:putative amidotransfease;putative amidotransferase
FM_+NC_000913.2_0245130_51	245130	245181	+	antisense:yafK:protein_coding:hypothetical protein
FM_-NC_000913.2_0245540_22	245540	245562	-	yafK:protein_coding:hypothetical protein
FM_-NC_000913.2_0245949_50	245949	245999	-	yafQ:protein_coding:translation inhibitor toxin of toxin-antitoxin pair YafQ/DinJ
FM_-NC_000913.2_0246130_109	246130	246239	-	yafQ:protein_coding:translation inhibitor toxin of toxin-antitoxin pair YafQ/DinJ
FM_-NC_000913.2_0246160_45	246160	246205	-	yafQ:protein_coding:translation inhibitor toxin of toxin-antitoxin pair YafQ/DinJ
FM_-NC_000913.2_0246165_23	246165	246188	-	yafQ:protein_coding:translation inhibitor toxin of toxin-antitoxin pair YafQ/DinJ
FM_-NC_000913.2_0246419_31	246419	246450	-	dinJ:protein_coding:damage-inducible protein J;antitoxin of YafQ-DinJ toxin-antitoxin system
FM_-NC_000913.2_0246493_23	246493	246516	-	dinJ:protein_coding:damage-inducible protein J;antitoxin of YafQ-DinJ toxin-antitoxin system
FM_-NC_000913.2_0246500_33	246500	246533	-	dinJ:protein_coding:damage-inducible protein J;antitoxin of YafQ-DinJ toxin-antitoxin system
FM_-NC_000913.2_0246648_29	246648	246677	-	intergenic
FM_-NC_000913.2_0246653_24	246653	246677	-	intergenic
FM_+NC_000913.2_0247468_23	247468	247491	+	REP18:repeat_region:REP18 (repetitive extragenic palindromic) element%3B contains 2 REP sequences
FM_-NC_000913.2_0247469_23	247469	247492	-	antisense:REP18:repeat_region:REP18 (repetitive extragenic palindromic) element%3B contains 2 REP sequences
FM_+NC_000913.2_0248309_25	248309	248334	+	REP19:repeat_region:REP19 (repetitive extragenic palindromic) element%3B contains 4 REP sequences
FM_-NC_000913.2_0248312_23	248312	248335	-	antisense:REP19:repeat_region:REP19 (repetitive extragenic palindromic) element%3B contains 4 REP sequences
FM_+NC_000913.2_0250882_49	250882	250931	+	dinB:protein_coding:DNA polymerase IV;DNA polymerase IV~DNA polymerase IV%2C devoid of proofreading%2C damage-inducible protein P
FM_-NC_000913.2_0252983_18	252983	253001	-	antisense:yafP:protein_coding:putative acyltransferase with acyl-CoA N-acyltransferase domain
FM_+NC_000913.2_0253396_26	253396	253422	+	intergenic
FM_+NC_000913.2_0253396_30	253396	253426	+	intergenic
FM_-NC_000913.2_0254221_29	254221	254250	-	antisense:REP20:repeat_region:REP20 (repetitive extragenic palindromic) element%3B contains 1 REP sequences
FM_-NC_000913.2_0254224_26	254224	254250	-	antisense:REP20:repeat_region:REP20 (repetitive extragenic palindromic) element%3B contains 1 REP sequences
FM_-NC_000913.2_0255155_32	255155	255187	-	pepD:protein_coding:aminoacyl-histidine dipeptidase (peptidase D)
FM_-NC_000913.2_0255468_46	255468	255514	-	pepD:protein_coding:aminoacyl-histidine dipeptidase (peptidase D)
FM_-NC_000913.2_0255790_19	255790	255809	-	intergenic
FM_+NC_000913.2_0256447_22	256447	256469	+	intergenic
FM_+NC_000913.2_0256501_43	256501	256544	+	frsA:protein_coding:fermentation-respiration switch protein%3B PTS Enzyme IIA(Glc)-binding protein%3B pNP-butyrate esterase activity
FM_+NC_000913.2_0256508_34	256508	256542	+	frsA:protein_coding:fermentation-respiration switch protein%3B PTS Enzyme IIA(Glc)-binding protein%3B pNP-butyrate esterase activity
FM_+NC_000913.2_0256834_100	256834	256934	+	frsA:protein_coding:fermentation-respiration switch protein%3B PTS Enzyme IIA(Glc)-binding protein%3B pNP-butyrate esterase activity
FM_+NC_000913.2_0257809_43	257809	257852	+	crl:protein_coding:transcriptional regulator of cryptic csgA gene for curli surface fibers;sigma factor-binding protein%2C stimulates RNA polymerase holoenzyme formation
FM_+NC_000913.2_0257809_38	257809	257847	+	crl:protein_coding:transcriptional regulator of cryptic csgA gene for curli surface fibers;sigma factor-binding protein%2C stimulates RNA polymerase holoenzyme formation
FM_+NC_000913.2_0257809_33	257809	257842	+	crl:protein_coding:transcriptional regulator of cryptic csgA gene for curli surface fibers;sigma factor-binding protein%2C stimulates RNA polymerase holoenzyme formation
FM_-NC_000913.2_0258940_31	258940	258971	-	phoE:protein_coding:outer membrane phosphoporin protein E;outer membrane pore protein E (E%2CIc%2CNmpAB)
FM_+NC_000913.2_0259701_90	259701	259791	+	proB:protein_coding:gamma-glutamate kinase
FM_+NC_000913.2_0259749_37	259749	259786	+	proB:protein_coding:gamma-glutamate kinase
FM_+NC_000913.2_0259896_33	259896	259929	+	proB:protein_coding:gamma-glutamate kinase
FM_+NC_000913.2_0260452_40	260452	260492	+	proB:protein_coding:gamma-glutamate kinase
FM_+NC_000913.2_0261005_42	261005	261047	+	proA:protein_coding:gamma-glutamylphosphate reductase
FM_+NC_000913.2_0262024_22	262024	262046	+	intergenic
FM_-NC_000913.2_0262074_98	262074	262172	-	antisense:thrW:tRNA:tRNA-Thr;anticodon: CGU
FM_+NC_000913.2_0262100_70	262100	262170	+	thrW:tRNA:tRNA-Thr;anticodon: CGU
FM_+NC_000913.2_0262120_50	262120	262170	+	thrW:tRNA:tRNA-Thr;anticodon: CGU
FM_+NC_000913.2_0262129_41	262129	262170	+	thrW:tRNA:tRNA-Thr;anticodon: CGU
FM_+NC_000913.2_0262133_37	262133	262170	+	thrW:tRNA:tRNA-Thr;anticodon: CGU
FM_-NC_000913.2_0264797_25	264797	264822	-	intergenic
FM_-NC_000913.2_0265421_31	265421	265452	-	yafY:protein_coding:hypothetical transcriptional regulator;lipoprotein%2C inner membrane%3B overproduction stimulates degP expression%3B CP4-6 prophage
FM_-NC_000913.2_0265423_25	265423	265448	-	yafY:protein_coding:hypothetical transcriptional regulator;lipoprotein%2C inner membrane%3B overproduction stimulates degP expression%3B CP4-6 prophage
FM_+NC_000913.2_0267332_66	267332	267398	+	antisense:ykfA:protein_coding:putative GTP-binding protein;CP4-6 prophage%3B predicted GTP-binding protein
FM_+NC_000913.2_0267332_71	267332	267403	+	antisense:ykfA:protein_coding:putative GTP-binding protein;CP4-6 prophage%3B predicted GTP-binding protein
FM_+NC_000913.2_0268349_41	268349	268390	+	intergenic
FM_+NC_000913.2_0268349_55	268349	268404	+	intergenic
FM_-NC_000913.2_0270066_40	270066	270106	-	antisense:insI1:protein_coding:IS30 transposase
FM_-NC_000913.2_0273191_34	273191	273225	-	intergenic
FM_-NC_000913.2_0273206_25	273206	273231	-	intergenic
FM_-NC_000913.2_0273214_140	273214	273354	-	insH1:protein_coding:IS5 transposase and trans-activator
FM_-NC_000913.2_0273296_58	273296	273354	-	insH1:protein_coding:IS5 transposase and trans-activator
FM_-NC_000913.2_0273333_22	273333	273355	-	insH1:protein_coding:IS5 transposase and trans-activator
FM_-NC_000913.2_0273471_62	273471	273533	-	insH1:protein_coding:IS5 transposase and trans-activator
FM_-NC_000913.2_0273575_55	273575	273630	-	insH1:protein_coding:IS5 transposase and trans-activator
FM_-NC_000913.2_0273591_138	273591	273729	-	insH1:protein_coding:IS5 transposase and trans-activator
FM_-NC_000913.2_0273735_100	273735	273835	-	insH1:protein_coding:IS5 transposase and trans-activator
FM_-NC_000913.2_0273735_65	273735	273800	-	insH1:protein_coding:IS5 transposase and trans-activator
FM_+NC_000913.2_0273939_19	273939	273958	+	antisense:insH1:protein_coding:IS5 transposase and trans-activator
FM_-NC_000913.2_0273962_24	273962	273986	-	insH1:protein_coding:IS5 transposase and trans-activator
FM_-NC_000913.2_0274000_19	274000	274019	-	insH1:protein_coding:IS5 transposase and trans-activator
FM_-NC_000913.2_0274248_20	274248	274268	-	insH1:protein_coding:IS5 transposase and trans-activator
FM_-NC_000913.2_0274248_25	274248	274273	-	insH1:protein_coding:IS5 transposase and trans-activator
FM_-NC_000913.2_0274281_51	274281	274332	-	insH1:protein_coding:IS5 transposase and trans-activator
FM_-NC_000913.2_0274286_46	274286	274332	-	insH1:protein_coding:IS5 transposase and trans-activator
FM_-NC_000913.2_0274343_25	274343	274368	-	intergenic
FM_-NC_000913.2_0274353_18	274353	274371	-	intergenic
FM_+NC_000913.2_0276893_58	276893	276951	+	REP22:repeat_region:REP22 (repetitive extragenic palindromic) element%3B contains 2 REP sequences
FM_-NC_000913.2_0276902_20	276902	276922	-	antisense:REP22:repeat_region:REP22 (repetitive extragenic palindromic) element%3B contains 2 REP sequences
FM_+NC_000913.2_0276907_20	276907	276927	+	REP22:repeat_region:REP22 (repetitive extragenic palindromic) element%3B contains 2 REP sequences
FM_-NC_000913.2_0276949_20	276949	276969	-	antisense:REP22:repeat_region:REP22 (repetitive extragenic palindromic) element%3B contains 2 REP sequences
FM_+NC_000913.2_0276953_18	276953	276971	+	REP22:repeat_region:REP22 (repetitive extragenic palindromic) element%3B contains 2 REP sequences
FM_+NC_000913.2_0278454_27	278454	278481	+	antisense:insB1:protein_coding:IS1 transposase B
FM_+NC_000913.2_0278461_44	278461	278505	+	antisense:insB1:protein_coding:IS1 transposase B
FM_+NC_000913.2_0278468_37	278468	278505	+	antisense:insB1:protein_coding:IS1 transposase B
FM_+NC_000913.2_0278479_24	278479	278503	+	antisense:insB1:protein_coding:IS1 transposase B
FM_+NC_000913.2_0278481_25	278481	278506	+	antisense:insB1:protein_coding:IS1 transposase B
FM_+NC_000913.2_0278484_19	278484	278503	+	antisense:insB1:protein_coding:IS1 transposase B
FM_+NC_000913.2_0281574_36	281574	281610	+	yagE:protein_coding:putative lyase/synthase;2-keto-3-deoxy gluconate (KDG) aldolase%3B CP4-6 prophage
FM_+NC_000913.2_0281710_46	281710	281756	+	yagE:protein_coding:putative lyase/synthase;2-keto-3-deoxy gluconate (KDG) aldolase%3B CP4-6 prophage
FM_-NC_000913.2_0282708_18	282708	282726	-	antisense:yagF:protein_coding:putative dehydratase;CP4-6 prophage%3B predicted dehydratase
FM_+NC_000913.2_0282827_35	282827	282862	+	yagF:protein_coding:putative dehydratase;CP4-6 prophage%3B predicted dehydratase
FM_+NC_000913.2_0283402_79	283402	283481	+	yagF:protein_coding:putative dehydratase;CP4-6 prophage%3B predicted dehydratase
FM_+NC_000913.2_0283473_61	283473	283534	+	yagF:protein_coding:putative dehydratase;CP4-6 prophage%3B predicted dehydratase
FM_+NC_000913.2_0284128_114	284128	284242	+	yagF:protein_coding:putative dehydratase;CP4-6 prophage%3B predicted dehydratase
FM_+NC_000913.2_0284263_45	284263	284308	+	yagF:protein_coding:putative dehydratase;CP4-6 prophage%3B predicted dehydratase
FM_+NC_000913.2_0285863_18	285863	285881	+	yagG:protein_coding:putative permease;CP4-6 prophage%3B predicted sugar transporter
FM_-NC_000913.2_0287738_97	287738	287835	-	yagI:protein_coding:putative regulator;CP4-6 prophage%3B predicted DNA-binding transcriptional regulator
FM_-NC_000913.2_0288053_24	288053	288077	-	yagI:protein_coding:putative regulator;CP4-6 prophage%3B predicted DNA-binding transcriptional regulator
FM_-NC_000913.2_0288170_44	288170	288214	-	yagI:protein_coding:putative regulator;CP4-6 prophage%3B predicted DNA-binding transcriptional regulator
FM_+NC_000913.2_0288465_31	288465	288496	+	intergenic
FM_+NC_000913.2_0288473_23	288473	288496	+	intergenic
FM_-NC_000913.2_0288486_73	288486	288559	-	argF:protein_coding:ornithine carbamoyltransferase 2%2C chain F;ornithine carbamoyltransferase 2%2C chain F%3B CP4-6 prophage
FM_-NC_000913.2_0289120_51	289120	289171	-	argF:protein_coding:ornithine carbamoyltransferase 2%2C chain F;ornithine carbamoyltransferase 2%2C chain F%3B CP4-6 prophage
FM_-NC_000913.2_0289228_34	289228	289262	-	argF:protein_coding:ornithine carbamoyltransferase 2%2C chain F;ornithine carbamoyltransferase 2%2C chain F%3B CP4-6 prophage
FM_-NC_000913.2_0289273_66	289273	289339	-	argF:protein_coding:ornithine carbamoyltransferase 2%2C chain F;ornithine carbamoyltransferase 2%2C chain F%3B CP4-6 prophage
FM_-NC_000913.2_0289349_23	289349	289372	-	argF:protein_coding:ornithine carbamoyltransferase 2%2C chain F;ornithine carbamoyltransferase 2%2C chain F%3B CP4-6 prophage
FM_-NC_000913.2_0289504_60	289504	289564	-	argF:protein_coding:ornithine carbamoyltransferase 2%2C chain F;ornithine carbamoyltransferase 2%2C chain F%3B CP4-6 prophage
FM_+NC_000913.2_0289778_26	289778	289804	+	ykgS:pseudogene:pseudogene
FM_+NC_000913.2_0291111_58	291111	291169	+	yagJ:pseudogene:CP4-6 prophage%3B putative protein%3BPhage or Prophage Related
FM_+NC_000913.2_0291111_32	291111	291143	+	yagJ:pseudogene:CP4-6 prophage%3B putative protein%3BPhage or Prophage Related
FM_-NC_000913.2_0294454_35	294454	294489	-	yagN:protein_coding:CP4-6 prophage%3B putative protein
FM_-NC_000913.2_0294761_83	294761	294844	-	yagN:protein_coding:CP4-6 prophage%3B putative protein
FM_-NC_000913.2_0294784_52	294784	294836	-	yagN:protein_coding:CP4-6 prophage%3B putative protein
FM_-NC_000913.2_0294785_59	294785	294844	-	yagN:protein_coding:CP4-6 prophage%3B putative protein
FM_+NC_000913.2_0295128_29	295128	295157	+	antisense:intF:protein_coding:putative phage integrase;CP4-6 prophage%3B predicted phage integrase
FM_+NC_000913.2_0296430_48	296430	296478	+	ptwF:ncRNA:tRNA-OTHER;tRNA_pseudogene
FM_+NC_000913.2_0296437_41	296437	296478	+	ptwF:ncRNA:tRNA-OTHER;tRNA_pseudogene
FM_+NC_000913.2_0296441_37	296441	296478	+	ptwF:ncRNA:tRNA-OTHER;tRNA_pseudogene
FM_+NC_000913.2_0302374_30	302374	302404	+	yagU:protein_coding:inner membrane protein%2C DUF1440 family
FM_+NC_000913.2_0302445_37	302445	302482	+	yagU:protein_coding:inner membrane protein%2C DUF1440 family
FM_+NC_000913.2_0302775_98	302775	302873	+	yagU:protein_coding:inner membrane protein%2C DUF1440 family
FM_+NC_000913.2_0302781_23	302781	302804	+	yagU:protein_coding:inner membrane protein%2C DUF1440 family
FM_-NC_000913.2_0303472_57	303472	303529	-	intergenic
FM_+NC_000913.2_0307026_36	307026	307062	+	antisense:ecpC:protein_coding:putative enzyme;putative aromatic compound dioxygenase
FM_+NC_000913.2_0309409_33	309409	309442	+	antisense:ecpA:protein_coding:cryptic Mat fimbrillin gene
FM_-NC_000913.2_0311355_32	311355	311387	-	antisense:ykgL:protein_coding:hypothetical protein
FM_-NC_000913.2_0311516_36	311516	311552	-	antisense:ykgL:protein_coding:hypothetical protein
FM_-NC_000913.2_0311666_32	311666	311698	-	ykgO:protein_coding:RpmJ-like protein
FM_+NC_000913.2_0312031_44	312031	312075	+	intergenic
FM_+NC_000913.2_0312178_43	312178	312221	+	intergenic
FM_+NC_000913.2_0314606_37	314606	314643	+	insE1:protein_coding:IS3 transposase A
FM_+NC_000913.2_0314620_22	314620	314642	+	insE1:protein_coding:IS3 transposase A
FM_+NC_000913.2_0314642_84	314642	314726	+	insE1:protein_coding:IS3 transposase A
FM_+NC_000913.2_0315059_49	315059	315108	+	insF1:protein_coding:IS3 transposase B
FM_+NC_000913.2_0315060_45	315060	315105	+	insF1:protein_coding:IS3 transposase B
FM_+NC_000913.2_0315593_42	315593	315635	+	insF1:protein_coding:IS3 transposase B
FM_-NC_000913.2_0317980_21	317980	318001	-	ykgC:protein_coding:putative oxidoreductase;putative pyridine nucleotide-disulfide oxidoreductase
FM_+NC_000913.2_0321930_22	321930	321952	+	ykgF:protein_coding:putative electron transport protein with ferridoxin-like domai
FM_+NC_000913.2_0322435_36	322435	322471	+	ykgF:protein_coding:putative electron transport protein with ferridoxin-like domai
FM_+NC_000913.2_0322445_31	322445	322476	+	ykgF:protein_coding:putative electron transport protein with ferridoxin-like domai
FM_-NC_000913.2_0323826_57	323826	323883	-	intergenic
FM_-NC_000913.2_0323826_54	323826	323880	-	intergenic
FM_-NC_000913.2_0326353_30	326353	326383	-	betA:protein_coding:choline dehydrogenase%2C a flavoprotein
FM_-NC_000913.2_0327587_34	327587	327621	-	betB:protein_coding:NAD+-dependent betaine aldehyde dehydrogenase;betaine aldehyde dehydrogenase%2C NAD-dependent
FM_-NC_000913.2_0328515_70	328515	328585	-	betI:protein_coding:DNA-binding transcriptional repressor;probably transcriptional repressor of bet genes
FM_-NC_000913.2_0328516_18	328516	328534	-	betI:protein_coding:DNA-binding transcriptional repressor;probably transcriptional repressor of bet genes
FM_+NC_000913.2_0328644_75	328644	328719	+	betT:protein_coding:high-affinity choline transport;choline transporter of high affinity
FM_+NC_000913.2_0328652_67	328652	328719	+	betT:protein_coding:high-affinity choline transport;choline transporter of high affinity
FM_+NC_000913.2_0330321_71	330321	330392	+	betT:protein_coding:high-affinity choline transport;choline transporter of high affinity
FM_+NC_000913.2_0331905_93	331905	331998	+	yahA:protein_coding:c-di-GMP-specific phosphodiesterase
FM_+NC_000913.2_0332071_51	332071	332122	+	yahA:protein_coding:c-di-GMP-specific phosphodiesterase
FM_-NC_000913.2_0333668_26	333668	333694	-	intergenic
FM_-NC_000913.2_0333668_19	333668	333687	-	intergenic
FM_+NC_000913.2_0338985_28	338985	339013	+	REP23:repeat_region:REP23 (repetitive extragenic palindromic) element%3B contains 8 REP sequences
FM_-NC_000913.2_0338987_26	338987	339013	-	antisense:REP23:repeat_region:REP23 (repetitive extragenic palindromic) element%3B contains 8 REP sequences
FM_+NC_000913.2_0339041_19	339041	339060	+	REP23:repeat_region:REP23 (repetitive extragenic palindromic) element%3B contains 8 REP sequences
FM_+NC_000913.2_0339045_20	339045	339065	+	REP23:repeat_region:REP23 (repetitive extragenic palindromic) element%3B contains 8 REP sequences
FM_+NC_000913.2_0339072_23	339072	339095	+	REP23:repeat_region:REP23 (repetitive extragenic palindromic) element%3B contains 8 REP sequences
FM_-NC_000913.2_0339073_25	339073	339098	-	antisense:REP23:repeat_region:REP23 (repetitive extragenic palindromic) element%3B contains 8 REP sequences
FM_+NC_000913.2_0339078_28	339078	339106	+	REP23:repeat_region:REP23 (repetitive extragenic palindromic) element%3B contains 8 REP sequences
FM_-NC_000913.2_0339080_26	339080	339106	-	antisense:REP23:repeat_region:REP23 (repetitive extragenic palindromic) element%3B contains 8 REP sequences
FM_+NC_000913.2_0339134_19	339134	339153	+	REP23:repeat_region:REP23 (repetitive extragenic palindromic) element%3B contains 8 REP sequences
FM_+NC_000913.2_0339227_19	339227	339246	+	REP23:repeat_region:REP23 (repetitive extragenic palindromic) element%3B contains 8 REP sequences
FM_+NC_000913.2_0339231_20	339231	339251	+	REP23:repeat_region:REP23 (repetitive extragenic palindromic) element%3B contains 8 REP sequences
FM_+NC_000913.2_0339258_23	339258	339281	+	REP23:repeat_region:REP23 (repetitive extragenic palindromic) element%3B contains 8 REP sequences
FM_-NC_000913.2_0339259_25	339259	339284	-	antisense:REP23:repeat_region:REP23 (repetitive extragenic palindromic) element%3B contains 8 REP sequences
FM_+NC_000913.2_0339264_28	339264	339292	+	REP23:repeat_region:REP23 (repetitive extragenic palindromic) element%3B contains 8 REP sequences
FM_-NC_000913.2_0339266_26	339266	339292	-	antisense:REP23:repeat_region:REP23 (repetitive extragenic palindromic) element%3B contains 8 REP sequences
FM_+NC_000913.2_0340762_24	340762	340786	+	yahJ:protein_coding:putative deaminase;putative deaminase with metallo-dependent hydrolase domain
FM_+NC_000913.2_0342061_64	342061	342125	+	yahK:protein_coding:putative oxidoreductase;putative oxidoreductase%2C Zn-dependent and NAD(P)-binding
FM_+NC_000913.2_0342078_47	342078	342125	+	yahK:protein_coding:putative oxidoreductase;putative oxidoreductase%2C Zn-dependent and NAD(P)-binding
FM_+NC_000913.2_0342097_29	342097	342126	+	yahK:protein_coding:putative oxidoreductase;putative oxidoreductase%2C Zn-dependent and NAD(P)-binding
FM_+NC_000913.2_0342497_22	342497	342519	+	yahK:protein_coding:putative oxidoreductase;putative oxidoreductase%2C Zn-dependent and NAD(P)-binding
FM_+NC_000913.2_0342497_32	342497	342529	+	yahK:protein_coding:putative oxidoreductase;putative oxidoreductase%2C Zn-dependent and NAD(P)-binding
FM_+NC_000913.2_0344514_25	344514	344539	+	intergenic
FM_-NC_000913.2_0345388_22	345388	345410	-	yahN:protein_coding:putative cytochrome subunit of dehydrogenase;amino acid exporter for proline%2C lysine%2C glutamate%2C homoserine
FM_-NC_000913.2_0345497_53	345497	345550	-	yahN:protein_coding:putative cytochrome subunit of dehydrogenase;amino acid exporter for proline%2C lysine%2C glutamate%2C homoserine
FM_-NC_000913.2_0345513_37	345513	345550	-	yahN:protein_coding:putative cytochrome subunit of dehydrogenase;amino acid exporter for proline%2C lysine%2C glutamate%2C homoserine
FM_+NC_000913.2_0345655_72	345655	345727	+	yahO:protein_coding:periplasmic protein%2C function unknown%2C YhcN family
FM_+NC_000913.2_0345655_76	345655	345731	+	yahO:protein_coding:periplasmic protein%2C function unknown%2C YhcN family
FM_+NC_000913.2_0345677_48	345677	345725	+	yahO:protein_coding:periplasmic protein%2C function unknown%2C YhcN family
FM_+NC_000913.2_0346041_34	346041	346075	+	REP24:repeat_region:REP24 (repetitive extragenic palindromic) element%3B contains 1 REP sequences
FM_-NC_000913.2_0346725_57	346725	346782	-	prpR:protein_coding:regulator for prp operon;propionate catabolism operon regulatory protein
FM_+NC_000913.2_0348138_18	348138	348156	+	prpB:protein_coding:2-methylisocitrate lyase;putative phosphonomutase 2
FM_+NC_000913.2_0349206_46	349206	349252	+	prpC:protein_coding:2-methylcitrate synthase;putative citrate synthase%3B propionate metabolism?
FM_-NC_000913.2_0353870_81	353870	353951	-	antisense:REP26:repeat_region:REP26 (repetitive extragenic palindromic) element%3B contains 4 REP sequences
FM_+NC_000913.2_0353907_19	353907	353926	+	REP26:repeat_region:REP26 (repetitive extragenic palindromic) element%3B contains 4 REP sequences
FM_+NC_000913.2_0354261_19	354261	354280	+	codB:protein_coding:cytosine transporter;cytosine permease/transport
FM_+NC_000913.2_0354644_41	354644	354685	+	codB:protein_coding:cytosine transporter;cytosine permease/transport
FM_+NC_000913.2_0354867_80	354867	354947	+	codB:protein_coding:cytosine transporter;cytosine permease/transport
FM_+NC_000913.2_0355630_28	355630	355658	+	codA:protein_coding:cytosine/isoguanine deaminase
FM_+NC_000913.2_0355686_74	355686	355760	+	codA:protein_coding:cytosine/isoguanine deaminase
FM_+NC_000913.2_0356262_23	356262	356285	+	codA:protein_coding:cytosine/isoguanine deaminase
FM_+NC_000913.2_0356481_59	356481	356540	+	codA:protein_coding:cytosine/isoguanine deaminase
FM_+NC_000913.2_0356583_39	356583	356622	+	codA:protein_coding:cytosine/isoguanine deaminase
FM_+NC_000913.2_0356702_27	356702	356729	+	REP27:repeat_region:REP27 (repetitive extragenic palindromic) element%3B contains 2 REP sequences
FM_+NC_000913.2_0356705_24	356705	356729	+	REP27:repeat_region:REP27 (repetitive extragenic palindromic) element%3B contains 2 REP sequences
FM_-NC_000913.2_0356707_25	356707	356732	-	antisense:REP27:repeat_region:REP27 (repetitive extragenic palindromic) element%3B contains 2 REP sequences
FM_+NC_000913.2_0356712_26	356712	356738	+	REP27:repeat_region:REP27 (repetitive extragenic palindromic) element%3B contains 2 REP sequences
FM_-NC_000913.2_0356714_26	356714	356740	-	antisense:REP27:repeat_region:REP27 (repetitive extragenic palindromic) element%3B contains 2 REP sequences
FM_+NC_000913.2_0356729_31	356729	356760	+	REP27:repeat_region:REP27 (repetitive extragenic palindromic) element%3B contains 2 REP sequences
FM_-NC_000913.2_0356756_25	356756	356781	-	antisense:REP27:repeat_region:REP27 (repetitive extragenic palindromic) element%3B contains 2 REP sequences
FM_-NC_000913.2_0356759_22	356759	356781	-	antisense:REP27:repeat_region:REP27 (repetitive extragenic palindromic) element%3B contains 2 REP sequences
FM_+NC_000913.2_0356771_48	356771	356819	+	REP27:repeat_region:REP27 (repetitive extragenic palindromic) element%3B contains 2 REP sequences
FM_+NC_000913.2_0356902_27	356902	356929	+	REP28:repeat_region:REP28 (repetitive extragenic palindromic) element%3B contains 2 REP sequences
FM_+NC_000913.2_0356905_24	356905	356929	+	REP28:repeat_region:REP28 (repetitive extragenic palindromic) element%3B contains 2 REP sequences
FM_+NC_000913.2_0356912_26	356912	356938	+	REP28:repeat_region:REP28 (repetitive extragenic palindromic) element%3B contains 2 REP sequences
FM_+NC_000913.2_0356929_31	356929	356960	+	REP28:repeat_region:REP28 (repetitive extragenic palindromic) element%3B contains 2 REP sequences
FM_+NC_000913.2_0356967_19	356967	356986	+	REP28:repeat_region:REP28 (repetitive extragenic palindromic) element%3B contains 2 REP sequences
FM_+NC_000913.2_0356971_48	356971	357019	+	REP28:repeat_region:REP28 (repetitive extragenic palindromic) element%3B contains 2 REP sequences
FM_-NC_000913.2_0357432_68	357432	357500	-	cynR:protein_coding:cyn operon positive regulator;transcriptional activator of cyn operon%3B autorepressor
FM_-NC_000913.2_0357435_65	357435	357500	-	cynR:protein_coding:cyn operon positive regulator;transcriptional activator of cyn operon%3B autorepressor
FM_-NC_000913.2_0360368_38	360368	360406	-	antisense:cynX:protein_coding:cyanate transport;putative cyanate transporter
FM_+NC_000913.2_0360427_18	360427	360445	+	REP29:repeat_region:REP29 (repetitive extragenic palindromic) element%3B contains 1 REP sequences
FM_-NC_000913.2_0360551_32	360551	360583	-	lacA:protein_coding:thiogalactoside acetyltransferase
FM_-NC_000913.2_0360631_53	360631	360684	-	lacA:protein_coding:thiogalactoside acetyltransferase
FM_-NC_000913.2_0360698_27	360698	360725	-	lacA:protein_coding:thiogalactoside acetyltransferase
FM_-NC_000913.2_0360804_26	360804	360830	-	lacA:protein_coding:thiogalactoside acetyltransferase
FM_-NC_000913.2_0360887_19	360887	360906	-	lacA:protein_coding:thiogalactoside acetyltransferase
FM_-NC_000913.2_0361066_80	361066	361146	-	lacA:protein_coding:thiogalactoside acetyltransferase
FM_-NC_000913.2_0361119_23	361119	361142	-	antisense:REP30:repeat_region:REP30 (repetitive extragenic palindromic) element%3B contains 1 REP sequences
FM_-NC_000913.2_0361233_40	361233	361273	-	lacY:protein_coding:lactose permease;galactoside permease (lactose permease%2C M protein) (MFS family)
FM_-NC_000913.2_0361512_18	361512	361530	-	lacY:protein_coding:lactose permease;galactoside permease (lactose permease%2C M protein) (MFS family)
FM_-NC_000913.2_0361535_28	361535	361563	-	lacY:protein_coding:lactose permease;galactoside permease (lactose permease%2C M protein) (MFS family)
FM_-NC_000913.2_0361593_31	361593	361624	-	lacY:protein_coding:lactose permease;galactoside permease (lactose permease%2C M protein) (MFS family)
FM_-NC_000913.2_0361594_28	361594	361622	-	lacY:protein_coding:lactose permease;galactoside permease (lactose permease%2C M protein) (MFS family)
FM_-NC_000913.2_0361968_19	361968	361987	-	lacY:protein_coding:lactose permease;galactoside permease (lactose permease%2C M protein) (MFS family)
FM_-NC_000913.2_0361994_25	361994	362019	-	lacY:protein_coding:lactose permease;galactoside permease (lactose permease%2C M protein) (MFS family)
FM_-NC_000913.2_0362097_25	362097	362122	-	lacY:protein_coding:lactose permease;galactoside permease (lactose permease%2C M protein) (MFS family)
FM_-NC_000913.2_0362102_20	362102	362122	-	lacY:protein_coding:lactose permease;galactoside permease (lactose permease%2C M protein) (MFS family)
FM_-NC_000913.2_0362134_63	362134	362197	-	lacY:protein_coding:lactose permease;galactoside permease (lactose permease%2C M protein) (MFS family)
FM_-NC_000913.2_0362177_20	362177	362197	-	lacY:protein_coding:lactose permease;galactoside permease (lactose permease%2C M protein) (MFS family)
FM_-NC_000913.2_0362422_135	362422	362557	-	lacZ:protein_coding:beta-D-galactosidase
FM_-NC_000913.2_0362430_25	362430	362455	-	lacZ:protein_coding:beta-D-galactosidase
FM_-NC_000913.2_0362495_55	362495	362550	-	lacZ:protein_coding:beta-D-galactosidase
FM_-NC_000913.2_0362570_33	362570	362603	-	lacZ:protein_coding:beta-D-galactosidase
FM_-NC_000913.2_0362663_30	362663	362693	-	lacZ:protein_coding:beta-D-galactosidase
FM_-NC_000913.2_0362702_41	362702	362743	-	lacZ:protein_coding:beta-D-galactosidase
FM_-NC_000913.2_0362726_24	362726	362750	-	lacZ:protein_coding:beta-D-galactosidase
FM_-NC_000913.2_0362792_18	362792	362810	-	lacZ:protein_coding:beta-D-galactosidase
FM_-NC_000913.2_0362792_23	362792	362815	-	lacZ:protein_coding:beta-D-galactosidase
FM_-NC_000913.2_0362961_19	362961	362980	-	lacZ:protein_coding:beta-D-galactosidase
FM_-NC_000913.2_0363365_41	363365	363406	-	lacZ:protein_coding:beta-D-galactosidase
FM_-NC_000913.2_0363444_31	363444	363475	-	lacZ:protein_coding:beta-D-galactosidase
FM_-NC_000913.2_0363445_131	363445	363576	-	lacZ:protein_coding:beta-D-galactosidase
FM_-NC_000913.2_0363445_28	363445	363473	-	lacZ:protein_coding:beta-D-galactosidase
FM_-NC_000913.2_0363761_26	363761	363787	-	lacZ:protein_coding:beta-D-galactosidase
FM_-NC_000913.2_0363765_22	363765	363787	-	lacZ:protein_coding:beta-D-galactosidase
FM_-NC_000913.2_0363800_32	363800	363832	-	lacZ:protein_coding:beta-D-galactosidase
FM_-NC_000913.2_0363923_33	363923	363956	-	lacZ:protein_coding:beta-D-galactosidase
FM_-NC_000913.2_0363927_29	363927	363956	-	lacZ:protein_coding:beta-D-galactosidase
FM_-NC_000913.2_0363927_22	363927	363949	-	lacZ:protein_coding:beta-D-galactosidase
FM_-NC_000913.2_0364355_23	364355	364378	-	lacZ:protein_coding:beta-D-galactosidase
FM_-NC_000913.2_0364417_26	364417	364443	-	lacZ:protein_coding:beta-D-galactosidase
FM_-NC_000913.2_0364715_24	364715	364739	-	lacZ:protein_coding:beta-D-galactosidase
FM_-NC_000913.2_0364719_19	364719	364738	-	lacZ:protein_coding:beta-D-galactosidase
FM_-NC_000913.2_0364719_35	364719	364754	-	lacZ:protein_coding:beta-D-galactosidase
FM_-NC_000913.2_0364719_29	364719	364748	-	lacZ:protein_coding:beta-D-galactosidase
FM_-NC_000913.2_0364765_26	364765	364791	-	lacZ:protein_coding:beta-D-galactosidase
FM_-NC_000913.2_0364801_20	364801	364821	-	lacZ:protein_coding:beta-D-galactosidase
FM_-NC_000913.2_0364873_37	364873	364910	-	lacZ:protein_coding:beta-D-galactosidase
FM_-NC_000913.2_0364946_31	364946	364977	-	lacZ:protein_coding:beta-D-galactosidase
FM_-NC_000913.2_0364952_65	364952	365017	-	lacZ:protein_coding:beta-D-galactosidase
FM_-NC_000913.2_0365108_34	365108	365142	-	lacZ:protein_coding:beta-D-galactosidase
FM_-NC_000913.2_0365155_19	365155	365174	-	lacZ:protein_coding:beta-D-galactosidase
FM_-NC_000913.2_0365302_33	365302	365335	-	lacZ:protein_coding:beta-D-galactosidase
FM_-NC_000913.2_0365505_62	365505	365567	-	lacZ:protein_coding:beta-D-galactosidase
FM_-NC_000913.2_0365544_23	365544	365567	-	intergenic
FM_+NC_000913.2_0365545_24	365545	365569	+	intergenic
FM_-NC_000913.2_0365547_18	365547	365565	-	intergenic
FM_-NC_000913.2_0365549_22	365549	365571	-	intergenic
FM_+NC_000913.2_0365552_24	365552	365576	+	intergenic
FM_-NC_000913.2_0365604_68	365604	365672	-	lacI:protein_coding:DNA-binding transcriptional repressor;transcriptional repressor of the lac operon
FM_+NC_000913.2_0365632_19	365632	365651	+	intergenic
FM_-NC_000913.2_0365642_23	365642	365665	-	lacI:protein_coding:DNA-binding transcriptional repressor;transcriptional repressor of the lac operon
FM_-NC_000913.2_0365666_31	365666	365697	-	lacI:protein_coding:DNA-binding transcriptional repressor;transcriptional repressor of the lac operon
FM_+NC_000913.2_0365667_34	365667	365701	+	antisense:lacI:protein_coding:DNA-binding transcriptional repressor;transcriptional repressor of the lac operon
FM_+NC_000913.2_0365672_23	365672	365695	+	antisense:lacI:protein_coding:DNA-binding transcriptional repressor;transcriptional repressor of the lac operon
FM_-NC_000913.2_0365697_35	365697	365732	-	lacI:protein_coding:DNA-binding transcriptional repressor;transcriptional repressor of the lac operon
FM_+NC_000913.2_0365701_33	365701	365734	+	antisense:lacI:protein_coding:DNA-binding transcriptional repressor;transcriptional repressor of the lac operon
FM_+NC_000913.2_0365701_20	365701	365721	+	antisense:lacI:protein_coding:DNA-binding transcriptional repressor;transcriptional repressor of the lac operon
FM_+NC_000913.2_0365713_21	365713	365734	+	antisense:lacI:protein_coding:DNA-binding transcriptional repressor;transcriptional repressor of the lac operon
FM_-NC_000913.2_0365732_50	365732	365782	-	lacI:protein_coding:DNA-binding transcriptional repressor;transcriptional repressor of the lac operon
FM_+NC_000913.2_0365734_25	365734	365759	+	antisense:lacI:protein_coding:DNA-binding transcriptional repressor;transcriptional repressor of the lac operon
FM_+NC_000913.2_0365759_25	365759	365784	+	antisense:lacI:protein_coding:DNA-binding transcriptional repressor;transcriptional repressor of the lac operon
FM_+NC_000913.2_0365759_30	365759	365789	+	antisense:lacI:protein_coding:DNA-binding transcriptional repressor;transcriptional repressor of the lac operon
FM_-NC_000913.2_0365765_51	365765	365816	-	lacI:protein_coding:DNA-binding transcriptional repressor;transcriptional repressor of the lac operon
FM_-NC_000913.2_0365765_47	365765	365812	-	lacI:protein_coding:DNA-binding transcriptional repressor;transcriptional repressor of the lac operon
FM_+NC_000913.2_0365784_29	365784	365813	+	antisense:lacI:protein_coding:DNA-binding transcriptional repressor;transcriptional repressor of the lac operon
FM_+NC_000913.2_0365784_62	365784	365846	+	antisense:lacI:protein_coding:DNA-binding transcriptional repressor;transcriptional repressor of the lac operon
FM_+NC_000913.2_0365786_22	365786	365808	+	antisense:lacI:protein_coding:DNA-binding transcriptional repressor;transcriptional repressor of the lac operon
FM_+NC_000913.2_0365786_36	365786	365822	+	antisense:lacI:protein_coding:DNA-binding transcriptional repressor;transcriptional repressor of the lac operon
FM_+NC_000913.2_0365822_33	365822	365855	+	antisense:lacI:protein_coding:DNA-binding transcriptional repressor;transcriptional repressor of the lac operon
FM_+NC_000913.2_0365822_42	365822	365864	+	antisense:lacI:protein_coding:DNA-binding transcriptional repressor;transcriptional repressor of the lac operon
FM_-NC_000913.2_0365837_23	365837	365860	-	lacI:protein_coding:DNA-binding transcriptional repressor;transcriptional repressor of the lac operon
FM_-NC_000913.2_0365867_25	365867	365892	-	lacI:protein_coding:DNA-binding transcriptional repressor;transcriptional repressor of the lac operon
FM_-NC_000913.2_0365896_30	365896	365926	-	lacI:protein_coding:DNA-binding transcriptional repressor;transcriptional repressor of the lac operon
FM_+NC_000913.2_0365900_125	365900	366025	+	antisense:lacI:protein_coding:DNA-binding transcriptional repressor;transcriptional repressor of the lac operon
FM_+NC_000913.2_0365908_73	365908	365981	+	antisense:lacI:protein_coding:DNA-binding transcriptional repressor;transcriptional repressor of the lac operon
FM_-NC_000913.2_0365938_22	365938	365960	-	lacI:protein_coding:DNA-binding transcriptional repressor;transcriptional repressor of the lac operon
FM_-NC_000913.2_0365940_19	365940	365959	-	lacI:protein_coding:DNA-binding transcriptional repressor;transcriptional repressor of the lac operon
FM_+NC_000913.2_0365942_22	365942	365964	+	antisense:lacI:protein_coding:DNA-binding transcriptional repressor;transcriptional repressor of the lac operon
FM_+NC_000913.2_0365942_19	365942	365961	+	antisense:lacI:protein_coding:DNA-binding transcriptional repressor;transcriptional repressor of the lac operon
FM_+NC_000913.2_0365962_52	365962	366014	+	antisense:lacI:protein_coding:DNA-binding transcriptional repressor;transcriptional repressor of the lac operon
FM_-NC_000913.2_0365978_21	365978	365999	-	lacI:protein_coding:DNA-binding transcriptional repressor;transcriptional repressor of the lac operon
FM_-NC_000913.2_0366012_30	366012	366042	-	lacI:protein_coding:DNA-binding transcriptional repressor;transcriptional repressor of the lac operon
FM_+NC_000913.2_0366054_22	366054	366076	+	antisense:lacI:protein_coding:DNA-binding transcriptional repressor;transcriptional repressor of the lac operon
FM_+NC_000913.2_0366057_19	366057	366076	+	antisense:lacI:protein_coding:DNA-binding transcriptional repressor;transcriptional repressor of the lac operon
FM_-NC_000913.2_0366062_24	366062	366086	-	lacI:protein_coding:DNA-binding transcriptional repressor;transcriptional repressor of the lac operon
FM_+NC_000913.2_0366088_22	366088	366110	+	antisense:lacI:protein_coding:DNA-binding transcriptional repressor;transcriptional repressor of the lac operon
FM_-NC_000913.2_0366144_21	366144	366165	-	lacI:protein_coding:DNA-binding transcriptional repressor;transcriptional repressor of the lac operon
FM_+NC_000913.2_0366146_21	366146	366167	+	antisense:lacI:protein_coding:DNA-binding transcriptional repressor;transcriptional repressor of the lac operon
FM_-NC_000913.2_0366193_100	366193	366293	-	lacI:protein_coding:DNA-binding transcriptional repressor;transcriptional repressor of the lac operon
FM_-NC_000913.2_0366193_32	366193	366225	-	lacI:protein_coding:DNA-binding transcriptional repressor;transcriptional repressor of the lac operon
FM_-NC_000913.2_0366193_38	366193	366231	-	lacI:protein_coding:DNA-binding transcriptional repressor;transcriptional repressor of the lac operon
FM_+NC_000913.2_0366204_23	366204	366227	+	antisense:lacI:protein_coding:DNA-binding transcriptional repressor;transcriptional repressor of the lac operon
FM_-NC_000913.2_0366208_23	366208	366231	-	lacI:protein_coding:DNA-binding transcriptional repressor;transcriptional repressor of the lac operon
FM_+NC_000913.2_0366210_25	366210	366235	+	antisense:lacI:protein_coding:DNA-binding transcriptional repressor;transcriptional repressor of the lac operon
FM_+NC_000913.2_0366258_37	366258	366295	+	antisense:lacI:protein_coding:DNA-binding transcriptional repressor;transcriptional repressor of the lac operon
FM_+NC_000913.2_0366258_23	366258	366281	+	antisense:lacI:protein_coding:DNA-binding transcriptional repressor;transcriptional repressor of the lac operon
FM_+NC_000913.2_0366279_63	366279	366342	+	antisense:lacI:protein_coding:DNA-binding transcriptional repressor;transcriptional repressor of the lac operon
FM_-NC_000913.2_0366291_22	366291	366313	-	lacI:protein_coding:DNA-binding transcriptional repressor;transcriptional repressor of the lac operon
FM_+NC_000913.2_0366293_24	366293	366317	+	antisense:lacI:protein_coding:DNA-binding transcriptional repressor;transcriptional repressor of the lac operon
FM_+NC_000913.2_0366293_21	366293	366314	+	antisense:lacI:protein_coding:DNA-binding transcriptional repressor;transcriptional repressor of the lac operon
FM_-NC_000913.2_0366311_19	366311	366330	-	lacI:protein_coding:DNA-binding transcriptional repressor;transcriptional repressor of the lac operon
FM_-NC_000913.2_0366343_22	366343	366365	-	lacI:protein_coding:DNA-binding transcriptional repressor;transcriptional repressor of the lac operon
FM_+NC_000913.2_0366345_24	366345	366369	+	antisense:lacI:protein_coding:DNA-binding transcriptional repressor;transcriptional repressor of the lac operon
FM_-NC_000913.2_0366365_21	366365	366386	-	lacI:protein_coding:DNA-binding transcriptional repressor;transcriptional repressor of the lac operon
FM_+NC_000913.2_0366381_19	366381	366400	+	antisense:lacI:protein_coding:DNA-binding transcriptional repressor;transcriptional repressor of the lac operon
FM_+NC_000913.2_0366395_40	366395	366435	+	antisense:lacI:protein_coding:DNA-binding transcriptional repressor;transcriptional repressor of the lac operon
FM_-NC_000913.2_0366400_33	366400	366433	-	lacI:protein_coding:DNA-binding transcriptional repressor;transcriptional repressor of the lac operon
FM_-NC_000913.2_0366432_21	366432	366453	-	lacI:protein_coding:DNA-binding transcriptional repressor;transcriptional repressor of the lac operon
FM_+NC_000913.2_0366435_18	366435	366453	+	antisense:lacI:protein_coding:DNA-binding transcriptional repressor;transcriptional repressor of the lac operon
FM_+NC_000913.2_0366435_21	366435	366456	+	antisense:lacI:protein_coding:DNA-binding transcriptional repressor;transcriptional repressor of the lac operon
FM_+NC_000913.2_0366465_19	366465	366484	+	antisense:lacI:protein_coding:DNA-binding transcriptional repressor;transcriptional repressor of the lac operon
FM_+NC_000913.2_0366484_21	366484	366505	+	antisense:lacI:protein_coding:DNA-binding transcriptional repressor;transcriptional repressor of the lac operon
FM_-NC_000913.2_0366485_18	366485	366503	-	lacI:protein_coding:DNA-binding transcriptional repressor;transcriptional repressor of the lac operon
FM_-NC_000913.2_0366496_29	366496	366525	-	lacI:protein_coding:DNA-binding transcriptional repressor;transcriptional repressor of the lac operon
FM_-NC_000913.2_0366503_24	366503	366527	-	lacI:protein_coding:DNA-binding transcriptional repressor;transcriptional repressor of the lac operon
FM_+NC_000913.2_0366505_26	366505	366531	+	antisense:lacI:protein_coding:DNA-binding transcriptional repressor;transcriptional repressor of the lac operon
FM_+NC_000913.2_0366517_25	366517	366542	+	antisense:lacI:protein_coding:DNA-binding transcriptional repressor;transcriptional repressor of the lac operon
FM_+NC_000913.2_0366520_22	366520	366542	+	antisense:lacI:protein_coding:DNA-binding transcriptional repressor;transcriptional repressor of the lac operon
FM_+NC_000913.2_0366549_21	366549	366570	+	antisense:lacI:protein_coding:DNA-binding transcriptional repressor;transcriptional repressor of the lac operon
FM_+NC_000913.2_0366590_19	366590	366609	+	antisense:lacI:protein_coding:DNA-binding transcriptional repressor;transcriptional repressor of the lac operon
FM_-NC_000913.2_0366601_18	366601	366619	-	lacI:protein_coding:DNA-binding transcriptional repressor;transcriptional repressor of the lac operon
FM_+NC_000913.2_0366603_18	366603	366621	+	antisense:lacI:protein_coding:DNA-binding transcriptional repressor;transcriptional repressor of the lac operon
FM_+NC_000913.2_0366614_72	366614	366686	+	antisense:lacI:protein_coding:DNA-binding transcriptional repressor;transcriptional repressor of the lac operon
FM_+NC_000913.2_0366621_64	366621	366685	+	antisense:lacI:protein_coding:DNA-binding transcriptional repressor;transcriptional repressor of the lac operon
FM_+NC_000913.2_0366622_19	366622	366641	+	antisense:lacI:protein_coding:DNA-binding transcriptional repressor;transcriptional repressor of the lac operon
FM_+NC_000913.2_0366641_18	366641	366659	+	antisense:lacI:protein_coding:DNA-binding transcriptional repressor;transcriptional repressor of the lac operon
FM_+NC_000913.2_0366685_36	366685	366721	+	antisense:lacI:protein_coding:DNA-binding transcriptional repressor;transcriptional repressor of the lac operon
FM_+NC_000913.2_0366686_28	366686	366714	+	antisense:lacI:protein_coding:DNA-binding transcriptional repressor;transcriptional repressor of the lac operon
FM_-NC_000913.2_0366695_24	366695	366719	-	lacI:protein_coding:DNA-binding transcriptional repressor;transcriptional repressor of the lac operon
FM_-NC_000913.2_0366710_53	366710	366763	-	lacI:protein_coding:DNA-binding transcriptional repressor;transcriptional repressor of the lac operon
FM_-NC_000913.2_0366714_48	366714	366762	-	lacI:protein_coding:DNA-binding transcriptional repressor;transcriptional repressor of the lac operon
FM_-NC_000913.2_0366733_30	366733	366763	-	lacI:protein_coding:DNA-binding transcriptional repressor;transcriptional repressor of the lac operon
FM_+NC_000913.2_0366747_21	366747	366768	+	intergenic
FM_-NC_000913.2_0366757_25	366757	366782	-	intergenic
FM_+NC_000913.2_0366759_26	366759	366785	+	intergenic
FM_-NC_000913.2_0366788_26	366788	366814	-	mhpR:protein_coding:transcriptional regulator for mhp operon;DNA-binding transcriptional activator%2C 3HPP-binding
FM_+NC_000913.2_0367428_32	367428	367460	+	antisense:mhpR:protein_coding:transcriptional regulator for mhp operon;DNA-binding transcriptional activator%2C 3HPP-binding
FM_-NC_000913.2_0367511_39	367511	367550	-	mhpR:protein_coding:transcriptional regulator for mhp operon;DNA-binding transcriptional activator%2C 3HPP-binding
FM_-NC_000913.2_0367511_42	367511	367553	-	mhpR:protein_coding:transcriptional regulator for mhp operon;DNA-binding transcriptional activator%2C 3HPP-binding
FM_-NC_000913.2_0367511_53	367511	367564	-	mhpR:protein_coding:transcriptional regulator for mhp operon;DNA-binding transcriptional activator%2C 3HPP-binding
FM_-NC_000913.2_0367722_26	367722	367748	-	intergenic
FM_+NC_000913.2_0370206_46	370206	370252	+	mhpB:protein_coding:2%2C3-dihydroxyphenylpropionate 1%2C2-dioxygenase
FM_+NC_000913.2_0374147_34	374147	374181	+	REP31:repeat_region:REP31 (repetitive extragenic palindromic) element%3B contains 9 REP sequences
FM_-NC_000913.2_0374148_30	374148	374178	-	antisense:REP31:repeat_region:REP31 (repetitive extragenic palindromic) element%3B contains 9 REP sequences
FM_+NC_000913.2_0374152_23	374152	374175	+	REP31:repeat_region:REP31 (repetitive extragenic palindromic) element%3B contains 9 REP sequences
FM_-NC_000913.2_0374153_24	374153	374177	-	antisense:REP31:repeat_region:REP31 (repetitive extragenic palindromic) element%3B contains 9 REP sequences
FM_+NC_000913.2_0374158_28	374158	374186	+	REP31:repeat_region:REP31 (repetitive extragenic palindromic) element%3B contains 9 REP sequences
FM_+NC_000913.2_0374212_33	374212	374245	+	REP31:repeat_region:REP31 (repetitive extragenic palindromic) element%3B contains 9 REP sequences
FM_-NC_000913.2_0374245_18	374245	374263	-	antisense:REP31:repeat_region:REP31 (repetitive extragenic palindromic) element%3B contains 9 REP sequences
FM_+NC_000913.2_0374253_23	374253	374276	+	REP31:repeat_region:REP31 (repetitive extragenic palindromic) element%3B contains 9 REP sequences
FM_+NC_000913.2_0374259_28	374259	374287	+	REP31:repeat_region:REP31 (repetitive extragenic palindromic) element%3B contains 9 REP sequences
FM_+NC_000913.2_0374301_37	374301	374338	+	REP31:repeat_region:REP31 (repetitive extragenic palindromic) element%3B contains 9 REP sequences
FM_+NC_000913.2_0374315_31	374315	374346	+	REP31:repeat_region:REP31 (repetitive extragenic palindromic) element%3B contains 9 REP sequences
FM_-NC_000913.2_0374346_18	374346	374364	-	antisense:REP31:repeat_region:REP31 (repetitive extragenic palindromic) element%3B contains 9 REP sequences
FM_+NC_000913.2_0374349_34	374349	374383	+	REP31:repeat_region:REP31 (repetitive extragenic palindromic) element%3B contains 9 REP sequences
FM_-NC_000913.2_0374350_30	374350	374380	-	antisense:REP31:repeat_region:REP31 (repetitive extragenic palindromic) element%3B contains 9 REP sequences
FM_+NC_000913.2_0374354_23	374354	374377	+	REP31:repeat_region:REP31 (repetitive extragenic palindromic) element%3B contains 9 REP sequences
FM_-NC_000913.2_0374355_24	374355	374379	-	antisense:REP31:repeat_region:REP31 (repetitive extragenic palindromic) element%3B contains 9 REP sequences
FM_+NC_000913.2_0374360_28	374360	374388	+	REP31:repeat_region:REP31 (repetitive extragenic palindromic) element%3B contains 9 REP sequences
FM_+NC_000913.2_0374402_113	374402	374515	+	REP31:repeat_region:REP31 (repetitive extragenic palindromic) element%3B contains 9 REP sequences
FM_+NC_000913.2_0374402_82	374402	374484	+	REP31:repeat_region:REP31 (repetitive extragenic palindromic) element%3B contains 9 REP sequences
FM_+NC_000913.2_0374402_37	374402	374439	+	REP31:repeat_region:REP31 (repetitive extragenic palindromic) element%3B contains 9 REP sequences
FM_+NC_000913.2_0374416_31	374416	374447	+	REP31:repeat_region:REP31 (repetitive extragenic palindromic) element%3B contains 9 REP sequences
FM_-NC_000913.2_0374447_18	374447	374465	-	antisense:REP31:repeat_region:REP31 (repetitive extragenic palindromic) element%3B contains 9 REP sequences
FM_-NC_000913.2_0374456_23	374456	374479	-	antisense:REP31:repeat_region:REP31 (repetitive extragenic palindromic) element%3B contains 9 REP sequences
FM_+NC_000913.2_0374463_28	374463	374491	+	REP31:repeat_region:REP31 (repetitive extragenic palindromic) element%3B contains 9 REP sequences
FM_+NC_000913.2_0374463_24	374463	374487	+	REP31:repeat_region:REP31 (repetitive extragenic palindromic) element%3B contains 9 REP sequences
FM_-NC_000913.2_0374463_26	374463	374489	-	antisense:REP31:repeat_region:REP31 (repetitive extragenic palindromic) element%3B contains 9 REP sequences
FM_+NC_000913.2_0374503_37	374503	374540	+	REP31:repeat_region:REP31 (repetitive extragenic palindromic) element%3B contains 9 REP sequences
FM_+NC_000913.2_0374515_33	374515	374548	+	REP31:repeat_region:REP31 (repetitive extragenic palindromic) element%3B contains 9 REP sequences
FM_-NC_000913.2_0374530_72	374530	374602	-	antisense:REP31:repeat_region:REP31 (repetitive extragenic palindromic) element%3B contains 9 REP sequences
FM_-NC_000913.2_0374578_24	374578	374602	-	antisense:REP31:repeat_region:REP31 (repetitive extragenic palindromic) element%3B contains 9 REP sequences
FM_+NC_000913.2_0376541_55	376541	376596	+	REP32:repeat_region:REP32 (repetitive extragenic palindromic) element%3B contains 4 REP sequences
FM_-NC_000913.2_0376578_22	376578	376600	-	antisense:REP32:repeat_region:REP32 (repetitive extragenic palindromic) element%3B contains 4 REP sequences
FM_-NC_000913.2_0376581_19	376581	376600	-	antisense:REP32:repeat_region:REP32 (repetitive extragenic palindromic) element%3B contains 4 REP sequences
FM_-NC_000913.2_0376617_34	376617	376651	-	antisense:REP32:repeat_region:REP32 (repetitive extragenic palindromic) element%3B contains 4 REP sequences
FM_+NC_000913.2_0376620_30	376620	376650	+	REP32:repeat_region:REP32 (repetitive extragenic palindromic) element%3B contains 4 REP sequences
FM_+NC_000913.2_0376621_24	376621	376645	+	REP32:repeat_region:REP32 (repetitive extragenic palindromic) element%3B contains 4 REP sequences
FM_-NC_000913.2_0376623_23	376623	376646	-	antisense:REP32:repeat_region:REP32 (repetitive extragenic palindromic) element%3B contains 4 REP sequences
FM_-NC_000913.2_0376623_28	376623	376651	-	antisense:REP32:repeat_region:REP32 (repetitive extragenic palindromic) element%3B contains 4 REP sequences
FM_+NC_000913.2_0376636_18	376636	376654	+	REP32:repeat_region:REP32 (repetitive extragenic palindromic) element%3B contains 4 REP sequences
FM_-NC_000913.2_0376710_28	376710	376738	-	antisense:REP32:repeat_region:REP32 (repetitive extragenic palindromic) element%3B contains 4 REP sequences
FM_+NC_000913.2_0376712_26	376712	376738	+	REP32:repeat_region:REP32 (repetitive extragenic palindromic) element%3B contains 4 REP sequences
FM_-NC_000913.2_0376717_34	376717	376751	-	antisense:REP32:repeat_region:REP32 (repetitive extragenic palindromic) element%3B contains 4 REP sequences
FM_+NC_000913.2_0376720_30	376720	376750	+	REP32:repeat_region:REP32 (repetitive extragenic palindromic) element%3B contains 4 REP sequences
FM_+NC_000913.2_0376721_24	376721	376745	+	REP32:repeat_region:REP32 (repetitive extragenic palindromic) element%3B contains 4 REP sequences
FM_-NC_000913.2_0376723_23	376723	376746	-	antisense:REP32:repeat_region:REP32 (repetitive extragenic palindromic) element%3B contains 4 REP sequences
FM_+NC_000913.2_0376765_32	376765	376797	+	antisense:frmB:protein_coding:S-formylglutathione hydrolase;putative S-formylglutathione hydrolase
FM_-NC_000913.2_0377207_21	377207	377228	-	frmB:protein_coding:S-formylglutathione hydrolase;putative S-formylglutathione hydrolase
FM_-NC_000913.2_0378101_87	378101	378188	-	frmA:protein_coding:alcohol dehydrogenase class III/glutathione-dependent formaldehyde dehydrogenase;alcohol dehydrogenase class III%3B formaldehyde dehydrogenase%2C glutathione-dependent
FM_-NC_000913.2_0379783_25	379783	379808	-	yaiO:protein_coding:outer membrane protein
FM_+NC_000913.2_0380546_47	380546	380593	+	insC1:protein_coding:IS2 repressor TnpA
FM_+NC_000913.2_0381412_43	381412	381455	+	insD1:protein_coding:IS2 transposase TnpB
FM_+NC_000913.2_0381499_48	381499	381547	+	insD1:protein_coding:IS2 transposase TnpB
FM_-NC_000913.2_0383960_47	383960	384007	-	intergenic
FM_-NC_000913.2_0387922_26	387922	387948	-	intergenic
FM_-NC_000913.2_0387922_37	387922	387959	-	intergenic
FM_-NC_000913.2_0388928_23	388928	388951	-	hemB:protein_coding:5-aminolevulinate dehydratase (porphobilinogen synthase);5-aminolevulinate dehydratase %3D porphobilinogen synthase
FM_-NC_000913.2_0391004_42	391004	391046	-	insF1:protein_coding:IS3 transposase B
FM_-NC_000913.2_0391996_35	391996	392031	-	insE1:protein_coding:IS3 transposase A
FM_-NC_000913.2_0392119_84	392119	392203	-	insE1:protein_coding:IS3 transposase A
FM_-NC_000913.2_0392126_77	392126	392203	-	antisense:yaiT:pseudogene:putative protein%3Bputative structure%3B Not classified~putative flagellin structural protein~interrupted by IS3
FM_-NC_000913.2_0392131_72	392131	392203	-	antisense:yaiT:pseudogene:putative protein%3Bputative structure%3B Not classified~putative flagellin structural protein~interrupted by IS3
FM_+NC_000913.2_0392447_83	392447	392530	+	yaiT:pseudogene:putative protein%3Bputative structure%3B Not classified~putative flagellin structural protein~interrupted by IS3
FM_+NC_000913.2_0392447_87	392447	392534	+	yaiT:pseudogene:putative protein%3Bputative structure%3B Not classified~putative flagellin structural protein~interrupted by IS3
FM_-NC_000913.2_0394355_72	394355	394427	-	ampH:protein_coding:penicillin-binding protein
FM_-NC_000913.2_0397687_58	397687	397745	-	antisense:yaiW:protein_coding:putative lipoprotein required for swarming phenotype
FM_+NC_000913.2_0398803_71	398803	398874	+	yaiZ:protein_coding:putative inner membrane protein%2C DUF2754 family
FM_+NC_000913.2_0398933_23	398933	398956	+	yaiZ:protein_coding:putative inner membrane protein%2C DUF2754 family
FM_+NC_000913.2_0398999_50	398999	399049	+	yaiZ:protein_coding:putative inner membrane protein%2C DUF2754 family
FM_+NC_000913.2_0399124_28	399124	399152	+	antisense:ddlA:protein_coding:D-alanine-D-alanine ligase A
FM_+NC_000913.2_0399369_21	399369	399390	+	antisense:ddlA:protein_coding:D-alanine-D-alanine ligase A
FM_+NC_000913.2_0399507_28	399507	399535	+	antisense:ddlA:protein_coding:D-alanine-D-alanine ligase A
FM_+NC_000913.2_0400586_42	400586	400628	+	iraP:protein_coding:anti-RssB factor%2C RpoS stabilzer during Pi starvation%3B anti-adapter protein
FM_+NC_000913.2_0401013_60	401013	401073	+	phoA:protein_coding:bacterial alkaline phosphatase;alkaline phosphatase~start codon corrected
FM_+NC_000913.2_0401019_22	401019	401041	+	phoA:protein_coding:bacterial alkaline phosphatase;alkaline phosphatase~start codon corrected
FM_+NC_000913.2_0401019_53	401019	401072	+	phoA:protein_coding:bacterial alkaline phosphatase;alkaline phosphatase~start codon corrected
FM_+NC_000913.2_0402807_23	402807	402830	+	psiF:protein_coding:induced by phosphate starvation;conserved protein%2C PsiF family%2C pho regulon
FM_-NC_000913.2_0402835_85	402835	402920	-	intergenic
FM_+NC_000913.2_0403107_20	403107	403127	+	yaiC:protein_coding:diguanylate cyclase%2C cellulose regualtor
FM_-NC_000913.2_0404013_42	404013	404055	-	antisense:yaiC:protein_coding:diguanylate cyclase%2C cellulose regualtor
FM_-NC_000913.2_0404016_39	404016	404055	-	antisense:yaiC:protein_coding:diguanylate cyclase%2C cellulose regualtor
FM_-NC_000913.2_0404867_43	404867	404910	-	proC:protein_coding:pyrroline-5-carboxylate reductase;pyrroline-5-carboxylate reductase%2C NAD(P)-binding
FM_+NC_000913.2_0404964_47	404964	405011	+	yaiI:protein_coding:conserved protein%2C UPF0178 family%2C downregulated by beryllium
FM_+NC_000913.2_0405372_20	405372	405392	+	yaiI:protein_coding:conserved protein%2C UPF0178 family%2C downregulated by beryllium
FM_+NC_000913.2_0405760_41	405760	405801	+	aroL:protein_coding:shikimate kinase II
FM_+NC_000913.2_0405763_38	405763	405801	+	aroL:protein_coding:shikimate kinase II
FM_+NC_000913.2_0406177_43	406177	406220	+	yaiA:protein_coding:OxyR-regulated conserved protein
FM_+NC_000913.2_0406182_25	406182	406207	+	yaiA:protein_coding:OxyR-regulated conserved protein
FM_+NC_000913.2_0406398_31	406398	406429	+	intergenic
FM_+NC_000913.2_0406404_25	406404	406429	+	intergenic
FM_-NC_000913.2_0406695_48	406695	406743	-	antisense:aroM:protein_coding:conserved protein%2C AroM family;protein of aro operon%2C regulated by aroR
FM_-NC_000913.2_0406699_44	406699	406743	-	antisense:aroM:protein_coding:conserved protein%2C AroM family;protein of aro operon%2C regulated by aroR
FM_+NC_000913.2_0407297_44	407297	407341	+	aroM:protein_coding:conserved protein%2C AroM family;protein of aro operon%2C regulated by aroR
FM_+NC_000913.2_0407370_24	407370	407394	+	intergenic
FM_+NC_000913.2_0410279_38	410279	410317	+	REP35:repeat_region:REP35 (repetitive extragenic palindromic) element%3B contains 4 REP sequences
FM_-NC_000913.2_0410304_38	410304	410342	-	antisense:REP35:repeat_region:REP35 (repetitive extragenic palindromic) element%3B contains 4 REP sequences
FM_-NC_000913.2_0410305_35	410305	410340	-	antisense:REP35:repeat_region:REP35 (repetitive extragenic palindromic) element%3B contains 4 REP sequences
FM_-NC_000913.2_0410323_18	410323	410341	-	antisense:REP35:repeat_region:REP35 (repetitive extragenic palindromic) element%3B contains 4 REP sequences
FM_+NC_000913.2_0410355_26	410355	410381	+	REP35:repeat_region:REP35 (repetitive extragenic palindromic) element%3B contains 4 REP sequences
FM_-NC_000913.2_0410355_28	410355	410383	-	antisense:REP35:repeat_region:REP35 (repetitive extragenic palindromic) element%3B contains 4 REP sequences
FM_+NC_000913.2_0410363_25	410363	410388	+	REP35:repeat_region:REP35 (repetitive extragenic palindromic) element%3B contains 4 REP sequences
FM_-NC_000913.2_0410366_23	410366	410389	-	antisense:REP35:repeat_region:REP35 (repetitive extragenic palindromic) element%3B contains 4 REP sequences
FM_+NC_000913.2_0410467_25	410467	410492	+	REP35:repeat_region:REP35 (repetitive extragenic palindromic) element%3B contains 4 REP sequences
FM_-NC_000913.2_0410470_23	410470	410493	-	antisense:REP35:repeat_region:REP35 (repetitive extragenic palindromic) element%3B contains 4 REP sequences
FM_+NC_000913.2_0411103_19	411103	411122	+	antisense:araJ:protein_coding:arabinose-inducible predicted transporter%2C MFS family;involved in either transport or processing of arabinose polymers
FM_+NC_000913.2_0415773_49	415773	415822	+	antisense:sbcD:protein_coding:ATP-dependent dsDNA exonuclease;exonuclease%2C dsDNA%2C ATP-dependent
FM_+NC_000913.2_0418642_21	418642	418663	+	intergenic
FM_+NC_000913.2_0418642_73	418642	418715	+	intergenic
FM_+NC_000913.2_0419010_29	419010	419039	+	brnQ:protein_coding:branched chain amino acid transport system II carrier protein;branched-chain amino acid transport system 2 carrier protein%3B LIV-II transport system for Ile%2C Leu%2C and Val
FM_+NC_000913.2_0419493_23	419493	419516	+	brnQ:protein_coding:branched chain amino acid transport system II carrier protein;branched-chain amino acid transport system 2 carrier protein%3B LIV-II transport system for Ile%2C Leu%2C and Val
FM_+NC_000913.2_0420093_26	420093	420119	+	brnQ:protein_coding:branched chain amino acid transport system II carrier protein;branched-chain amino acid transport system 2 carrier protein%3B LIV-II transport system for Ile%2C Leu%2C and Val
FM_+NC_000913.2_0420097_22	420097	420119	+	brnQ:protein_coding:branched chain amino acid transport system II carrier protein;branched-chain amino acid transport system 2 carrier protein%3B LIV-II transport system for Ile%2C Leu%2C and Val
FM_+NC_000913.2_0421593_27	421593	421620	+	REP36:repeat_region:REP36 (repetitive extragenic palindromic) element%3B contains 1 REP sequences
FM_-NC_000913.2_0424218_35	424218	424253	-	antisense:queA:protein_coding:S-adenosylmethionine:tRNA ribosyltransferase-isomerase;synthesis of queuine in tRNA%3B probably S-adenosylmethionine:tRNA ribosyltransferase-isomerase
FM_+NC_000913.2_0424220_135	424220	424355	+	queA:protein_coding:S-adenosylmethionine:tRNA ribosyltransferase-isomerase;synthesis of queuine in tRNA%3B probably S-adenosylmethionine:tRNA ribosyltransferase-isomerase
FM_-NC_000913.2_0424312_25	424312	424337	-	antisense:queA:protein_coding:S-adenosylmethionine:tRNA ribosyltransferase-isomerase;synthesis of queuine in tRNA%3B probably S-adenosylmethionine:tRNA ribosyltransferase-isomerase
FM_-NC_000913.2_0424327_23	424327	424350	-	antisense:queA:protein_coding:S-adenosylmethionine:tRNA ribosyltransferase-isomerase;synthesis of queuine in tRNA%3B probably S-adenosylmethionine:tRNA ribosyltransferase-isomerase
FM_+NC_000913.2_0424329_25	424329	424354	+	queA:protein_coding:S-adenosylmethionine:tRNA ribosyltransferase-isomerase;synthesis of queuine in tRNA%3B probably S-adenosylmethionine:tRNA ribosyltransferase-isomerase
FM_+NC_000913.2_0424635_27	424635	424662	+	queA:protein_coding:S-adenosylmethionine:tRNA ribosyltransferase-isomerase;synthesis of queuine in tRNA%3B probably S-adenosylmethionine:tRNA ribosyltransferase-isomerase
FM_+NC_000913.2_0424917_41	424917	424958	+	queA:protein_coding:S-adenosylmethionine:tRNA ribosyltransferase-isomerase;synthesis of queuine in tRNA%3B probably S-adenosylmethionine:tRNA ribosyltransferase-isomerase
FM_+NC_000913.2_0425278_134	425278	425412	+	queA:protein_coding:S-adenosylmethionine:tRNA ribosyltransferase-isomerase;synthesis of queuine in tRNA%3B probably S-adenosylmethionine:tRNA ribosyltransferase-isomerase;tgt:protein_coding:tRNA-guanine transglycosylase
FM_+NC_000913.2_0425285_24	425285	425309	+	queA:protein_coding:S-adenosylmethionine:tRNA ribosyltransferase-isomerase;synthesis of queuine in tRNA%3B probably S-adenosylmethionine:tRNA ribosyltransferase-isomerase
FM_+NC_000913.2_0425285_127	425285	425412	+	queA:protein_coding:S-adenosylmethionine:tRNA ribosyltransferase-isomerase;synthesis of queuine in tRNA%3B probably S-adenosylmethionine:tRNA ribosyltransferase-isomerase;tgt:protein_coding:tRNA-guanine transglycosylase
FM_+NC_000913.2_0425297_21	425297	425318	+	queA:protein_coding:S-adenosylmethionine:tRNA ribosyltransferase-isomerase;synthesis of queuine in tRNA%3B probably S-adenosylmethionine:tRNA ribosyltransferase-isomerase
FM_+NC_000913.2_0425365_47	425365	425412	+	tgt:protein_coding:tRNA-guanine transglycosylase
FM_+NC_000913.2_0425473_21	425473	425494	+	tgt:protein_coding:tRNA-guanine transglycosylase
FM_+NC_000913.2_0425808_75	425808	425883	+	tgt:protein_coding:tRNA-guanine transglycosylase
FM_+NC_000913.2_0426081_100	426081	426181	+	tgt:protein_coding:tRNA-guanine transglycosylase
FM_+NC_000913.2_0426529_46	426529	426575	+	yajC:protein_coding:SecYEG protein translocase auxillary subunit
FM_+NC_000913.2_0426886_22	426886	426908	+	secD:protein_coding:SecYEG protein translocase auxillary subunit;protein secretion%3B membrane protein%2C part of the channel
FM_+NC_000913.2_0426887_50	426887	426937	+	secD:protein_coding:SecYEG protein translocase auxillary subunit;protein secretion%3B membrane protein%2C part of the channel
FM_+NC_000913.2_0426910_43	426910	426953	+	secD:protein_coding:SecYEG protein translocase auxillary subunit;protein secretion%3B membrane protein%2C part of the channel
FM_+NC_000913.2_0426954_61	426954	427015	+	secD:protein_coding:SecYEG protein translocase auxillary subunit;protein secretion%3B membrane protein%2C part of the channel
FM_+NC_000913.2_0426964_51	426964	427015	+	secD:protein_coding:SecYEG protein translocase auxillary subunit;protein secretion%3B membrane protein%2C part of the channel
FM_+NC_000913.2_0427054_35	427054	427089	+	secD:protein_coding:SecYEG protein translocase auxillary subunit;protein secretion%3B membrane protein%2C part of the channel
FM_+NC_000913.2_0427092_34	427092	427126	+	secD:protein_coding:SecYEG protein translocase auxillary subunit;protein secretion%3B membrane protein%2C part of the channel
FM_+NC_000913.2_0427163_26	427163	427189	+	secD:protein_coding:SecYEG protein translocase auxillary subunit;protein secretion%3B membrane protein%2C part of the channel
FM_+NC_000913.2_0427266_36	427266	427302	+	secD:protein_coding:SecYEG protein translocase auxillary subunit;protein secretion%3B membrane protein%2C part of the channel
FM_+NC_000913.2_0427320_24	427320	427344	+	secD:protein_coding:SecYEG protein translocase auxillary subunit;protein secretion%3B membrane protein%2C part of the channel
FM_+NC_000913.2_0427444_47	427444	427491	+	secD:protein_coding:SecYEG protein translocase auxillary subunit;protein secretion%3B membrane protein%2C part of the channel
FM_+NC_000913.2_0428772_25	428772	428797	+	secF:protein_coding:protein secretion%2C membrane protein;SecYEG protein translocase auxillary subunit
FM_+NC_000913.2_0428812_59	428812	428871	+	secF:protein_coding:protein secretion%2C membrane protein;SecYEG protein translocase auxillary subunit
FM_+NC_000913.2_0428812_64	428812	428876	+	secF:protein_coding:protein secretion%2C membrane protein;SecYEG protein translocase auxillary subunit
FM_+NC_000913.2_0429118_44	429118	429162	+	secF:protein_coding:protein secretion%2C membrane protein;SecYEG protein translocase auxillary subunit
FM_+NC_000913.2_0429124_38	429124	429162	+	secF:protein_coding:protein secretion%2C membrane protein;SecYEG protein translocase auxillary subunit
FM_+NC_000913.2_0429399_27	429399	429426	+	secF:protein_coding:protein secretion%2C membrane protein;SecYEG protein translocase auxillary subunit
FM_+NC_000913.2_0430111_39	430111	430150	+	yajD:protein_coding:conserved protein%2C HNH family
FM_-NC_000913.2_0430191_19	430191	430210	-	antisense:REP37:repeat_region:REP37 (repetitive extragenic palindromic) element%3B contains 2 REP sequences
FM_+NC_000913.2_0430196_22	430196	430218	+	REP37:repeat_region:REP37 (repetitive extragenic palindromic) element%3B contains 2 REP sequences
FM_+NC_000913.2_0430196_25	430196	430221	+	REP37:repeat_region:REP37 (repetitive extragenic palindromic) element%3B contains 2 REP sequences
FM_-NC_000913.2_0430205_20	430205	430225	-	antisense:REP37:repeat_region:REP37 (repetitive extragenic palindromic) element%3B contains 2 REP sequences
FM_+NC_000913.2_0430250_37	430250	430287	+	REP37:repeat_region:REP37 (repetitive extragenic palindromic) element%3B contains 2 REP sequences
FM_-NC_000913.2_0430255_28	430255	430283	-	antisense:REP37:repeat_region:REP37 (repetitive extragenic palindromic) element%3B contains 2 REP sequences
FM_-NC_000913.2_0430707_27	430707	430734	-	tsx:protein_coding:nucleoside channel%2C receptor of phage T6 and colicin K;nucleoside channel%3B receptor of phage T6 and colicin K
FM_-NC_000913.2_0431127_19	431127	431146	-	tsx:protein_coding:nucleoside channel%2C receptor of phage T6 and colicin K;nucleoside channel%3B receptor of phage T6 and colicin K
FM_-NC_000913.2_0431201_25	431201	431226	-	tsx:protein_coding:nucleoside channel%2C receptor of phage T6 and colicin K;nucleoside channel%3B receptor of phage T6 and colicin K
FM_-NC_000913.2_0431347_62	431347	431409	-	intergenic
FM_-NC_000913.2_0431354_55	431354	431409	-	intergenic
FM_-NC_000913.2_0431580_23	431580	431603	-	yajI:protein_coding:putative lipoprotein
FM_-NC_000913.2_0431584_19	431584	431603	-	yajI:protein_coding:putative lipoprotein
FM_-NC_000913.2_0432051_49	432051	432100	-	yajI:protein_coding:putative lipoprotein
FM_+NC_000913.2_0432198_27	432198	432225	+	intergenic
FM_+NC_000913.2_0432242_79	432242	432321	+	nrdR:protein_coding:hypothetical protein
FM_+NC_000913.2_0432242_54	432242	432296	+	nrdR:protein_coding:hypothetical protein
FM_+NC_000913.2_0432641_51	432641	432692	+	nrdR:protein_coding:hypothetical protein;ribD:protein_coding:fused diaminohydroxyphosphoribosylaminopyrimidine deaminase and 5-amino-6-(5-phosphoribosylamino) uracil reductase
FM_+NC_000913.2_0432907_52	432907	432959	+	ribD:protein_coding:fused diaminohydroxyphosphoribosylaminopyrimidine deaminase and 5-amino-6-(5-phosphoribosylamino) uracil reductase
FM_+NC_000913.2_0432982_69	432982	433051	+	ribD:protein_coding:fused diaminohydroxyphosphoribosylaminopyrimidine deaminase and 5-amino-6-(5-phosphoribosylamino) uracil reductase
FM_+NC_000913.2_0433020_33	433020	433053	+	ribD:protein_coding:fused diaminohydroxyphosphoribosylaminopyrimidine deaminase and 5-amino-6-(5-phosphoribosylamino) uracil reductase
FM_+NC_000913.2_0433133_29	433133	433162	+	ribD:protein_coding:fused diaminohydroxyphosphoribosylaminopyrimidine deaminase and 5-amino-6-(5-phosphoribosylamino) uracil reductase
FM_+NC_000913.2_0433727_29	433727	433756	+	ribD:protein_coding:fused diaminohydroxyphosphoribosylaminopyrimidine deaminase and 5-amino-6-(5-phosphoribosylamino) uracil reductase
FM_+NC_000913.2_0433734_29	433734	433763	+	ribD:protein_coding:fused diaminohydroxyphosphoribosylaminopyrimidine deaminase and 5-amino-6-(5-phosphoribosylamino) uracil reductase
FM_+NC_000913.2_0433734_45	433734	433779	+	ribD:protein_coding:fused diaminohydroxyphosphoribosylaminopyrimidine deaminase and 5-amino-6-(5-phosphoribosylamino) uracil reductase
FM_-NC_000913.2_0433891_24	433891	433915	-	antisense:ribE:protein_coding:riboflavin synthase beta chain;riboflavin synthase%2C beta chain
FM_+NC_000913.2_0434459_45	434459	434504	+	nusB:protein_coding:transcription termination%3B L factor;transcription antitermination protein
FM_+NC_000913.2_0434539_65	434539	434604	+	nusB:protein_coding:transcription termination%3B L factor;transcription antitermination protein
FM_+NC_000913.2_0434555_48	434555	434603	+	nusB:protein_coding:transcription termination%3B L factor;transcription antitermination protein
FM_+NC_000913.2_0434625_130	434625	434755	+	nusB:protein_coding:transcription termination%3B L factor;transcription antitermination protein
FM_+NC_000913.2_0434712_45	434712	434757	+	nusB:protein_coding:transcription termination%3B L factor;transcription antitermination protein
FM_+NC_000913.2_0434779_21	434779	434800	+	nusB:protein_coding:transcription termination%3B L factor;transcription antitermination protein
FM_+NC_000913.2_0434800_32	434800	434832	+	intergenic
FM_+NC_000913.2_0434800_23	434800	434823	+	intergenic
FM_+NC_000913.2_0434810_23	434810	434833	+	intergenic
FM_+NC_000913.2_0434910_31	434910	434941	+	thiL:protein_coding:thiamin-monophosphate kinase
FM_+NC_000913.2_0435599_38	435599	435637	+	thiL:protein_coding:thiamin-monophosphate kinase
FM_+NC_000913.2_0435904_25	435904	435929	+	pgpA:protein_coding:phosphatidylglycerophosphatase;phosphatidylglycerophosphatase A
FM_+NC_000913.2_0435904_41	435904	435945	+	pgpA:protein_coding:phosphatidylglycerophosphatase;phosphatidylglycerophosphatase A
FM_+NC_000913.2_0436293_42	436293	436335	+	pgpA:protein_coding:phosphatidylglycerophosphatase;phosphatidylglycerophosphatase A
FM_+NC_000913.2_0436319_61	436319	436380	+	REP38:repeat_region:REP38 (repetitive extragenic palindromic) element%3B contains 1 REP sequences;pgpA:protein_coding:phosphatidylglycerophosphatase;phosphatidylglycerophosphatase A
FM_+NC_000913.2_0436350_29	436350	436379	+	REP38:repeat_region:REP38 (repetitive extragenic palindromic) element%3B contains 1 REP sequences
FM_-NC_000913.2_0437358_132	437358	437490	-	yajO:protein_coding:2-carboxybenzaldehyde reductase;putative NAD(P)H-dependent xylose reductase
FM_-NC_000913.2_0437359_124	437359	437483	-	intergenic
FM_-NC_000913.2_0437359_26	437359	437385	-	intergenic
FM_-NC_000913.2_0437359_29	437359	437388	-	intergenic
FM_-NC_000913.2_0437383_119	437383	437502	-	intergenic
FM_+NC_000913.2_0437385_27	437385	437412	+	intergenic
FM_-NC_000913.2_0437412_30	437412	437442	-	intergenic
FM_-NC_000913.2_0437424_35	437424	437459	-	intergenic
FM_-NC_000913.2_0437952_30	437952	437982	-	dxs:protein_coding:1-deoxyxylulose-5-phosphate synthase%3B flavoprotein;1-deoxyxylulose-5-phosphate synthase%2C thiamine-requiring%2C FAD-requiring
FM_-NC_000913.2_0438578_21	438578	438599	-	dxs:protein_coding:1-deoxyxylulose-5-phosphate synthase%3B flavoprotein;1-deoxyxylulose-5-phosphate synthase%2C thiamine-requiring%2C FAD-requiring
FM_-NC_000913.2_0438822_19	438822	438841	-	dxs:protein_coding:1-deoxyxylulose-5-phosphate synthase%3B flavoprotein;1-deoxyxylulose-5-phosphate synthase%2C thiamine-requiring%2C FAD-requiring
FM_-NC_000913.2_0439208_41	439208	439249	-	dxs:protein_coding:1-deoxyxylulose-5-phosphate synthase%3B flavoprotein;1-deoxyxylulose-5-phosphate synthase%2C thiamine-requiring%2C FAD-requiring
FM_-NC_000913.2_0439213_36	439213	439249	-	dxs:protein_coding:1-deoxyxylulose-5-phosphate synthase%3B flavoprotein;1-deoxyxylulose-5-phosphate synthase%2C thiamine-requiring%2C FAD-requiring
FM_-NC_000913.2_0439335_39	439335	439374	-	dxs:protein_coding:1-deoxyxylulose-5-phosphate synthase%3B flavoprotein;1-deoxyxylulose-5-phosphate synthase%2C thiamine-requiring%2C FAD-requiring
FM_-NC_000913.2_0439680_50	439680	439730	-	ispA:protein_coding:geranyltranstransferase
FM_-NC_000913.2_0439866_45	439866	439911	-	ispA:protein_coding:geranyltranstransferase
FM_-NC_000913.2_0439913_28	439913	439941	-	ispA:protein_coding:geranyltranstransferase
FM_-NC_000913.2_0439918_37	439918	439955	-	ispA:protein_coding:geranyltranstransferase
FM_-NC_000913.2_0440044_27	440044	440071	-	ispA:protein_coding:geranyltranstransferase
FM_-NC_000913.2_0440279_41	440279	440320	-	ispA:protein_coding:geranyltranstransferase
FM_+NC_000913.2_0440692_31	440692	440723	+	intergenic
FM_+NC_000913.2_0440701_22	440701	440723	+	intergenic
FM_-NC_000913.2_0440726_43	440726	440769	-	intergenic
FM_-NC_000913.2_0440747_22	440747	440769	-	intergenic
FM_+NC_000913.2_0441614_48	441614	441662	+	thiI:protein_coding:tRNA s(4)U8 sulfurtransferase
FM_+NC_000913.2_0441856_21	441856	441877	+	thiI:protein_coding:tRNA s(4)U8 sulfurtransferase
FM_+NC_000913.2_0442025_40	442025	442065	+	thiI:protein_coding:tRNA s(4)U8 sulfurtransferase
FM_+NC_000913.2_0443639_38	443639	443677	+	antisense:panE:protein_coding:2-dehydropantoate 2-reductase;2-dehydropantoate reductase%2C NADPH-specific
FM_-NC_000913.2_0443708_76	443708	443784	-	panE:protein_coding:2-dehydropantoate 2-reductase;2-dehydropantoate reductase%2C NADPH-specific
FM_+NC_000913.2_0443887_24	443887	443911	+	yajQ:protein_coding:phage Phi6 host factor%2C ATP/GTP binding protein
FM_+NC_000913.2_0444421_24	444421	444445	+	REP40:repeat_region:REP40 (repetitive extragenic palindromic) element%3B contains 2 REP sequences
FM_+NC_000913.2_0444426_32	444426	444458	+	REP40:repeat_region:REP40 (repetitive extragenic palindromic) element%3B contains 2 REP sequences
FM_+NC_000913.2_0444446_38	444446	444484	+	REP40:repeat_region:REP40 (repetitive extragenic palindromic) element%3B contains 2 REP sequences
FM_+NC_000913.2_0444458_52	444458	444510	+	REP40:repeat_region:REP40 (repetitive extragenic palindromic) element%3B contains 2 REP sequences
FM_+NC_000913.2_0444482_90	444482	444572	+	REP40:repeat_region:REP40 (repetitive extragenic palindromic) element%3B contains 2 REP sequences
FM_-NC_000913.2_0444483_21	444483	444504	-	antisense:REP40:repeat_region:REP40 (repetitive extragenic palindromic) element%3B contains 2 REP sequences
FM_+NC_000913.2_0444510_20	444510	444530	+	antisense:yajR:protein_coding:putative transporter;putative transport protein
FM_+NC_000913.2_0444726_19	444726	444745	+	antisense:yajR:protein_coding:putative transporter;putative transport protein
FM_-NC_000913.2_0445614_35	445614	445649	-	yajR:protein_coding:putative transporter;putative transport protein
FM_-NC_000913.2_0445614_40	445614	445654	-	yajR:protein_coding:putative transporter;putative transport protein
FM_-NC_000913.2_0446283_23	446283	446306	-	cyoE:protein_coding:protoheme IX farnesyltransferase;protoheme IX farnesyltransferase (haeme O biosynthesis)
FM_-NC_000913.2_0446429_30	446429	446459	-	cyoE:protein_coding:protoheme IX farnesyltransferase;protoheme IX farnesyltransferase (haeme O biosynthesis)
FM_-NC_000913.2_0446477_136	446477	446613	-	cyoE:protein_coding:protoheme IX farnesyltransferase;protoheme IX farnesyltransferase (haeme O biosynthesis)
FM_-NC_000913.2_0446480_133	446480	446613	-	cyoE:protein_coding:protoheme IX farnesyltransferase;protoheme IX farnesyltransferase (haeme O biosynthesis)
FM_-NC_000913.2_0446601_37	446601	446638	-	cyoE:protein_coding:protoheme IX farnesyltransferase;protoheme IX farnesyltransferase (haeme O biosynthesis)
FM_-NC_000913.2_0446637_24	446637	446661	-	cyoE:protein_coding:protoheme IX farnesyltransferase;protoheme IX farnesyltransferase (haeme O biosynthesis)
FM_-NC_000913.2_0446682_46	446682	446728	-	cyoE:protein_coding:protoheme IX farnesyltransferase;protoheme IX farnesyltransferase (haeme O biosynthesis)
FM_-NC_000913.2_0446809_63	446809	446872	-	cyoE:protein_coding:protoheme IX farnesyltransferase;protoheme IX farnesyltransferase (haeme O biosynthesis)
FM_-NC_000913.2_0446859_28	446859	446887	-	cyoE:protein_coding:protoheme IX farnesyltransferase;protoheme IX farnesyltransferase (haeme O biosynthesis)
FM_-NC_000913.2_0446957_29	446957	446986	-	cyoD:protein_coding:cytochrome o ubiquinol oxidase subunit IV
FM_-NC_000913.2_0447150_18	447150	447168	-	cyoD:protein_coding:cytochrome o ubiquinol oxidase subunit IV
FM_-NC_000913.2_0447157_51	447157	447208	-	cyoD:protein_coding:cytochrome o ubiquinol oxidase subunit IV
FM_-NC_000913.2_0447219_34	447219	447253	-	cyoD:protein_coding:cytochrome o ubiquinol oxidase subunit IV
FM_-NC_000913.2_0447319_39	447319	447358	-	cyoC:protein_coding:cytochrome o ubiquinol oxidase subunit III
FM_-NC_000913.2_0447368_27	447368	447395	-	cyoC:protein_coding:cytochrome o ubiquinol oxidase subunit III
FM_-NC_000913.2_0447445_54	447445	447499	-	cyoC:protein_coding:cytochrome o ubiquinol oxidase subunit III
FM_-NC_000913.2_0447570_25	447570	447595	-	cyoC:protein_coding:cytochrome o ubiquinol oxidase subunit III
FM_-NC_000913.2_0447782_123	447782	447905	-	cyoB:protein_coding:cytochrome o ubiquinol oxidase subunit I;cyoC:protein_coding:cytochrome o ubiquinol oxidase subunit III
FM_-NC_000913.2_0447875_30	447875	447905	-	cyoB:protein_coding:cytochrome o ubiquinol oxidase subunit I;cyoC:protein_coding:cytochrome o ubiquinol oxidase subunit III
FM_-NC_000913.2_0448713_41	448713	448754	-	cyoB:protein_coding:cytochrome o ubiquinol oxidase subunit I
FM_-NC_000913.2_0448717_37	448717	448754	-	cyoB:protein_coding:cytochrome o ubiquinol oxidase subunit I
FM_-NC_000913.2_0448758_19	448758	448777	-	cyoB:protein_coding:cytochrome o ubiquinol oxidase subunit I
FM_-NC_000913.2_0448758_48	448758	448806	-	cyoB:protein_coding:cytochrome o ubiquinol oxidase subunit I
FM_-NC_000913.2_0449007_23	449007	449030	-	cyoB:protein_coding:cytochrome o ubiquinol oxidase subunit I
FM_-NC_000913.2_0449046_77	449046	449123	-	cyoB:protein_coding:cytochrome o ubiquinol oxidase subunit I
FM_-NC_000913.2_0449049_74	449049	449123	-	cyoB:protein_coding:cytochrome o ubiquinol oxidase subunit I
FM_-NC_000913.2_0449156_74	449156	449230	-	cyoB:protein_coding:cytochrome o ubiquinol oxidase subunit I
FM_-NC_000913.2_0449348_25	449348	449373	-	cyoB:protein_coding:cytochrome o ubiquinol oxidase subunit I
FM_-NC_000913.2_0449664_51	449664	449715	-	cyoB:protein_coding:cytochrome o ubiquinol oxidase subunit I
FM_-NC_000913.2_0449705_21	449705	449726	-	cyoB:protein_coding:cytochrome o ubiquinol oxidase subunit I
FM_-NC_000913.2_0449793_34	449793	449827	-	cyoB:protein_coding:cytochrome o ubiquinol oxidase subunit I
FM_-NC_000913.2_0450140_22	450140	450162	-	cyoA:protein_coding:cytochrome o ubiquinol oxidase subunit II
FM_-NC_000913.2_0450145_23	450145	450168	-	cyoA:protein_coding:cytochrome o ubiquinol oxidase subunit II
FM_-NC_000913.2_0450288_21	450288	450309	-	cyoA:protein_coding:cytochrome o ubiquinol oxidase subunit II
FM_-NC_000913.2_0450420_68	450420	450488	-	cyoA:protein_coding:cytochrome o ubiquinol oxidase subunit II
FM_-NC_000913.2_0450552_50	450552	450602	-	cyoA:protein_coding:cytochrome o ubiquinol oxidase subunit II
FM_-NC_000913.2_0450739_66	450739	450805	-	cyoA:protein_coding:cytochrome o ubiquinol oxidase subunit II
FM_-NC_000913.2_0450753_52	450753	450805	-	cyoA:protein_coding:cytochrome o ubiquinol oxidase subunit II
FM_-NC_000913.2_0451242_39	451242	451281	-	intergenic
FM_-NC_000913.2_0451446_39	451446	451485	-	ampG:protein_coding:muropeptide transporter;regulates beta-lactamase synthesis
FM_-NC_000913.2_0451616_22	451616	451638	-	ampG:protein_coding:muropeptide transporter;regulates beta-lactamase synthesis
FM_-NC_000913.2_0451626_46	451626	451672	-	ampG:protein_coding:muropeptide transporter;regulates beta-lactamase synthesis
FM_-NC_000913.2_0451652_21	451652	451673	-	ampG:protein_coding:muropeptide transporter;regulates beta-lactamase synthesis
FM_-NC_000913.2_0451654_18	451654	451672	-	ampG:protein_coding:muropeptide transporter;regulates beta-lactamase synthesis
FM_-NC_000913.2_0451806_49	451806	451855	-	ampG:protein_coding:muropeptide transporter;regulates beta-lactamase synthesis
FM_-NC_000913.2_0451806_35	451806	451841	-	ampG:protein_coding:muropeptide transporter;regulates beta-lactamase synthesis
FM_-NC_000913.2_0451809_32	451809	451841	-	ampG:protein_coding:muropeptide transporter;regulates beta-lactamase synthesis
FM_-NC_000913.2_0451809_44	451809	451853	-	ampG:protein_coding:muropeptide transporter;regulates beta-lactamase synthesis
FM_-NC_000913.2_0452054_25	452054	452079	-	ampG:protein_coding:muropeptide transporter;regulates beta-lactamase synthesis
FM_-NC_000913.2_0452064_41	452064	452105	-	ampG:protein_coding:muropeptide transporter;regulates beta-lactamase synthesis
FM_-NC_000913.2_0452243_54	452243	452297	-	ampG:protein_coding:muropeptide transporter;regulates beta-lactamase synthesis
FM_-NC_000913.2_0452415_49	452415	452464	-	ampG:protein_coding:muropeptide transporter;regulates beta-lactamase synthesis
FM_-NC_000913.2_0452430_67	452430	452497	-	ampG:protein_coding:muropeptide transporter;regulates beta-lactamase synthesis
FM_-NC_000913.2_0452565_19	452565	452584	-	ampG:protein_coding:muropeptide transporter;regulates beta-lactamase synthesis
FM_-NC_000913.2_0452774_21	452774	452795	-	intergenic
FM_-NC_000913.2_0452776_187	452776	452963	-	yajG:protein_coding:putative lipoprotein;putative polymerase/proteinase
FM_-NC_000913.2_0453217_65	453217	453282	-	yajG:protein_coding:putative lipoprotein;putative polymerase/proteinase
FM_-NC_000913.2_0453338_36	453338	453374	-	yajG:protein_coding:putative lipoprotein;putative polymerase/proteinase
FM_+NC_000913.2_0453574_28	453574	453602	+	intergenic
FM_+NC_000913.2_0453657_34	453657	453691	+	intergenic
FM_+NC_000913.2_0453657_58	453657	453715	+	bolA:protein_coding:possible regulator of murein genes;stationary-phase morphogene%2C transcriptional repressor for mreB%3B also regulator for dacA%2C dacC%2C and ampC
FM_+NC_000913.2_0453657_62	453657	453719	+	bolA:protein_coding:possible regulator of murein genes;stationary-phase morphogene%2C transcriptional repressor for mreB%3B also regulator for dacA%2C dacC%2C and ampC
FM_+NC_000913.2_0453873_35	453873	453908	+	bolA:protein_coding:possible regulator of murein genes;stationary-phase morphogene%2C transcriptional repressor for mreB%3B also regulator for dacA%2C dacC%2C and ampC
FM_+NC_000913.2_0454231_57	454231	454288	+	intergenic
FM_+NC_000913.2_0454531_33	454531	454564	+	tig:protein_coding:peptidyl-prolyl cis/trans isomerase (trigger factor);trigger factor%3B a molecular chaperone involved in cell division
FM_+NC_000913.2_0454531_37	454531	454568	+	tig:protein_coding:peptidyl-prolyl cis/trans isomerase (trigger factor);trigger factor%3B a molecular chaperone involved in cell division
FM_+NC_000913.2_0454605_20	454605	454625	+	tig:protein_coding:peptidyl-prolyl cis/trans isomerase (trigger factor);trigger factor%3B a molecular chaperone involved in cell division
FM_+NC_000913.2_0454697_148	454697	454845	+	tig:protein_coding:peptidyl-prolyl cis/trans isomerase (trigger factor);trigger factor%3B a molecular chaperone involved in cell division
FM_+NC_000913.2_0454697_57	454697	454754	+	tig:protein_coding:peptidyl-prolyl cis/trans isomerase (trigger factor);trigger factor%3B a molecular chaperone involved in cell division
FM_-NC_000913.2_0454972_34	454972	455006	-	antisense:tig:protein_coding:peptidyl-prolyl cis/trans isomerase (trigger factor);trigger factor%3B a molecular chaperone involved in cell division
FM_+NC_000913.2_0455253_70	455253	455323	+	tig:protein_coding:peptidyl-prolyl cis/trans isomerase (trigger factor);trigger factor%3B a molecular chaperone involved in cell division
FM_+NC_000913.2_0455777_35	455777	455812	+	intergenic
FM_+NC_000913.2_0455800_30	455800	455830	+	intergenic
FM_+NC_000913.2_0455828_24	455828	455852	+	intergenic
FM_+NC_000913.2_0456132_66	456132	456198	+	clpP:protein_coding:proteolytic subunit of ClpA-ClpP and ClpX-ClpP ATP-dependent serine proteases;ATP-dependent proteolytic subunit of clpA-clpP serine protease%2C heat shock protein F21.5
FM_+NC_000913.2_0456303_40	456303	456343	+	clpP:protein_coding:proteolytic subunit of ClpA-ClpP and ClpX-ClpP ATP-dependent serine proteases;ATP-dependent proteolytic subunit of clpA-clpP serine protease%2C heat shock protein F21.5
FM_+NC_000913.2_0456423_31	456423	456454	+	clpP:protein_coding:proteolytic subunit of ClpA-ClpP and ClpX-ClpP ATP-dependent serine proteases;ATP-dependent proteolytic subunit of clpA-clpP serine protease%2C heat shock protein F21.5
FM_+NC_000913.2_0456519_56	456519	456575	+	clpP:protein_coding:proteolytic subunit of ClpA-ClpP and ClpX-ClpP ATP-dependent serine proteases;ATP-dependent proteolytic subunit of clpA-clpP serine protease%2C heat shock protein F21.5
FM_+NC_000913.2_0456991_64	456991	457055	+	clpX:protein_coding:ATP-dependent specificity component of clpP serine protease%2C chaperone;ATPase and specificity subunit of ClpX-ClpP ATP-dependent serine protease
FM_+NC_000913.2_0457031_22	457031	457053	+	clpX:protein_coding:ATP-dependent specificity component of clpP serine protease%2C chaperone;ATPase and specificity subunit of ClpX-ClpP ATP-dependent serine protease
FM_+NC_000913.2_0457596_164	457596	457760	+	clpX:protein_coding:ATP-dependent specificity component of clpP serine protease%2C chaperone;ATPase and specificity subunit of ClpX-ClpP ATP-dependent serine protease
FM_+NC_000913.2_0457695_50	457695	457745	+	clpX:protein_coding:ATP-dependent specificity component of clpP serine protease%2C chaperone;ATPase and specificity subunit of ClpX-ClpP ATP-dependent serine protease
FM_+NC_000913.2_0457695_67	457695	457762	+	clpX:protein_coding:ATP-dependent specificity component of clpP serine protease%2C chaperone;ATPase and specificity subunit of ClpX-ClpP ATP-dependent serine protease
FM_+NC_000913.2_0457696_64	457696	457760	+	clpX:protein_coding:ATP-dependent specificity component of clpP serine protease%2C chaperone;ATPase and specificity subunit of ClpX-ClpP ATP-dependent serine protease
FM_+NC_000913.2_0458036_78	458036	458114	+	lon:protein_coding:DNA-binding ATP-dependent protease La;DNA-binding%2C ATP-dependent protease La%3B heat shock K-protein
FM_+NC_000913.2_0458197_77	458197	458274	+	lon:protein_coding:DNA-binding ATP-dependent protease La;DNA-binding%2C ATP-dependent protease La%3B heat shock K-protein
FM_+NC_000913.2_0458348_24	458348	458372	+	lon:protein_coding:DNA-binding ATP-dependent protease La;DNA-binding%2C ATP-dependent protease La%3B heat shock K-protein
FM_+NC_000913.2_0458552_25	458552	458577	+	lon:protein_coding:DNA-binding ATP-dependent protease La;DNA-binding%2C ATP-dependent protease La%3B heat shock K-protein
FM_+NC_000913.2_0458552_28	458552	458580	+	lon:protein_coding:DNA-binding ATP-dependent protease La;DNA-binding%2C ATP-dependent protease La%3B heat shock K-protein
FM_+NC_000913.2_0458713_63	458713	458776	+	lon:protein_coding:DNA-binding ATP-dependent protease La;DNA-binding%2C ATP-dependent protease La%3B heat shock K-protein
FM_+NC_000913.2_0458989_28	458989	459017	+	lon:protein_coding:DNA-binding ATP-dependent protease La;DNA-binding%2C ATP-dependent protease La%3B heat shock K-protein
FM_+NC_000913.2_0459572_45	459572	459617	+	lon:protein_coding:DNA-binding ATP-dependent protease La;DNA-binding%2C ATP-dependent protease La%3B heat shock K-protein
FM_+NC_000913.2_0459886_22	459886	459908	+	lon:protein_coding:DNA-binding ATP-dependent protease La;DNA-binding%2C ATP-dependent protease La%3B heat shock K-protein
FM_+NC_000913.2_0460383_37	460383	460420	+	lon:protein_coding:DNA-binding ATP-dependent protease La;DNA-binding%2C ATP-dependent protease La%3B heat shock K-protein
FM_+NC_000913.2_0460488_33	460488	460521	+	intergenic
FM_+NC_000913.2_0460492_29	460492	460521	+	intergenic
FM_+NC_000913.2_0460492_33	460492	460525	+	intergenic
FM_+NC_000913.2_0460494_30	460494	460524	+	intergenic
FM_+NC_000913.2_0460555_48	460555	460603	+	intergenic
FM_+NC_000913.2_0460660_23	460660	460683	+	hupB:protein_coding:DNA-binding protein HU-beta%2C NS1 (HU-1);HU%2C DNA-binding transcriptional regulator%2C beta subunit
FM_+NC_000913.2_0460688_28	460688	460716	+	hupB:protein_coding:DNA-binding protein HU-beta%2C NS1 (HU-1);HU%2C DNA-binding transcriptional regulator%2C beta subunit
FM_+NC_000913.2_0460975_23	460975	460998	+	intergenic
FM_-NC_000913.2_0461107_25	461107	461132	-	intergenic
FM_+NC_000913.2_0461141_42	461141	461183	+	ppiD:protein_coding:periplasmic folding chaperone%2C has an inactive PPIase domain
FM_+NC_000913.2_0461188_70	461188	461258	+	ppiD:protein_coding:periplasmic folding chaperone%2C has an inactive PPIase domain
FM_+NC_000913.2_0461188_73	461188	461261	+	ppiD:protein_coding:periplasmic folding chaperone%2C has an inactive PPIase domain
FM_+NC_000913.2_0461809_23	461809	461832	+	ppiD:protein_coding:periplasmic folding chaperone%2C has an inactive PPIase domain
FM_+NC_000913.2_0461841_59	461841	461900	+	ppiD:protein_coding:periplasmic folding chaperone%2C has an inactive PPIase domain
FM_+NC_000913.2_0462775_79	462775	462854	+	ppiD:protein_coding:periplasmic folding chaperone%2C has an inactive PPIase domain
FM_+NC_000913.2_0462779_75	462779	462854	+	ppiD:protein_coding:periplasmic folding chaperone%2C has an inactive PPIase domain
FM_+NC_000913.2_0463133_51	463133	463184	+	ybaV:protein_coding:conserved protein%2C ComEA homolog
FM_-NC_000913.2_0464033_22	464033	464055	-	antisense:REP41:repeat_region:REP41 (repetitive extragenic palindromic) element%3B contains 1 REP sequences
FM_-NC_000913.2_0464057_35	464057	464092	-	queC:protein_coding:7-cyano-7-deazaguanine (preQ0) synthase%3B queuosine biosynthesis
FM_-NC_000913.2_0465794_18	465794	465812	-	ybaE:protein_coding:putative transporter subunit: periplasmic-binding component of ABC superfamily
FM_-NC_000913.2_0466410_56	466410	466466	-	ybaE:protein_coding:putative transporter subunit: periplasmic-binding component of ABC superfamily
FM_+NC_000913.2_0467317_38	467317	467355	+	cof:protein_coding:thiamin pyrimidine pyrophosphate hydrolase%3B HMP-PP phosphatase
FM_+NC_000913.2_0467361_132	467361	467493	+	cof:protein_coding:thiamin pyrimidine pyrophosphate hydrolase%3B HMP-PP phosphatase
FM_+NC_000913.2_0467405_88	467405	467493	+	cof:protein_coding:thiamin pyrimidine pyrophosphate hydrolase%3B HMP-PP phosphatase
FM_+NC_000913.2_0467576_31	467576	467607	+	ybaO:protein_coding:putative LRP-like transcriptional regulator;putative DNA-binding transcriptional regulator
FM_+NC_000913.2_0467578_28	467578	467606	+	intergenic
FM_+NC_000913.2_0467580_45	467580	467625	+	ybaO:protein_coding:putative LRP-like transcriptional regulator;putative DNA-binding transcriptional regulator
FM_+NC_000913.2_0467588_59	467588	467647	+	ybaO:protein_coding:putative LRP-like transcriptional regulator;putative DNA-binding transcriptional regulator
FM_+NC_000913.2_0467618_22	467618	467640	+	ybaO:protein_coding:putative LRP-like transcriptional regulator;putative DNA-binding transcriptional regulator
FM_+NC_000913.2_0469806_26	469806	469832	+	mdlA:protein_coding:fused predicted multidrug transporter subunits of ABC superfamily: ATP-binding components
FM_-NC_000913.2_0469850_18	469850	469868	-	antisense:mdlA:protein_coding:fused predicted multidrug transporter subunits of ABC superfamily: ATP-binding components;antisense:mdlB:protein_coding:fused predicted multidrug transporter subunits of ABC superfamily: ATP-binding components
FM_+NC_000913.2_0470049_71	470049	470120	+	mdlB:protein_coding:fused predicted multidrug transporter subunits of ABC superfamily: ATP-binding components
FM_+NC_000913.2_0470127_66	470127	470193	+	mdlB:protein_coding:fused predicted multidrug transporter subunits of ABC superfamily: ATP-binding components
FM_+NC_000913.2_0473058_53	473058	473111	+	amtB:protein_coding:ammonium transporter;probable ammonium transporter
FM_-NC_000913.2_0473838_35	473838	473873	-	tesB:protein_coding:acyl-CoA thioesterase II
FM_+NC_000913.2_0475671_19	475671	475690	+	ffs:ncRNA:SRP_RNA;4.5S sRNA component of Signal Recognition Particle (SRP);4.5S RNA%3B component of ribonucleoprotein particle%3B works with the Ffh protein~adjusted endpoints to reflect the mature 4.5S RNA (114 nt)
FM_+NC_000913.2_0475671_36	475671	475707	+	ffs:ncRNA:SRP_RNA;4.5S sRNA component of Signal Recognition Particle (SRP);4.5S RNA%3B component of ribonucleoprotein particle%3B works with the Ffh protein~adjusted endpoints to reflect the mature 4.5S RNA (114 nt)
FM_-NC_000913.2_0475679_32	475679	475711	-	antisense:ffs:ncRNA:SRP_RNA;4.5S sRNA component of Signal Recognition Particle (SRP);4.5S RNA%3B component of ribonucleoprotein particle%3B works with the Ffh protein~adjusted endpoints to reflect the mature 4.5S RNA (114 nt)
FM_+NC_000913.2_0475753_31	475753	475784	+	ffs:ncRNA:SRP_RNA;4.5S sRNA component of Signal Recognition Particle (SRP);4.5S RNA%3B component of ribonucleoprotein particle%3B works with the Ffh protein~adjusted endpoints to reflect the mature 4.5S RNA (114 nt)
FM_+NC_000913.2_0475757_28	475757	475785	+	ffs:ncRNA:SRP_RNA;4.5S sRNA component of Signal Recognition Particle (SRP);4.5S RNA%3B component of ribonucleoprotein particle%3B works with the Ffh protein~adjusted endpoints to reflect the mature 4.5S RNA (114 nt)
FM_+NC_000913.2_0475857_57	475857	475914	+	ybaA:protein_coding:conserved protein%2C DUF1428 family
FM_+NC_000913.2_0475862_50	475862	475912	+	ybaA:protein_coding:conserved protein%2C DUF1428 family
FM_-NC_000913.2_0477817_49	477817	477866	-	ylaB:protein_coding:putative membrane-anchored cyclic-di-GMP phosphodiesterase
FM_-NC_000913.2_0477964_21	477964	477985	-	intergenic
FM_-NC_000913.2_0478474_38	478474	478512	-	ylaC:protein_coding:inner membrane protein%2C DUF1449 family
FM_-NC_000913.2_0479081_60	479081	479141	-	maa:protein_coding:maltose O-acetyltransferase
FM_-NC_000913.2_0479613_34	479613	479647	-	tomB:protein_coding:Hha toxicity attenuator%3B conjugation-related protein
FM_-NC_000913.2_0479675_50	479675	479725	-	tomB:protein_coding:Hha toxicity attenuator%3B conjugation-related protein
FM_-NC_000913.2_0479681_26	479681	479707	-	tomB:protein_coding:Hha toxicity attenuator%3B conjugation-related protein
FM_-NC_000913.2_0479682_43	479682	479725	-	tomB:protein_coding:Hha toxicity attenuator%3B conjugation-related protein
FM_-NC_000913.2_0479906_33	479906	479939	-	tomB:protein_coding:Hha toxicity attenuator%3B conjugation-related protein
FM_-NC_000913.2_0479991_28	479991	480019	-	intergenic
FM_-NC_000913.2_0480001_18	480001	480019	-	intergenic
FM_-NC_000913.2_0480623_58	480623	480681	-	acrB:protein_coding:acridine efflux pump;multidrug efflux system protein
FM_-NC_000913.2_0480628_50	480628	480678	-	acrB:protein_coding:acridine efflux pump;multidrug efflux system protein
FM_-NC_000913.2_0482294_21	482294	482315	-	acrB:protein_coding:acridine efflux pump;multidrug efflux system protein
FM_-NC_000913.2_0483393_69	483393	483462	-	acrB:protein_coding:acridine efflux pump;multidrug efflux system protein
FM_-NC_000913.2_0483395_36	483395	483431	-	acrB:protein_coding:acridine efflux pump;multidrug efflux system protein
FM_-NC_000913.2_0483495_73	483495	483568	-	acrB:protein_coding:acridine efflux pump;multidrug efflux system protein
FM_-NC_000913.2_0483495_81	483495	483576	-	acrB:protein_coding:acridine efflux pump;multidrug efflux system protein
FM_-NC_000913.2_0485018_20	485018	485038	-	antisense:acrR:protein_coding:acrAB operon repressor;DNA-binding transcriptional repressor
FM_-NC_000913.2_0485030_34	485030	485064	-	antisense:acrR:protein_coding:acrAB operon repressor;DNA-binding transcriptional repressor
FM_-NC_000913.2_0485147_57	485147	485204	-	antisense:acrR:protein_coding:acrAB operon repressor;DNA-binding transcriptional repressor
FM_-NC_000913.2_0485250_60	485250	485310	-	antisense:acrR:protein_coding:acrAB operon repressor;DNA-binding transcriptional repressor
FM_+NC_000913.2_0485941_34	485941	485975	+	mscK:protein_coding:mechanosensitive channel protein;mechanosensitive channel protein%2C intermediate conductance%2C K+ regulated
FM_+NC_000913.2_0486029_50	486029	486079	+	mscK:protein_coding:mechanosensitive channel protein;mechanosensitive channel protein%2C intermediate conductance%2C K+ regulated
FM_+NC_000913.2_0486302_63	486302	486365	+	mscK:protein_coding:mechanosensitive channel protein;mechanosensitive channel protein%2C intermediate conductance%2C K+ regulated
FM_+NC_000913.2_0487492_34	487492	487526	+	mscK:protein_coding:mechanosensitive channel protein;mechanosensitive channel protein%2C intermediate conductance%2C K+ regulated
FM_-NC_000913.2_0489179_41	489179	489220	-	antisense:RIP43:repeat_region:RIP43 (repetitive extragenic palindromic) element%3B contains 2 REP sequences and 1 IHF site
FM_+NC_000913.2_0489187_26	489187	489213	+	RIP43:repeat_region:RIP43 (repetitive extragenic palindromic) element%3B contains 2 REP sequences and 1 IHF site
FM_-NC_000913.2_0489253_22	489253	489275	-	antisense:RIP43:repeat_region:RIP43 (repetitive extragenic palindromic) element%3B contains 2 REP sequences and 1 IHF site
FM_+NC_000913.2_0489261_19	489261	489280	+	RIP43:repeat_region:RIP43 (repetitive extragenic palindromic) element%3B contains 2 REP sequences and 1 IHF site
FM_+NC_000913.2_0490082_134	490082	490216	+	ybaN:protein_coding:putative gene 58;inner membrane protein%2C DUF454 family
FM_+NC_000913.2_0490129_64	490129	490193	+	ybaN:protein_coding:putative gene 58;inner membrane protein%2C DUF454 family
FM_+NC_000913.2_0490635_25	490635	490660	+	apt:protein_coding:adenine phosphoribosyltransferase
FM_+NC_000913.2_0490813_23	490813	490836	+	apt:protein_coding:adenine phosphoribosyltransferase
FM_+NC_000913.2_0490813_46	490813	490859	+	apt:protein_coding:adenine phosphoribosyltransferase
FM_+NC_000913.2_0490813_51	490813	490864	+	apt:protein_coding:adenine phosphoribosyltransferase
FM_+NC_000913.2_0490865_21	490865	490886	+	apt:protein_coding:adenine phosphoribosyltransferase
FM_+NC_000913.2_0491204_61	491204	491265	+	intergenic
FM_+NC_000913.2_0491205_19	491205	491224	+	intergenic
FM_+NC_000913.2_0491578_35	491578	491613	+	dnaX:protein_coding:DNA polymerase III/DNA elongation factor III%2C tau and gamma subunits;DNA polymerase III%2C tau and gamma subunits%3B DNA elongation factor III
FM_+NC_000913.2_0491580_32	491580	491612	+	dnaX:protein_coding:DNA polymerase III/DNA elongation factor III%2C tau and gamma subunits;DNA polymerase III%2C tau and gamma subunits%3B DNA elongation factor III
FM_+NC_000913.2_0491680_43	491680	491723	+	dnaX:protein_coding:DNA polymerase III/DNA elongation factor III%2C tau and gamma subunits;DNA polymerase III%2C tau and gamma subunits%3B DNA elongation factor III
FM_+NC_000913.2_0491742_22	491742	491764	+	dnaX:protein_coding:DNA polymerase III/DNA elongation factor III%2C tau and gamma subunits;DNA polymerase III%2C tau and gamma subunits%3B DNA elongation factor III
FM_+NC_000913.2_0492239_39	492239	492278	+	dnaX:protein_coding:DNA polymerase III/DNA elongation factor III%2C tau and gamma subunits;DNA polymerase III%2C tau and gamma subunits%3B DNA elongation factor III
FM_+NC_000913.2_0492336_45	492336	492381	+	dnaX:protein_coding:DNA polymerase III/DNA elongation factor III%2C tau and gamma subunits;DNA polymerase III%2C tau and gamma subunits%3B DNA elongation factor III
FM_+NC_000913.2_0492336_48	492336	492384	+	dnaX:protein_coding:DNA polymerase III/DNA elongation factor III%2C tau and gamma subunits;DNA polymerase III%2C tau and gamma subunits%3B DNA elongation factor III
FM_+NC_000913.2_0492467_55	492467	492522	+	dnaX:protein_coding:DNA polymerase III/DNA elongation factor III%2C tau and gamma subunits;DNA polymerase III%2C tau and gamma subunits%3B DNA elongation factor III
FM_+NC_000913.2_0492488_34	492488	492522	+	dnaX:protein_coding:DNA polymerase III/DNA elongation factor III%2C tau and gamma subunits;DNA polymerase III%2C tau and gamma subunits%3B DNA elongation factor III
FM_+NC_000913.2_0492666_33	492666	492699	+	dnaX:protein_coding:DNA polymerase III/DNA elongation factor III%2C tau and gamma subunits;DNA polymerase III%2C tau and gamma subunits%3B DNA elongation factor III
FM_+NC_000913.2_0492666_43	492666	492709	+	dnaX:protein_coding:DNA polymerase III/DNA elongation factor III%2C tau and gamma subunits;DNA polymerase III%2C tau and gamma subunits%3B DNA elongation factor III
FM_+NC_000913.2_0492666_47	492666	492713	+	dnaX:protein_coding:DNA polymerase III/DNA elongation factor III%2C tau and gamma subunits;DNA polymerase III%2C tau and gamma subunits%3B DNA elongation factor III
FM_+NC_000913.2_0492741_56	492741	492797	+	dnaX:protein_coding:DNA polymerase III/DNA elongation factor III%2C tau and gamma subunits;DNA polymerase III%2C tau and gamma subunits%3B DNA elongation factor III
FM_+NC_000913.2_0492741_53	492741	492794	+	dnaX:protein_coding:DNA polymerase III/DNA elongation factor III%2C tau and gamma subunits;DNA polymerase III%2C tau and gamma subunits%3B DNA elongation factor III
FM_+NC_000913.2_0492943_22	492943	492965	+	dnaX:protein_coding:DNA polymerase III/DNA elongation factor III%2C tau and gamma subunits;DNA polymerase III%2C tau and gamma subunits%3B DNA elongation factor III
FM_+NC_000913.2_0493086_43	493086	493129	+	dnaX:protein_coding:DNA polymerase III/DNA elongation factor III%2C tau and gamma subunits;DNA polymerase III%2C tau and gamma subunits%3B DNA elongation factor III
FM_+NC_000913.2_0493169_55	493169	493224	+	dnaX:protein_coding:DNA polymerase III/DNA elongation factor III%2C tau and gamma subunits;DNA polymerase III%2C tau and gamma subunits%3B DNA elongation factor III
FM_+NC_000913.2_0493275_24	493275	493299	+	intergenic
FM_+NC_000913.2_0493500_117	493500	493617	+	ybaB:protein_coding:hypothetical protein
FM_+NC_000913.2_0493582_27	493582	493609	+	ybaB:protein_coding:hypothetical protein
FM_+NC_000913.2_0493658_52	493658	493710	+	recR:protein_coding:gap repair protein;recombination and repair
FM_+NC_000913.2_0494140_25	494140	494165	+	recR:protein_coding:gap repair protein;recombination and repair
FM_+NC_000913.2_0494313_50	494313	494363	+	htpG:protein_coding:chaperone Hsp90%2C heat shock protein C 62.5;protein refolding molecular co-chaperone Hsp90%2C Hsp70-dependent%3B heat-shock protein%3B ATPase
FM_+NC_000913.2_0494313_54	494313	494367	+	htpG:protein_coding:chaperone Hsp90%2C heat shock protein C 62.5;protein refolding molecular co-chaperone Hsp90%2C Hsp70-dependent%3B heat-shock protein%3B ATPase
FM_+NC_000913.2_0494497_18	494497	494515	+	htpG:protein_coding:chaperone Hsp90%2C heat shock protein C 62.5;protein refolding molecular co-chaperone Hsp90%2C Hsp70-dependent%3B heat-shock protein%3B ATPase
FM_+NC_000913.2_0495258_45	495258	495303	+	htpG:protein_coding:chaperone Hsp90%2C heat shock protein C 62.5;protein refolding molecular co-chaperone Hsp90%2C Hsp70-dependent%3B heat-shock protein%3B ATPase
FM_+NC_000913.2_0495261_42	495261	495303	+	htpG:protein_coding:chaperone Hsp90%2C heat shock protein C 62.5;protein refolding molecular co-chaperone Hsp90%2C Hsp70-dependent%3B heat-shock protein%3B ATPase
FM_+NC_000913.2_0495439_50	495439	495489	+	htpG:protein_coding:chaperone Hsp90%2C heat shock protein C 62.5;protein refolding molecular co-chaperone Hsp90%2C Hsp70-dependent%3B heat-shock protein%3B ATPase
FM_+NC_000913.2_0496217_27	496217	496244	+	REP44:repeat_region:REP44 (repetitive extragenic palindromic) element%3B contains 1 REP sequences;htpG:protein_coding:chaperone Hsp90%2C heat shock protein C 62.5;protein refolding molecular co-chaperone Hsp90%2C Hsp70-dependent%3B heat-shock protein%3B ATPase
FM_+NC_000913.2_0496396_83	496396	496479	+	adk:protein_coding:adenylate kinase;adenylate kinase activity%3B pleiotropic effects on glycerol-3-phosphate acyltransferase activity
FM_+NC_000913.2_0496551_46	496551	496597	+	adk:protein_coding:adenylate kinase;adenylate kinase activity%3B pleiotropic effects on glycerol-3-phosphate acyltransferase activity
FM_+NC_000913.2_0496554_43	496554	496597	+	adk:protein_coding:adenylate kinase;adenylate kinase activity%3B pleiotropic effects on glycerol-3-phosphate acyltransferase activity
FM_+NC_000913.2_0497042_64	497042	497106	+	adk:protein_coding:adenylate kinase;adenylate kinase activity%3B pleiotropic effects on glycerol-3-phosphate acyltransferase activity
FM_+NC_000913.2_0497042_68	497042	497110	+	adk:protein_coding:adenylate kinase;adenylate kinase activity%3B pleiotropic effects on glycerol-3-phosphate acyltransferase activity
FM_+NC_000913.2_0497054_53	497054	497107	+	intergenic
FM_+NC_000913.2_0497132_23	497132	497155	+	REP45:repeat_region:REP45 (repetitive extragenic palindromic) element%3B contains 1 REP sequences
FM_+NC_000913.2_0497254_66	497254	497320	+	hemH:protein_coding:ferrochelatase;ferrochelatase: final enzyme of heme biosynthesis
FM_+NC_000913.2_0498935_20	498935	498955	+	antisense:aes:protein_coding:acetyl esterase
FM_+NC_000913.2_0499854_73	499854	499927	+	gsk:protein_coding:inosine-guanosine kinase;inosine/guanosine kinase
FM_+NC_000913.2_0499856_70	499856	499926	+	gsk:protein_coding:inosine-guanosine kinase;inosine/guanosine kinase
FM_+NC_000913.2_0500003_32	500003	500035	+	gsk:protein_coding:inosine-guanosine kinase;inosine/guanosine kinase
FM_-NC_000913.2_0500662_93	500662	500755	-	antisense:REP46:repeat_region:REP46 (repetitive extragenic palindromic) element%3B contains 2 REP sequences
FM_+NC_000913.2_0500664_35	500664	500699	+	REP46:repeat_region:REP46 (repetitive extragenic palindromic) element%3B contains 2 REP sequences
FM_+NC_000913.2_0500664_55	500664	500719	+	REP46:repeat_region:REP46 (repetitive extragenic palindromic) element%3B contains 2 REP sequences
FM_-NC_000913.2_0500669_86	500669	500755	-	antisense:REP46:repeat_region:REP46 (repetitive extragenic palindromic) element%3B contains 2 REP sequences
FM_+NC_000913.2_0500676_58	500676	500734	+	REP46:repeat_region:REP46 (repetitive extragenic palindromic) element%3B contains 2 REP sequences
FM_-NC_000913.2_0500958_19	500958	500977	-	ybaL:protein_coding:putative transport protein;putative transporter with NAD(P)-binding Rossmann-fold domain
FM_-NC_000913.2_0501758_25	501758	501783	-	ybaL:protein_coding:putative transport protein;putative transporter with NAD(P)-binding Rossmann-fold domain
FM_-NC_000913.2_0501800_53	501800	501853	-	ybaL:protein_coding:putative transport protein;putative transporter with NAD(P)-binding Rossmann-fold domain
FM_-NC_000913.2_0502156_40	502156	502196	-	ybaL:protein_coding:putative transport protein;putative transporter with NAD(P)-binding Rossmann-fold domain
FM_+NC_000913.2_0503213_19	503213	503232	+	antisense:fsr:protein_coding:fosmidomycin resistance protein;putative fosmidomycin efflux system
FM_-NC_000913.2_0506111_20	506111	506131	-	ybaK:protein_coding:hypothetical protein
FM_+NC_000913.2_0506384_22	506384	506406	+	intergenic
FM_+NC_000913.2_0506427_18	506427	506445	+	chiX:ncRNA:antisense_RNA;sRNA antisense regulator of OM chitoporin ChiP(YbfM)%2C Hfq-dependent
FM_+NC_000913.2_0506434_19	506434	506453	+	chiX:ncRNA:antisense_RNA;sRNA antisense regulator of OM chitoporin ChiP(YbfM)%2C Hfq-dependent
FM_+NC_000913.2_0506445_65	506445	506510	+	chiX:ncRNA:antisense_RNA;sRNA antisense regulator of OM chitoporin ChiP(YbfM)%2C Hfq-dependent
FM_+NC_000913.2_0506469_42	506469	506511	+	chiX:ncRNA:antisense_RNA;sRNA antisense regulator of OM chitoporin ChiP(YbfM)%2C Hfq-dependent
FM_-NC_000913.2_0507263_58	507263	507321	-	ybaP:protein_coding:putative ligase;conserved protein%2C TraB family
FM_-NC_000913.2_0507268_53	507268	507321	-	ybaP:protein_coding:putative ligase;conserved protein%2C TraB family
FM_+NC_000913.2_0507713_26	507713	507739	+	ybaQ:protein_coding:putative DNA-binding transcriptional regulator
FM_+NC_000913.2_0507796_48	507796	507844	+	REP48:repeat_region:REP48 (repetitive extragenic palindromic) element%3B contains 5 REP sequences
FM_+NC_000913.2_0507800_37	507800	507837	+	REP48:repeat_region:REP48 (repetitive extragenic palindromic) element%3B contains 5 REP sequences
FM_+NC_000913.2_0507800_44	507800	507844	+	REP48:repeat_region:REP48 (repetitive extragenic palindromic) element%3B contains 5 REP sequences
FM_+NC_000913.2_0507806_26	507806	507832	+	REP48:repeat_region:REP48 (repetitive extragenic palindromic) element%3B contains 5 REP sequences
FM_+NC_000913.2_0507814_25	507814	507839	+	REP48:repeat_region:REP48 (repetitive extragenic palindromic) element%3B contains 5 REP sequences
FM_-NC_000913.2_0507817_24	507817	507841	-	antisense:REP48:repeat_region:REP48 (repetitive extragenic palindromic) element%3B contains 5 REP sequences
FM_-NC_000913.2_0507817_58	507817	507875	-	antisense:REP48:repeat_region:REP48 (repetitive extragenic palindromic) element%3B contains 5 REP sequences
FM_+NC_000913.2_0507850_95	507850	507945	+	REP48:repeat_region:REP48 (repetitive extragenic palindromic) element%3B contains 5 REP sequences
FM_-NC_000913.2_0507874_18	507874	507892	-	antisense:REP48:repeat_region:REP48 (repetitive extragenic palindromic) element%3B contains 5 REP sequences
FM_+NC_000913.2_0507892_53	507892	507945	+	REP48:repeat_region:REP48 (repetitive extragenic palindromic) element%3B contains 5 REP sequences
FM_-NC_000913.2_0507905_28	507905	507933	-	antisense:REP48:repeat_region:REP48 (repetitive extragenic palindromic) element%3B contains 5 REP sequences
FM_-NC_000913.2_0507905_44	507905	507949	-	antisense:REP48:repeat_region:REP48 (repetitive extragenic palindromic) element%3B contains 5 REP sequences
FM_-NC_000913.2_0507909_24	507909	507933	-	antisense:REP48:repeat_region:REP48 (repetitive extragenic palindromic) element%3B contains 5 REP sequences
FM_+NC_000913.2_0507917_23	507917	507940	+	REP48:repeat_region:REP48 (repetitive extragenic palindromic) element%3B contains 5 REP sequences
FM_-NC_000913.2_0507918_24	507918	507942	-	antisense:REP48:repeat_region:REP48 (repetitive extragenic palindromic) element%3B contains 5 REP sequences
FM_+NC_000913.2_0507951_95	507951	508046	+	REP48:repeat_region:REP48 (repetitive extragenic palindromic) element%3B contains 5 REP sequences
FM_-NC_000913.2_0507957_36	507957	507993	-	antisense:REP48:repeat_region:REP48 (repetitive extragenic palindromic) element%3B contains 5 REP sequences
FM_-NC_000913.2_0507975_18	507975	507993	-	antisense:REP48:repeat_region:REP48 (repetitive extragenic palindromic) element%3B contains 5 REP sequences
FM_+NC_000913.2_0507992_54	507992	508046	+	REP48:repeat_region:REP48 (repetitive extragenic palindromic) element%3B contains 5 REP sequences
FM_-NC_000913.2_0508006_28	508006	508034	-	antisense:REP48:repeat_region:REP48 (repetitive extragenic palindromic) element%3B contains 5 REP sequences
FM_+NC_000913.2_0508008_28	508008	508036	+	REP48:repeat_region:REP48 (repetitive extragenic palindromic) element%3B contains 5 REP sequences
FM_-NC_000913.2_0508010_24	508010	508034	-	antisense:REP48:repeat_region:REP48 (repetitive extragenic palindromic) element%3B contains 5 REP sequences
FM_+NC_000913.2_0508018_23	508018	508041	+	REP48:repeat_region:REP48 (repetitive extragenic palindromic) element%3B contains 5 REP sequences
FM_-NC_000913.2_0508489_50	508489	508539	-	copA:protein_coding:copper transporter
FM_-NC_000913.2_0509014_89	509014	509103	-	copA:protein_coding:copper transporter
FM_-NC_000913.2_0510160_71	510160	510231	-	copA:protein_coding:copper transporter
FM_-NC_000913.2_0510569_66	510569	510635	-	copA:protein_coding:copper transporter
FM_-NC_000913.2_0511132_19	511132	511151	-	antisense:glsA:protein_coding:glutaminase 1;putative glutaminase
FM_+NC_000913.2_0513177_63	513177	513240	+	cueR:protein_coding:DNA-binding transcriptional activator of copper-responsive regulon genes
FM_+NC_000913.2_0513177_59	513177	513236	+	cueR:protein_coding:DNA-binding transcriptional activator of copper-responsive regulon genes
FM_-NC_000913.2_0514995_54	514995	515049	-	qmcA:protein_coding:putative protease;multicopy suppressor of ftsH htpX double mutant%3B membrane-anchored predicted protease with C-terminal cytoplasmic PHB domain
FM_-NC_000913.2_0515393_18	515393	515411	-	antisense:ybbL:protein_coding:putative ATP-binding component of a transport system;putative transporter subunit: ATP-binding component of ABC superfamily
FM_-NC_000913.2_0516587_60	516587	516647	-	antisense:REP49:repeat_region:REP49 (repetitive extragenic palindromic) element%3B contains 1 REP sequences
FM_-NC_000913.2_0516597_26	516597	516623	-	antisense:REP49:repeat_region:REP49 (repetitive extragenic palindromic) element%3B contains 1 REP sequences
FM_-NC_000913.2_0516660_47	516660	516707	-	ybbN:protein_coding:putative thioredoxin-like protein;DnaK co-chaperone%2C thioredoxin-like protein
FM_-NC_000913.2_0516661_44	516661	516705	-	ybbN:protein_coding:putative thioredoxin-like protein;DnaK co-chaperone%2C thioredoxin-like protein
FM_-NC_000913.2_0516664_41	516664	516705	-	ybbN:protein_coding:putative thioredoxin-like protein;DnaK co-chaperone%2C thioredoxin-like protein
FM_-NC_000913.2_0516937_34	516937	516971	-	ybbN:protein_coding:putative thioredoxin-like protein;DnaK co-chaperone%2C thioredoxin-like protein
FM_-NC_000913.2_0517702_20	517702	517722	-	ybbO:protein_coding:putative oxidoreductase;putative oxidoreductase with NAD(P)-binding Rossmann-fold domain
FM_-NC_000913.2_0517790_25	517790	517815	-	ybbO:protein_coding:putative oxidoreductase;putative oxidoreductase with NAD(P)-binding Rossmann-fold domain
FM_+NC_000913.2_0518651_33	518651	518684	+	antisense:tesA:protein_coding:acyl-CoA thioesterase I%3B also functions as protease I;multifunctional acyl-CoA thioesterase I and protease I and lysophospholipase L1
FM_-NC_000913.2_0518751_18	518751	518769	-	tesA:protein_coding:acyl-CoA thioesterase I%3B also functions as protease I;multifunctional acyl-CoA thioesterase I and protease I and lysophospholipase L1
FM_-NC_000913.2_0518996_25	518996	519021	-	antisense:ybbA:protein_coding:putative ATP-binding component of a transport system;putative transporter subunit: ATP-binding component of ABC superfamily
FM_+NC_000913.2_0520319_51	520319	520370	+	ybbP:protein_coding:putative oxidoreductase;putative ABC transporter permease
FM_+NC_000913.2_0526157_27	526157	526184	+	rhsD:protein_coding:rhsD element protein;rhsD protein in rhs element
FM_-NC_000913.2_0527447_32	527447	527479	-	antisense:ylbH:pseudogene:pseudogene%2C rhs-like
FM_+NC_000913.2_0529256_48	529256	529304	+	intergenic
FM_+NC_000913.2_0529259_45	529259	529304	+	intergenic
FM_+NC_000913.2_0529267_37	529267	529304	+	intergenic
FM_+NC_000913.2_0529280_23	529280	529303	+	intergenic
FM_-NC_000913.2_0530415_62	530415	530477	-	selU:protein_coding:putative capsule anchoring protein;tRNA 2-selenouridine synthase%2C selenophosphate-dependent
FM_+NC_000913.2_0531613_30	531613	531643	+	intergenic
FM_+NC_000913.2_0531618_23	531618	531641	+	intergenic
FM_+NC_000913.2_0532854_161	532854	533015	+	allR:protein_coding:DNA-binding transcriptional repressor for all (allantoin) and gcl (glyoxylate) operons%3B glyoxylate-induced
FM_+NC_000913.2_0532854_36	532854	532890	+	allR:protein_coding:DNA-binding transcriptional repressor for all (allantoin) and gcl (glyoxylate) operons%3B glyoxylate-induced
FM_+NC_000913.2_0532938_20	532938	532958	+	allR:protein_coding:DNA-binding transcriptional repressor for all (allantoin) and gcl (glyoxylate) operons%3B glyoxylate-induced
FM_-NC_000913.2_0534825_18	534825	534843	-	antisense:gcl:protein_coding:glyoxylate carboligase
FM_-NC_000913.2_0550580_35	550580	550615	-	antisense:REP52:repeat_region:REP52 (repetitive extragenic palindromic) element%3B contains 4 REP sequences
FM_-NC_000913.2_0550649_37	550649	550686	-	antisense:REP52:repeat_region:REP52 (repetitive extragenic palindromic) element%3B contains 4 REP sequences
FM_-NC_000913.2_0550651_34	550651	550685	-	antisense:REP52:repeat_region:REP52 (repetitive extragenic palindromic) element%3B contains 4 REP sequences
FM_-NC_000913.2_0550698_28	550698	550726	-	antisense:REP52:repeat_region:REP52 (repetitive extragenic palindromic) element%3B contains 4 REP sequences
FM_+NC_000913.2_0550700_26	550700	550726	+	REP52:repeat_region:REP52 (repetitive extragenic palindromic) element%3B contains 4 REP sequences
FM_-NC_000913.2_0550702_24	550702	550726	-	antisense:REP52:repeat_region:REP52 (repetitive extragenic palindromic) element%3B contains 4 REP sequences
FM_+NC_000913.2_0550710_23	550710	550733	+	REP52:repeat_region:REP52 (repetitive extragenic palindromic) element%3B contains 4 REP sequences
FM_-NC_000913.2_0550711_24	550711	550735	-	antisense:REP52:repeat_region:REP52 (repetitive extragenic palindromic) element%3B contains 4 REP sequences
FM_-NC_000913.2_0551617_64	551617	551681	-	purK:protein_coding:N5-carboxyaminoimidazole ribonucleotide synthase;phosphoribosylaminoimidazole carboxylase %3D AIR carboxylase%2C CO(2)-fixing subunit
FM_-NC_000913.2_0551624_58	551624	551682	-	purK:protein_coding:N5-carboxyaminoimidazole ribonucleotide synthase;phosphoribosylaminoimidazole carboxylase %3D AIR carboxylase%2C CO(2)-fixing subunit
FM_-NC_000913.2_0553094_37	553094	553131	-	lpxH:protein_coding:UDP-2%2C3-diacylglucosamine pyrophosphatase
FM_-NC_000913.2_0553559_23	553559	553582	-	ppiB:protein_coding:peptidyl-prolyl cis-trans isomerase B (rotamase B)
FM_-NC_000913.2_0553651_32	553651	553683	-	ppiB:protein_coding:peptidyl-prolyl cis-trans isomerase B (rotamase B)
FM_-NC_000913.2_0553728_37	553728	553765	-	intergenic
FM_-NC_000913.2_0553738_43	553738	553781	-	intergenic
FM_+NC_000913.2_0553799_63	553799	553862	+	cysS:protein_coding:cysteine tRNA synthetase;cysteinyl-tRNA synthetase
FM_+NC_000913.2_0554158_21	554158	554179	+	cysS:protein_coding:cysteine tRNA synthetase;cysteinyl-tRNA synthetase
FM_+NC_000913.2_0554210_42	554210	554252	+	cysS:protein_coding:cysteine tRNA synthetase;cysteinyl-tRNA synthetase
FM_+NC_000913.2_0554411_110	554411	554521	+	cysS:protein_coding:cysteine tRNA synthetase;cysteinyl-tRNA synthetase
FM_+NC_000913.2_0554570_22	554570	554592	+	cysS:protein_coding:cysteine tRNA synthetase;cysteinyl-tRNA synthetase
FM_+NC_000913.2_0554722_86	554722	554808	+	cysS:protein_coding:cysteine tRNA synthetase;cysteinyl-tRNA synthetase
FM_-NC_000913.2_0555858_22	555858	555880	-	intergenic
FM_-NC_000913.2_0556086_36	556086	556122	-	folD:protein_coding:5%2C10-methylene-tetrahydrofolate dehydrogenase%3B 5%2C10-methylene-tetrahydrofolate cyclohydrolase;bifunctional 5%2C10-methylene-tetrahydrofolate dehydrogenase/ 5%2C10-methylene-tetrahydrofolate cyclohydrolase;ybcJ:protein_coding:ribosome-associated protein%3B predicted RNA-binding protein
FM_-NC_000913.2_0556326_24	556326	556350	-	folD:protein_coding:5%2C10-methylene-tetrahydrofolate dehydrogenase%3B 5%2C10-methylene-tetrahydrofolate cyclohydrolase;bifunctional 5%2C10-methylene-tetrahydrofolate dehydrogenase/ 5%2C10-methylene-tetrahydrofolate cyclohydrolase
FM_-NC_000913.2_0556326_53	556326	556379	-	folD:protein_coding:5%2C10-methylene-tetrahydrofolate dehydrogenase%3B 5%2C10-methylene-tetrahydrofolate cyclohydrolase;bifunctional 5%2C10-methylene-tetrahydrofolate dehydrogenase/ 5%2C10-methylene-tetrahydrofolate cyclohydrolase
FM_-NC_000913.2_0556950_54	556950	557004	-	folD:protein_coding:5%2C10-methylene-tetrahydrofolate dehydrogenase%3B 5%2C10-methylene-tetrahydrofolate cyclohydrolase;bifunctional 5%2C10-methylene-tetrahydrofolate dehydrogenase/ 5%2C10-methylene-tetrahydrofolate cyclohydrolase
FM_-NC_000913.2_0556980_24	556980	557004	-	intergenic
FM_-NC_000913.2_0563936_147	563936	564083	-	intD:protein_coding:prophage DLP12 integrase;DLP12 prophage%3B predicted integrase
FM_-NC_000913.2_0563936_125	563936	564061	-	intD:protein_coding:prophage DLP12 integrase;DLP12 prophage%3B predicted integrase
FM_+NC_000913.2_0563945_23	563945	563968	+	argU:tRNA:tRNA-Arg;anticodon: UCU
FM_+NC_000913.2_0563945_34	563945	563979	+	argU:tRNA:tRNA-Arg;anticodon: UCU
FM_+NC_000913.2_0563980_42	563980	564022	+	argU:tRNA:tRNA-Arg;anticodon: UCU
FM_+NC_000913.2_0563983_39	563983	564022	+	argU:tRNA:tRNA-Arg;anticodon: UCU
FM_-NC_000913.2_0563997_27	563997	564024	-	antisense:argU:tRNA:tRNA-Arg;anticodon: UCU
FM_+NC_000913.2_0564001_21	564001	564022	+	argU:tRNA:tRNA-Arg;anticodon: UCU
FM_-NC_000913.2_0565192_19	565192	565211	-	intD:protein_coding:prophage DLP12 integrase;DLP12 prophage%3B predicted integrase;xisD:pseudogene:pseudogene%2C exisionase in defective prophage DLP12%3BPhage or Prophage Related
FM_+NC_000913.2_0567513_43	567513	567556	+	emrE:protein_coding:methylviologen resistance;DLP12 prophage%3B multidrug resistance protein
FM_+NC_000913.2_0571533_27	571533	571560	+	intergenic
FM_+NC_000913.2_0571541_18	571541	571559	+	intergenic
FM_-NC_000913.2_0573692_43	573692	573735	-	intergenic
FM_-NC_000913.2_0573712_23	573712	573735	-	intergenic
FM_-NC_000913.2_0574989_23	574989	575012	-	nmpC:pseudogene:DLP12 prophage%3B truncated outer membrane porin (pseudogene)%3BIS%2C phage%2C Tn%3B Phage or Prophage Related~outer membrane porin protein%3B locus of qsr prophage
FM_-NC_000913.2_0575579_68	575579	575647	-	nmpC:pseudogene:DLP12 prophage%3B truncated outer membrane porin (pseudogene)%3BIS%2C phage%2C Tn%3B Phage or Prophage Related~outer membrane porin protein%3B locus of qsr prophage
FM_-NC_000913.2_0575809_35	575809	575844	-	nmpC:pseudogene:DLP12 prophage%3B truncated outer membrane porin (pseudogene)%3BIS%2C phage%2C Tn%3B Phage or Prophage Related~outer membrane porin protein%3B locus of qsr prophage
FM_+NC_000913.2_0576080_19	576080	576099	+	intergenic
FM_+NC_000913.2_0576206_18	576206	576224	+	intergenic
FM_+NC_000913.2_0576468_24	576468	576492	+	intergenic
FM_-NC_000913.2_0577617_22	577617	577639	-	antisense:rzoD:protein_coding:DLP12 prophage%3B predicted lipoprotein;antisense:rzpD:protein_coding:bacteriophage lambda endopeptidase homolog;DLP12 prophage%3B predicted murein endopeptidase
FM_-NC_000913.2_0577618_84	577618	577702	-	antisense:rzoD:protein_coding:DLP12 prophage%3B predicted lipoprotein;antisense:rzpD:protein_coding:bacteriophage lambda endopeptidase homolog;DLP12 prophage%3B predicted murein endopeptidase
FM_-NC_000913.2_0578081_62	578081	578143	-	borD:protein_coding:DLP12 prophage%3B predicted lipoprotein;bacteriophage lambda Bor protein homolog
FM_-NC_000913.2_0578081_23	578081	578104	-	borD:protein_coding:DLP12 prophage%3B predicted lipoprotein;bacteriophage lambda Bor protein homolog
FM_-NC_000913.2_0579644_50	579644	579694	-	ylcI:protein_coding:hypothetical protein
FM_-NC_000913.2_0579668_26	579668	579694	-	intergenic
FM_+NC_000913.2_0581234_30	581234	581264	+	tfaD:pseudogene:pseudogene%2C DLP12 prophage%3B predicted tail fiber assembly protein%3BPhage or Prophage Related
FM_+NC_000913.2_0581266_34	581266	581300	+	tfaD:pseudogene:pseudogene%2C DLP12 prophage%3B predicted tail fiber assembly protein%3BPhage or Prophage Related
FM_+NC_000913.2_0581266_19	581266	581285	+	tfaD:pseudogene:pseudogene%2C DLP12 prophage%3B predicted tail fiber assembly protein%3BPhage or Prophage Related
FM_-NC_000913.2_0581330_112	581330	581442	-	ybcY:pseudogene:pseudogene%2C DLP12 prophage%3B methyltransferase homology%3BPhage or Prophage Related
FM_+NC_000913.2_0583099_21	583099	583120	+	appY:protein_coding:regulatory protein affecting appA and other genes;DNA-binding global transcriptional activator%3B DLP12 prophage
FM_+NC_000913.2_0583099_18	583099	583117	+	appY:protein_coding:regulatory protein affecting appA and other genes;DNA-binding global transcriptional activator%3B DLP12 prophage
FM_-NC_000913.2_0583866_41	583866	583907	-	ompT:protein_coding:outer membrane protein 3b (a)%2C protease VII;DLP12 prophage%3B outer membrane protease VII (outer membrane protein 3b)
FM_-NC_000913.2_0584143_26	584143	584169	-	ompT:protein_coding:outer membrane protein 3b (a)%2C protease VII;DLP12 prophage%3B outer membrane protease VII (outer membrane protein 3b)
FM_-NC_000913.2_0584205_19	584205	584224	-	ompT:protein_coding:outer membrane protein 3b (a)%2C protease VII;DLP12 prophage%3B outer membrane protease VII (outer membrane protein 3b)
FM_-NC_000913.2_0584312_27	584312	584339	-	ompT:protein_coding:outer membrane protein 3b (a)%2C protease VII;DLP12 prophage%3B outer membrane protease VII (outer membrane protein 3b)
FM_-NC_000913.2_0584312_32	584312	584344	-	ompT:protein_coding:outer membrane protein 3b (a)%2C protease VII;DLP12 prophage%3B outer membrane protease VII (outer membrane protein 3b)
FM_-NC_000913.2_0584563_38	584563	584601	-	ompT:protein_coding:outer membrane protein 3b (a)%2C protease VII;DLP12 prophage%3B outer membrane protease VII (outer membrane protein 3b)
FM_-NC_000913.2_0584820_67	584820	584887	-	ompT:protein_coding:outer membrane protein 3b (a)%2C protease VII;DLP12 prophage%3B outer membrane protease VII (outer membrane protein 3b)
FM_+NC_000913.2_0590734_23	590734	590757	+	antisense:nfrB:protein_coding:bacteriophage N4 receptor%2C inner membrane subunit;bacteriophage N4 receptor%2C subunit%2C inner membrane protein
FM_+NC_000913.2_0590738_18	590738	590756	+	antisense:nfrB:protein_coding:bacteriophage N4 receptor%2C inner membrane subunit;bacteriophage N4 receptor%2C subunit%2C inner membrane protein
FM_+NC_000913.2_0591219_18	591219	591237	+	antisense:nfrB:protein_coding:bacteriophage N4 receptor%2C inner membrane subunit;bacteriophage N4 receptor%2C subunit%2C inner membrane protein
FM_-NC_000913.2_0594623_61	594623	594684	-	cusR:protein_coding:DNA-binding response regulator in two-component regulatory system with CusS
FM_-NC_000913.2_0596240_23	596240	596263	-	intergenic
FM_-NC_000913.2_0596245_26	596245	596271	-	intergenic
FM_-NC_000913.2_0596927_125	596927	597052	-	antisense:cusB:protein_coding:copper/silver efflux system%2C membrane fusion protein
FM_+NC_000913.2_0601311_70	601311	601381	+	pheP:protein_coding:phenylalanine transporter;phenylalanine-specific transport system
FM_-NC_000913.2_0602597_23	602597	602620	-	intergenic
FM_+NC_000913.2_0603942_41	603942	603983	+	intergenic
FM_-NC_000913.2_0605061_38	605061	605099	-	ybdF:protein_coding:hypothetical protein
FM_-NC_000913.2_0606958_50	606958	607008	-	antisense:sokE:ncRNA:antisense_RNA;sRNA at remnant mokE/hokE locus
FM_-NC_000913.2_0606958_57	606958	607015	-	antisense:sokE:ncRNA:antisense_RNA;sRNA at remnant mokE/hokE locus
FM_+NC_000913.2_0606981_24	606981	607005	+	sokE:ncRNA:antisense_RNA;sRNA at remnant mokE/hokE locus
FM_-NC_000913.2_0609339_19	609339	609358	-	antisense:RIP54:repeat_region:RIP54 (repetitive extragenic palindromic) element%3B contains 2 REP sequences and 1 IHF site
FM_-NC_000913.2_0609350_23	609350	609373	-	antisense:RIP54:repeat_region:RIP54 (repetitive extragenic palindromic) element%3B contains 2 REP sequences and 1 IHF site
FM_+NC_000913.2_0609399_35	609399	609434	+	RIP54:repeat_region:RIP54 (repetitive extragenic palindromic) element%3B contains 2 REP sequences and 1 IHF site
FM_-NC_000913.2_0609402_31	609402	609433	-	antisense:RIP54:repeat_region:RIP54 (repetitive extragenic palindromic) element%3B contains 2 REP sequences and 1 IHF site
FM_-NC_000913.2_0609402_28	609402	609430	-	antisense:RIP54:repeat_region:RIP54 (repetitive extragenic palindromic) element%3B contains 2 REP sequences and 1 IHF site
FM_+NC_000913.2_0609404_26	609404	609430	+	RIP54:repeat_region:RIP54 (repetitive extragenic palindromic) element%3B contains 2 REP sequences and 1 IHF site
FM_-NC_000913.2_0609406_26	609406	609432	-	antisense:RIP54:repeat_region:RIP54 (repetitive extragenic palindromic) element%3B contains 2 REP sequences and 1 IHF site
FM_+NC_000913.2_0609413_24	609413	609437	+	RIP54:repeat_region:RIP54 (repetitive extragenic palindromic) element%3B contains 2 REP sequences and 1 IHF site
FM_-NC_000913.2_0609415_24	609415	609439	-	antisense:RIP54:repeat_region:RIP54 (repetitive extragenic palindromic) element%3B contains 2 REP sequences and 1 IHF site
FM_-NC_000913.2_0609969_69	609969	610038	-	fepA:protein_coding:iron-enterobactin outer membrane transporter;outer membrane receptor for ferric enterobactin (enterochelin) and colicins B and D
FM_-NC_000913.2_0610310_20	610310	610330	-	fepA:protein_coding:iron-enterobactin outer membrane transporter;outer membrane receptor for ferric enterobactin (enterochelin) and colicins B and D
FM_-NC_000913.2_0610876_37	610876	610913	-	fepA:protein_coding:iron-enterobactin outer membrane transporter;outer membrane receptor for ferric enterobactin (enterochelin) and colicins B and D
FM_-NC_000913.2_0610881_33	610881	610914	-	fepA:protein_coding:iron-enterobactin outer membrane transporter;outer membrane receptor for ferric enterobactin (enterochelin) and colicins B and D
FM_+NC_000913.2_0612006_25	612006	612031	+	intergenic
FM_+NC_000913.2_0612583_24	612583	612607	+	fes:protein_coding:enterochelin esterase;enterobactin/ferric enterobactin esterase
FM_+NC_000913.2_0612811_37	612811	612848	+	fes:protein_coding:enterochelin esterase;enterobactin/ferric enterobactin esterase
FM_+NC_000913.2_0614276_52	614276	614328	+	entF:protein_coding:enterobactin synthase multienzyme complex component%2C ATP-dependent;ATP-dependent serine activating enzyme (may be part of enterobactin synthase as component F)
FM_-NC_000913.2_0619883_44	619883	619927	-	fepG:protein_coding:iron-enterobactin transporter subunit;ferric enterobactin transport protein%3B membrane component of ABC superfamily
FM_-NC_000913.2_0620557_53	620557	620610	-	fepD:protein_coding:iron-enterobactin transporter subunit;ferric enterobactin (enterochelin) transport%3B membrane component of ABC superfamily
FM_-NC_000913.2_0620706_71	620706	620777	-	fepD:protein_coding:iron-enterobactin transporter subunit;ferric enterobactin (enterochelin) transport%3B membrane component of ABC superfamily
FM_-NC_000913.2_0621079_70	621079	621149	-	fepD:protein_coding:iron-enterobactin transporter subunit;ferric enterobactin (enterochelin) transport%3B membrane component of ABC superfamily
FM_-NC_000913.2_0621269_34	621269	621303	-	fepD:protein_coding:iron-enterobactin transporter subunit;ferric enterobactin (enterochelin) transport%3B membrane component of ABC superfamily
FM_-NC_000913.2_0621412_45	621412	621457	-	intergenic
FM_+NC_000913.2_0621526_26	621526	621552	+	entS:protein_coding:putative transport;enterobactin exporter%2C iron-regulated
FM_+NC_000913.2_0621609_54	621609	621663	+	entS:protein_coding:putative transport;enterobactin exporter%2C iron-regulated
FM_+NC_000913.2_0621729_66	621729	621795	+	entS:protein_coding:putative transport;enterobactin exporter%2C iron-regulated
FM_-NC_000913.2_0621997_21	621997	622018	-	antisense:entS:protein_coding:putative transport;enterobactin exporter%2C iron-regulated
FM_+NC_000913.2_0622258_42	622258	622300	+	entS:protein_coding:putative transport;enterobactin exporter%2C iron-regulated
FM_+NC_000913.2_0622310_55	622310	622365	+	entS:protein_coding:putative transport;enterobactin exporter%2C iron-regulated
FM_-NC_000913.2_0622731_21	622731	622752	-	antisense:entS:protein_coding:putative transport;enterobactin exporter%2C iron-regulated
FM_-NC_000913.2_0622736_34	622736	622770	-	antisense:entS:protein_coding:putative transport;enterobactin exporter%2C iron-regulated
FM_-NC_000913.2_0623212_21	623212	623233	-	fepB:protein_coding:iron-enterobactin transporter subunit;ferric enterobactin (enterochelin) binding protein%3B periplasmic component%3B periplasmic-binding component of ABC superfamily
FM_-NC_000913.2_0623319_54	623319	623373	-	fepB:protein_coding:iron-enterobactin transporter subunit;ferric enterobactin (enterochelin) binding protein%3B periplasmic component%3B periplasmic-binding component of ABC superfamily
FM_-NC_000913.2_0623404_45	623404	623449	-	fepB:protein_coding:iron-enterobactin transporter subunit;ferric enterobactin (enterochelin) binding protein%3B periplasmic component%3B periplasmic-binding component of ABC superfamily
FM_-NC_000913.2_0623782_46	623782	623828	-	intergenic
FM_-NC_000913.2_0623785_43	623785	623828	-	intergenic
FM_-NC_000913.2_0623795_33	623795	623828	-	intergenic
FM_+NC_000913.2_0623809_20	623809	623829	+	intergenic
FM_-NC_000913.2_0623835_35	623835	623870	-	intergenic
FM_-NC_000913.2_0623839_18	623839	623857	-	intergenic
FM_-NC_000913.2_0623870_80	623870	623950	-	intergenic
FM_-NC_000913.2_0623873_77	623873	623950	-	intergenic
FM_-NC_000913.2_0623873_34	623873	623907	-	intergenic
FM_+NC_000913.2_0624229_30	624229	624259	+	entC:protein_coding:isochorismate synthase 1;isochorismate hydroxymutase 2%2C enterochelin biosynthesis
FM_-NC_000913.2_0624231_20	624231	624251	-	antisense:entC:protein_coding:isochorismate synthase 1;isochorismate hydroxymutase 2%2C enterochelin biosynthesis
FM_+NC_000913.2_0624822_28	624822	624850	+	entC:protein_coding:isochorismate synthase 1;isochorismate hydroxymutase 2%2C enterochelin biosynthesis
FM_+NC_000913.2_0625561_79	625561	625640	+	entE:protein_coding:2%2C3-dihydroxybenzoate-AMP ligase;2%2C3-dihydroxybenzoate-AMP ligase component of enterobactin synthase multienzyme complex
FM_+NC_000913.2_0625972_55	625972	626027	+	entE:protein_coding:2%2C3-dihydroxybenzoate-AMP ligase;2%2C3-dihydroxybenzoate-AMP ligase component of enterobactin synthase multienzyme complex
FM_+NC_000913.2_0626798_42	626798	626840	+	entE:protein_coding:2%2C3-dihydroxybenzoate-AMP ligase;2%2C3-dihydroxybenzoate-AMP ligase component of enterobactin synthase multienzyme complex
FM_+NC_000913.2_0627814_36	627814	627850	+	entA:protein_coding:2%2C3-dihydro-2%2C3-dihydroxybenzoate dehydrogenase;2%2C3-dihydro-2%2C3-dihydroxybenzoate dehydrogenase%2C enterochelin biosynthesis
FM_+NC_000913.2_0628525_67	628525	628592	+	entH:protein_coding:thioesterase required for efficient enterobactin production
FM_+NC_000913.2_0628538_54	628538	628592	+	entH:protein_coding:thioesterase required for efficient enterobactin production
FM_+NC_000913.2_0629080_57	629080	629137	+	cstA:protein_coding:carbon starvation protein
FM_+NC_000913.2_0629080_98	629080	629178	+	cstA:protein_coding:carbon starvation protein
FM_+NC_000913.2_0629087_49	629087	629136	+	cstA:protein_coding:carbon starvation protein
FM_+NC_000913.2_0629212_26	629212	629238	+	cstA:protein_coding:carbon starvation protein
FM_+NC_000913.2_0631011_19	631011	631030	+	cstA:protein_coding:carbon starvation protein
FM_+NC_000913.2_0631071_22	631071	631093	+	cstA:protein_coding:carbon starvation protein
FM_+NC_000913.2_0631124_52	631124	631176	+	cstA:protein_coding:carbon starvation protein
FM_+NC_000913.2_0631222_21	631222	631243	+	intergenic
FM_+NC_000913.2_0631333_35	631333	631368	+	REP55:repeat_region:REP55 (repetitive extragenic palindromic) element%3B contains 1 REP sequences
FM_-NC_000913.2_0631336_31	631336	631367	-	antisense:REP55:repeat_region:REP55 (repetitive extragenic palindromic) element%3B contains 1 REP sequences
FM_-NC_000913.2_0631336_28	631336	631364	-	antisense:REP55:repeat_region:REP55 (repetitive extragenic palindromic) element%3B contains 1 REP sequences
[truncated: 10,934 more rows]

## Sheet: RPM
		LB 0.4 T II	MOPS 0.4 R II	MOPS 5d T II	LB 0.4 R II	LB 48hr T II	MOPS 5d R II	LB 48hr R II	MOPS 0.4 T II	LB 0.4 T I	LB 0.4 R I	LB 48hr R I	LB 48hr T I	MOPS 5d R I	MOPS 0.4 T I	MOPS 0.4 R I	MOPS 5d T I
Processing Product	Biotype	HL4RPI1	HL4RPI10	HL4RPI17	HL4RPI2	HL4RPI3	HL4RPI34	HL4RPI5	HL4RPI9	HLRPI10	HLRPI11	HLRPI12	HLRPI13	HLRPI16	HLRPI17	HLRPI18	HLRPI2
FM_+NC_000913.2_0000147_125	protein_coding	1.13102	3.92334	0.0	1.97107	0.0	0.0	0.0	1.32212	3.96105	9.38048	0.0	0.0	0.15142	0.9698	3.20005	0.0
FM_+NC_000913.2_0000283_20	intergenic	2.90833	8.5823	0.2091	0.82128	0.0	0.18498	0.76977	24.45931	1.26033	2.39502	0.0	0.0	0.75709	15.3551	20.57176	0.0
FM_+NC_000913.2_0000320_42	protein_coding	5.33194	13.24127	0.0	0.16426	0.17625	0.18498	0.25659	32.39205	1.26033	0.39917	0.0	0.0	0.60567	6.14204	5.71438	0.0
FM_+NC_000913.2_0000415_31	protein_coding	2.10046	1.96167	0.0	0.49277	0.0	0.0	0.0	2.64425	0.3601	0.79834	0.0	0.0	0.15142	2.10122	0.9143	0.0
FM_+NC_000913.2_0000415_34	protein_coding	1.61574	3.92334	0.0	0.82128	0.0	0.0	0.0	6.61062	1.08029	1.39709	0.0	0.0	0.30283	3.39428	2.85719	0.0
FM_+NC_000913.2_0000485_30	protein_coding	0.16157	1.71646	0.0	0.16426	0.0	0.0	0.0	3.74602	0.0	0.0	0.0	0.0	0.0	0.64653	0.68573	0.0
FM_+NC_000913.2_0000486_22	protein_coding	0.0	1.47125	0.0	0.16426	0.0	0.0	0.0	2.64425	0.0	0.0	0.0	0.0	0.0	0.64653	1.25716	0.0
FM_+NC_000913.2_0000611_68	protein_coding	0.0	2.6973	0.0	0.16426	0.0	0.0	0.0	3.52567	0.3601	0.39917	0.0	0.0	0.0	0.64653	1.02859	0.0
FM_+NC_000913.2_0000722_46	protein_coding	0.80787	3.67813	0.0	0.16426	0.0	0.0	0.0	7.71239	0.18005	0.0	0.0	0.0	0.0	1.45469	1.48574	0.0
FM_+NC_000913.2_0000732_23	protein_coding	0.0	0.73563	0.0	0.32851	0.0	0.0	0.0	1.98319	0.0	0.0	0.0	0.0	0.0	0.16163	2.40004	0.0
FM_+NC_000913.2_0001008_45	protein_coding	1.29259	19.37149	0.0	0.65702	0.0	0.0	0.0	14.98408	1.26033	2.79419	0.0	0.0	0.75709	4.84898	4.45721	0.0
FM_+NC_000913.2_0001008_49	protein_coding	1.29259	13.24127	0.0	0.65702	0.17625	0.18498	0.76977	23.57789	9.00238	4.79003	0.0	0.0	0.0	11.31428	10.28588	0.0
FM_+NC_000913.2_0001014_39	protein_coding	2.74676	5.6398	0.0	0.65702	0.0	0.0	0.0	14.76373	0.18005	0.19958	0.0	0.0	0.0	1.61633	1.48574	0.0
FM_+NC_000913.2_0001294_74	protein_coding	0.32315	2.9425	0.0	0.0	0.0	0.0	0.0	1.98319	0.54014	0.19958	0.0	0.0	0.0	2.26286	0.68573	0.0
FM_+NC_000913.2_0001469_40	protein_coding	1.93889	44.13756	0.0	1.97107	0.0	0.0	0.0	16.52656	1.08029	0.39917	0.0	0.0	0.30283	16.64816	19.08602	0.0
FM_+NC_000913.2_0001746_37	protein_coding	1.13102	6.86584	0.0	0.65702	0.0	0.0	0.25659	14.10266	1.98052	0.39917	0.15405	0.0	0.60567	4.20245	4.34293	0.0
FM_+NC_000913.2_0002363_21	protein_coding	0.0	2.9425	0.0	0.0	0.0	0.0	0.0	2.64425	0.18005	0.39917	0.0	0.0	0.0	0.4849	1.25716	0.0
FM_+NC_000913.2_0002436_23	protein_coding	0.80787	5.39459	0.0	0.16426	0.0	0.0	0.0	5.06814	0.18005	0.19958	0.0	0.0	0.0	0.80816	1.37145	0.0
FM_+NC_000913.2_0002777_42	protein_coding	0.32315	1.22604	0.0	0.0	0.0	0.0	0.25659	2.64425	0.0	0.19958	0.0	0.0	0.0	0.64653	1.25716	0.0
FM_+NC_000913.2_0003074_27	protein_coding	0.6463	3.92334	0.0	0.32851	0.0	0.0	0.0	4.62744	0.18005	0.19958	0.0	0.0	0.0	2.74775	1.37145	0.0
FM_+NC_000913.2_0003333_35	protein_coding	0.16157	0.49042	0.0	0.0	0.0	0.0	0.0	2.8646	0.0	0.19958	0.0	0.0	0.0	0.0	0.22858	0.0
FM_+NC_000913.2_0003377_19	protein_coding	0.0	0.0	0.4182	0.0	0.70499	0.0	0.25659	0.0	0.0	0.0	0.15405	0.0	0.30283	0.16163	0.0	1.50581
FM_+NC_000913.2_0003400_48	protein_coding	2.58518	3.92334	0.0	0.49277	0.0	0.0	0.0	5.94956	3.96105	2.39502	0.0	0.0	0.0	2.42449	1.14288	0.0
FM_+NC_000913.2_0003688_32	protein_coding	16.96526	30.16067	0.0	3.94215	0.0	0.18498	0.76977	39.66374	10.08267	5.1892	0.0	0.0	2.57409	18.58775	15.88597	0.0
FM_+NC_000913.2_0003809_19	protein_coding	0.16157	1.96167	0.0	0.0	0.0	0.18498	0.0	2.20354	0.0	0.0	0.0	0.0	0.0	2.74775	2.62861	0.0
FM_+NC_000913.2_0003809_48	protein_coding	2.10046	4.16855	0.0	0.0	0.0	0.0	0.0	4.18673	0.0	0.0	0.0	0.0	0.0	0.0	0.22858	0.0
FM_+NC_000913.2_0003828_28	protein_coding	1.77731	3.43292	0.0	0.49277	0.0	0.0	0.25659	6.83098	0.3601	0.79834	0.0	0.0	0.0	4.20245	2.17146	0.0
FM_+NC_000913.2_0003828_31	protein_coding	0.6463	2.45209	0.2091	0.49277	0.0	0.0	0.25659	8.1531	1.44038	1.59668	0.0	0.0	0.0	5.81877	2.17146	0.0
FM_+NC_000913.2_0004087_30	protein_coding	0.16157	0.24521	0.0	0.16426	0.0	0.0	0.0	3.52567	0.0	0.0	0.0	0.0	0.0	0.0	0.11429	0.0
FM_+NC_000913.2_0004411_43	protein_coding	1.29259	8.3371	0.0	0.65702	0.0	0.0	0.51318	1.32212	0.18005	2.19543	0.0	0.0	2.42267	1.77796	9.60015	0.0
FM_+NC_000913.2_0004773_25	protein_coding	0.0	1.22604	0.0	0.16426	0.0	0.0	0.0	0.22035	0.0	0.0	0.0	0.0	0.0	0.32327	1.25716	0.0
FM_+NC_000913.2_0005032_33	intergenic	0.80787	4.65896	0.0	0.49277	0.0	0.0	0.25659	2.20354	0.3601	0.99792	0.0	0.0	1.21134	2.10122	6.51439	0.0
FM_+NC_000913.2_0005084_29	intergenic	0.16157	0.24521	0.0	0.16426	0.0	0.0	0.0	0.44071	0.18005	0.0	0.0	0.0	0.0	0.64653	1.71431	0.0
FM_+NC_000913.2_0005144_25	intergenic	0.32315	5.14938	0.2091	5.74897	0.17625	0.18498	0.0	0.0	0.3601	0.59875	0.0	0.0	0.15142	0.9698	1.60003	0.0
FM_+NC_000913.2_0005644_25	repeat_region	5.49351	0.49042	0.2091	1.97107	0.17625	0.0	0.0	1.98319	0.54014	1.59668	0.0	0.0	0.15142	0.9698	1.60003	0.0
FM_+NC_000913.2_0007624_92	antisense_protein_coding	0.48472	0.24521	0.0	0.16426	0.0	0.0	0.0	0.22035	1.26033	4.79003	0.0	0.0	0.15142	0.64653	2.28575	0.0
FM_+NC_000913.2_0008190_28	intergenic	3.55463	5.14938	0.2091	3.28512	0.17625	0.18498	0.0	6.16992	4.32114	5.98754	0.15405	0.13185	0.30283	1.29306	2.05718	0.0
FM_+NC_000913.2_0008197_58	protein_coding	4.20092	3.18771	0.0	0.82128	0.0	0.0	1.53954	1.54248	0.72019	1.79626	1.84859	0.13185	3.63401	1.29306	4.34293	0.0
FM_+NC_000913.2_0008207_50	protein_coding	0.32315	2.45209	0.0	0.32851	0.0	0.0	2.5659	0.44071	0.0	0.0	0.77024	0.0	0.75709	0.32327	1.25716	0.0
FM_+NC_000913.2_0008475_31	protein_coding	6.30138	0.49042	0.0	0.98554	0.0	0.0	0.25659	2.64425	0.0	0.19958	0.0	0.0	0.15142	3.87918	0.9143	0.0
FM_+NC_000913.2_0008608_31	protein_coding	0.32315	4.41376	0.0	1.80682	0.0	0.0	0.0	0.0	0.0	0.19958	0.0	0.0	0.0	0.16163	0.0	0.0
FM_+NC_000913.2_0008650_55	protein_coding	1.13102	6.37543	0.0	2.46384	0.0	0.18498	0.25659	1.76283	1.62043	1.59668	0.0	0.0	0.45425	2.26286	1.94289	0.0
FM_+NC_000913.2_0008661_48	protein_coding	2.26204	0.49042	0.0	0.65702	0.0	0.0	0.0	0.88142	3.4209	0.99792	0.0	0.0	0.0	2.58612	0.22858	0.15058
FM_+NC_000913.2_0009158_71	protein_coding	1.93889	0.0	0.0	0.32851	0.0	0.0	0.25659	1.54248	1.26033	0.79834	0.0	0.0	0.15142	1.77796	0.34286	0.0
FM_+NC_000913.2_0009206_24	intergenic	5.17037	2.45209	0.0	6.57025	0.0	0.0	0.0	2.8646	1.98052	5.78796	0.0	0.13185	0.30283	1.93959	6.85725	0.0
FM_+NC_000913.2_0009276_151	protein_coding	0.0	3.67813	0.0	1.31405	0.0	0.0	0.0	0.22035	0.54014	2.79419	0.0	0.0	0.15142	0.16163	0.22858	0.0
FM_+NC_000913.2_0009276_53	protein_coding	0.80787	4.65896	0.0	3.77789	0.17625	0.0	0.0	0.0	0.18005	1.39709	0.0	0.0	1.51417	0.0	1.37145	0.0
FM_+NC_000913.2_0009330_65	protein_coding	1.77731	0.24521	0.0	0.49277	0.0	0.0	0.0	0.88142	3.06081	0.19958	0.0	0.13185	0.15142	2.42449	0.22858	0.0
FM_+NC_000913.2_0009394_32	protein_coding	10.82545	1.22604	0.0	1.64256	0.0	0.0	0.0	5.2885	0.18005	0.19958	0.0	0.0	0.0	0.32327	0.34286	0.0
FM_+NC_000913.2_0012047_39	intergenic	1.29259	3.43292	0.0	0.82128	0.0	0.0	0.76977	0.0	2.52067	2.5946	0.15405	0.0	6.81377	0.16163	0.9143	0.0
FM_+NC_000913.2_0012047_49	intergenic	1.93889	3.43292	0.0	1.97107	0.0	0.0	3.59225	1.10177	3.781	16.96471	1.84859	0.26371	46.78786	0.64653	7.88584	0.15058
FM_+NC_000913.2_0012079_26	intergenic	23.42822	1.71646	0.4182	10.18388	0.70499	0.18498	0.0	5.06814	20.34538	13.77135	0.0	0.26371	17.41296	10.66775	6.85725	0.15058
FM_+NC_000913.2_0012122_36	intergenic	1.13102	1.71646	0.0	4.92769	0.0	0.0	0.0	0.22035	3.781	2.19543	0.0	0.0	2.11984	3.71755	0.80001	0.0
FM_+NC_000913.2_0012528_43	protein_coding	3.55463	1.96167	0.0	2.6281	0.0	0.0	0.25659	1.10177	1.62043	0.79834	0.0	0.0	0.60567	1.93959	1.25716	0.0
FM_+NC_000913.2_0012579_72	protein_coding	2.90833	0.0	0.0	0.0	0.0	0.0	0.0	0.22035	0.18005	0.0	0.0	0.0	0.0	0.0	0.0	0.0
FM_+NC_000913.2_0012788_76	protein_coding	7.91712	0.49042	0.0	0.82128	0.0	0.0	0.0	4.40708	2.16057	1.59668	0.0	0.0	0.9085	1.13143	0.68573	0.15058
FM_+NC_000913.2_0012890_26	protein_coding	27.62914	2.45209	0.0	11.9907	0.0	0.0	0.25659	7.49204	5.58148	11.17675	0.15405	0.0	4.08826	5.98041	4.11435	0.0
FM_+NC_000913.2_0012890_57	protein_coding	0.6463	1.22604	0.0	0.82128	0.0	0.0	0.25659	1.10177	4.14109	0.99792	0.15405	0.0	1.05992	0.64653	0.80001	0.0
FM_+NC_000913.2_0012917_31	protein_coding	2.42361	0.49042	0.0	2.46384	0.0	0.0	0.0	3.96637	0.72019	0.39917	0.0	0.0	1.817	2.90939	1.37145	0.15058
FM_+NC_000913.2_0013126_22	protein_coding	28.11387	8.3371	0.0	15.11157	0.0	0.18498	1.02636	13.88231	7.38195	10.57799	0.15405	0.0	6.05668	7.92	12.22877	0.0
FM_+NC_000913.2_0013126_25	protein_coding	22.62035	3.43292	0.0	4.76343	0.0	0.18498	0.51318	13.00089	4.14109	6.18713	0.15405	0.0	4.08826	6.9502	4.22864	0.0
FM_+NC_000913.2_0013126_68	protein_coding	10.01758	7.11105	0.2091	4.43492	0.0	0.0	0.0	12.78054	7.2019	3.39294	0.15405	0.0	2.57409	6.14204	2.97148	0.0
FM_+NC_000913.2_0013636_50	protein_coding	4.68564	2.45209	0.0	3.77789	0.0	0.0	0.0	7.49204	12.24324	6.38671	0.0	0.0	4.69393	8.88979	5.71438	0.0
FM_+NC_000913.2_0013785_79	protein_coding	1.29259	0.0	0.2091	1.31405	0.0	0.0	0.0	5.2885	6.30167	4.39087	0.0	0.0	1.51417	5.17224	1.02859	0.0
FM_+NC_000913.2_0013976_22	protein_coding	3.0699	0.0	0.0	0.49277	0.17625	0.0	0.0	1.32212	0.0	0.19958	0.0	0.0	0.60567	0.32327	0.22858	0.0
FM_+NC_000913.2_0014100_30	intergenic	5.00879	1.47125	0.0	5.91322	0.0	0.18498	0.0	2.64425	7.02186	8.98132	0.0	0.0	2.72551	1.13143	1.71431	0.0
FM_+NC_000913.2_0014100_36	intergenic	3.7162	0.0	0.0	1.97107	0.0	0.0	0.0	1.76283	1.80048	4.39087	0.0	0.0	0.15142	1.61633	0.45715	0.0
FM_+NC_000913.2_0014522_21	protein_coding	3.87777	0.24521	0.0	0.82128	0.0	0.0	0.0	1.98319	1.44038	2.19543	0.0	0.0	1.51417	1.13143	0.9143	0.0
FM_+NC_000913.2_0014527_39	protein_coding	0.6463	1.47125	0.0	2.29959	0.0	0.0	0.0	2.20354	4.86129	1.59668	0.0	0.0	0.45425	2.90939	0.57144	0.0
FM_+NC_000913.2_0015072_158	protein_coding	0.16157	0.0	0.0	0.16426	0.0	0.0	0.0	0.0	1.80048	0.0	0.0	0.0	0.45425	0.32327	0.11429	0.0
FM_+NC_000913.2_0015275_56	protein_coding	0.96944	0.49042	0.0	0.49277	0.0	0.0	0.0	0.22035	0.18005	1.79626	0.0	0.0	1.66559	0.16163	0.45715	0.0
FM_+NC_000913.2_0015299_31	intergenic	43.14024	0.49042	0.0	2.95661	0.0	0.0	0.0	3.74602	2.34062	1.19751	0.0	0.0	0.60567	0.4849	0.68573	0.0
FM_+NC_000913.2_0015401_24	intergenic	4.68564	0.98083	0.0	0.65702	0.0	0.0	0.25659	2.64425	0.18005	0.79834	0.0	0.0	0.0	0.32327	0.0	0.0
FM_+NC_000913.2_0015431_102	protein_coding	4.52407	0.0	0.0	0.49277	0.3525	0.0	0.0	4.62744	7.2019	1.79626	0.0	0.0	0.60567	0.9698	0.57144	0.0
FM_+NC_000913.2_0015552_23	protein_coding	159.15033	8.09189	0.0	20.86054	0.17625	0.18498	0.51318	26.66285	11.88314	9.97924	0.0	0.0	1.51417	10.18285	7.54298	0.0
FM_+NC_000913.2_0015552_55	protein_coding	36.19256	10.78918	0.0	18.06818	0.0	0.36996	0.0	10.577	41.2309	18.16222	0.3081	0.13185	9.08502	19.07265	11.42875	0.0
FM_+NC_000913.2_0015552_58	protein_coding	45.56385	23.78524	0.4182	26.93802	0.0	0.36996	0.76977	30.18851	65.35728	35.92526	0.3081	0.13185	13.77895	49.13631	24.91468	0.15058
FM_+NC_000913.2_0015977_32	protein_coding	0.48472	0.73563	0.0	3.61364	0.0	0.0	0.0	1.76283	0.54014	0.0	0.0	0.0	0.0	1.45469	0.22858	0.0
FM_+NC_000913.2_0016490_122	protein_coding	4.3625	1.22604	0.0	1.31405	0.0	0.0	0.0	1.76283	1.80048	1.19751	0.0	0.0	0.75709	1.61633	1.02859	0.0
FM_+NC_000913.2_0016538_74	protein_coding	17.44999	4.65896	0.2091	18.88946	0.0	0.55493	0.0	9.47523	18.5449	18.16222	0.0	0.0	7.41943	11.47591	12.68592	0.15058
FM_+NC_000913.2_0016958_21	ncRNA	199.54381	107.64661	2.71831	49.76963	7.40243	9.61887	26.9419	188.18241	5.58148	0.99792	1.54049	4.8786	9.08502	28.60897	7.54298	1.35523
FM_+NC_000913.2_0016958_40	ncRNA	76.42447	154.72668	2.30011	118.92149	4.7587	5.36437	32.84346	145.65407	7.2019	6.78588	4.00527	5.14231	95.69556	25.21468	41.94353	2.10814
FM_+NC_000913.2_0016960_35	ncRNA	37.8083	118.19059	0.4182	93.13327	1.58623	5.54935	18.47445	27.76462	2.34062	6.18713	1.23239	0.39556	72.68017	6.30367	37.25774	0.45174
FM_+NC_000913.2_0016983_24	ncRNA	23.10507	2.20688	0.2091	1.80682	0.17625	0.0	0.25659	32.61241	7.38195	1.99585	0.0	0.39556	0.75709	11.47591	2.51433	0.15058
FM_+NC_000913.2_0016986_21	ncRNA	202.61372	25.5017	0.4182	14.29029	5.99244	0.0	2.82248	264.42493	9.54252	2.19543	0.15405	0.92298	3.33117	22.46693	4.11435	0.75291
FM_+NC_000913.2_0019863_27	antisense_protein_coding	2.90833	0.49042	0.0	0.0	0.0	0.0	0.0	8.81416	0.0	0.0	0.0	0.0	0.0	0.80816	0.11429	0.0
FM_+NC_000913.2_0019877_37	antisense_protein_coding	0.16157	0.24521	0.4182	0.32851	0.0	2.5897	0.25659	1.98319	0.0	0.0	0.15405	0.0	1.21134	0.16163	0.22858	0.75291
FM_+NC_000913.2_0019888_24	antisense_protein_coding	5.00879	0.98083	2.50921	0.32851	2.46748	0.55493	1.79613	16.3062	0.54014	0.0	0.77024	0.39556	0.9085	1.29306	0.80001	1.50581
FM_+NC_000913.2_0019893_19	antisense_protein_coding	1.61574	0.24521	1.2546	0.16426	1.40999	2.21974	1.53954	4.84779	0.3601	0.39917	0.3081	0.26371	0.60567	0.32327	0.34286	1.05407
FM_+NC_000913.2_0020110_48	antisense_protein_coding	0.16157	3.43292	0.0	0.49277	0.0	0.0	0.25659	1.32212	1.08029	0.39917	0.0	0.0	0.30283	2.10122	0.80001	0.0
FM_+NC_000913.2_0020116_38	antisense_protein_coding	2.10046	0.24521	0.0	0.16426	0.0	0.0	0.0	1.32212	1.08029	0.19958	0.0	0.13185	0.0	0.16163	0.57144	0.0
FM_+NC_000913.2_0020271_32	antisense_protein_coding	0.16157	0.0	0.0	0.0	0.0	0.0	0.0	2.64425	0.0	0.19958	0.0	0.0	0.15142	0.4849	0.0	0.0
FM_+NC_000913.2_0020398_21	antisense_protein_coding	0.32315	0.24521	0.0	0.16426	0.0	0.0	0.25659	3.52567	1.08029	0.39917	0.0	0.0	0.45425	1.93959	1.37145	0.0
FM_+NC_000913.2_0020398_25	antisense_protein_coding	0.16157	0.49042	0.0	0.0	0.0	0.0	0.0	2.64425	0.3601	0.19958	0.0	0.0	0.15142	1.45469	1.94289	0.0
FM_+NC_000913.2_0020477_22	antisense_protein_coding	0.0	0.73563	0.0	0.16426	0.0	0.0	0.25659	1.32212	0.72019	0.0	0.0	0.0	0.60567	1.77796	0.11429	0.0
FM_+NC_000913.2_0021393_35	protein_coding	4.84722	1.22604	0.0	0.0	0.0	0.0	0.25659	1.54248	0.18005	0.39917	0.0	0.0	0.15142	0.64653	0.45715	0.0
FM_+NC_000913.2_0021929_20	protein_coding	7.91712	0.24521	0.0	0.0	0.0	0.0	0.0	0.66106	0.3601	0.0	0.0	0.0	0.0	0.16163	0.0	0.0
FM_+NC_000913.2_0021929_24	protein_coding	6.62453	0.24521	0.0	0.0	0.0	0.0	0.0	2.20354	0.3601	0.39917	0.0	0.0	0.0	0.32327	0.11429	0.0
FM_+NC_000913.2_0022023_25	protein_coding	1.13102	1.22604	0.0	1.80682	0.0	0.0	0.0	0.66106	0.0	1.19751	0.0	0.0	0.15142	0.32327	0.9143	0.0
FM_+NC_000913.2_0022023_29	protein_coding	1.29259	2.6973	0.0	0.98554	0.0	0.0	0.0	1.54248	1.08029	0.99792	0.0	0.0	0.0	0.64653	0.34286	0.0
FM_+NC_000913.2_0022371_34	protein_coding	17.12684	6.37543	0.0	2.95661	0.0	0.0	0.0	6.39027	0.54014	1.59668	0.0	0.0	0.30283	2.58612	2.17146	0.0
FM_+NC_000913.2_0022737_51	protein_coding	1.61574	0.0	0.0	0.16426	0.0	0.0	0.0	1.10177	1.80048	0.19958	0.0	0.0	0.0	0.16163	0.11429	0.0
FM_+NC_000913.2_0022943_21	protein_coding	2.74676	0.0	0.0	0.65702	0.0	0.0	0.0	0.44071	0.0	0.0	0.0	0.0	0.0	0.0	0.0	0.0
FM_+NC_000913.2_0023033_23	protein_coding	0.16157	0.98083	0.0	1.64256	0.0	0.0	0.0	0.0	0.0	0.59875	0.0	0.0	0.15142	0.0	0.9143	0.0
FM_+NC_000913.2_0023094_31	protein_coding	2.58518	1.96167	0.0	0.65702	0.0	0.0	0.0	3.74602	1.62043	0.39917	0.0	0.0	0.15142	4.04081	0.34286	0.0
FM_+NC_000913.2_0023104_150	protein_coding	2.42361	0.98083	0.0	0.0	0.0	0.0	0.0	1.98319	0.0	0.0	0.0	0.0	0.0	0.0	0.0	0.0
FM_+NC_000913.2_0023171_29	protein_coding	2.74676	0.24521	0.0	1.47831	0.0	0.0	0.0	0.88142	2.34062	1.79626	0.0	0.0	0.30283	0.80816	0.57144	0.15058
FM_+NC_000913.2_0023325_20	protein_coding	5.17037	0.98083	0.0	2.79236	0.0	0.0	0.0	4.40708	2.16057	1.99585	0.0	0.0	0.75709	3.23265	2.17146	0.0
FM_+NC_000913.2_0023359_19	protein_coding	6.46296	1.47125	0.0	3.44938	0.0	0.0	0.25659	3.30531	0.3601	0.59875	0.0	0.0	0.0	0.64653	0.34286	0.0
FM_+NC_000913.2_0023433_27	protein_coding	1.13102	2.20688	0.0	1.97107	0.0	0.0	0.25659	1.54248	0.3601	0.0	0.0	0.0	0.0	0.16163	1.37145	0.0
FM_+NC_000913.2_0023433_37	protein_coding	2.42361	0.24521	0.0	0.0	0.0	0.0	0.0	2.64425	0.18005	0.19958	0.0	0.0	0.0	1.93959	0.0	0.0
FM_+NC_000913.2_0023465_18	protein_coding	0.16157	0.49042	0.0	0.32851	0.0	0.0	0.0	1.10177	0.0	0.0	0.0	0.0	0.0	0.0	1.14288	0.0
FM_+NC_000913.2_0023719_28	protein_coding	5.33194	1.22604	0.0	0.16426	0.0	0.0	0.0	1.10177	1.80048	0.39917	0.15405	0.0	0.0	1.29306	0.80001	0.0
FM_+NC_000913.2_0023892_52	protein_coding	2.42361	2.20688	0.0	0.65702	0.0	0.0	0.0	1.32212	0.54014	0.79834	0.0	0.0	0.15142	1.77796	1.14288	0.0
FM_+NC_000913.2_0024311_26	protein_coding	0.32315	1.47125	0.0	1.64256	0.0	0.0	0.0	0.22035	0.0	0.39917	0.0	0.0	0.0	0.0	1.60003	0.0
FM_+NC_000913.2_0024606_37	protein_coding	1.61574	0.24521	0.0	0.16426	0.0	0.0	0.0	0.44071	0.0	0.19958	0.0	0.0	0.0	0.16163	0.0	0.0
FM_+NC_000913.2_0024831_20	protein_coding	1.77731	0.0	0.0	0.0	0.0	0.0	0.0	1.32212	0.18005	0.0	0.0	0.0	0.0	0.0	0.11429	0.0
FM_+NC_000913.2_0024831_25	protein_coding	1.77731	0.0	0.0	0.16426	0.0	0.0	0.0	0.22035	0.72019	0.0	0.0	0.0	0.0	0.16163	0.11429	0.0
FM_+NC_000913.2_0025223_102	protein_coding	28.59859	20.84274	0.0	23.16013	0.0	0.0	0.25659	22.03541	92.54446	72.64886	0.3081	0.0	3.17976	49.45957	23.8861	0.0
FM_+NC_000913.2_0025267_58	protein_coding	37.64673	10.54397	0.0	17.73967	0.0	0.55493	0.25659	13.66195	58.69552	36.32443	0.0	0.13185	5.45101	25.37632	20.68605	0.0
FM_+NC_000913.2_0025274_51	protein_coding	35.86941	11.77002	0.0	25.1312	0.0	0.0	0.51318	18.7301	63.19671	41.11447	0.15405	0.26371	6.51093	16.48652	20.2289	0.15058
FM_+NC_000913.2_0025516_33	protein_coding	19.06572	1.71646	0.0	7.72004	0.0	0.0	0.0	4.84779	1.62043	0.99792	0.0	0.0	0.30283	2.42449	1.60003	0.0
FM_+NC_000913.2_0025516_42	protein_coding	0.96944	0.0	0.0	0.0	0.0	0.0	0.0	0.88142	4.14109	0.19958	0.0	0.0	0.0	0.80816	0.0	0.0
FM_+NC_000913.2_0025518_23	protein_coding	1.13102	0.49042	1.0455	0.65702	0.88124	0.55493	0.76977	0.44071	0.3601	1.99585	0.15405	0.26371	1.51417	0.0	1.25716	1.35523
FM_+NC_000913.2_0025584_31	protein_coding	2.26204	0.49042	0.0	0.32851	0.0	0.0	0.0	1.54248	0.0	0.0	0.0	0.0	0.0	0.16163	0.34286	0.0
FM_+NC_000913.2_0025628_28	protein_coding	0.80787	0.49042	0.0	0.0	0.0	0.0	0.0	4.18673	0.54014	0.39917	0.0	0.0	0.30283	1.13143	1.25716	0.0
FM_+NC_000913.2_0025704_24	repeat_region	575.52636	12.99606	0.0	25.78822	0.0	0.0	1.28295	28.64603	13.32352	7.38464	0.0	0.0	1.66559	3.71755	2.62861	0.0
FM_+NC_000913.2_0025704_67	repeat_region	65.92217	3.18771	0.2091	10.84091	0.0	0.0	0.25659	23.35754	29.70785	16.56554	0.0	0.39556	1.66559	9.69796	5.14294	0.0
FM_+NC_000913.2_0025733_31	repeat_region	32.79951	8.5823	0.0	6.40599	0.17625	0.0	0.0	19.17081	1.44038	1.79626	0.0	0.0	0.75709	0.9698	1.25716	0.0
FM_+NC_000913.2_0025769_31	repeat_region	10.82545	0.98083	0.0	2.13533	0.3525	0.0	0.0	5.72921	4.32114	2.99377	0.0	0.0	0.9085	2.58612	1.48574	0.0
FM_+NC_000913.2_0025771_24	repeat_region	16.31897	0.73563	0.0	3.28512	0.0	0.0	0.25659	9.47523	0.3601	0.99792	0.0	0.0	1.21134	0.4849	0.57144	0.0
FM_+NC_000913.2_0025771_28	repeat_region	16.80369	1.71646	0.0	4.10641	0.3525	0.0	0.0	10.577	2.52067	2.19543	0.0	0.13185	0.9085	2.58612	1.37145	0.0
FM_+NC_000913.2_0025833_107	protein_coding	1.13102	0.24521	0.0	0.98554	0.0	0.0	0.0	0.66106	3.4209	1.79626	0.0	0.0	0.0	0.4849	0.22858	0.0
FM_+NC_000913.2_0026236_37	protein_coding	1.45417	1.96167	0.0	2.46384	0.0	0.0	0.0	3.08496	1.08029	0.0	0.0	0.0	0.15142	1.61633	0.22858	0.0
FM_+NC_000913.2_0026248_20	protein_coding	0.96944	1.96167	0.0	2.95661	0.0	0.0	0.0	0.22035	0.0	0.19958	0.0	0.0	0.0	0.32327	0.80001	0.0
FM_+NC_000913.2_0026663_121	protein_coding	0.6463	1.22604	0.0	0.0	0.0	0.0	0.0	2.64425	0.72019	0.19958	0.0	0.0	0.0	0.9698	0.11429	0.0
FM_+NC_000913.2_0026678_32	protein_coding	1.77731	0.0	0.0	0.16426	0.0	0.0	0.0	0.44071	0.0	0.0	0.0	0.0	0.0	0.0	0.0	0.0
FM_+NC_000913.2_0026915_49	protein_coding	1.45417	0.49042	0.0	1.97107	0.0	0.0	0.0	3.52567	1.62043	0.59875	0.0	0.0	0.15142	0.4849	0.22858	0.0
FM_+NC_000913.2_0027050_35	protein_coding	3.23148	0.0	0.0	0.16426	0.0	0.0	0.25659	5.06814	2.70071	0.19958	0.0	0.0	0.0	3.07102	0.22858	0.0
FM_+NC_000913.2_0028184_72	protein_coding	2.74676	0.0	0.0	1.31405	0.0	0.0	0.0	0.0	0.0	0.39917	0.0	0.0	0.45425	0.0	0.0	0.0
FM_+NC_000913.2_0028428_23	protein_coding	0.32315	0.24521	0.0	0.16426	0.0	0.0	0.0	0.0	0.0	0.19958	0.0	0.0	0.0	0.0	1.48574	0.0
FM_+NC_000913.2_0029550_25	intergenic	0.32315	9.31793	0.0	0.0	0.0	0.0	0.0	14.98408	0.0	0.0	0.0	0.0	0.0	0.32327	0.68573	0.0
FM_+NC_000913.2_0029619_28	intergenic	1.29259	2.6973	0.2091	0.0	0.0	0.18498	0.0	0.66106	0.0	0.19958	0.0	0.0	0.0	0.16163	1.25716	0.0
FM_+NC_000913.2_0029654_38	protein_coding	0.32315	0.73563	0.0	0.0	0.0	0.0	0.0	1.98319	0.0	0.0	0.0	0.0	0.0	1.61633	1.02859	0.0
FM_+NC_000913.2_0030020_18	protein_coding	0.0	0.0	0.0	0.0	0.0	0.0	0.0	1.32212	0.0	0.0	0.0	0.0	1.66559	0.32327	1.37145	0.0
FM_+NC_000913.2_0030436_64	protein_coding	0.0	4.41376	0.0	0.0	0.0	0.0	0.0	4.40708	0.0	0.0	0.0	0.0	0.0	0.9698	0.45715	0.0
FM_+NC_000913.2_0030457_23	protein_coding	0.16157	0.98083	0.0	0.0	0.0	0.0	0.0	1.54248	0.0	0.19958	0.15405	0.0	0.15142	0.16163	2.17146	0.0
FM_+NC_000913.2_0030644_27	protein_coding	0.0	1.22604	0.0	0.16426	0.0	0.0	0.0	3.74602	0.0	0.0	0.0	0.0	0.0	1.45469	0.57144	0.0
FM_+NC_000913.2_0030766_80	protein_coding	0.0	0.0	0.0	0.0	0.0	0.0	0.0	0.22035	0.18005	0.0	0.0	0.0	0.0	2.10122	1.71431	0.0
FM_+NC_000913.2_0030878_90	protein_coding	0.0	0.0	0.0	0.16426	0.0	0.0	0.0	2.8646	0.0	0.0	0.0	0.0	0.0	0.16163	0.0	0.0
FM_+NC_000913.2_0031264_43	protein_coding	0.0	0.0	0.0	0.16426	0.0	0.0	0.0	1.32212	0.0	0.19958	0.0	0.0	0.0	1.77796	0.45715	0.0
FM_+NC_000913.2_0031386_20	protein_coding	0.16157	3.92334	0.0	0.16426	0.0	0.0	0.25659	7.93275	0.18005	0.0	0.0	0.0	0.0	1.93959	2.40004	0.0
FM_+NC_000913.2_0031386_24	protein_coding	0.6463	4.16855	0.0	0.0	0.0	0.0	0.0	5.72921	0.0	0.19958	0.0	0.0	0.0	5.33388	2.51433	0.0
FM_+NC_000913.2_0031386_27	protein_coding	0.48472	2.20688	0.2091	0.0	0.0	0.0	0.0	5.06814	0.0	0.19958	0.0	0.0	0.15142	4.04081	1.60003	0.0
FM_+NC_000913.2_0032104_50	protein_coding	0.16157	0.24521	0.0	0.0	0.17625	0.0	0.0	9.69558	0.54014	0.19958	0.0	0.0	0.0	9.69796	1.25716	0.0
FM_+NC_000913.2_0032329_42	protein_coding	0.0	0.98083	0.0	0.0	0.0	0.0	0.0	2.4239	0.0	0.0	0.0	0.0	0.0	0.64653	0.11429	0.0
FM_+NC_000913.2_0032698_80	protein_coding	0.0	0.24521	0.0	0.16426	0.0	0.0	0.0	3.30531	0.0	0.19958	0.0	0.0	0.0	2.90939	0.80001	0.0
FM_+NC_000913.2_0033157_36	protein_coding	0.16157	1.47125	0.0	0.16426	0.0	0.0	0.0	4.62744	0.0	0.0	0.0	0.0	0.15142	3.39428	1.8286	0.0
FM_+NC_000913.2_0033159_33	protein_coding	0.0	1.71646	0.0	0.16426	0.0	0.0	0.0	2.64425	0.0	0.19958	0.0	0.0	0.0	2.26286	2.85719	0.0
FM_+NC_000913.2_0033272_19	protein_coding	0.0	0.49042	0.0	0.0	0.0	0.0	0.25659	3.52567	0.0	0.0	0.0	0.0	0.0	0.4849	0.11429	0.0
FM_+NC_000913.2_0033866_48	protein_coding	0.32315	5.88501	0.0	0.0	0.0	0.0	0.0	4.18673	0.0	0.0	0.0	0.0	0.0	1.29306	2.05718	0.0
FM_+NC_000913.2_0034085_23	intergenic	0.0	0.49042	0.0	0.0	0.0	0.0	0.0	1.32212	0.0	0.19958	0.0	0.0	0.0	1.77796	0.22858	0.0
FM_+NC_000913.2_0039172_18	repeat_region	0.80787	0.0	0.0	0.32851	0.0	0.0	0.0	0.66106	0.0	0.0	0.15405	0.0	3.17976	0.0	0.11429	0.0
FM_+NC_000913.2_0049850_50	protein_coding	1.77731	0.0	0.0	0.0	0.0	0.0	0.0	0.44071	2.52067	0.19958	0.0	0.0	0.0	1.13143	0.0	0.0
FM_+NC_000913.2_0050379_22	antisense_protein_coding	0.32315	0.0	0.8364	0.16426	0.17625	0.18498	0.0	0.0	0.3601	0.0	0.0	0.0	0.45425	0.16163	0.0	1.95755
FM_+NC_000913.2_0056382_131	antisense_protein_coding	0.16157	0.73563	0.0	0.32851	0.0	0.0	0.0	0.44071	0.18005	0.79834	0.0	0.0	1.51417	0.64653	1.25716	0.0
FM_+NC_000913.2_0058793_31	pseudogene	0.0	0.0	1.67281	0.0	0.0	0.73991	0.0	0.0	0.0	0.0	0.15405	0.0	1.05992	0.16163	0.0	1.95755
FM_+NC_000913.2_0059275_30	intergenic	2.10046	2.20688	0.0	4.76343	0.17625	0.0	0.0	1.10177	1.80048	3.79211	0.0	0.0	1.51417	0.9698	2.28575	0.0
FM_+NC_000913.2_0059287_18	intergenic	0.96944	2.6973	0.2091	2.6281	0.0	0.0	0.0	3.74602	0.18005	1.59668	0.0	0.0	0.15142	2.26286	5.71438	0.0
FM_+NC_000913.2_0066581_18	repeat_region	4.84722	0.24521	0.0	0.32851	0.0	0.0	0.0	5.50885	0.0	0.0	0.0	0.0	0.0	0.16163	0.22858	0.0
FM_+NC_000913.2_0071239_58	protein_coding	3.55463	0.24521	0.0	0.0	0.0	0.0	0.0	1.32212	1.26033	0.39917	0.0	0.0	0.15142	0.4849	0.11429	0.0
FM_+NC_000913.2_0071267_25	intergenic	0.0	0.0	0.0	0.0	2.81997	0.0	0.25659	0.0	0.0	0.0	0.0	1.7141	0.0	0.0	0.22858	0.0
FM_+NC_000913.2_0071270_55	intergenic	5.00879	4.16855	0.2091	0.98554	0.88124	2.77467	0.51318	7.05133	0.0	0.19958	0.15405	4.61489	0.60567	0.0	0.0	0.15058
FM_+NC_000913.2_0072123_50	repeat_region	2.42361	0.49042	0.0	0.98554	0.17625	0.0	0.0	2.20354	5.04133	1.99585	0.0	0.0	0.75709	1.29306	0.34286	0.0
FM_+NC_000913.2_0072186_30	repeat_region	3.39305	0.49042	0.0	0.16426	0.0	0.0	0.0	1.32212	0.18005	0.59875	0.0	0.0	0.0	0.64653	0.34286	0.0
FM_+NC_000913.2_0072197_23	repeat_region	1.29259	0.0	0.0	0.82128	0.0	0.0	0.0	2.8646	0.3601	1.19751	0.0	0.0	0.30283	0.4849	0.57144	0.0
FM_+NC_000913.2_0074255_20	antisense_protein_coding	0.80787	0.0	0.4182	0.32851	0.52874	0.0	0.0	0.88142	0.3601	1.59668	0.0	0.52742	1.51417	0.80816	0.57144	1.80697
FM_+NC_000913.2_0086123_19	protein_coding	0.32315	0.49042	0.4182	0.49277	0.52874	0.0	0.51318	6.61062	0.18005	0.0	0.0	0.0	0.0	5.49551	0.11429	0.30116
FM_+NC_000913.2_0087443_30	protein_coding	0.16157	0.73563	0.0	0.0	0.0	0.0	0.0	3.74602	0.0	0.0	0.0	0.0	0.45425	0.4849	0.45715	0.0
FM_+NC_000913.2_0088009_25	protein_coding	0.16157	1.22604	0.0	0.98554	0.0	0.0	0.0	0.22035	0.3601	1.99585	0.0	0.0	2.42267	0.0	0.45715	0.0
FM_+NC_000913.2_0088141_39	protein_coding	2.26204	0.98083	0.0	0.49277	0.0	0.0	0.0	2.8646	0.72019	0.19958	0.0	0.0	0.0	1.13143	0.11429	0.0
FM_+NC_000913.2_0088252_36	protein_coding	0.0	0.49042	2.92741	0.16426	0.0	1.10987	0.0	0.0	0.18005	0.39917	0.0	0.0	1.05992	0.0	0.11429	7.07731
FM_+NC_000913.2_0088271_18	protein_coding	0.32315	0.24521	3.76381	0.0	0.0	1.84978	0.0	0.88142	0.3601	0.39917	0.0	0.0	1.05992	0.16163	0.34286	4.81859
FM_+NC_000913.2_0088394_24	protein_coding	1.93889	0.0	0.0	0.49277	0.0	0.0	0.0	1.10177	0.18005	0.39917	0.0	0.0	0.15142	0.64653	0.22858	0.0
FM_+NC_000913.2_0088394_28	protein_coding	0.96944	0.49042	0.0	0.49277	0.0	0.0	0.0	2.20354	1.26033	0.0	0.0	0.0	0.15142	0.80816	0.45715	0.0
FM_+NC_000913.2_0089588_22	intergenic	31.83007	49.77736	1.0455	63.89566	0.88124	3.88454	3.07907	32.61241	64.09694	103.78409	0.92429	0.65927	34.06883	10.82938	30.62906	1.20465
FM_+NC_000913.2_0089596_139	protein_coding	0.32315	7.11105	0.0	2.13533	0.0	0.0	0.25659	2.64425	1.44038	1.99585	0.0	0.0	1.05992	0.80816	1.25716	0.15058
FM_+NC_000913.2_0089953_124	protein_coding	3.55463	1.71646	0.0	1.31405	0.0	0.18498	0.0	4.62744	0.3601	0.19958	0.0	0.0	0.15142	0.4849	0.22858	0.0
FM_+NC_000913.2_0090365_33	protein_coding	4.20092	0.24521	0.0	0.32851	0.0	0.0	0.0	2.8646	2.88076	0.0	0.0	0.0	0.0	2.42449	0.22858	0.0
FM_+NC_000913.2_0090366_30	protein_coding	3.87777	0.24521	0.0	0.65702	0.0	0.0	0.0	3.08496	2.16057	0.39917	0.0	0.0	0.0	2.10122	0.45715	0.0
FM_+NC_000913.2_0090379_28	protein_coding	0.80787	0.24521	0.0	0.0	0.0	0.0	0.0	2.4239	0.72019	0.59875	0.0	0.0	0.0	0.32327	0.22858	0.0
FM_+NC_000913.2_0090630_45	protein_coding	1.61574	2.20688	0.0	3.28512	0.0	0.0	0.0	3.30531	3.96105	3.79211	0.0	0.0	0.0	1.61633	1.37145	0.0
FM_+NC_000913.2_0090734_28	protein_coding	1.77731	0.73563	0.0	0.16426	0.0	0.0	0.25659	0.0	0.3601	0.99792	0.0	0.0	0.0	0.32327	0.34286	0.0
FM_+NC_000913.2_0090737_31	protein_coding	0.16157	0.49042	0.8364	0.16426	0.0	0.73991	0.51318	0.44071	0.54014	0.0	0.0	0.13185	2.27126	0.32327	0.34286	0.90349
FM_+NC_000913.2_0090961_25	protein_coding	0.48472	1.22604	0.0	0.65702	0.0	0.0	0.0	0.44071	0.0	0.39917	0.0	0.0	0.15142	0.0	1.37145	0.0
FM_+NC_000913.2_0090968_29	protein_coding	1.77731	0.24521	0.2091	0.16426	0.0	0.0	0.0	0.0	0.54014	0.19958	0.0	0.0	0.0	0.32327	0.0	0.0
FM_+NC_000913.2_0091027_121	protein_coding	4.3625	0.73563	0.0	0.65702	0.0	0.0	0.0	1.32212	0.72019	0.0	0.0	0.0	0.0	0.0	0.11429	0.0
FM_+NC_000913.2_0091027_27	protein_coding	18.25785	0.49042	0.0	1.14979	0.0	0.0	0.0	5.94956	0.3601	0.79834	0.0	0.13185	0.75709	3.07102	0.57144	0.15058
FM_+NC_000913.2_0091270_56	protein_coding	2.10046	3.18771	0.0	1.14979	0.0	0.0	0.0	2.64425	1.44038	0.39917	0.0	0.0	0.0	1.13143	0.9143	0.0
FM_+NC_000913.2_0091393_91	protein_coding	1.77731	1.47125	0.0	0.82128	0.0	0.0	0.0	1.32212	4.86129	1.79626	0.0	0.13185	0.15142	1.77796	0.68573	0.0
FM_+NC_000913.2_0091682_53	protein_coding	0.96944	0.98083	0.0	0.82128	0.0	0.0	0.0	1.76283	3.24086	1.19751	0.0	0.0	0.30283	1.93959	1.02859	0.0
FM_+NC_000913.2_0092079_35	protein_coding	11.47175	1.47125	0.0	0.98554	0.0	0.0	0.0	3.30531	0.54014	0.0	0.0	0.0	0.0	0.4849	0.45715	0.0
FM_+NC_000913.2_0092121_83	protein_coding	2.74676	0.49042	0.0	0.16426	0.0	0.0	0.0	0.66106	0.0	0.0	0.0	0.0	0.0	0.0	0.11429	0.0
FM_+NC_000913.2_0092125_79	protein_coding	3.55463	0.0	0.0	0.0	0.0	0.0	0.0	1.32212	0.0	0.0	0.0	0.0	0.0	0.16163	0.0	0.0
FM_+NC_000913.2_0092484_174	protein_coding	42.81709	22.5592	0.2091	13.96178	0.0	0.0	0.0	40.10445	58.33542	27.5427	0.0	0.39556	3.48259	32.16489	8.2287	0.0
FM_+NC_000913.2_0092623_27	protein_coding	77.87864	23.78524	0.4182	36.62913	0.0	0.18498	0.51318	14.54337	31.50833	22.3535	0.15405	0.13185	20.89555	18.26448	24.11467	0.0
FM_+NC_000913.2_0092959_25	protein_coding	0.0	0.0	0.0	0.65702	0.0	0.0	0.0	0.44071	1.44038	2.19543	0.0	0.0	0.15142	0.80816	0.34286	0.0
FM_+NC_000913.2_0093031_92	protein_coding	1.13102	1.22604	0.0	0.32851	0.0	0.0	0.0	2.8646	2.52067	0.99792	0.0	0.0	0.0	1.29306	0.45715	0.0
FM_+NC_000913.2_0093144_29	protein_coding	2.90833	4.16855	0.0	1.97107	0.0	0.0	0.0	1.32212	3.96105	1.39709	0.0	0.0	0.45425	1.61633	2.51433	0.0
FM_+NC_000913.2_0093147_26	protein_coding	5.49351	0.0	0.0	1.47831	0.0	0.0	0.0	1.54248	3.24086	1.79626	0.0	0.0	0.15142	0.64653	1.37145	0.0
FM_+NC_000913.2_0093147_29	protein_coding	1.93889	0.0	0.0	1.47831	0.0	0.0	0.0	0.66106	4.14109	1.39709	0.0	0.0	0.30283	0.0	0.9143	0.0
FM_+NC_000913.2_0093178_54	protein_coding	0.6463	0.98083	0.0	0.49277	0.0	0.0	0.0	1.32212	3.781	1.59668	0.0	0.0	0.15142	1.77796	0.68573	0.0
FM_+NC_000913.2_0093634_59	protein_coding	0.48472	0.0	0.0	0.16426	0.0	0.0	0.0	1.54248	0.90024	0.19958	0.0	0.0	0.15142	1.93959	0.22858	0.0
FM_+NC_000913.2_0093636_21	protein_coding	2.58518	0.0	0.0	0.49277	0.0	0.0	0.0	0.44071	0.18005	0.0	0.0	0.0	0.0	0.4849	0.22858	0.0
FM_+NC_000913.2_0093726_26	protein_coding	3.7162	0.24521	0.0	1.14979	0.0	0.0	0.0	3.96637	1.80048	0.99792	0.0	0.0	0.15142	0.4849	0.45715	0.0
FM_+NC_000913.2_0093758_31	protein_coding	0.0	0.49042	0.0	0.0	0.0	0.0	0.51318	2.20354	0.0	0.0	0.0	0.0	0.15142	0.32327	0.11429	0.0
FM_+NC_000913.2_0094573_33	protein_coding	3.23148	0.0	0.0	0.0	0.0	0.0	0.0	1.10177	0.0	0.0	0.0	0.0	0.0	0.16163	0.0	0.0
FM_+NC_000913.2_0094682_65	protein_coding	0.0	1.22604	0.0	0.65702	0.0	0.0	0.0	2.8646	0.54014	0.0	0.0	0.0	0.0	0.64653	0.11429	0.0
FM_+NC_000913.2_0094745_21	protein_coding	6.46296	0.98083	0.2091	1.14979	0.0	0.18498	0.0	2.4239	4.50119	5.38879	0.0	0.0	0.45425	1.45469	2.05718	0.60232
FM_+NC_000913.2_0095034_55	protein_coding	0.32315	0.0	0.0	0.16426	0.0	0.0	0.0	0.44071	0.3601	0.19958	0.0	0.0	0.0	2.10122	0.11429	0.0
FM_+NC_000913.2_0095133_48	protein_coding	8.40184	0.49042	0.0	0.0	0.0	0.0	0.0	2.64425	0.72019	0.39917	0.0	0.0	0.0	0.32327	0.11429	0.0
FM_+NC_000913.2_0095986_35	protein_coding	2.42361	4.65896	0.0	2.46384	0.0	0.0	0.0	8.81416	1.62043	1.59668	0.0	0.0	0.30283	0.9698	0.9143	0.0
FM_+NC_000913.2_0095986_38	protein_coding	3.39305	2.6973	0.0	2.13533	0.0	0.0	0.0	5.50885	3.24086	2.19543	0.0	0.0	0.15142	2.58612	1.25716	0.0
FM_+NC_000913.2_0096162_57	protein_coding	3.87777	0.24521	0.0	0.16426	0.0	0.0	0.0	1.98319	0.0	0.0	0.0	0.0	0.0	0.0	0.0	0.0
FM_+NC_000913.2_0096401_48	protein_coding	2.26204	1.22604	0.0	0.98554	0.0	0.0	0.0	0.66106	2.34062	1.39709	0.0	0.0	0.0	0.16163	0.11429	0.0
FM_+NC_000913.2_0096550_20	protein_coding	2.10046	0.73563	0.0	0.49277	0.0	0.0	0.0	2.20354	0.0	0.19958	0.0	0.0	0.0	0.0	0.0	0.0
FM_+NC_000913.2_0096992_38	protein_coding	2.58518	0.98083	0.0	1.47831	0.0	0.0	0.25659	2.20354	1.44038	3.39294	0.0	0.0	0.30283	2.26286	1.48574	0.0
FM_+NC_000913.2_0096996_33	protein_coding	9.85601	0.73563	0.0	1.80682	0.0	0.0	0.0	3.96637	4.50119	1.79626	0.0	0.0	0.0	3.23265	0.68573	0.0
FM_+NC_000913.2_0097116_23	protein_coding	4.3625	1.22604	0.0	1.97107	0.0	0.0	0.25659	0.88142	2.52067	2.39502	0.0	0.13185	0.0	0.64653	0.9143	0.0
FM_+NC_000913.2_0097157_61	protein_coding	1.45417	0.98083	0.0	2.29959	0.0	0.0	0.0	1.54248	1.08029	0.0	0.0	0.0	0.0	0.4849	0.34286	0.0
FM_+NC_000913.2_0097158_55	protein_coding	6.94768	0.49042	0.0	0.65702	0.0	0.0	0.0	0.88142	0.3601	0.0	0.0	0.0	0.0	0.0	0.0	0.0
FM_+NC_000913.2_0097268_35	protein_coding	10.50231	0.0	0.0	0.82128	0.0	0.0	0.0	1.54248	0.3601	0.19958	0.0	0.0	0.0	0.64653	0.22858	0.0
FM_+NC_000913.2_0098188_52	protein_coding	0.32315	0.24521	0.0	0.16426	0.0	0.0	0.0	0.44071	2.52067	0.39917	0.0	0.0	0.0	0.64653	0.0	0.0
FM_+NC_000913.2_0098193_37	protein_coding	12.76434	2.20688	0.0	1.14979	0.0	0.0	0.25659	5.06814	1.80048	0.99792	0.0	0.0	0.15142	3.07102	1.8286	0.0
FM_+NC_000913.2_0098429_35	protein_coding	3.23148	0.98083	0.0	0.98554	0.0	0.0	0.0	1.76283	0.90024	1.19751	0.0	0.0	0.0	0.80816	0.11429	0.0
FM_+NC_000913.2_0098940_50	protein_coding	0.32315	0.49042	0.0	0.82128	0.17625	0.0	3.59225	0.44071	0.54014	0.19958	2.00263	0.26371	0.15142	0.32327	0.45715	0.0
FM_+NC_000913.2_0099191_50	protein_coding	0.32315	3.43292	0.0	3.12087	0.0	0.0	0.0	1.54248	1.08029	0.19958	0.0	0.0	0.30283	1.45469	0.68573	0.0
FM_+NC_000913.2_0099270_73	protein_coding	2.74676	2.6973	0.0	1.14979	0.0	0.0	0.0	3.96637	1.26033	0.39917	0.0	0.0	0.15142	1.61633	0.57144	0.0
FM_+NC_000913.2_0099325_22	protein_coding	1.13102	0.98083	0.0	0.65702	0.0	0.0	0.0	2.20354	0.0	0.39917	0.0	0.0	0.0	0.32327	0.22858	0.0
FM_+NC_000913.2_0099558_25	protein_coding	1.29259	1.22604	0.0	1.47831	0.0	0.0	0.0	1.10177	0.0	0.19958	0.15405	0.0	0.0	2.26286	1.71431	0.0
FM_+NC_000913.2_0099595_24	protein_coding	0.32315	2.9425	0.0	1.31405	0.0	0.0	0.0	0.66106	0.18005	0.59875	0.0	0.0	0.0	0.16163	1.14288	0.0
FM_+NC_000913.2_0099730_48	protein_coding	1.13102	0.49042	0.0	1.47831	0.0	0.0	0.0	2.64425	1.44038	0.79834	0.0	0.0	0.0	0.64653	0.80001	0.0
FM_+NC_000913.2_0099884_25	protein_coding	1.13102	0.0	0.0	0.16426	0.0	0.0	0.0	3.08496	0.0	0.19958	0.0	0.0	0.0	0.0	0.0	0.0
FM_+NC_000913.2_0100027_18	protein_coding	2.26204	0.49042	0.2091	0.98554	0.0	0.18498	0.0	1.98319	1.62043	0.19958	0.0	0.0	0.15142	0.80816	1.14288	0.0
FM_+NC_000913.2_0100282_22	protein_coding	1.61574	0.73563	0.0	0.0	0.0	0.0	0.0	0.44071	0.3601	0.0	0.0	0.0	0.30283	0.0	0.11429	0.0
FM_+NC_000913.2_0100620_51	protein_coding	0.96944	0.24521	0.0	0.49277	0.0	0.0	0.0	2.20354	0.54014	0.39917	0.0	0.0	0.15142	0.9698	0.22858	0.0
FM_+NC_000913.2_0100627_21	protein_coding	1.61574	0.73563	0.0	0.49277	0.0	0.0	0.0	1.54248	0.18005	0.19958	0.0	0.0	0.15142	0.64653	1.48574	0.0
FM_+NC_000913.2_0100739_49	protein_coding	0.0	0.49042	0.0	0.49277	0.0	0.0	0.0	0.0	0.18005	0.79834	0.0	0.0	0.30283	0.16163	2.97148	0.0
FM_+NC_000913.2_0101623_78	protein_coding	2.10046	0.0	0.0	0.0	0.0	0.0	0.0	0.22035	0.0	0.0	0.0	0.0	0.15142	0.32327	0.0	0.0
FM_+NC_000913.2_0101913_25	protein_coding	2.42361	0.73563	0.0	0.16426	0.0	0.0	0.0	0.66106	0.3601	0.79834	0.0	0.0	0.0	0.16163	0.11429	0.0
FM_+NC_000913.2_0101916_20	protein_coding	2.26204	0.0	0.0	0.32851	0.0	0.0	0.0	0.44071	0.0	0.19958	0.0	0.0	0.0	0.16163	0.34286	0.0
FM_+NC_000913.2_0102284_32	protein_coding	1.93889	0.98083	0.0	0.32851	0.0	0.0	0.0	0.66106	3.781	0.99792	0.0	0.0	0.0	2.74775	0.45715	0.0
FM_+NC_000913.2_0102778_78	protein_coding	2.10046	0.0	0.0	0.0	0.0	0.0	0.0	0.88142	1.80048	0.39917	0.0	0.0	0.0	1.61633	0.0	0.0
FM_+NC_000913.2_0103110_57	protein_coding	3.7162	4.65896	0.0	1.14979	0.0	0.0	0.0	1.32212	0.0	0.39917	0.0	0.0	0.0	0.0	0.0	0.0
FM_+NC_000913.2_0103267_51	protein_coding	1.77731	2.45209	0.0	3.44938	0.0	0.0	0.0	0.66106	1.80048	2.99377	0.0	0.0	1.21134	0.32327	1.60003	0.0
FM_+NC_000913.2_0103267_54	protein_coding	3.23148	0.73563	0.0	1.47831	0.0	0.0	0.0	1.10177	3.96105	0.99792	0.0	0.0	0.45425	1.29306	0.9143	0.0
FM_+NC_000913.2_0103442_42	protein_coding	1.45417	4.16855	0.0	1.14979	0.17625	0.0	0.0	2.64425	0.3601	0.39917	0.0	0.0	0.0	0.4849	0.80001	0.0
FM_+NC_000913.2_0103448_54	protein_coding	0.0	0.0	4.39112	0.0	0.0	0.73991	0.25659	0.0	0.0	0.0	0.0	0.0	0.45425	0.32327	0.22858	6.02324
FM_+NC_000913.2_0103896_36	protein_coding	18.581	4.16855	0.0	4.76343	0.17625	0.0	0.0	8.1531	2.16057	1.59668	0.0	0.0	1.05992	1.61633	2.97148	0.0
FM_+NC_000913.2_0104559_44	protein_coding	0.80787	0.24521	0.0	0.32851	0.0	0.0	0.0	0.44071	3.4209	1.79626	0.0	0.0	0.15142	0.0	1.14288	0.0
FM_+NC_000913.2_0104568_36	protein_coding	2.10046	3.67813	0.0	0.49277	0.0	0.0	0.0	2.8646	0.90024	1.39709	0.0	0.0	0.0	0.80816	0.68573	0.0
FM_+NC_000913.2_0104688_222	protein_coding	2.74676	0.24521	0.0	0.16426	0.0	0.0	0.0	0.44071	0.18005	0.0	0.0	0.0	0.0	0.0	0.0	0.0
FM_+NC_000913.2_0104718_23	protein_coding	0.16157	0.0	2.71831	0.16426	0.52874	0.73991	0.51318	0.0	0.0	0.19958	0.0	0.0	0.9085	0.16163	0.0	4.06569
FM_+NC_000913.2_0105245_122	protein_coding	3.55463	20.10711	0.0	6.07748	0.0	0.0	0.0	7.27169	4.50119	10.57799	0.0	0.0	1.51417	2.10122	9.25729	0.0
FM_+NC_000913.2_0105270_51	protein_coding	0.0	0.0	0.6273	0.0	0.0	1.29485	4.10543	0.0	0.0	0.0	0.77024	0.13185	0.9085	0.0	0.34286	0.60232
FM_+NC_000913.2_0105284_20	intergenic	27.306	6.37543	0.0	3.61364	0.17625	0.0	0.0	23.57789	2.88076	1.59668	0.0	0.0	1.36275	6.14204	3.31434	0.0
FM_+NC_000913.2_0105501_87	protein_coding	0.6463	0.98083	0.0	1.64256	0.0	0.0	0.0	1.54248	0.18005	0.19958	0.0	0.0	0.0	0.0	0.0	0.0
FM_+NC_000913.2_0105601_27	protein_coding	1.93889	0.98083	0.0	1.14979	0.0	0.0	0.0	0.44071	1.44038	1.59668	0.0	0.0	0.15142	0.80816	0.68573	0.0
FM_+NC_000913.2_0105735_55	protein_coding	0.80787	1.96167	0.0	1.14979	0.17625	0.0	0.0	4.18673	0.72019	0.59875	0.0	0.0	0.15142	1.13143	1.71431	0.0
FM_+NC_000913.2_0105855_24	protein_coding	0.0	0.73563	0.0	0.16426	0.0	0.0	0.0	0.22035	0.18005	0.0	0.0	0.0	0.15142	3.39428	0.57144	0.0
FM_+NC_000913.2_0105940_36	protein_coding	1.93889	0.24521	0.0	0.0	0.0	0.0	0.0	2.20354	0.3601	0.0	0.0	0.0	0.0	1.45469	0.22858	0.0
FM_+NC_000913.2_0106440_24	protein_coding	0.32315	1.47125	0.0	0.82128	0.0	0.18498	0.0	0.0	0.3601	0.59875	0.0	0.0	0.30283	0.0	1.94289	0.0
FM_+NC_000913.2_0106506_167	protein_coding	0.80787	16.9194	0.0	0.32851	0.0	0.0	0.0	4.18673	0.72019	0.19958	0.0	0.0	0.30283	0.64653	0.9143	0.0
FM_+NC_000913.2_0106529_45	protein_coding	45.07913	37.51693	13.59155	8.54132	3.17247	16.64804	91.34588	31.95135	11.343	19.35972	25.10995	3.56006	47.69636	7.75836	37.94346	15.05811
FM_+NC_000913.2_0106548_28	protein_coding	3.39305	0.24521	0.6273	0.65702	17.44857	0.55493	3.07907	5.94956	0.54014	0.99792	0.6162	16.87732	1.817	0.9698	1.37145	1.50581
FM_+NC_000913.2_0106789_27	protein_coding	2.26204	7.35626	0.0	1.80682	0.17625	0.0	0.0	4.62744	1.44038	2.79419	0.15405	0.0	0.0	1.45469	3.20005	0.0
FM_+NC_000913.2_0106863_71	protein_coding	1.45417	2.9425	0.0	1.97107	0.0	0.18498	0.0	4.62744	0.18005	0.39917	0.0	0.13185	0.30283	0.32327	0.22858	0.0
FM_+NC_000913.2_0107219_23	protein_coding	2.74676	0.0	0.0	0.0	0.0	0.0	0.51318	2.4239	0.18005	0.79834	0.0	0.0	0.45425	0.0	0.57144	0.30116
FM_+NC_000913.2_0107271_24	protein_coding	2.26204	0.0	0.0	0.16426	0.0	0.18498	0.0	2.4239	0.54014	0.0	0.0	0.0	0.0	0.32327	0.22858	0.0
FM_+NC_000913.2_0107315_37	protein_coding	1.77731	0.24521	0.0	0.0	0.0	0.0	0.25659	3.08496	0.18005	0.0	0.0	0.13185	0.0	0.64653	0.22858	0.0
FM_+NC_000913.2_0107333_31	protein_coding	0.0	0.24521	0.0	0.16426	0.0	0.0	0.0	0.0	0.0	0.59875	0.0	0.0	0.0	0.64653	1.25716	0.0
FM_+NC_000913.2_0107366_37	protein_coding	4.52407	0.0	0.0	0.16426	0.0	0.0	0.0	2.8646	0.0	0.0	0.0	0.0	0.15142	0.0	0.0	0.0
FM_+NC_000913.2_0107421_23	protein_coding	3.39305	0.73563	8.57313	1.97107	20.62104	4.2545	33.61323	2.64425	0.72019	0.99792	3.08098	2.90079	11.96195	0.9698	0.68573	10.3901
FM_+NC_000913.2_0107421_49	protein_coding	2.58518	0.24521	0.0	0.65702	0.17625	0.0	0.25659	2.4239	4.86129	0.79834	0.15405	0.13185	0.45425	1.13143	0.34286	0.15058
FM_+NC_000913.2_0107492_29	intergenic	43.30182	1.47125	0.4182	1.31405	0.17625	0.0	0.0	9.25487	1.44038	0.39917	0.0	0.0	0.0	1.77796	0.22858	0.15058
FM_+NC_000913.2_0107497_43	intergenic	76.58605	49.04174	1.2546	31.53719	2.29123	0.55493	1.79613	67.208	22.86604	12.37426	0.46215	0.92298	11.20486	49.62121	27.20044	1.80697
FM_+NC_000913.2_0107667_66	protein_coding	4.52407	3.43292	0.0	3.61364	0.0	0.0	0.51318	3.96637	2.34062	2.79419	0.0	0.0	1.21134	1.13143	0.45715	0.0
FM_+NC_000913.2_0107706_27	protein_coding	0.6463	0.98083	0.0	0.32851	0.0	0.0	0.0	1.76283	0.54014	0.0	0.15405	0.0	0.15142	0.32327	1.25716	0.0
FM_+NC_000913.2_0108134_81	protein_coding	0.6463	0.73563	0.0	1.14979	0.0	0.18498	0.51318	0.44071	0.90024	3.59253	0.0	0.0	15.29312	0.64653	3.6572	0.15058
FM_+NC_000913.2_0108304_37	protein_coding	3.39305	1.47125	0.0	0.32851	0.0	0.0	0.51318	2.20354	0.72019	0.19958	0.0	0.0	0.15142	0.32327	0.68573	0.0
FM_+NC_000913.2_0108663_23	protein_coding	4.3625	0.0	0.0	0.0	0.0	0.0	0.0	0.44071	0.0	0.0	0.0	0.0	0.0	0.0	0.22858	0.0
FM_+NC_000913.2_0108702_75	protein_coding	14.70323	6.37543	0.0	1.31405	0.0	0.0	0.0	3.96637	3.60095	1.99585	0.0	0.0	0.45425	2.10122	1.60003	0.0
FM_+NC_000913.2_0108951_25	protein_coding	1.29259	0.98083	0.0	1.64256	0.0	0.0	0.25659	1.32212	3.60095	3.59253	0.0	0.0	0.15142	1.77796	1.48574	0.0
FM_+NC_000913.2_0109601_35	protein_coding	1.93889	0.0	0.0	0.0	0.0	0.0	0.0	0.22035	0.72019	0.19958	0.0	0.0	0.0	0.16163	0.0	0.0
FM_+NC_000913.2_0111545_30	repeat_region	2.58518	0.49042	0.0	0.16426	0.0	0.0	0.0	1.10177	0.18005	0.59875	0.0	0.0	0.0	0.64653	0.34286	0.0
FM_+NC_000913.2_0111556_23	repeat_region	1.29259	0.0	0.0	0.82128	0.0	0.0	0.0	2.8646	0.3601	1.19751	0.0	0.0	0.15142	0.4849	0.45715	0.0
FM_+NC_000913.2_0113393_28	intergenic	1.13102	1.47125	0.0	0.16426	0.0	0.0	0.0	2.20354	0.18005	0.19958	0.0	0.0	0.0	0.32327	0.0	0.0
FM_+NC_000913.2_0113744_31	protein_coding	1.93889	0.49042	0.0	0.65702	0.0	0.0	0.0	0.66106	0.18005	0.0	0.0	0.0	0.0	0.80816	0.22858	0.0
FM_+NC_000913.2_0113788_21	protein_coding	0.6463	0.98083	0.0	0.82128	0.0	0.18498	0.0	1.32212	0.18005	1.19751	0.0	0.0	0.0	1.13143	2.05718	0.0
FM_+NC_000913.2_0118702_54	protein_coding	0.48472	3.43292	0.0	1.31405	0.0	0.0	0.0	0.0	0.0	0.0	0.0	0.0	0.30283	0.16163	0.22858	0.0
FM_+NC_000913.2_0122033_125	protein_coding	7.59398	55.41716	0.0	2.13533	0.0	0.18498	0.0	44.95224	0.90024	0.59875	0.0	0.0	0.30283	2.74775	1.71431	0.0
FM_+NC_000913.2_0122033_59	protein_coding	195.82761	24.52087	0.2091	11.49793	1.58623	0.18498	0.25659	231.81252	8.82233	1.39709	0.46215	2.37337	0.30283	11.79918	2.28575	0.0
FM_+NC_000913.2_0122033_65	protein_coding	79.65595	61.79259	0.0	11.66219	0.0	0.0	0.25659	121.19476	14.22376	4.19128	0.0	0.26371	0.45425	12.93061	5.60009	0.0
FM_+NC_000913.2_0122258_20	protein_coding	0.16157	0.49042	0.0	0.0	0.0	0.0	0.0	3.30531	0.0	0.0	0.0	0.0	0.0	0.0	0.0	0.0
FM_+NC_000913.2_0122341_24	protein_coding	1.61574	0.24521	0.0	0.16426	0.0	0.0	0.0	0.66106	0.0	0.0	0.0	0.0	0.0	0.0	0.22858	0.0
FM_+NC_000913.2_0122781_57	protein_coding	0.96944	2.9425	0.0	0.0	0.0	0.0	0.25659	5.50885	0.18005	0.39917	0.0	0.0	0.15142	2.26286	0.68573	0.0
FM_+NC_000913.2_0122789_34	protein_coding	0.16157	0.73563	0.0	0.49277	0.0	0.0	0.0	0.22035	0.0	0.0	0.0	0.0	0.0	0.0	1.14288	0.0
FM_+NC_000913.2_0122859_109	intergenic	0.32315	0.24521	0.0	0.0	0.0	0.0	0.0	3.74602	9.00238	0.0	0.15405	0.0	0.15142	82.75589	1.48574	0.0
FM_+NC_000913.2_0122859_81	intergenic	51.38051	258.20474	0.6273	32.68699	0.3525	1.47983	0.76977	115.2452	111.9896	65.06464	0.3081	0.39556	19.83563	96.65629	145.94519	0.45174
FM_+NC_000913.2_0122920_20	intergenic	56.22773	57.37883	0.0	38.43595	0.0	0.36996	3.07907	69.6319	15.124	14.56969	0.0	0.13185	12.26478	44.77223	150.63098	0.0
FM_+NC_000913.2_0122940_19	intergenic	1.13102	5.14938	0.0	4.43492	0.0	0.0	0.0	2.64425	0.0	0.79834	0.0	0.0	0.45425	1.13143	6.28581	0.0
FM_+NC_000913.2_0122968_101	protein_coding	0.48472	14.2221	0.0	1.97107	0.0	0.0	0.0	1.10177	1.44038	1.79626	0.0	0.0	0.75709	2.58612	5.94295	0.0
FM_+NC_000913.2_0122968_41	intergenic	1.29259	3.18771	0.0	0.49277	0.0	0.0	0.25659	4.84779	0.54014	0.79834	0.0	0.0	0.60567	1.29306	1.71431	0.0
FM_+NC_000913.2_0123387_82	protein_coding	0.0	0.0	0.0	0.32851	0.0	0.0	0.0	3.08496	1.80048	0.59875	0.0	0.0	0.0	1.93959	0.34286	0.0
FM_+NC_000913.2_0123390_79	protein_coding	0.32315	0.24521	0.0	0.16426	0.0	0.0	0.0	3.96637	1.80048	0.0	0.0	0.0	0.0	2.42449	0.34286	0.0
FM_+NC_000913.2_0123471_44	protein_coding	0.48472	0.73563	0.0	0.0	0.52874	0.0	0.25659	0.0	0.54014	0.0	0.0	1.7141	0.0	0.32327	0.22858	0.15058
FM_+NC_000913.2_0123639_32	protein_coding	8.88657	4.16855	0.0	1.97107	0.0	0.0	0.25659	25.78143	1.62043	0.19958	0.0	0.0	0.60567	5.01061	2.28575	0.0
FM_+NC_000913.2_0123654_29	protein_coding	0.16157	5.88501	0.0	0.0	0.0	0.0	0.0	10.577	0.54014	0.99792	0.0	0.0	0.15142	5.33388	4.00006	0.0
FM_+NC_000913.2_0124711_45	protein_coding	0.48472	1.47125	0.0	0.0	0.0	0.0	0.0	3.08496	0.3601	0.19958	0.0	0.0	0.0	0.4849	0.80001	0.0
FM_+NC_000913.2_0124989_65	protein_coding	0.48472	0.24521	0.0	0.16426	0.0	0.0	0.25659	3.52567	0.18005	0.19958	0.0	0.0	0.0	0.16163	0.11429	0.0
FM_+NC_000913.2_0125083_44	protein_coding	13.41064	1.22604	0.0	0.49277	0.0	0.0	0.51318	24.45931	3.781	0.19958	0.15405	0.0	0.0	9.53632	1.60003	0.0
FM_+NC_000913.2_0125482_46	protein_coding	0.16157	0.49042	0.0	0.0	0.0	0.0	0.0	1.54248	0.54014	0.39917	0.0	0.0	0.0	2.74775	0.68573	0.0
FM_+NC_000913.2_0125669_62	protein_coding	0.6463	0.24521	0.0	0.16426	0.0	0.0	0.0	0.22035	0.54014	1.79626	0.0	0.0	2.42267	0.64653	1.94289	0.0
FM_+NC_000913.2_0125918_35	protein_coding	7.27083	1.71646	0.0	1.97107	0.0	0.0	0.0	4.18673	3.781	4.39087	0.0	0.0	0.15142	4.20245	0.9143	0.0
FM_+NC_000913.2_0126341_70	protein_coding	1.29259	2.6973	0.0	0.32851	0.17625	0.0	0.0	3.08496	0.90024	0.99792	0.0	0.0	0.30283	3.23265	0.9143	0.0
FM_+NC_000913.2_0126348_63	protein_coding	5.33194	1.22604	0.0	0.0	0.0	0.0	0.0	8.1531	0.18005	0.0	0.0	0.0	0.0	0.32327	0.22858	0.0
FM_+NC_000913.2_0126891_55	protein_coding	2.26204	2.9425	0.2091	2.6281	0.0	0.0	0.0	10.13629	5.04133	3.79211	0.0	0.0	0.30283	5.65714	6.97154	0.0
FM_+NC_000913.2_0126896_50	protein_coding	1.13102	0.49042	0.0	1.31405	0.0	0.0	0.25659	10.35664	7.74205	2.5946	0.0	0.0	0.0	6.62694	2.7429	0.0
FM_+NC_000913.2_0127343_18	protein_coding	0.48472	1.96167	0.0	0.16426	0.0	0.0	0.0	3.08496	0.18005	0.19958	0.0	0.0	0.15142	0.64653	1.8286	0.0
FM_+NC_000913.2_0127545_26	protein_coding	0.16157	0.49042	0.4182	0.16426	0.3525	0.0	0.25659	0.44071	0.3601	0.39917	0.0	0.0	1.36275	0.16163	0.11429	1.50581
FM_+NC_000913.2_0127552_31	protein_coding	0.6463	0.98083	0.2091	0.16426	0.0	0.0	0.0	2.4239	1.44038	0.99792	0.0	0.0	1.05992	0.64653	0.57144	0.75291
FM_+NC_000913.2_0127716_23	intergenic	13.73378	8.09189	0.8364	6.24174	3.17247	1.29485	0.76977	6.83098	1.98052	1.19751	0.6162	10.02091	0.9085	2.58612	5.4858	0.15058
FM_+NC_000913.2_0127716_47	intergenic	18.581	21.82357	0.2091	19.38223	0.0	0.0	1.28295	21.15399	15.124	21.95433	0.3081	0.0	6.81377	14.54693	10.74303	0.15058
FM_+NC_000913.2_0127897_67	protein_coding	4.68564	6.86584	0.0	2.79236	0.0	0.0	0.0	2.64425	3.06081	3.19336	0.15405	0.0	0.75709	4.20245	2.40004	0.0
FM_+NC_000913.2_0128894_31	protein_coding	1.61574	1.47125	0.0	1.14979	0.0	0.0	0.0	0.88142	0.0	0.0	0.0	0.0	0.15142	0.32327	0.11429	0.0
FM_+NC_000913.2_0128945_52	protein_coding	3.0699	0.49042	0.0	0.82128	0.0	0.0	0.0	6.16992	0.54014	0.0	0.0	0.0	0.15142	0.4849	0.0	0.0
FM_+NC_000913.2_0129160_38	protein_coding	3.87777	1.96167	0.0	4.92769	0.0	0.0	0.25659	3.52567	3.24086	1.79626	0.0	0.0	1.817	2.90939	4.45721	0.0
FM_+NC_000913.2_0129239_29	protein_coding	3.0699	0.98083	0.0	0.82128	0.0	0.0	0.0	2.64425	0.0	0.0	0.0	0.0	0.15142	1.29306	1.14288	0.0
FM_+NC_000913.2_0131516_134	protein_coding	0.48472	0.49042	0.0	0.49277	0.0	0.0	0.0	0.22035	2.34062	0.39917	0.0	0.0	0.15142	0.16163	0.11429	0.0
FM_+NC_000913.2_0131518_164	protein_coding	1.29259	8.3371	0.0	1.64256	0.0	0.0	0.0	0.44071	0.18005	1.19751	0.0	0.0	0.75709	0.32327	0.68573	0.0
FM_+NC_000913.2_0131518_167	protein_coding	0.32315	4.41376	0.0	0.98554	0.0	0.18498	0.0	0.22035	0.18005	2.99377	0.0	0.0	0.45425	0.16163	0.68573	0.0
FM_+NC_000913.2_0131519_19	intergenic	18.09628	8.3371	0.0	0.65702	0.17625	0.0	0.25659	17.18762	0.18005	0.59875	0.0	0.0	0.45425	0.64653	0.9143	0.0
FM_+NC_000913.2_0131519_28	intergenic	3.39305	20.10711	0.0	0.16426	0.17625	0.0	0.0	26.00178	0.54014	0.79834	0.0	0.13185	0.30283	3.23265	4.00006	0.0
FM_+NC_000913.2_0131543_44	intergenic	26.98285	6.37543	0.0	12.31922	0.17625	0.0	0.51318	28.64603	1.80048	0.59875	0.0	0.0	0.15142	19.07265	3.88578	0.0
FM_+NC_000913.2_0131604_27	protein_coding	1.13102	0.49042	0.2091	0.0	1.23374	0.55493	7.18451	0.66106	0.18005	0.0	1.23239	0.26371	1.05992	0.0	0.80001	0.45174
FM_+NC_000913.2_0131608_50	protein_coding	0.48472	0.24521	0.0	0.16426	0.17625	0.0	3.84884	0.22035	0.3601	0.39917	1.54049	0.65927	0.0	0.0	0.57144	0.0
FM_+NC_000913.2_0131870_20	protein_coding	0.48472	0.24521	1.67281	0.16426	0.52874	4.80943	1.53954	0.0	0.0	0.0	0.46215	0.13185	2.11984	0.16163	0.22858	3.1622
FM_+NC_000913.2_0131908_26	protein_coding	10.17916	2.6973	0.0	1.14979	0.0	0.0	0.0	9.25487	0.54014	0.59875	0.0	0.0	1.05992	1.77796	1.37145	0.0
FM_+NC_000913.2_0131912_22	protein_coding	8.72499	3.43292	0.0	1.14979	0.0	0.0	0.0	4.40708	0.0	0.39917	0.0	0.0	1.36275	1.93959	1.14288	0.0
FM_+NC_000913.2_0132050_50	protein_coding	2.74676	0.24521	0.0	0.16426	0.0	0.0	0.0	3.52567	0.18005	0.0	0.0	0.0	0.0	0.9698	0.22858	0.0
FM_+NC_000913.2_0132365_41	protein_coding	0.96944	3.67813	0.0	0.82128	0.0	0.0	0.0	1.76283	0.0	0.0	0.0	0.0	0.0	0.32327	0.22858	0.0
FM_+NC_000913.2_0132410_80	protein_coding	1.93889	3.67813	0.0	2.46384	0.0	0.0	0.0	3.30531	5.76152	2.79419	0.0	0.0	0.45425	5.17224	2.40004	0.0
FM_+NC_000913.2_0132432_59	protein_coding	5.49351	2.45209	0.0	1.80682	0.0	0.0	0.0	5.50885	4.50119	2.5946	0.0	0.0	0.60567	6.78857	2.17146	0.0
FM_+NC_000913.2_0132433_56	protein_coding	7.10925	3.18771	0.0	2.29959	0.0	0.0	0.25659	4.62744	3.60095	1.99585	0.0	0.0	0.45425	4.52571	2.85719	0.0
FM_+NC_000913.2_0132717_49	protein_coding	7.10925	5.39459	0.0	3.28512	0.0	0.0	0.0	8.1531	2.34062	0.99792	0.15405	0.0	1.36275	4.52571	3.77149	0.0
FM_+NC_000913.2_0132775_50	protein_coding	3.7162	0.24521	0.0	0.49277	0.0	0.0	0.0	2.20354	0.90024	0.19958	0.15405	0.0	0.15142	0.64653	0.11429	0.0
FM_+NC_000913.2_0132805_60	protein_coding	1.77731	2.20688	0.0	1.97107	0.0	0.0	0.0	2.20354	1.80048	2.5946	0.0	0.0	0.30283	2.74775	2.85719	0.0
FM_+NC_000913.2_0132977_41	protein_coding	4.52407	3.43292	0.0	4.43492	0.0	0.0	0.0	2.8646	1.62043	1.39709	0.0	0.0	0.9085	4.84898	3.31434	0.0
FM_+NC_000913.2_0133064_43	protein_coding	1.13102	0.49042	0.0	0.82128	0.0	0.0	0.0	1.32212	3.781	0.99792	0.15405	0.0	0.30283	3.71755	1.25716	0.0
FM_+NC_000913.2_0133069_38	protein_coding	5.33194	0.0	0.0	0.16426	0.0	0.0	0.0	1.98319	2.34062	0.59875	0.0	0.0	0.0	4.68735	0.45715	0.0
FM_+NC_000913.2_0133082_96	protein_coding	0.80787	6.86584	0.0	1.97107	0.0	0.0	0.0	0.88142	0.0	0.19958	0.0	0.0	0.0	1.29306	0.11429	0.0
FM_+NC_000913.2_0133134_79	protein_coding	3.23148	0.0	0.0	0.0	0.0	0.0	0.0	0.22035	0.0	0.0	0.0	0.0	0.0	0.0	0.11429	0.0
FM_+NC_000913.2_0133352_37	protein_coding	1.29259	0.24521	0.0	0.16426	0.0	0.0	0.0	0.66106	0.18005	0.0	0.0	0.0	0.0	1.77796	0.0	0.0
FM_+NC_000913.2_0133354_32	protein_coding	1.93889	0.0	0.0	0.0	0.0	0.0	0.0	0.44071	0.3601	0.0	0.0	0.0	0.0	1.13143	0.45715	0.0
FM_+NC_000913.2_0133559_27	protein_coding	0.48472	0.98083	0.0	1.64256	0.0	0.0	0.0	1.54248	0.3601	3.79211	0.0	0.0	1.66559	0.80816	1.25716	0.0
FM_+NC_000913.2_0133594_21	protein_coding	0.32315	0.0	0.0	0.32851	0.0	0.18498	0.51318	6.61062	0.18005	0.0	0.0	0.0	0.15142	5.01061	0.34286	0.0
FM_+NC_000913.2_0133840_53	protein_coding	2.26204	2.20688	0.2091	0.98554	0.0	0.0	0.0	1.98319	4.50119	1.79626	0.0	0.13185	0.30283	4.52571	3.77149	0.0
FM_+NC_000913.2_0133840_62	protein_coding	0.32315	0.73563	0.0	0.0	0.0	0.0	0.0	4.18673	2.34062	0.19958	0.0	0.0	0.30283	4.36408	1.14288	0.0
FM_+NC_000913.2_0134129_58	protein_coding	2.90833	3.67813	0.4182	2.79236	0.3525	0.0	0.0	3.74602	3.24086	1.99585	0.0	0.39556	4.08826	4.36408	4.68579	0.15058
FM_+NC_000913.2_0134131_54	protein_coding	4.20092	7.60147	0.0	2.95661	0.3525	0.0	0.25659	6.16992	2.34062	1.99585	0.0	0.26371	3.93684	3.71755	3.77149	0.0
FM_+NC_000913.2_0134140_48	protein_coding	0.16157	1.22604	0.0	0.65702	0.17625	0.0	0.0	1.54248	3.4209	0.79834	0.0	0.0	0.45425	4.84898	2.17146	0.0
FM_+NC_000913.2_0134238_31	intergenic	1.45417	1.22604	0.0	1.14979	0.0	0.0	0.0	1.76283	0.18005	0.19958	0.0	0.13185	0.30283	2.74775	0.80001	0.0
FM_+NC_000913.2_0134250_18	intergenic	0.0	0.24521	0.0	0.32851	0.0	0.0	0.0	0.0	0.0	0.0	0.0	0.0	0.15142	0.0	1.25716	0.0
FM_+NC_000913.2_0134338_44	intergenic	1.93889	1.96167	1.67281	1.47831	0.0	1.29485	0.25659	1.76283	2.52067	4.19128	0.0	0.13185	4.23968	0.16163	1.02859	0.15058
FM_+NC_000913.2_0134338_50	protein_coding	4.3625	4.65896	0.6273	5.91322	0.17625	0.36996	0.76977	1.54248	3.781	2.5946	0.15405	0.0	2.72551	1.13143	0.45715	0.0
FM_+NC_000913.2_0134750_25	intergenic	8.40184	1.71646	0.2091	3.61364	0.0	0.36996	0.0	2.20354	0.72019	0.39917	0.0	0.13185	1.51417	0.64653	0.22858	0.75291
FM_+NC_000913.2_0136068_18	antisense_protein_coding	0.80787	0.0	1.88191	0.0	1.23374	0.18498	0.25659	0.0	0.72019	0.19958	0.0	0.52742	1.21134	1.29306	0.0	5.72208
FM_+NC_000913.2_0137107_53	protein_coding	0.96944	3.18771	0.0	0.0	0.0	0.0	0.0	2.64425	0.3601	0.0	0.0	0.0	0.15142	1.13143	1.48574	0.0
FM_+NC_000913.2_0137107_80	protein_coding	0.32315	0.49042	0.0	0.32851	0.0	0.0	0.0	4.84779	0.18005	0.0	0.0	0.0	0.0	1.13143	0.45715	0.0
FM_+NC_000913.2_0138703_22	repeat_region	14.38008	2.6973	0.0	5.09194	0.0	0.0	0.0	6.16992	1.26033	1.59668	0.0	0.0	0.30283	0.64653	3.77149	0.15058
FM_+NC_000913.2_0138703_25	repeat_region	7.10925	2.6973	0.0	5.74897	0.0	0.18498	0.76977	4.40708	0.18005	4.59045	0.0	0.0	1.05992	1.29306	2.97148	0.45174
FM_+NC_000913.2_0138771_25	repeat_region	5.49351	0.49042	0.2091	1.97107	0.17625	0.0	0.0	1.98319	0.54014	1.59668	0.0	0.0	0.15142	0.9698	1.60003	0.0
FM_+NC_000913.2_0138771_28	repeat_region	2.10046	1.22604	0.0	0.16426	0.0	0.0	0.0	3.08496	0.18005	0.99792	0.0	0.0	0.15142	0.80816	0.22858	0.0
FM_+NC_000913.2_0141949_54	protein_coding;repeat_region	6.13981	2.20688	0.0	4.92769	0.17625	0.0	0.0	5.2885	6.66176	6.38671	0.15405	0.0	0.75709	6.30367	5.82866	0.0
FM_+NC_000913.2_0142487_68	antisense_protein_coding	0.0	0.0	0.0	0.16426	0.0	0.0	0.0	0.0	0.3601	1.19751	0.0	0.0	0.0	0.16163	2.17146	0.0
FM_+NC_000913.2_0144487_28	intergenic	0.16157	0.73563	0.0	0.98554	0.0	0.0	0.0	0.22035	0.3601	0.99792	0.0	0.0	0.30283	0.32327	1.37145	0.0
FM_+NC_000913.2_0144558_129	protein_coding	2.10046	1.22604	0.0	0.49277	0.0	0.0	0.0	2.4239	0.3601	0.0	0.0	0.0	0.15142	0.64653	0.22858	0.0
FM_+NC_000913.2_0144559_133	protein_coding	1.45417	3.43292	0.0	0.32851	0.0	0.0	0.0	0.88142	0.18005	0.19958	0.0	0.0	0.30283	0.16163	0.45715	0.0
FM_+NC_000913.2_0144772_31	protein_coding	1.61574	0.0	0.0	0.0	0.0	0.0	0.0	1.32212	0.0	0.0	0.0	0.0	0.0	0.16163	0.0	0.0
FM_+NC_000913.2_0146260_48	protein_coding	1.61574	0.24521	0.0	0.49277	0.0	0.0	0.0	0.66106	1.98052	1.19751	0.0	0.0	0.45425	0.80816	0.11429	0.0
FM_+NC_000913.2_0147646_41	protein_coding	1.77731	1.71646	0.0	1.64256	0.0	0.0	0.0	1.32212	0.90024	0.39917	0.0	0.0	0.45425	0.4849	0.57144	0.0
FM_+NC_000913.2_0147767_20	protein_coding	1.61574	0.24521	0.0	0.65702	0.0	0.0	0.25659	1.76283	0.0	0.19958	0.0	0.0	0.0	0.80816	0.34286	0.0
FM_+NC_000913.2_0152513_42	antisense_protein_coding	1.77731	0.49042	0.0	0.16426	0.17625	0.0	0.0	0.22035	0.3601	0.19958	0.0	0.0	0.0	0.16163	0.11429	0.45174
FM_+NC_000913.2_0158966_19	antisense_protein_coding	0.48472	0.0	0.0	0.0	0.0	0.0	0.0	4.62744	0.3601	0.0	0.0	0.0	0.15142	6.4653	0.22858	0.0
FM_+NC_000913.2_0161664_42	antisense_protein_coding	19.06572	6.37543	2.71831	1.14979	1.40999	0.0	0.25659	13.66195	2.34062	0.59875	0.3081	0.92298	0.15142	2.42449	0.80001	0.45174
FM_+NC_000913.2_0164541_19	intergenic	1.77731	0.0	0.0	0.0	0.0	0.0	0.0	0.0	0.0	0.0	0.0	0.0	0.0	0.0	0.0	0.0
FM_+NC_000913.2_0164541_32	intergenic	2.26204	0.0	0.0	2.6281	0.0	0.0	0.0	1.54248	1.08029	2.39502	0.0	0.0	3.02834	2.26286	0.80001	0.30116
FM_+NC_000913.2_0164573_26	intergenic	24.55924	4.90417	0.2091	15.11157	0.17625	0.0	0.25659	6.39027	1.08029	4.19128	0.0	0.26371	0.30283	0.64653	4.68579	0.0
FM_+NC_000913.2_0164573_40	intergenic	0.96944	1.71646	0.0	3.61364	0.17625	0.0	0.0	0.0	1.62043	2.5946	0.0	0.0	0.75709	0.0	0.34286	0.0
FM_+NC_000913.2_0164612_23	intergenic	5.49351	0.73563	0.0	1.97107	0.52874	0.0	0.0	6.39027	0.3601	2.19543	0.0	0.0	1.51417	0.4849	0.45715	0.0
FM_+NC_000913.2_0164836_69	protein_coding	0.6463	1.71646	0.0	1.64256	0.0	0.0	0.0	1.54248	3.06081	2.19543	0.0	0.0	0.15142	2.58612	2.7429	0.0
FM_+NC_000913.2_0165011_69	protein_coding	1.77731	0.0	0.0	0.16426	0.0	0.0	0.0	0.0	0.0	0.0	0.0	0.0	0.0	0.0	0.0	0.0
FM_+NC_000913.2_0165470_46	protein_coding	5.17037	0.98083	0.0	0.16426	0.0	0.0	0.0	1.32212	0.18005	0.39917	0.0	0.0	0.0	0.4849	0.22858	0.0
FM_+NC_000913.2_0165971_82	protein_coding	0.32315	0.24521	0.0	0.32851	0.0	0.0	0.0	0.22035	1.44038	2.19543	0.0	0.0	0.0	1.13143	0.45715	0.0
FM_+NC_000913.2_0166003_50	protein_coding	1.45417	0.98083	0.0	0.65702	0.0	0.0	0.0	2.4239	2.88076	2.99377	0.0	0.0	0.45425	1.13143	0.9143	0.0
FM_+NC_000913.2_0167568_60	protein_coding	4.84722	0.0	0.0	0.0	0.0	0.0	0.0	0.0	0.0	0.0	0.0	0.0	0.0	0.0	0.0	0.0
FM_+NC_000913.2_0167606_22	protein_coding	6.62453	0.0	0.0	0.65702	0.0	0.0	0.0	0.0	0.18005	0.0	0.0	0.0	0.0	0.0	0.0	0.0
FM_+NC_000913.2_0167753_34	protein_coding	2.10046	0.0	0.0	0.0	0.0	0.0	0.0	0.0	0.18005	0.19958	0.0	0.0	0.0	0.16163	0.0	0.0
FM_+NC_000913.2_0167796_56	protein_coding	4.3625	0.0	0.0	2.6281	0.0	0.0	0.0	0.22035	1.44038	1.59668	0.0	0.0	0.0	0.0	0.0	0.0
FM_+NC_000913.2_0167855_64	protein_coding	4.52407	0.24521	0.0	2.29959	0.0	0.0	0.0	0.0	16.92447	12.37426	0.15405	0.0	0.0	0.64653	0.45715	0.0
FM_+NC_000913.2_0167864_48	protein_coding	4.52407	0.0	0.0	0.49277	0.0	0.0	0.0	0.66106	0.3601	0.0	0.0	0.0	0.0	0.0	0.0	0.0
FM_+NC_000913.2_0168164_21	protein_coding	2.42361	0.0	0.0	0.16426	0.0	0.0	0.0	0.0	0.18005	0.0	0.0	0.0	0.0	0.16163	0.11429	0.0
FM_+NC_000913.2_0169295_23	protein_coding	1.93889	0.0	0.0	0.0	0.0	0.0	0.0	0.0	0.0	0.0	0.0	0.0	0.0	0.0	0.11429	0.0
FM_+NC_000913.2_0169418_22	protein_coding	1.93889	0.24521	0.0	0.16426	0.0	0.0	0.0	0.0	0.0	0.0	0.0	0.0	0.0	0.0	0.0	0.0
FM_+NC_000913.2_0169468_58	protein_coding	3.7162	0.0	0.0	0.16426	0.0	0.0	0.0	0.44071	0.3601	0.19958	0.0	0.0	0.0	0.0	0.0	0.15058
FM_+NC_000913.2_0170568_20	protein_coding	2.90833	0.0	0.0	0.49277	0.0	0.0	0.0	1.54248	0.0	0.0	0.0	0.0	0.0	0.0	0.11429	0.0
FM_+NC_000913.2_0170592_25	protein_coding	4.03935	0.0	0.0	0.82128	0.0	0.0	0.0	0.0	0.0	0.79834	0.0	0.0	0.0	0.0	0.22858	0.0
FM_+NC_000913.2_0170592_31	protein_coding	1.77731	0.0	0.0	1.31405	0.0	0.0	0.0	0.66106	0.0	0.0	0.0	0.0	0.0	0.16163	0.11429	0.0
FM_+NC_000913.2_0170685_48	protein_coding	10.50231	0.0	0.0	4.43492	0.0	0.0	0.0	1.10177	6.30167	0.99792	0.0	0.0	0.0	0.80816	0.57144	0.0
FM_+NC_000913.2_0171218_47	protein_coding	1.61574	0.0	0.0	0.16426	0.0	0.0	0.0	0.0	0.3601	0.0	0.0	0.0	0.0	0.32327	0.0	0.0
FM_+NC_000913.2_0171767_40	protein_coding	1.77731	0.0	0.0	0.98554	0.0	0.0	0.0	0.22035	0.18005	0.0	0.0	0.0	0.0	0.0	0.0	0.0
FM_+NC_000913.2_0171986_59	protein_coding	1.61574	0.0	0.0	0.32851	0.0	0.0	0.0	0.0	0.54014	0.0	0.0	0.0	0.0	0.32327	0.0	0.0
FM_+NC_000913.2_0172474_39	protein_coding	4.03935	0.0	0.0	0.32851	0.0	0.0	0.0	0.0	0.0	0.19958	0.0	0.0	0.0	0.0	0.0	0.0
FM_+NC_000913.2_0173551_34	repeat_region	11.63332	1.47125	0.0	4.92769	0.0	0.0	0.0	2.4239	8.82233	5.38879	0.0	0.0	0.30283	3.55592	1.60003	0.0
FM_+NC_000913.2_0173565_23	repeat_region	1.29259	0.0	0.0	0.82128	0.0	0.0	0.0	2.8646	0.3601	1.19751	0.0	0.0	0.15142	0.4849	0.45715	0.0
FM_+NC_000913.2_0174942_49	intergenic	2.26204	0.0	0.0	0.16426	1.05749	0.18498	0.0	3.74602	0.0	0.0	0.0	0.52742	0.0	0.0	0.11429	0.0
FM_+NC_000913.2_0176557_75	protein_coding	0.48472	16.18377	0.0	4.43492	0.17625	3.32961	0.76977	0.22035	0.18005	2.99377	0.46215	0.52742	17.56438	0.0	6.28581	0.0
FM_+NC_000913.2_0180843_60	protein_coding	0.32315	5.6398	0.0	0.82128	0.0	3.14463	13.59925	1.10177	0.0	0.99792	14.78868	0.0	2.27126	0.4849	5.14294	0.0
FM_+NC_000913.2_0180843_64	protein_coding	0.48472	8.09189	0.0	2.79236	0.0	8.32402	0.0	0.22035	0.18005	2.99377	0.15405	0.0	3.02834	0.80816	5.14294	0.0
FM_+NC_000913.2_0181147_43	protein_coding	1.93889	0.49042	0.0	0.82128	0.0	0.0	0.0	1.98319	0.72019	0.19958	0.0	0.0	0.15142	0.4849	0.22858	0.0
FM_+NC_000913.2_0182446_82	protein_coding	19.38887	8.82751	0.0	24.80269	0.0	0.18498	0.0	1.98319	2.16057	1.59668	0.0	0.0	0.75709	0.32327	0.9143	0.0
FM_+NC_000913.2_0183424_59	protein_coding	2.74676	0.0	0.0	0.82128	0.0	0.0	0.0	0.22035	0.3601	1.39709	0.0	0.0	0.0	0.32327	0.0	0.0
FM_+NC_000913.2_0183634_52	intergenic	6.62453	0.24521	0.2091	5.74897	0.0	0.0	0.0	1.54248	5.94157	4.19128	0.0	0.13185	1.36275	0.80816	0.34286	0.0
FM_+NC_000913.2_0183761_76	antisense_protein_coding	1.61574	0.24521	0.0	0.49277	0.0	0.0	0.0	0.66106	0.18005	0.0	0.0	0.0	0.0	0.0	0.0	0.0
FM_+NC_000913.2_0189711_37	ncRNA	113.58648	15.93856	0.0	3.44938	0.0	0.36996	0.25659	57.07171	4.14109	3.19336	0.15405	0.13185	0.0	6.9502	2.97148	0.0
FM_+NC_000913.2_0189734_23	ncRNA	110.83972	10.54397	0.0	19.71074	0.17625	0.36996	0.76977	35.91772	24.48647	12.77343	0.0	0.0	0.45425	23.27509	7.20012	0.0
FM_+NC_000913.2_0190114_20	protein_coding	2.42361	0.24521	0.0	0.82128	0.0	0.0	0.25659	2.4239	0.0	0.99792	0.0	0.0	0.0	1.61633	1.71431	0.15058
FM_+NC_000913.2_0190330_23	protein_coding	9.53286	0.73563	0.0	0.98554	0.0	0.0	0.0	1.76283	1.08029	1.99585	0.15405	0.0	0.0	0.80816	0.9143	0.0
FM_+NC_000913.2_0190604_139	intergenic	9.53286	0.0	0.0	0.32851	0.0	0.0	0.0	3.30531	17.46462	1.19751	0.0	0.0	0.15142	15.03183	0.9143	0.0
FM_+NC_000913.2_0190765_25	intergenic	1.45417	7.84668	0.0	7.39153	0.0	0.0	0.0	1.32212	1.08029	1.59668	0.0	0.0	0.30283	0.80816	4.68579	0.0
FM_+NC_000913.2_0190873_71	protein_coding	0.16157	0.0	0.0	0.32851	0.0	0.0	0.0	0.0	0.90024	1.19751	0.0	0.0	1.817	0.0	0.45715	0.0
FM_+NC_000913.2_0191604_45	protein_coding	10.17916	3.92334	0.0	4.92769	0.0	0.0	0.0	10.577	11.88314	13.77135	0.0	0.0	0.30283	10.18285	6.05724	0.0
FM_+NC_000913.2_0191611_38	protein_coding	40.55506	1.47125	0.0	3.44938	0.0	0.18498	0.0	18.95045	7.92209	2.39502	0.0	0.0	0.0	6.62694	1.02859	0.15058
FM_+NC_000913.2_0191658_36	protein_coding	7.91712	0.98083	0.0	0.98554	0.0	0.0	0.0	5.72921	0.54014	0.19958	0.0	0.0	0.0	0.64653	0.45715	0.0
FM_+NC_000913.2_0191710_24	intergenic	7.75555	24.76608	0.0	44.02066	0.0	0.36996	0.0	6.61062	1.62043	4.59045	0.0	0.0	0.30283	1.77796	4.68579	0.0
FM_+NC_000913.2_0191899_27	protein_coding	3.0699	0.73563	0.0	0.16426	0.0	0.0	0.0	1.32212	0.54014	0.19958	0.0	0.13185	0.0	0.32327	0.34286	0.0
FM_+NC_000913.2_0192558_31	protein_coding	0.16157	0.24521	0.0	1.80682	0.0	0.0	0.0	0.0	0.18005	1.59668	0.0	0.0	0.0	0.32327	0.22858	0.0
FM_+NC_000913.2_0192616_116	intergenic	78.84808	77.73115	0.0	41.39256	0.0	0.36996	0.0	18.28939	6.48171	53.68831	0.0	0.13185	2.42267	0.9698	10.0573	0.0
FM_+NC_000913.2_0192616_122	intergenic	5.65509	18.88107	0.0	17.41116	0.0	0.0	0.0	4.18673	3.4209	19.16014	0.0	0.0	1.21134	1.13143	5.71438	0.0
FM_+NC_000913.2_0192616_165	intergenic	1.13102	1.96167	0.2091	2.13533	0.0	0.0	0.0	4.40708	9.00238	5.58837	0.0	0.0	0.75709	5.65714	3.54291	0.15058
FM_+NC_000913.2_0192616_62	intergenic	35.38469	225.8372	0.0	127.29856	0.3525	0.0	0.51318	35.91772	8.28219	79.23516	0.15405	0.0	4.99676	1.45469	24.00038	0.0
FM_+NC_000913.2_0192673_65	intergenic	605.09439	10.54397	0.4182	29.2376	0.3525	0.0	3.84884	761.76415	256.38777	21.15599	0.3081	0.79112	1.51417	70.79508	11.08589	0.15058
FM_+NC_000913.2_0192906_21	protein_coding	0.0	0.24521	0.0	0.82128	0.0	0.0	0.0	0.44071	0.0	0.59875	0.0	0.0	0.15142	0.0	1.60003	0.15058
FM_+NC_000913.2_0193077_31	protein_coding	1.77731	0.73563	0.0	0.16426	0.0	0.0	0.25659	0.66106	0.0	0.0	0.0	0.0	0.15142	0.4849	0.22858	0.0
FM_+NC_000913.2_0193304_30	protein_coding	1.13102	0.0	0.0	0.98554	0.0	0.0	0.0	2.8646	0.0	0.39917	0.0	0.0	0.15142	3.39428	0.9143	0.30116
FM_+NC_000913.2_0193304_41	protein_coding	1.13102	0.24521	0.0	0.65702	0.0	0.0	0.0	0.88142	2.16057	1.99585	0.0	0.0	0.30283	1.61633	0.80001	0.15058
FM_+NC_000913.2_0193381_109	protein_coding	3.23148	1.22604	0.2091	2.13533	0.0	0.18498	0.0	1.10177	4.14109	5.1892	0.0	0.0	0.75709	0.16163	1.37145	0.0
FM_+NC_000913.2_0193385_105	protein_coding	2.10046	3.18771	0.0	0.98554	0.0	0.0	0.0	0.88142	1.44038	4.39087	0.0	0.0	0.30283	0.9698	1.60003	0.0
FM_+NC_000913.2_0193437_20	intergenic	18.25785	0.73563	1.2546	1.31405	0.52874	0.0	0.25659	6.16992	2.52067	0.79834	0.0	0.26371	0.60567	8.56653	1.37145	0.90349
FM_+NC_000913.2_0193446_33	intergenic	11.1486	2.6973	0.2091	6.24174	0.3525	0.0	0.0	5.72921	1.80048	1.99585	0.0	0.0	1.96842	3.87918	3.31434	0.0
FM_+NC_000913.2_0193456_25	intergenic	7.10925	0.73563	1.0455	1.64256	0.52874	0.0	0.25659	6.39027	2.88076	1.79626	0.46215	0.13185	0.75709	11.79918	2.05718	2.86104
FM_+NC_000913.2_0193456_34	intergenic	21.16619	0.73563	0.0	0.98554	0.0	0.18498	0.25659	12.11948	4.68124	0.39917	0.0	0.0	0.15142	8.56653	0.9143	0.0
FM_+NC_000913.2_0193685_68	protein_coding	1.77731	0.73563	0.0	0.49277	0.0	0.0	0.0	1.10177	0.0	0.0	0.0	0.0	0.0	0.0	0.22858	0.0
FM_+NC_000913.2_0194783_31	intergenic	27.62914	112.55079	0.0	35.80785	0.3525	0.0	0.76977	36.35843	8.10214	2.5946	0.0	0.13185	0.9085	15.67836	15.31453	0.0
FM_+NC_000913.2_0194891_34	protein_coding	2.58518	0.0	0.0	0.16426	0.0	0.0	0.0	0.22035	0.90024	0.19958	0.0	0.0	0.0	0.0	0.11429	0.0
FM_+NC_000913.2_0194937_26	protein_coding	2.26204	0.98083	0.2091	0.32851	0.17625	0.18498	0.25659	2.4239	0.0	0.0	0.0	0.0	0.0	0.16163	0.22858	0.45174
FM_+NC_000913.2_0195043_22	protein_coding	1.29259	0.49042	0.0	0.49277	0.0	0.0	0.25659	2.8646	0.18005	0.19958	0.0	0.0	0.0	0.16163	0.34286	0.0
FM_+NC_000913.2_0195271_39	protein_coding	2.74676	0.0	0.0	0.0	0.0	0.0	0.25659	1.76283	0.54014	0.0	0.0	0.0	0.0	0.0	0.0	0.0
FM_+NC_000913.2_0195478_24	protein_coding	5.17037	6.13022	0.0	3.61364	0.0	0.0	0.25659	1.10177	4.50119	6.18713	0.0	0.0	0.15142	0.64653	4.91436	0.0
FM_+NC_000913.2_0195478_89	protein_coding	3.0699	2.9425	0.0	0.82128	0.0	0.0	0.0	3.30531	7.02186	1.39709	0.0	0.0	0.0	0.64653	0.57144	0.0
FM_+NC_000913.2_0196158_70	protein_coding	3.0699	1.71646	0.0	1.14979	0.88124	0.0	0.0	1.54248	0.0	0.0	0.0	0.13185	0.15142	0.16163	0.0	0.0
FM_+NC_000913.2_0196674_43	protein_coding	6.94768	2.9425	0.2091	1.31405	0.0	0.0	0.0	2.8646	3.24086	1.59668	0.0	0.13185	0.45425	1.13143	0.68573	0.0
FM_+NC_000913.2_0196765_32	protein_coding	0.80787	0.73563	0.0	0.82128	0.17625	0.0	0.0	0.66106	0.3601	0.79834	0.0	0.0	0.0	0.64653	1.14288	0.0
FM_+NC_000913.2_0196775_34	protein_coding	1.13102	0.73563	0.0	0.32851	0.0	0.0	0.0	4.62744	0.90024	0.19958	0.0	0.0	0.15142	4.20245	0.22858	0.0
FM_+NC_000913.2_0196815_41	protein_coding	69.63837	15.44815	0.0	11.16942	0.0	0.18498	0.25659	48.4779	14.22376	6.5863	0.0	0.0	0.30283	19.39591	5.94295	0.0
FM_+NC_000913.2_0196820_36	protein_coding	83.53373	34.08401	0.0	26.60951	0.17625	0.18498	0.76977	107.97351	30.248	15.16844	0.15405	0.0	1.05992	54.30855	16.34312	0.0
FM_+NC_000913.2_0197322_19	protein_coding	0.16157	0.0	0.0	0.0	0.0	0.0	0.0	2.8646	0.0	0.0	0.0	0.0	0.0	1.29306	0.45715	0.0
FM_+NC_000913.2_0197402_21	protein_coding	0.32315	0.73563	0.0	2.79236	0.0	0.0	0.0	0.44071	0.3601	0.39917	0.0	0.0	0.0	0.32327	0.45715	0.0
FM_+NC_000913.2_0197410_22	protein_coding	0.32315	0.0	0.0	0.49277	0.0	0.0	0.0	0.44071	0.3601	0.0	0.0	0.0	0.30283	1.77796	0.22858	0.0
FM_+NC_000913.2_0197494_65	protein_coding	27.14442	4.90417	0.0	3.12087	0.0	0.0	0.0	17.18762	14.22376	7.98339	0.15405	0.13185	0.0	7.4351	2.7429	0.0
FM_+NC_000913.2_0197585_84	protein_coding	11.31018	8.09189	0.0	2.95661	0.0	0.0	0.25659	6.61062	0.18005	0.19958	0.0	0.0	0.30283	1.77796	1.25716	0.0
FM_+NC_000913.2_0197942_21	protein_coding	1.93889	0.0	0.0	1.14979	0.0	0.0	0.0	0.66106	0.3601	0.59875	0.0	0.0	0.0	0.32327	0.45715	0.0
FM_+NC_000913.2_0197980_19	protein_coding	73.51614	10.29876	0.2091	11.82645	0.0	0.18498	0.76977	27.76462	7.02186	2.5946	0.0	0.0	1.21134	21.65877	13.25735	0.0
FM_+NC_000913.2_0197980_48	protein_coding	17.61156	5.14938	0.0	9.85537	0.17625	0.0	0.0	9.03452	8.28219	10.17882	0.0	0.0	1.05992	2.26286	5.71438	0.0
FM_+NC_000913.2_0197980_51	protein_coding	1.77731	0.98083	0.0	2.79236	0.17625	0.0	0.0	2.20354	2.88076	5.38879	0.0	0.0	0.75709	1.45469	2.05718	0.0
FM_+NC_000913.2_0198113_28	protein_coding	2.10046	0.24521	0.0	0.16426	0.0	0.0	0.0	0.66106	0.0	0.0	0.0	0.0	0.0	0.0	0.0	0.0
FM_+NC_000913.2_0198651_29	protein_coding	6.78611	0.0	0.0	0.32851	0.0	0.0	0.0	0.88142	0.90024	0.19958	0.0	0.0	0.0	0.0	0.0	0.0
FM_+NC_000913.2_0199307_88	protein_coding	2.10046	0.0	0.0	0.0	0.0	0.0	0.0	1.54248	0.72019	0.19958	0.0	0.0	0.0	0.32327	0.22858	0.0
FM_+NC_000913.2_0199564_34	protein_coding	0.0	0.0	0.0	1.97107	0.0	0.0	0.0	0.44071	0.0	0.0	0.0	0.0	0.0	0.0	0.0	0.0
FM_+NC_000913.2_0199575_53	protein_coding	1.13102	0.24521	0.0	0.49277	0.17625	0.0	0.0	1.54248	0.18005	0.0	0.0	0.0	0.45425	1.77796	0.34286	0.0
FM_+NC_000913.2_0200034_39	protein_coding	0.80787	1.96167	0.0	0.98554	0.0	0.18498	0.25659	3.74602	0.72019	3.59253	0.0	0.13185	0.0	7.27347	5.4858	0.0
FM_+NC_000913.2_0200377_53	intergenic	10.66388	5.6398	0.0	5.74897	0.0	0.18498	0.25659	9.25487	12.24324	8.38256	0.0	0.0	0.75709	8.56653	8.68585	0.0
FM_+NC_000913.2_0200408_22	intergenic	1.61574	2.6973	0.0	7.06302	0.0	0.18498	0.0	2.20354	1.44038	1.19751	0.0	0.0	0.60567	1.61633	8.57157	0.0
FM_+NC_000913.2_0200855_41	protein_coding	8.40184	0.73563	0.0	0.98554	0.0	0.0	0.0	1.98319	0.0	0.19958	0.0	0.0	0.0	0.4849	0.11429	0.0
FM_+NC_000913.2_0200871_33	protein_coding	0.32315	0.0	0.0	0.32851	0.0	0.0	0.0	0.88142	0.54014	0.19958	0.0	0.0	0.0	1.61633	0.45715	0.15058
FM_+NC_000913.2_0200979_74	protein_coding	27.95229	6.13022	0.2091	4.43492	0.0	0.0	0.0	30.84958	19.08504	6.18713	0.0	0.13185	0.75709	37.1755	6.05724	0.45174
FM_+NC_000913.2_0201125_41	protein_coding	2.26204	0.49042	0.0	0.49277	0.0	0.0	0.0	1.10177	0.18005	0.19958	0.0	0.0	0.0	0.64653	0.11429	0.0
FM_+NC_000913.2_0201241_65	protein_coding	1.61574	1.71646	0.0	3.94215	0.0	0.0	0.0	1.98319	1.80048	1.79626	0.0	0.0	0.15142	0.80816	1.14288	0.0
FM_+NC_000913.2_0201246_51	protein_coding	5.33194	3.43292	0.0	2.46384	0.0	0.0	0.0	8.37346	1.80048	0.79834	0.0	0.0	0.15142	3.07102	2.7429	0.0
FM_+NC_000913.2_0201265_41	protein_coding	1.45417	3.92334	0.0	3.44938	0.0	0.0	0.0	8.59381	0.90024	0.99792	0.0	0.0	0.30283	3.71755	2.62861	0.0
FM_+NC_000913.2_0201411_35	protein_coding	2.90833	4.41376	0.0	3.94215	0.0	0.0	0.25659	11.01771	2.52067	1.79626	0.0	0.0	0.0	1.93959	2.7429	0.0
FM_+NC_000913.2_0201483_34	protein_coding	1.45417	1.22604	0.0	0.32851	0.0	0.0	0.0	2.20354	1.26033	1.59668	0.0	0.0	0.15142	0.16163	0.34286	0.0
FM_+NC_000913.2_0201577_35	protein_coding	1.77731	0.0	0.0	0.82128	0.0	0.0	0.0	0.88142	0.18005	0.19958	0.0	0.0	0.0	0.16163	0.11429	0.0
FM_+NC_000913.2_0201714_27	protein_coding	1.13102	2.9425	0.0	0.16426	0.0	0.0	0.0	4.18673	0.18005	0.39917	0.0	0.13185	0.0	0.0	0.11429	0.0
FM_+NC_000913.2_0201748_115	protein_coding	0.32315	0.98083	0.0	1.64256	0.0	0.0	0.0	1.76283	2.34062	1.59668	0.0	0.0	0.15142	0.9698	1.37145	0.0
FM_+NC_000913.2_0201823_40	protein_coding	0.48472	0.24521	0.0	0.16426	0.0	0.0	0.0	2.8646	2.70071	0.39917	0.0	0.0	0.75709	2.26286	1.02859	0.0
FM_+NC_000913.2_0201898_20	protein_coding	3.23148	1.22604	0.4182	2.13533	0.0	0.0	0.0	4.40708	2.16057	1.99585	0.0	0.0	0.60567	1.29306	1.48574	0.30116
FM_+NC_000913.2_0202018_35	intergenic	24.23609	2.20688	0.0	5.42045	0.0	0.0	0.51318	7.27169	11.70309	4.39087	0.0	0.0	0.75709	15.3551	4.5715	0.0
FM_+NC_000913.2_0202031_25	intergenic	5.65509	0.98083	0.0	3.77789	0.0	0.0	0.25659	2.4239	1.98052	0.99792	0.0	0.0	0.30283	10.34449	2.62861	0.0
FM_+NC_000913.2_0202036_22	intergenic	0.96944	2.20688	0.0	4.76343	0.17625	0.0	0.0	1.32212	0.0	0.79834	0.0	0.0	0.0	2.42449	2.05718	0.0
FM_+NC_000913.2_0202071_121	protein_coding	0.16157	4.90417	0.0	0.0	0.0	0.0	0.0	0.0	0.18005	0.0	0.0	0.0	0.0	0.0	0.0	0.0
FM_+NC_000913.2_0202278_37	protein_coding	4.03935	0.73563	0.0	3.12087	0.17625	0.0	0.0	0.66106	1.44038	0.99792	0.0	0.0	0.30283	0.4849	0.34286	0.0
FM_+NC_000913.2_0202284_31	protein_coding	5.17037	1.22604	0.0	0.49277	0.0	0.0	0.0	3.08496	1.08029	0.79834	0.0	0.0	0.15142	1.29306	0.80001	0.0
FM_+NC_000913.2_0202375_47	protein_coding	1.61574	0.0	0.0	0.16426	0.0	0.0	0.0	0.88142	0.0	0.19958	0.0	0.0	0.0	0.4849	0.0	0.0
FM_+NC_000913.2_0202453_21	protein_coding	3.23148	0.73563	0.0	0.32851	0.0	0.0	0.0	1.54248	1.08029	0.79834	0.0	0.0	0.15142	1.13143	0.45715	0.0
FM_+NC_000913.2_0203005_87	protein_coding	72.38512	2.6973	0.0	12.48347	0.0	0.0	0.0	20.27258	14.40381	5.1892	0.0	0.0	0.15142	9.53632	1.48574	0.0
FM_+NC_000913.2_0203335_74	protein_coding	0.48472	0.24521	0.0	0.16426	0.0	0.0	0.0	0.0	1.98052	0.39917	0.0	0.0	0.30283	0.80816	0.34286	0.0
FM_+NC_000913.2_0203346_63	protein_coding	4.20092	1.96167	0.0	2.95661	0.0	0.0	0.0	1.76283	1.80048	5.78796	0.0	0.0	0.15142	0.4849	2.40004	0.0
FM_+NC_000913.2_0203749_29	protein_coding	0.0	0.49042	0.0	0.32851	0.0	0.0	0.0	0.22035	0.0	0.0	0.0	0.0	0.0	1.77796	1.14288	0.0
FM_+NC_000913.2_0204723_61	protein_coding	0.96944	3.67813	0.0	1.64256	0.0	0.0	0.0	2.64425	3.24086	1.59668	0.0	0.0	0.0	2.58612	0.68573	0.0
FM_+NC_000913.2_0205007_47	protein_coding	1.93889	1.22604	0.0	1.14979	0.0	0.0	0.0	3.74602	1.62043	0.19958	0.0	0.0	0.0	0.4849	1.02859	0.0
FM_+NC_000913.2_0205372_23	protein_coding	3.39305	0.0	0.0	0.0	0.0	0.0	0.0	0.88142	0.72019	0.0	0.0	0.0	0.0	0.16163	0.11429	0.0
FM_+NC_000913.2_0205666_45	protein_coding	3.55463	1.22604	0.0	1.80682	0.0	0.0	0.0	3.08496	4.68124	2.39502	0.0	0.0	0.0	1.93959	1.25716	0.0
FM_+NC_000913.2_0206067_38	protein_coding	1.93889	0.0	0.0	0.32851	0.0	0.0	0.0	0.44071	2.52067	0.79834	0.0	0.0	0.0	1.13143	0.9143	0.0
FM_+NC_000913.2_0206295_87	protein_coding	0.32315	0.0	0.0	0.32851	0.0	0.0	0.0	0.0	0.72019	1.99585	0.0	0.0	0.0	0.0	0.34286	0.0
FM_+NC_000913.2_0206722_73	protein_coding	0.0	0.0	0.0	0.0	0.0	0.0	0.0	0.0	2.88076	0.0	0.0	0.0	0.0	0.16163	0.0	0.0
FM_+NC_000913.2_0206732_63	protein_coding	0.0	0.0	0.0	0.0	0.0	0.0	0.0	0.0	2.70071	0.19958	0.0	0.0	0.0	0.0	0.0	0.0
FM_+NC_000913.2_0206849_21	protein_coding	1.61574	1.22604	0.0	3.94215	0.0	0.0	0.0	1.32212	3.781	4.59045	0.0	0.0	0.0	3.55592	2.97148	0.0
FM_+NC_000913.2_0208041_80	protein_coding	7.27083	3.67813	0.2091	2.95661	0.0	0.0	0.0	3.30531	2.16057	0.0	0.0	0.0	0.0	1.93959	0.45715	0.0
FM_+NC_000913.2_0208048_27	protein_coding	1.29259	1.22604	0.0	2.29959	0.0	0.0	0.0	3.96637	0.90024	1.19751	0.0	0.0	0.0	2.58612	1.60003	0.0
FM_+NC_000913.2_0208123_82	protein_coding	0.96944	0.0	0.0	0.0	0.0	0.0	0.25659	0.22035	1.80048	0.39917	0.0	0.0	0.15142	0.16163	0.22858	0.0
FM_+NC_000913.2_0208275_61	protein_coding	0.0	2.9425	0.0	0.32851	0.0	0.36996	0.0	0.66106	0.18005	0.59875	0.0	0.0	0.75709	0.16163	0.34286	0.0
FM_+NC_000913.2_0208325_35	protein_coding	2.90833	2.6973	0.0	0.98554	0.0	0.18498	0.0	1.54248	1.08029	2.99377	0.0	0.0	0.0	0.0	1.8286	0.0
FM_+NC_000913.2_0208354_21	protein_coding	1.29259	0.49042	0.0	0.98554	0.0	0.0	0.0	0.22035	0.90024	2.39502	0.0	0.0	0.0	0.32327	1.37145	0.0
FM_+NC_000913.2_0208354_26	protein_coding	5.17037	1.96167	0.0	1.14979	0.0	0.0	0.0	2.8646	3.06081	3.9917	0.0	0.0	0.60567	2.10122	1.71431	0.0
FM_+NC_000913.2_0208380_19	protein_coding	1.61574	0.73563	0.0	0.49277	0.0	0.0	0.0	1.76283	0.0	0.19958	0.0	0.0	0.30283	0.0	0.22858	0.0
FM_+NC_000913.2_0208425_41	protein_coding	5.81666	8.09189	0.0	2.46384	0.0	0.0	0.0	7.49204	3.06081	4.79003	0.0	0.0	1.96842	1.45469	3.08576	0.0
FM_+NC_000913.2_0208425_47	protein_coding	6.30138	2.9425	0.0	1.14979	0.0	0.0	0.0	5.50885	1.98052	1.99585	0.0	0.0	0.0	2.90939	2.40004	0.0
FM_+NC_000913.2_0208480_53	protein_coding	12.76434	5.39459	0.0	4.76343	0.0	0.0	0.25659	2.20354	2.70071	1.79626	0.0	0.13185	0.15142	2.10122	4.45721	0.0
FM_+NC_000913.2_0208480_56	protein_coding	16.64212	4.41376	0.0	7.8843	0.0	0.0	0.0	6.16992	7.562	6.18713	0.15405	0.13185	0.45425	4.36408	7.88584	0.0
FM_+NC_000913.2_0208607_56	protein_coding	1.29259	8.82751	0.0	1.64256	0.0	0.0	0.25659	0.88142	0.3601	0.79834	0.15405	0.0	1.66559	0.80816	5.37151	0.0
FM_+NC_000913.2_0208849_21	protein_coding	6.94768	1.71646	0.0	2.13533	0.0	0.18498	0.0	3.30531	0.72019	2.39502	0.0	0.0	0.30283	1.13143	0.80001	0.0
FM_+NC_000913.2_0208874_24	protein_coding	4.84722	0.73563	0.0	0.98554	0.0	0.0	0.0	1.54248	2.70071	2.39502	0.0	0.0	0.15142	0.64653	0.80001	0.0
FM_+NC_000913.2_0209001_35	protein_coding	11.1486	4.90417	0.0	2.95661	0.0	0.0	0.0	7.71239	0.90024	0.79834	0.0	0.0	0.0	3.71755	2.85719	0.0
FM_+NC_000913.2_0209048_27	protein_coding	3.87777	1.71646	0.0	1.47831	0.0	0.0	0.0	6.39027	0.3601	1.39709	0.0	0.0	0.0	0.80816	1.02859	0.0
FM_+NC_000913.2_0209380_19	protein_coding	1.61574	0.0	0.0	0.0	0.0	0.0	0.0	1.54248	0.18005	0.0	0.0	0.0	0.0	0.0	0.0	0.45174
FM_+NC_000913.2_0209657_45	protein_coding	0.16157	2.6973	0.0	0.32851	0.0	1.84978	1.28295	0.22035	0.0	0.39917	0.0	0.0	9.69069	0.0	1.02859	0.0
FM_+NC_000913.2_0213431_67	protein_coding	4.03935	0.24521	0.0	1.14979	0.0	0.0	0.0	1.98319	3.60095	0.59875	0.0	0.0	0.0	0.9698	0.9143	0.0
FM_+NC_000913.2_0213431_72	protein_coding	0.48472	0.0	0.0	0.32851	0.0	0.0	0.0	0.44071	3.4209	0.59875	0.0	0.0	0.0	1.93959	0.80001	0.0
FM_+NC_000913.2_0214792_31	protein_coding	1.61574	1.22604	1.46371	1.14979	0.0	0.92489	0.25659	0.0	1.08029	1.99585	0.0	0.0	1.66559	0.0	1.14288	3.31278
FM_+NC_000913.2_0214797_26	protein_coding	0.48472	0.73563	3.13651	0.65702	0.3525	0.92489	0.25659	0.22035	0.3601	0.19958	0.0	0.13185	3.93684	0.0	0.11429	3.01162
FM_+NC_000913.2_0214800_19	protein_coding	40.23191	40.21422	0.4182	0.32851	0.17625	0.0	0.0	43.63011	0.0	1.19751	0.0	0.0	2.11984	1.61633	6.17153	0.0
FM_+NC_000913.2_0215079_25	protein_coding	2.58518	2.45209	0.0	1.47831	0.0	0.0	0.0	0.88142	0.18005	0.19958	0.0	0.0	0.30283	1.29306	0.80001	0.0
FM_+NC_000913.2_0216050_32	repeat_region	6.94768	3.43292	0.0	1.80682	0.0	0.0	0.0	6.39027	3.4209	2.19543	0.0	0.0	0.60567	1.45469	2.28575	0.0
FM_+NC_000913.2_0216050_35	repeat_region	8.88657	1.71646	0.0	1.14979	0.0	0.0	0.25659	4.18673	1.62043	1.99585	0.0	0.0	1.05992	3.07102	1.8286	0.0
FM_+NC_000913.2_0216055_25	repeat_region	3.55463	2.9425	0.0	1.64256	0.0	0.0	0.25659	1.54248	1.44038	0.99792	0.0	0.0	0.45425	0.16163	1.48574	0.30116
FM_+NC_000913.2_0216055_28	repeat_region	3.7162	2.20688	0.0	2.95661	0.0	0.18498	0.51318	0.66106	1.26033	1.19751	0.0	0.0	1.05992	0.64653	1.8286	0.15058
FM_+NC_000913.2_0216065_23	repeat_region	13.08749	0.49042	0.0	3.12087	0.0	0.0	0.25659	8.37346	0.3601	0.79834	0.0	0.0	0.9085	0.64653	0.57144	0.0
FM_+NC_000913.2_0222871_28	protein_coding	6.62453	8.09189	0.0	4.76343	0.0	0.0	0.25659	4.18673	0.3601	0.79834	0.0	0.0	0.45425	0.32327	0.57144	0.0
FM_+NC_000913.2_0223484_38	intergenic	26.49813	23.54003	0.0	12.97624	0.0	0.0	0.0	75.58146	29.52781	17.96263	0.0	0.13185	0.0	17.45632	7.77155	0.0
FM_+NC_000913.2_0223593_25	intergenic	145.90127	108.13703	0.8364	69.97314	0.52874	0.73991	1.02636	276.32405	40.69076	172.64084	0.3081	0.26371	1.66559	185.71585	143.088	0.0
FM_+NC_000913.2_0223655_23	intergenic	17038.2948	5594.19091	40.14736	16913.95439	48.99701	60.11793	431.58361	16953.60444	13496.90777	7142.34107	45.59843	34.67762	4800.97973	9839.06081	9744.84163	76.04345
FM_+NC_000913.2_0223655_45	intergenic	2499.5488	9665.14547	1.46371	8772.75975	7.57867	16.27809	75.43732	1639.87528	5844.16485	15017.95664	24.49375	4.61489	3444.58599	2020.56904	8325.39035	5.42092
FM_+NC_000913.2_0223704_22	intergenic	211.98501	218.48094	0.2091	160.47831	0.52874	0.92489	8.46745	107.0921	36.00952	28.93979	0.46215	0.0	28.92065	97.30282	56.57233	0.0
FM_+NC_000913.2_0223745_22	intergenic	3.0699	2.6973	0.0	4.59917	0.0	0.18498	0.0	1.76283	6.84181	3.59253	0.0	0.13185	2.87692	2.74775	4.11435	0.0
FM_+NC_000913.2_0223748_19	intergenic	1.45417	5.6398	0.0	5.42045	0.0	0.0	0.25659	0.44071	11.16295	5.1892	0.0	0.13185	4.69393	0.64653	4.22864	0.0
FM_+NC_000913.2_0223770_156	rRNA	95.00547	366.58698	75.6945	158.6715	99.22775	556.41457	869.83854	375.92411	285.73553	168.05039	2655.80068	207.80199	312.979	80.00813	189.37446	15.20869
FM_+NC_000913.2_0223770_167	rRNA	273.86782	834.44515	11.91875	116.29339	11.10364	312.42826	54.91016	1312.20872	83.90218	83.02727	87.1916	25.31598	85.70204	18.58775	115.20184	1.50581
FM_+NC_000913.2_0223770_78	rRNA	1182.72122	1235.11614	20781.90324	561.59197	42780.7317	49864.58667	312212.25087	1483.20351	255.66758	474.61262	512268.05842	101541.9936	25470.16123	208.66768	745.49764	11737.64557
FM_+NC_000913.2_0223859_65	rRNA	0.96944	2.9425	20.28278	2.29959	43.53331	21.64246	93.39859	0.0	1.44038	0.99792	630.05944	272.67418	33.91741	0.16163	2.85719	16.41334
FM_+NC_000913.2_0223865_58	rRNA	1.29259	11.77002	85.94044	12.31922	3.17247	120.97578	22.83647	0.66106	0.3601	2.5946	83.95658	17.00917	262.85996	0.32327	8.2287	58.57604
FM_+NC_000913.2_0224035_27	rRNA	0.0	5.14938	59.38463	5.74897	0.0	8.32402	0.76977	0.22035	0.18005	0.39917	0.77024	0.0	5.75385	0.16163	4.5715	49.99292
FM_+NC_000913.2_0224035_53	rRNA	0.16157	7.84668	214.74654	16.91839	0.0	13.13346	1.28295	0.0	0.0	2.99377	1.07834	0.0	5.75385	0.64653	4.5715	71.97776
FM_+NC_000913.2_0224056_21	rRNA	17.28841	672.36221	3.76381	1266.2511	3.52496	400.10795	44.90317	12.11948	1.26033	69.85467	9.24293	0.52742	21.50122	5.65714	381.26324	2.25872
FM_+NC_000913.2_0224096_23	rRNA	19.38887	640.73029	16.30986	1063.23043	2.81997	324.45185	53.11403	16.74691	3.781	186.81136	8.78078	3.95562	63.89799	9.69796	889.72852	19.8767
FM_+NC_000913.2_0224099_20	rRNA	12.92591	324.16588	46.62948	514.6147	1.76248	197.74175	22.32329	13.88231	0.90024	100.9899	4.77551	0.0	32.40324	5.01061	466.86461	50.59525
FM_+NC_000913.2_0224171_19	rRNA	7.4324	97.34785	4.60022	113.82955	15.50984	51.054	54.65357	4.62744	1.62043	14.17052	3.69717	1.05483	6.81377	2.10122	65.37247	2.4093
FM_+NC_000913.2_0224188_79	rRNA	0.80787	18.63586	3.13651	19.05372	1.40999	4.99441	4.8752	0.22035	1.62043	6.98547	6.0079	9.09793	3.33117	1.93959	7.65727	1.95755
FM_+NC_000913.2_0224271_41	rRNA	10.98703	322.20421	3.13651	330.97626	1.05749	123.56547	50.29155	8.59381	9.36247	56.68208	7.39434	4.21933	49.36195	13.9004	131.88782	4.06569
FM_+NC_000913.2_0224319_53	rRNA	1.61574	31.87713	64.40305	15.93285	18.50606	50.68404	21.55352	1.76283	0.54014	3.79211	38.20409	70.27821	3.78543	1.61633	10.62874	89.29459
FM_+NC_000913.2_0224341_35	rRNA	7.59398	114.26725	15.05526	76.8719	239.69759	61.78274	153.18396	6.16992	0.72019	21.35557	101.98028	754.99631	7.41943	2.26286	45.71502	21.83426
FM_+NC_000913.2_0224450_28	rRNA	189.04151	6417.11125	54.36621	5089.97134	22.73602	993.14822	660.97466	122.29653	587.85539	775.98564	98.74526	18.45957	273.9134	469.21942	3921.09131	21.83426
FM_+NC_000913.2_0224501_27	rRNA	28.27544	338.63319	4270.04785	388.30167	3.87746	398.99808	80.82571	16.3062	4.32114	98.59488	13.09414	3.03264	229.85105	20.8506	234.06089	3842.37774
FM_+NC_000913.2_0224595_24	rRNA	14.70323	821.93951	2.71831	673.28619	2.81997	1050.3065	536.27214	25.12037	1.26033	60.47419	38.20409	3.1645	166.40731	1.29306	356.0057	1.65639
FM_+NC_000913.2_0224625_21	rRNA	5.49351	32.36755	1.2546	43.03513	18.32982	27.74674	15.39537	1.10177	0.54014	4.59045	1.23239	0.26371	3.78543	0.80816	17.94314	1.35523
FM_+NC_000913.2_0224688_22	rRNA	59.13606	58.35967	3.97292	125.98451	14.9811	33.48106	14.36901	14.32302	8.64228	20.75682	7.85649	62.63068	21.65264	5.98041	27.08615	4.51743
FM_+NC_000913.2_0224688_72	rRNA	3.0699	0.73563	19.23728	3.28512	432.51314	20.90254	294.56479	1.10177	0.3601	0.39917	529.92775	1756.55971	10.75061	0.0	3.31434	15.05811
FM_+NC_000913.2_0224737_19	rRNA	105.18463	76.75032	13.59155	59.95352	11.10364	31.07635	18.21786	361.38074	21.60571	20.9564	6.93219	7.51568	22.40972	25.37632	48.80078	7.22789
FM_+NC_000913.2_0224738_22	rRNA	9.69444	40.21422	286.46812	56.66839	41.41833	102.66293	40.02797	20.05222	3.06081	11.17675	10.62936	65.66332	79.03969	8.72816	43.0864	266.98028
FM_+NC_000913.2_0224808_22	rRNA	16.31897	335.20027	2.30011	460.08164	4.40621	184.79327	43.87681	11.45841	4.32114	74.04595	9.70507	1.45039	25.58948	8.24326	359.89147	3.76453
FM_+NC_000913.2_0224816_21	rRNA	14.54165	202.78758	15.47346	254.43286	5.1112	166.48042	29.5078	10.35664	1.80048	43.70907	10.32127	4.48304	13.77895	6.14204	228.80366	20.17787
FM_+NC_000913.2_0224826_21	rRNA	3.23148	22.06878	57.92093	26.93802	0.70499	63.44754	12.57289	1.98319	0.90024	6.5863	6.16195	3.42821	5.2996	0.16163	14.97167	6.77615
FM_+NC_000913.2_0224839_35	rRNA	10.98703	165.27065	1.0455	116.78616	9.69365	17.20298	63.37762	15.8655	13.50357	5.1892	5.85385	9.22978	7.26802	32.00325	40.22922	4.81859
FM_+NC_000913.2_0224894_25	rRNA	47.17959	227.55366	3.13651	309.62295	4.05371	173.32462	13.85584	18.50975	7.38195	69.85467	4.77551	3.95562	18.17004	9.37469	180.23146	2.86104
FM_+NC_000913.2_0224920_24	rRNA	29.24488	1176.51126	1.2546	2129.58172	9.5174	524.59832	47.98224	19.39116	3.96105	224.73247	3.54312	3.82377	52.54171	16.97142	732.81172	2.10814
FM_+NC_000913.2_0224980_46	rRNA	0.80787	8.09189	29.06501	13.79752	52.16947	99.14834	29.5078	0.88142	0.72019	3.59253	32.35024	216.50436	16.35304	0.16163	6.05724	47.73421
FM_+NC_000913.2_0225066_32	rRNA	46.53329	324.41109	18.40087	437.74279	225.42148	98.40843	141.12425	26.00178	6.66176	66.06256	19.10205	3.29635	19.38138	16.32489	124.91628	44.87317
FM_+NC_000913.2_0225098_54	rRNA	11.47175	244.47306	44.32937	244.57749	242.51756	328.15141	213.22591	7.27169	7.92209	54.28706	363.86318	181.82674	160.35063	3.87918	125.7163	92.00505
FM_+NC_000913.2_0225180_76	rRNA	3.7162	7.60147	23.21019	6.89876	0.3525	4.62446	3.33566	7.27169	2.70071	4.19128	1.23239	0.79112	2.27126	4.68735	4.22864	14.15462
FM_+NC_000913.2_0225199_31	rRNA	6.62453	353.34571	1.0455	287.11985	1.23374	1211.23758	63.37762	2.4239	0.72019	48.89827	14.94273	1.97781	156.56521	1.45469	245.14678	1.05407
FM_+NC_000913.2_0225202_27	rRNA	5.81666	391.84348	3.97292	368.75518	1.05749	1514.60191	27.19849	1.10177	0.0	52.4908	7.39434	0.79112	130.37006	0.32327	376.23459	1.35523
FM_+NC_000913.2_0225224_32	rRNA	2.74676	85.82304	67.74867	47.14153	0.17625	25.15704	6.41474	1.76283	0.18005	6.5863	3.85122	0.39556	6.96518	0.80816	24.34325	26.35169
FM_+NC_000913.2_0225255_24	rRNA	2.26204	127.50852	0.0	148.32335	0.52874	237.88203	11.54653	2.64425	0.3601	9.77965	3.69717	0.65927	39.36843	1.61633	130.2878	0.30116
FM_+NC_000913.2_0225259_44	rRNA	130.55174	82.63533	0.4182	87.22005	0.88124	0.55493	3.33566	190.38595	173.38583	37.72152	0.15405	1.18669	4.54251	211.41543	42.74354	1.05407
FM_+NC_000913.2_0225260_20	rRNA	4.68564	23.29482	0.4182	35.6436	10.39865	14.05835	22.0667	5.72921	2.34062	3.59253	2.46478	1.05483	2.72551	3.87918	13.71451	1.50581
FM_+NC_000913.2_0225269_33	rRNA	488.76116	571.82665	0.4182	1216.15296	1.40999	27.93172	26.9419	233.355	115.05041	87.21855	6.0079	2.10966	923.64388	121.54771	84.34421	0.30116
FM_+NC_000913.2_0225281_21	rRNA	27.62914	431.56728	0.0	746.70872	0.70499	758.5958	13.34266	11.89912	5.40143	35.92526	2.15668	0.26371	68.89475	4.20245	70.97256	0.60232
FM_+NC_000913.2_0225289_22	rRNA	7.59398	165.02544	5.01842	144.21695	8.81241	121.53071	66.45669	10.13629	4.32114	26.34519	19.56419	6.72456	24.68098	2.90939	86.85853	4.06569
FM_+NC_000913.2_0225292_19	rRNA	5.00879	178.75713	3.97292	137.48245	8.98866	141.87832	66.2001	9.91593	5.04133	22.3535	16.48322	5.80158	15.1417	2.10122	127.5449	3.61395
FM_+NC_000913.2_0225312_33	intergenic	867.81362	1413.87327	1.2546	959.58476	1.23374	2.77467	9.7504	602.22778	533.12093	678.98743	1.54049	0.65927	205.77574	556.82428	1052.58827	0.60232
FM_+NC_000913.2_0225345_19	intergenic	22.13563	1.71646	2.71831	5.2562	0.0	0.18498	0.25659	36.79914	53.11404	4.59045	0.0	0.39556	0.60567	47.84325	11.42875	1.80697
FM_+NC_000913.2_0225345_31	intergenic	1155.41522	96.85743	2.71831	109.06612	2.99622	3.88454	20.27057	1180.21661	2440.90523	330.71199	1.23239	4.21933	12.4162	1671.76591	356.92	3.01162
FM_+NC_000913.2_0225380_33	tRNA	11098.02901	284.19686	19474.39581	465.00932	16333.09928	785.41765	2352.15631	4356.84144	1974.22187	338.09662	280.36875	3023.41346	1020.39936	2093.95024	542.52297	22667.42359
FM_+NC_000913.2_0225380_77	tRNA	635.30872	86.06825	173.76278	122.20662	157.56591	22.38237	78.00322	1327.41315	1082.44613	543.0702	6.6241	88.47407	355.37577	1792.50545	629.95294	608.04645
FM_+NC_000913.2_0225436_21	tRNA	645.00316	11.77002	2055.46107	342.47419	653.52842	258.22964	379.75252	1362.89016	621.34425	913.29997	40.51482	261.46659	1460.56866	577.99815	931.78634	3574.04223
FM_+NC_000913.2_0225499_23	tRNA	274.51412	315.82878	178.5721	560.44218	113.32761	1529.03021	67.22646	375.4834	182.56826	124.34132	132.94408	126.05248	117.65103	177.79585	240.00384	172.71651
FM_+NC_000913.2_0225499_28	tRNA	11178.16968	661.81824	10542.02696	837.5424	23294.02293	730.10915	5984.18125	6570.73918	729.3728	266.2461	1299.09322	15022.52792	1154.40343	2697.00144	597.15241	11965.47477
FM_+NC_000913.2_0225536_28	tRNA	19.87359	114.51246	30.73782	131.07645	3.34872	12359.87666	66.71328	21.81506	2.70071	12.57384	9.70507	0.52742	333.72313	8.56653	104.80168	23.79181
FM_+NC_000913.2_0225536_38	tRNA	44.91755	2.45209	5315.76106	16.26136	62.21562	312.9832	54.14039	48.91861	23.76628	12.37426	2.00263	19.64625	104.62917	42.02447	47.54362	7228.49476
FM_+NC_000913.2_0225539_22	tRNA	33.28423	364.62531	74.85809	312.57956	256.26492	2959.46701	1622.15907	27.10356	3.96105	88.41606	291.61431	154.79666	956.8042	9.85959	444.46425	70.32137
FM_+NC_000913.2_0225554_21	tRNA	2769.05413	30.40588	18364.48866	1120.22733	4576.81391	270.4382	903.96495	2861.51846	9563.22794	3538.43863	162.82954	2581.17496	2774.2628	4960.98917	2357.98058	10727.39703
FM_+NC_000913.2_0225613_19	intergenic	0.0	0.24521	0.0	4.27066	0.0	0.18498	0.0	0.0	0.0	1.19751	0.0	0.0	0.0	0.4849	4.80008	0.0
FM_+NC_000913.2_0225643_21	intergenic	266.75857	71.84614	0.2091	51.08368	0.3525	0.92489	1.02636	189.72489	55.81475	40.31613	0.0	0.0	2.87692	58.9959	125.14486	0.75291
FM_+NC_000913.2_0225643_30	intergenic	105.83093	37.76214	1.46371	49.11261	0.3525	0.0	3.07907	123.17795	264.30987	70.05426	0.15405	0.92298	2.72551	385.00884	103.20165	2.10814
FM_+NC_000913.2_0225643_33	intergenic	99.04482	63.50905	2.71831	63.56715	0.52874	0.0	4.61861	106.65139	782.12675	297.7805	0.3081	1.45039	3.78543	432.69045	214.97487	2.86104
FM_+NC_000913.2_0225650_23	intergenic	272.25208	45.60882	0.4182	49.11261	0.17625	0.36996	2.05272	152.48504	15.124	7.58422	0.15405	0.13185	2.57409	39.43835	28.4576	0.15058
FM_+NC_000913.2_0225685_22	intergenic	30.86062	0.98083	0.4182	2.13533	7.93117	0.0	0.0	5.72921	2.16057	1.59668	0.0	2.50523	0.0	2.42449	1.25716	0.60232
FM_+NC_000913.2_0225712_40	intergenic	26.17498	2.20688	0.0	4.43492	0.0	0.0	0.25659	9.91593	1.26033	0.39917	0.0	0.0	0.0	1.77796	1.14288	0.0
FM_+NC_000913.2_0225758_29	rRNA	318.30066	501.20655	102.8776	620.06718	691.06929	2640.19455	605.55131	42.30799	26.1069	169.44748	258.33978	1735.99047	156.86804	26.18448	361.94865	207.95249
FM_+NC_000913.2_0225758_47	rRNA	92.58187	825.61764	234.61112	1054.52485	249.74374	2722.50987	318.42762	81.97173	32.58861	302.37095	173.30486	529.65773	472.87538	18.91101	628.81006	272.10003
FM_+NC_000913.2_0225768_19	rRNA	121.82675	49.77736	71.72158	121.87811	1608.97005	68.25697	344.34316	17.18762	5.76152	12.57384	62.69785	1991.65548	60.71823	7.27347	38.74348	110.97827
FM_+NC_000913.2_0225929_24	rRNA	11.1486	243.00181	7.73673	257.71799	30.66719	381.98008	69.27918	6.39027	4.86129	45.50533	24.6478	67.37742	93.57572	3.23265	155.43106	12.79939
FM_+NC_000913.2_0225967_153	rRNA	9.37129	36.04568	54.15711	62.91013	15.15735	44.39478	20.27057	1.76283	3.96105	8.38256	42.51746	46.01706	30.43482	5.98041	18.05743	33.12784
FM_+NC_000913.2_0225980_142	rRNA	1.45417	1.71646	0.2091	3.77789	0.70499	0.73991	0.51318	1.54248	17.28457	6.38671	2.31073	1.58225	3.02834	1.45469	1.94289	0.75291
FM_+NC_000913.2_0226047_52	rRNA	2.58518	0.49042	210.14632	3.12087	48.11577	705.50704	405.41147	0.66106	0.18005	0.79834	217.20876	52.87348	600.36852	0.80816	1.8286	210.51237
FM_+NC_000913.2_0226152_134	rRNA	142.34664	249.37723	93.88627	129.10538	317.77555	28.85661	138.30176	26.8832	5.94157	29.73813	45.90653	580.02598	21.3498	9.53632	58.17236	20.32845
FM_+NC_000913.2_0226287_30	rRNA	67.21476	63.99947	0.6273	49.76963	1.58623	15.90813	45.92953	41.86728	18.72495	18.96055	9.39697	1.58225	24.22672	5.98041	36.22915	0.90349
FM_+NC_000913.2_0226438_18	rRNA	12.92591	97.10264	20.07368	81.79959	9.34116	96.37367	27.71167	7.93275	1.80048	21.35557	6.77815	10.68018	129.46156	5.81877	85.71566	27.1046
FM_+NC_000913.2_0226450_45	rRNA	22.45878	33.10317	11.50055	63.4029	0.88124	13.50341	26.68531	14.76373	52.5739	24.14976	6.316	3.29635	68.74333	29.2555	49.37222	13.25114
FM_+NC_000913.2_0226468_22	rRNA	14.70323	273.16247	7.73673	309.95146	4.05371	1098.21587	170.11887	5.94956	3.60095	65.06464	14.32654	1.84596	742.24627	5.17224	317.26222	14.45578
FM_+NC_000913.2_0226515_24	rRNA	27.46757	560.54705	83.64033	335.90394	3.17247	812.23949	74.92415	5.06814	3.24086	144.49938	21.41278	4.21933	325.09236	5.98041	508.57957	61.88883
FM_+NC_000913.2_0226552_20	rRNA	32.79951	441.37563	8.15493	454.82544	3.34872	232.33268	46.18612	13.4416	1.44038	48.09993	4.00527	1.45039	24.07531	1.93959	370.06306	9.03487
FM_+NC_000913.2_0226557_22	rRNA	9.53286	114.75766	29.48322	125.656	5.28745	78.06082	18.98763	4.18673	0.90024	18.56138	8.01054	4.21933	7.87369	1.45469	65.25819	14.60637
FM_+NC_000913.2_0226609_71	rRNA	306.99048	2401.08343	13.59155	1254.09614	16.39108	428.40963	1137.20484	204.70897	198.41245	129.73011	135.40886	23.20631	381.87375	150.47994	416.92096	10.99242
FM_+NC_000913.2_0226738_45	rRNA	2.42361	1.71646	14.63706	3.94215	58.51441	33.66604	46.44271	0.0	0.18005	0.59875	111.06916	681.5536	11.65911	0.64653	2.85719	16.11218
FM_+NC_000913.2_0226790_85	rRNA	100.01427	43.40194	9.82774	37.28616	6.34494	17.75791	15.13878	82.85315	88.94351	59.47627	18.6399	112.2078	21.80405	46.06529	31.88622	9.63719
FM_+NC_000913.2_0226811_22	rRNA	17.61156	188.32027	5.01842	287.94113	48.29201	204.21599	117.51801	15.42479	1.44038	19.16014	8.31863	1.18669	7.1166	5.33388	176.91712	6.02324
FM_+NC_000913.2_0226883_43	rRNA	61.72124	28.68942	815.075	72.7655	1663.95949	932.84531	936.55182	12.78054	5.40143	10.57799	1472.39808	14463.20303	499.97903	17.94122	52.80084	1345.8938
FM_+NC_000913.2_0226886_40	rRNA	106.47722	38.98818	1205.67533	97.23967	2346.39262	1254.33751	1567.76209	30.18851	13.50357	15.96678	1998.78271	17133.90689	749.36287	29.41713	59.77238	1951.53096
FM_+NC_000913.2_0226887_37	rRNA	75.77818	40.70464	1547.76427	74.73657	1649.33089	1308.72111	1070.23497	24.90001	11.88314	13.77135	816.6125	8607.56449	571.90212	27.15428	56.22947	2276.9367
FM_+NC_000913.2_0226928_35	rRNA	0.6463	44.13756	6.90033	20.53203	22.20728	877.90677	35.92254	0.66106	0.0	3.59253	27.42068	58.01578	5.14818	0.0	10.51445	6.17382
FM_+NC_000913.2_0227011_45	rRNA	67.86105	182.68047	21.74649	862.6736	11.10364	56.78832	75.43732	50.24074	145.6585	201.38105	25.88019	65.1359	97.8154	64.81467	197.71745	27.25518
FM_+NC_000913.2_0227062_47	rRNA	10.82545	14.95773	4.80932	16.58988	22.20728	7.39913	13.34266	6.83098	5.76152	9.1809	5.85385	34.94132	5.14818	6.4653	13.25735	4.96918
FM_+NC_000913.2_0227129_46	rRNA	0.16157	2.6973	3.55471	3.94215	2.81997	9.43389	5.38838	0.88142	0.0	0.99792	2.15668	8.43866	1.21134	0.0	2.7429	10.69126
FM_+NC_000913.2_0227194_44	rRNA	10.34073	26.72775	0.2091	13.30475	0.52874	11.46865	47.72565	8.1531	8.28219	2.99377	6.316	0.65927	0.9085	12.44571	8.68585	0.30116
FM_+NC_000913.2_0227223_28	rRNA	0.32315	6.13022	1.88191	7.8843	0.70499	21.64246	1.53954	0.44071	0.18005	2.99377	0.77024	4.35118	2.72551	0.0	5.37151	1.50581
FM_+NC_000913.2_0227245_28	rRNA	16.80369	449.71273	2.71831	934.2893	3.70121	613.2029	69.53577	8.81416	2.88076	85.82146	42.51746	4.21933	62.08098	6.30367	528.80846	2.55988
FM_+NC_000913.2_0227262_27	rRNA	158.50403	105.43973	66.28496	198.91427	160.91463	255.63994	613.76218	24.0186	10.44276	83.82561	45.59843	20.30552	213.34659	11.63755	59.42952	116.70035
FM_+NC_000913.2_0227265_24	rRNA	77.71706	284.93249	39.72916	374.99692	95.35029	549.75536	293.53843	13.22125	5.04133	82.6281	43.2877	16.08619	101.29799	6.9502	124.45913	68.5144
FM_+NC_000913.2_0227514_20	rRNA	555.16805	727.53416	15.68256	796.97112	48.82076	595.81494	308.93381	131.5514	37.80999	216.15032	120.31208	75.55237	263.91988	18.58775	530.86564	19.42496
FM_+NC_000913.2_0227514_75	rRNA	12.60277	12.75085	6.48213	10.01963	43.88581	32.92613	15.90855	6.61062	3.06081	4.19128	22.95327	132.24962	4.54251	1.29306	5.71438	3.31278
FM_+NC_000913.2_0227544_45	rRNA	198.57437	13.97689	9.61864	19.875	53.93196	56.41837	26.42872	40.3248	12.60333	13.1726	4.31337	173.25623	110.2316	7.75836	12.68592	8.58312
FM_+NC_000913.2_0227629_28	rRNA	67.37633	95.14097	25.7194	123.52067	73.31926	68.62693	94.16836	16.96727	1.98052	28.34104	34.04478	69.75079	21.95547	2.90939	84.45849	12.79939
FM_+NC_000913.2_0227629_31	rRNA	7.59398	23.54003	16.93717	29.40186	60.45314	23.67722	31.8171	3.30531	1.26033	7.78381	21.10468	59.86174	14.38462	2.10122	18.97173	13.85346
FM_+NC_000913.2_0227637_24	rRNA	7.10925	29.91546	9.20044	43.19938	1.93873	32.74115	7.18451	4.40708	1.80048	11.37633	1.38644	4.61489	103.87208	2.74775	24.68611	15.05811
FM_+NC_000913.2_0227673_19	rRNA	37.96988	146.63479	15.26436	225.52377	20.44479	468.54991	106.99784	18.06904	3.781	43.11031	14.78868	14.24024	205.17007	8.24326	168.8027	41.10864
FM_+NC_000913.2_0227674_35	rRNA	6.94768	51.24861	9.61864	40.57128	214.84659	335.36557	182.69175	2.8646	2.70071	43.50948	81.1837	223.22891	57.68989	2.74775	71.08685	18.37089
FM_+NC_000913.2_0227727_48	rRNA	150.42534	109.11786	24.04659	77.20042	2282.76701	435.25382	93.91177	70.29296	49.51309	64.2663	36.35551	960.16122	89.7903	33.45795	89.48715	26.65285
FM_+NC_000913.2_0227790_23	rRNA	118.59527	61.79259	32.82883	117.11468	307.90565	46.05958	152.1576	16.08585	6.12162	20.75682	39.89863	1388.9506	77.67694	10.18285	34.51484	23.79181
FM_+NC_000913.2_0227832_114	rRNA	21.32776	24.27566	203.4551	16.42562	57.63317	104.14275	11.03335	5.2885	18.905	7.78381	8.01054	171.80583	12.4162	11.47591	8.2287	41.10864
FM_+NC_000913.2_0227841_101	rRNA	22.2972	13.24127	129.85161	8.70558	90.94408	40.88019	25.91554	9.47523	12.96343	3.9917	15.40488	155.58778	15.44454	20.68897	6.05724	91.85447
FM_+NC_000913.2_0227861_82	rRNA	8.56342	3.18771	9.61864	2.13533	257.49866	4.06952	20.27057	5.50885	8.46224	2.39502	49.14156	936.55934	1.96842	7.59673	3.20005	10.69126
FM_+NC_000913.2_0227968_26	rRNA	6.30138	64.9803	34.91984	55.5186	51.64073	34.036	54.65357	0.0	1.26033	11.97509	19.71824	93.35267	25.43806	0.32327	44.45785	37.19353
FM_+NC_000913.2_0227971_21	rRNA	9.20971	112.06037	63.14845	104.79546	22.55977	77.69086	41.56751	2.8646	0.3601	23.35142	12.78605	43.77555	29.52632	1.93959	87.42997	72.88125
FM_+NC_000913.2_0227974_21	rRNA	3.7162	40.70464	42.44747	39.75	25.02725	42.36002	27.45508	0.22035	0.54014	7.98339	12.78605	51.55494	35.12875	0.80816	23.08608	63.09348
FM_+NC_000913.2_0228035_72	rRNA	14.21851	3391.23609	25.0921	1304.19428	25.02725	374.39598	678.67933	7.05133	5.76152	184.21676	101.82623	27.03008	189.72554	3.39428	715.89717	12.49823
FM_+NC_000913.2_0228156_18	rRNA	136.04525	795.21176	37.42905	581.95974	14.6286	268.03348	150.10488	218.81163	211.19583	44.10824	9.70507	11.73501	60.41539	248.26766	205.83186	46.9813
FM_+NC_000913.2_0228196_33	rRNA	41.20135	233.43867	168.95346	287.61262	100.46149	303.54931	728.71429	19.39116	5.04133	81.43059	160.98096	201.47299	885.78962	8.56653	153.14531	231.89488
FM_+NC_000913.2_0228208_37	rRNA	258.35673	171.89129	19.44638	321.61365	43.53331	165.55553	144.20332	175.40187	43.93161	85.2227	63.93024	359.03859	151.41703	86.15017	250.63258	12.49823
FM_+NC_000913.2_0228262_45	rRNA	109.7087	96.36701	50.3933	176.24691	5.99244	173.13964	84.93114	53.32569	34.029	151.88402	31.58	17.66844	887.90946	22.14367	198.97461	71.97776
FM_+NC_000913.2_0228371_70	rRNA	56.22773	379.33783	156.40741	323.58473	215.19908	383.27493	3790.85387	18.06904	37.26985	363.44389	9778.70741	956.33745	340.08265	14.3853	598.29529	37.79585
FM_+NC_000913.2_0228410_81	rRNA	3.0699	20.35232	39.72916	33.0155	354.08268	40.88019	283.01826	2.20354	0.72019	9.1809	495.72892	861.7981	32.55466	0.32327	18.51458	16.26276
FM_+NC_000913.2_0228561_88	rRNA	50.57264	56.64321	4369.78895	77.20042	2053.29182	4614.46741	1791.25158	20.05222	61.39623	53.88789	2291.78345	3666.86124	3893.84031	28.2857	109.71604	3688.78502
FM_+NC_000913.2_0228670_38	intergenic	1298.89288	1082.84155	0.6273	909.48662	0.52874	2.95965	11.80312	1051.0891	914.28168	1310.07452	2.77288	0.26371	4.69393	240.9942	760.5836	0.30116
FM_+NC_000913.2_0228678_26	intergenic	254.64052	324.90151	0.2091	469.44424	0.3525	0.92489	2.82248	222.3373	276.37306	266.44569	0.3081	0.13185	3.63401	215.94114	247.20396	0.0
FM_+NC_000913.2_0228725_24	intergenic	28.27544	8.5823	0.0	47.30579	0.0	0.0	0.51318	14.10266	7.38195	10.77758	0.0	0.0	0.15142	5.65714	13.02878	0.0
FM_+NC_000913.2_0228755_108	rRNA	293.57984	467.12254	254.2666	46.81302	75.96299	7468.6818	789.7826	707.33669	62.65656	205.17316	922.1359	114.97674	4758.73438	50.75263	110.28748	117.60383
FM_+NC_000913.2_0228755_120	rRNA	877.02333	503.41343	7675.88202	501.80271	2766.74464	1036.24815	1887.72925	1721.62665	3678.19229	1667.93004	1358.24795	3361.3554	1097.62204	1801.88014	1718.31321	1506.26267
FM_+NC_000913.2_0228755_57	rRNA	2741.10184	1158.85624	370.31755	473.38639	261.90486	2942.07906	371.02848	5059.33034	510.61498	775.1873	148.81111	451.07272	611.42196	860.53192	841.49918	105.70793
FM_+NC_000913.2_0228793_82	rRNA	3064.73444	373.20762	1641.02324	1986.67882	988.75254	2417.8507	3895.02922	5168.40563	10797.63425	20823.07967	1657.87279	1671.6457	15490.41629	7213.98587	14653.37731	1444.97616
FM_+NC_000913.2_0228844_31	rRNA	7926.17105	318.52608	5602.85648	5054.82051	3614.8511	4529.37741	6050.89454	7732.22569	17439.04984	39104.64669	1667.88596	3502.96665	44917.55873	12101.59384	16376.03345	1886.93167
FM_+NC_000913.2_0228848_28	rRNA	4819.10424	1981.28616	2782.71372	7477.92807	1832.27655	5777.0557	8141.07293	9039.58662	11541.5909	56957.90477	3314.05105	4554.50273	48942.07193	8721.85633	24635.59417	2170.77703
FM_+NC_000913.2_0228879_34	intergenic	62.04439	18.14544	0.2091	17.73967	0.0	0.0	0.25659	38.12126	44.29171	14.3701	0.0	0.0	0.45425	38.95345	12.8002	0.30116
FM_+NC_000913.2_0228894_21	intergenic	0.80787	3.92334	0.0	7.39153	0.0	0.18498	0.0	0.0	0.3601	8.18298	0.0	0.0	0.0	0.64653	13.60022	0.0
FM_+NC_000913.2_0228927_34	tRNA	656.15176	51.73903	10349.44511	81.30682	2615.34741	431.1843	441.07742	858.0589	335.42867	105.38077	129.55501	1214.37584	248.32393	531.1247	155.20248	9773.91755
FM_+NC_000913.2_0228933_71	tRNA	6865.43816	676.77597	11821.09668	845.09818	13761.99017	85.27497	969.65187	7982.54795	10144.78167	2473.8534	270.50963	14661.77523	956.8042	23064.97097	5138.36793	4336.88604
FM_+NC_000913.2_0228973_31	tRNA	3371.40177	40.21422	3464.8006	1051.07547	2724.62131	339.25011	773.87405	5761.81924	10178.81067	3653.79864	141.10867	1574.73297	1345.94597	4101.26541	1148.24694	4905.32967
FM_+NC_000913.2_0228983_21	tRNA	10106.61133	50.51299	12987.25196	1937.73047	5774.59685	698.66285	1406.62386	9661.20556	19680.10224	5754.02932	197.02837	3657.10404	4758.28013	12210.04931	3156.39336	9937.44861
FM_+NC_000913.2_0229007_25	intergenic	4.68564	0.73563	0.0	3.61364	0.0	0.0	0.0	3.30531	1.62043	1.39709	0.0	0.0	0.0	2.42449	5.02865	0.0
FM_+NC_000913.2_0231062_20	intergenic	2.26204	0.0	16.72807	0.16426	14.80485	0.18498	1.79613	0.44071	0.0	0.0	1.69454	6.85641	0.75709	0.32327	0.11429	0.90349
FM_+NC_000913.2_0231062_29	intergenic	0.32315	0.49042	1.67281	0.82128	4.58245	0.55493	0.51318	0.22035	0.0	0.19958	0.46215	3.03264	0.0	0.32327	0.45715	0.30116
FM_+NC_000913.2_0231137_29	protein_coding	0.16157	0.0	0.4182	0.16426	0.0	0.73991	0.0	0.0	0.0	0.0	0.15405	0.0	2.11984	0.16163	0.22858	1.65639
FM_+NC_000913.2_0234287_33	antisense_protein_coding	1.45417	0.49042	0.0	0.98554	3.52496	0.0	1.02636	2.64425	0.0	0.0	0.15405	3.95562	0.0	0.16163	0.34286	0.0
FM_+NC_000913.2_0236026_64	protein_coding	0.16157	0.49042	0.0	0.65702	0.3525	0.18498	0.0	0.44071	0.54014	2.39502	0.0	0.0	8.9336	0.64653	4.80008	0.0
FM_+NC_000913.2_0236529_28	protein_coding	0.32315	0.24521	0.0	0.16426	0.0	0.0	0.0	2.20354	1.98052	0.59875	0.0	0.0	0.15142	1.61633	0.80001	0.0
FM_+NC_000913.2_0236911_19	intergenic	0.48472	0.24521	0.0	3.28512	0.0	0.0	0.0	0.0	0.0	0.99792	0.0	0.0	0.15142	0.0	5.02865	0.0
FM_+NC_000913.2_0236930_34	tRNA	657.92907	51.73903	10364.70947	81.63533	2617.81489	431.36928	441.33401	860.70315	335.96881	105.97952	129.70906	1215.16696	249.08101	532.25613	155.54535	9786.11462
FM_+NC_000913.2_0236936_71	tRNA	6865.43816	676.77597	11821.09668	845.09818	13761.99017	85.27497	969.65187	7982.54795	10144.78167	2473.8534	270.50963	14661.77523	956.8042	23064.97097	5138.36793	4336.88604
FM_+NC_000913.2_0236976_31	tRNA	3371.40177	40.21422	3464.8006	1051.07547	2724.62131	339.25011	773.87405	5761.81924	10178.81067	3653.79864	141.10867	1574.73297	1345.94597	4101.26541	1148.24694	4905.32967
FM_+NC_000913.2_0236986_21	tRNA	10106.61133	50.51299	12987.25196	1937.73047	5774.59685	698.66285	1406.62386	9661.20556	19680.10224	5754.02932	197.02837	3657.10404	4758.28013	12210.04931	3156.39336	9937.44861
FM_+NC_000913.2_0237009_31	intergenic	66.40689	0.0	2.30011	2.6281	0.17625	0.55493	0.51318	29.96816	15.124	0.79834	0.0	0.0	0.9085	88.41303	4.91436	2.71046
FM_+NC_000913.2_0237016_24	intergenic	3.7162	0.49042	1.0455	3.77789	0.17625	0.0	0.25659	5.94956	1.08029	0.0	0.0	0.0	0.0	6.4653	2.05718	0.75291
FM_+NC_000913.2_0240332_57	protein_coding	0.16157	0.24521	0.0	0.0	0.0	0.0	0.25659	0.22035	0.0	0.0	0.6162	0.0	1.96842	0.4849	1.14288	0.0
FM_+NC_000913.2_0240815_40	protein_coding	0.32315	0.49042	0.0	0.49277	0.17625	0.0	0.0	0.88142	0.18005	0.59875	0.0	0.0	0.45425	0.64653	1.14288	0.0
FM_+NC_000913.2_0243520_33	protein_coding	1.29259	1.96167	0.0	0.16426	0.0	0.0	0.51318	6.16992	0.18005	0.19958	0.0	0.0	0.15142	1.77796	0.9143	0.0
FM_+NC_000913.2_0243620_29	protein_coding	1.77731	0.24521	0.0	0.32851	0.0	0.0	0.0	0.22035	0.90024	0.59875	0.0	0.0	0.0	0.32327	0.45715	0.0
FM_+NC_000913.2_0243669_66	protein_coding	2.42361	0.98083	0.0	0.65702	0.0	0.0	0.0	1.10177	0.0	0.19958	0.0	0.13185	0.0	0.16163	0.0	0.0
FM_+NC_000913.2_0244120_144	protein_coding;repeat_region	6.78611	0.49042	0.0	0.65702	0.0	0.0	0.0	4.40708	3.96105	0.79834	0.0	0.13185	0.0	1.13143	0.22858	0.15058
FM_+NC_000913.2_0244220_49	repeat_region	2.90833	3.43292	0.2091	1.64256	0.17625	0.0	0.0	3.08496	2.52067	1.79626	0.0	0.13185	0.75709	1.13143	0.9143	0.0
FM_+NC_000913.2_0244281_24	intergenic	1.61574	1.22604	0.0	1.31405	0.0	0.0	0.0	0.88142	0.90024	1.59668	0.0	0.0	1.05992	0.9698	2.97148	0.0
FM_+NC_000913.2_0244281_31	intergenic	4.84722	0.49042	0.0	0.16426	0.0	0.0	0.0	0.44071	0.0	0.19958	0.0	0.0	0.15142	0.16163	0.0	0.0
FM_+NC_000913.2_0244942_36	protein_coding	0.16157	0.24521	0.0	0.0	0.0	0.0	0.0	2.4239	0.54014	0.19958	0.0	0.0	0.0	0.9698	0.57144	0.0
FM_+NC_000913.2_0245130_51	antisense_protein_coding	1.13102	0.0	0.0	0.65702	0.0	0.0	0.0	2.20354	0.72019	0.99792	0.0	0.0	0.15142	0.9698	0.45715	0.0
FM_+NC_000913.2_0247468_23	repeat_region	13.08749	0.49042	0.0	3.12087	0.0	0.0	0.25659	8.37346	0.3601	0.79834	0.0	0.0	0.9085	0.64653	0.57144	0.0
FM_+NC_000913.2_0248309_25	repeat_region	5.65509	0.49042	0.2091	2.13533	0.17625	0.0	0.0	1.98319	0.54014	1.59668	0.0	0.0	0.15142	1.13143	1.60003	0.0
FM_+NC_000913.2_0250882_49	protein_coding	2.26204	4.16855	0.0	0.98554	0.0	0.73991	0.25659	4.40708	0.3601	2.19543	0.0	0.26371	0.45425	0.64653	0.68573	0.0
FM_+NC_000913.2_0253396_26	intergenic	0.6463	0.24521	0.2091	1.31405	0.0	0.18498	0.0	1.10177	0.72019	0.19958	0.0	0.0	1.66559	0.16163	0.68573	0.45174
FM_+NC_000913.2_0253396_30	intergenic	0.48472	1.96167	0.2091	4.27066	0.0	0.0	0.0	1.54248	2.88076	1.39709	0.0	0.0	0.75709	0.9698	1.25716	0.15058
FM_+NC_000913.2_0256447_22	intergenic	4.68564	9.07272	0.0	6.24174	0.0	0.0	0.25659	4.40708	2.88076	9.38048	0.0	0.0	0.0	3.07102	8.80014	0.0
FM_+NC_000913.2_0256501_43	protein_coding	6.62453	7.60147	0.2091	2.13533	0.70499	0.55493	3.33566	2.64425	0.90024	1.59668	1.38644	0.92298	1.21134	1.29306	3.42863	0.15058
FM_+NC_000913.2_0256508_34	protein_coding	6.78611	4.65896	0.0	1.80682	0.17625	0.36996	0.51318	4.18673	0.18005	0.79834	0.0	0.39556	3.93684	1.61633	4.68579	0.15058
FM_+NC_000913.2_0256834_100	protein_coding	2.42361	0.0	0.0	0.0	0.0	0.0	0.0	0.66106	1.44038	0.0	0.0	0.0	0.0	0.32327	0.0	0.0
FM_+NC_000913.2_0257809_33	protein_coding	13.89536	46.09923	0.0	9.52686	7.22618	1.6648	11.54653	14.32302	2.34062	5.78796	2.92693	9.88905	5.2996	5.65714	16.57169	0.0
FM_+NC_000913.2_0257809_38	protein_coding	9.04814	12.75085	0.4182	2.79236	2.46748	2.03476	64.14739	13.4416	4.50119	9.77965	17.56156	2.10966	20.13846	8.72816	16.45741	0.90349
FM_+NC_000913.2_0257809_43	protein_coding	14.05693	129.47018	0.0	32.52273	1.76248	12.94848	41.31092	18.7301	8.28219	28.93979	25.264	3.56006	94.02997	10.99102	59.88667	0.45174
FM_+NC_000913.2_0259701_90	protein_coding	0.16157	0.73563	0.0	0.16426	0.0	0.18498	0.0	0.0	0.0	0.0	0.0	0.0	1.66559	0.0	1.60003	0.0
FM_+NC_000913.2_0259749_37	protein_coding	3.0699	0.73563	0.0	0.16426	0.0	0.0	0.0	1.76283	0.3601	0.0	0.0	0.0	0.0	0.32327	0.22858	0.0
FM_+NC_000913.2_0259896_33	protein_coding	1.61574	1.22604	0.0	0.65702	0.0	0.0	0.0	2.64425	0.18005	0.19958	0.0	0.13185	0.15142	0.32327	0.22858	0.15058
FM_+NC_000913.2_0260452_40	protein_coding	2.90833	0.24521	0.0	0.0	0.0	0.0	0.0	0.22035	0.0	0.0	0.0	0.0	0.0	0.0	0.34286	0.0
FM_+NC_000913.2_0261005_42	protein_coding	0.80787	0.73563	0.0	0.16426	0.17625	0.0	0.0	2.4239	0.18005	0.0	0.0	0.0	0.15142	1.29306	1.25716	0.0
FM_+NC_000913.2_0262024_22	intergenic	6.46296	0.0	0.0	0.16426	0.17625	0.0	0.25659	2.8646	0.0	0.59875	0.0	0.0	0.15142	0.16163	0.11429	0.0
FM_+NC_000913.2_0262100_70	tRNA	8170.79399	262.6185	1164.27337	467.47316	4393.51576	19.05276	274.29422	2930.70965	11170.33277	3942.19865	64.39238	3244.40085	1151.98075	19582.27349	8096.81526	1059.03682
FM_+NC_000913.2_0262120_50	tRNA	4071.98636	483.79673	2952.08538	982.41637	4671.98795	135.95901	376.93003	6010.59903	4684.47829	3053.84678	57.76829	4527.6045	755.26814	7676.09346	1888.83022	3259.77949
FM_+NC_000913.2_0262129_41	tRNA	10593.11046	202.78758	5759.8912	4972.52815	6520.12684	384.93974	2055.53881	27407.64408	18059.67389	20703.92755	387.12454	9090.94146	4971.17247	18936.06639	6481.58942	12760.39235
FM_+NC_000913.2_0262133_37	tRNA	36085.76151	482.08027	27615.31806	7478.91361	31669.86733	734.91858	6558.68524	34033.25144	50475.26263	29549.72475	2090.74982	28523.59192	13015.0507	75646.15457	26476.19505	30330.94712
FM_+NC_000913.2_0267332_66	antisense_protein_coding	19.06572	2.45209	0.0	2.29959	0.17625	0.0	0.0	5.2885	4.50119	1.79626	0.0	0.0	0.60567	3.07102	0.9143	0.0
FM_+NC_000913.2_0267332_71	antisense_protein_coding	1.45417	0.24521	0.0	0.16426	0.0	0.0	0.0	1.76283	1.08029	0.39917	0.0	0.0	0.15142	1.77796	0.11429	0.0
FM_+NC_000913.2_0268349_41	intergenic	1.29259	3.18771	0.2091	1.80682	0.17625	0.36996	0.25659	0.88142	0.90024	0.19958	0.15405	0.13185	0.0	0.0	0.11429	0.0
FM_+NC_000913.2_0268349_55	intergenic	1.29259	0.98083	0.0	0.49277	0.17625	0.0	2.30931	0.88142	0.0	0.79834	0.3081	0.0	1.817	0.4849	1.14288	0.0
FM_+NC_000913.2_0273939_19	antisense_protein_coding	1.45417	0.0	0.2091	0.65702	0.3525	0.36996	3.07907	1.10177	0.72019	0.39917	0.46215	0.13185	1.36275	0.0	0.80001	0.30116
FM_+NC_000913.2_0276893_58	repeat_region	2.58518	0.0	0.0	0.0	0.0	0.0	0.0	1.54248	0.3601	0.0	0.0	0.0	0.0	0.32327	0.0	0.0
FM_+NC_000913.2_0276907_20	repeat_region	0.32315	0.0	0.0	0.98554	0.0	0.0	0.0	0.22035	0.3601	0.39917	0.0	0.0	0.0	0.0	1.8286	0.0
FM_+NC_000913.2_0276953_18	repeat_region	8.40184	0.98083	0.0	1.97107	0.17625	0.0	0.0	5.06814	0.3601	0.39917	0.0	0.0	0.45425	0.80816	0.57144	0.0
FM_+NC_000913.2_0278454_27	antisense_protein_coding	2.90833	0.49042	0.0	0.0	0.0	0.0	0.0	8.81416	0.0	0.0	0.0	0.0	0.0	0.80816	0.11429	0.0
FM_+NC_000913.2_0278461_44	antisense_protein_coding	0.48472	5.39459	1.67281	0.32851	0.3525	0.36996	0.51318	3.08496	0.72019	0.79834	0.15405	0.39556	0.30283	0.9698	0.34286	0.30116
FM_+NC_000913.2_0278468_37	antisense_protein_coding	0.16157	0.24521	0.4182	0.32851	0.0	2.5897	0.25659	1.98319	0.0	0.0	0.15405	0.0	1.21134	0.16163	0.22858	0.75291
FM_+NC_000913.2_0278479_24	antisense_protein_coding	5.00879	0.98083	2.50921	0.32851	2.46748	0.55493	1.79613	16.3062	0.54014	0.0	0.77024	0.39556	0.9085	1.29306	0.80001	1.50581
FM_+NC_000913.2_0278481_25	antisense_protein_coding	1.13102	1.22604	1.2546	0.32851	0.88124	0.55493	0.51318	5.2885	0.90024	0.79834	0.0	0.13185	0.75709	1.61633	2.05718	0.90349
FM_+NC_000913.2_0278484_19	antisense_protein_coding	1.61574	0.24521	1.2546	0.16426	1.40999	2.21974	1.53954	4.84779	0.3601	0.39917	0.3081	0.26371	0.60567	0.32327	0.34286	1.05407
FM_+NC_000913.2_0281574_36	protein_coding	2.10046	0.0	0.0	0.16426	0.0	0.0	0.0	0.0	0.18005	0.79834	0.0	0.0	0.15142	0.0	0.0	0.0
FM_+NC_000913.2_0281710_46	protein_coding	1.13102	0.0	0.0	0.49277	0.0	0.0	0.0	0.22035	2.70071	0.79834	0.0	0.0	0.0	0.0	0.0	0.0
FM_+NC_000913.2_0282827_35	protein_coding	3.23148	0.0	0.0	0.98554	0.0	0.0	0.25659	0.22035	0.0	0.39917	0.0	0.0	0.0	0.0	0.0	0.0
FM_+NC_000913.2_0283402_79	protein_coding	5.97824	0.0	0.0	2.6281	0.0	0.0	0.0	0.22035	2.52067	1.79626	0.0	0.0	0.30283	0.64653	0.22858	0.0
FM_+NC_000913.2_0283473_61	protein_coding	2.90833	0.0	0.0	0.65702	0.0	0.0	0.0	0.0	0.72019	0.19958	0.0	0.0	0.30283	0.16163	0.0	0.0
FM_+NC_000913.2_0284128_114	protein_coding	2.42361	0.24521	0.0	0.16426	0.0	0.0	0.0	0.0	0.54014	0.0	0.0	0.0	0.0	0.16163	0.0	0.0
FM_+NC_000913.2_0284263_45	protein_coding	1.77731	0.0	0.0	0.65702	0.0	0.0	0.0	0.0	0.90024	0.39917	0.0	0.0	0.0	0.0	0.0	0.0
FM_+NC_000913.2_0285863_18	protein_coding	0.16157	0.73563	0.0	0.0	0.0	0.18498	0.25659	9.03452	0.0	0.0	0.0	0.0	0.45425	4.52571	1.25716	0.0
FM_+NC_000913.2_0288465_31	intergenic	0.48472	0.0	0.0	0.82128	0.0	0.0	0.0	0.66106	0.0	0.59875	0.0	0.0	1.817	1.77796	0.22858	0.0
FM_+NC_000913.2_0288473_23	intergenic	1.61574	0.24521	0.0	1.14979	0.0	0.0	0.0	0.22035	0.18005	0.19958	0.0	0.0	0.15142	0.16163	0.68573	0.0
FM_+NC_000913.2_0289778_26	pseudogene	0.0	0.0	0.6273	0.0	0.88124	0.0	0.51318	0.22035	0.18005	0.0	0.77024	3.42821	0.0	0.0	0.11429	0.0
FM_+NC_000913.2_0291111_32	pseudogene	2.10046	0.49042	0.0	0.16426	0.0	0.0	0.0	1.10177	0.18005	0.0	0.0	0.13185	0.0	0.0	0.0	0.15058
FM_+NC_000913.2_0291111_58	pseudogene	1.93889	0.24521	0.0	0.32851	0.0	0.0	0.0	0.66106	0.18005	0.0	0.0	0.0	1.21134	0.0	0.11429	0.0
FM_+NC_000913.2_0295128_29	antisense_protein_coding	0.48472	0.24521	0.0	0.32851	0.0	0.0	0.0	3.96637	0.90024	0.39917	0.0	0.0	0.0	1.45469	0.68573	0.0
FM_+NC_000913.2_0296430_48	ncRNA	2699.25419	222.15907	1701.66248	476.83577	3577.31023	74.91619	453.13713	3346.95856	2928.47411	1862.32562	52.68468	2632.46619	504.67296	4872.09124	1413.96548	2204.80836
FM_+NC_000913.2_0296437_41	ncRNA	10593.11046	202.78758	5759.8912	4972.52815	6520.12684	384.93974	2055.53881	27407.64408	18059.67389	20703.92755	387.12454	9090.94146	4971.17247	18936.06639	6481.58942	12760.39235
FM_+NC_000913.2_0296441_37	ncRNA	36085.76151	482.08027	27615.31806	7478.91361	31669.86733	734.91858	6558.68524	34033.25144	50475.26263	29549.72475	2090.74982	28523.59192	13015.0507	75646.15457	26476.19505	30330.94712
FM_+NC_000913.2_0302374_30	protein_coding	0.80787	3.43292	0.0	1.14979	0.0	0.0	0.0	5.94956	0.18005	0.19958	0.0	0.0	1.21134	1.29306	1.02859	0.0
FM_+NC_000913.2_0302445_37	protein_coding	0.16157	4.16855	0.0	0.49277	0.0	0.0	0.0	1.98319	0.18005	0.39917	0.0	0.0	0.15142	0.4849	0.80001	0.0
FM_+NC_000913.2_0302775_98	protein_coding	0.0	0.98083	0.0	0.16426	0.0	0.0	0.0	0.44071	0.0	0.0	0.0	0.0	0.45425	0.0	1.25716	0.0
FM_+NC_000913.2_0302781_23	protein_coding	0.32315	0.24521	0.0	0.32851	0.0	0.0	0.0	1.54248	0.18005	0.0	0.0	0.0	1.66559	0.80816	2.05718	0.0
FM_+NC_000913.2_0307026_36	antisense_protein_coding	0.16157	0.0	0.0	0.0	0.17625	0.0	0.0	2.20354	0.18005	0.0	0.0	0.0	0.0	0.0	0.0	0.0
FM_+NC_000913.2_0309409_33	antisense_protein_coding	5.97824	2.9425	0.0	0.82128	0.0	0.18498	0.0	3.30531	0.18005	0.0	0.15405	0.13185	0.15142	0.80816	0.0	0.0
FM_+NC_000913.2_0312031_44	intergenic	0.6463	1.22604	5.43662	0.0	0.0	0.0	0.0	18.28939	0.0	0.0	0.15405	0.0	0.30283	1.13143	0.11429	0.15058
FM_+NC_000913.2_0312178_43	intergenic	0.0	10.78918	0.0	0.0	0.0	0.0	0.0	4.18673	0.0	0.0	0.0	0.0	1.05992	0.4849	1.60003	0.0
FM_+NC_000913.2_0314606_37	protein_coding	1.13102	0.24521	0.0	0.0	0.0	0.0	0.0	0.44071	0.72019	0.99792	0.0	0.0	0.30283	2.58612	0.80001	0.0
FM_+NC_000913.2_0314620_22	protein_coding	5.49351	0.24521	0.0	0.16426	0.0	0.0	0.25659	1.76283	1.44038	0.59875	0.0	0.0	0.30283	2.26286	0.22858	0.0
FM_+NC_000913.2_0314642_84	protein_coding	0.0	0.0	0.0	0.32851	0.0	0.0	0.0	1.32212	3.4209	3.39294	0.0	0.0	0.60567	2.90939	0.80001	0.0
FM_+NC_000913.2_0315059_49	protein_coding	2.10046	1.22604	0.0	0.49277	0.0	0.0	0.25659	2.64425	2.16057	0.19958	0.0	0.0	0.60567	0.80816	1.02859	0.0
FM_+NC_000913.2_0315060_45	protein_coding	1.61574	0.98083	0.0	1.64256	0.0	0.0	0.76977	2.4239	2.34062	1.99585	0.0	0.13185	0.45425	2.10122	1.37145	0.0
FM_+NC_000913.2_0315593_42	protein_coding	2.10046	0.24521	0.0	0.16426	0.0	0.0	0.0	0.44071	0.54014	0.0	0.0	0.13185	0.0	0.0	0.11429	0.0
FM_+NC_000913.2_0321930_22	protein_coding	6.78611	0.0	0.0	0.65702	0.0	0.0	0.0	0.0	0.0	0.0	0.0	0.0	0.15142	0.0	0.0	0.0
FM_+NC_000913.2_0322435_36	protein_coding	1.93889	0.98083	0.0	4.10641	0.0	0.0	0.25659	0.44071	0.90024	1.19751	0.0	0.0	0.15142	0.0	0.0	0.0
FM_+NC_000913.2_0322445_31	protein_coding	1.77731	0.0	0.0	0.82128	0.0	0.0	0.0	0.0	0.18005	0.79834	0.0	0.0	0.45425	0.16163	0.0	0.0
FM_+NC_000913.2_0328644_75	protein_coding	0.48472	0.0	0.0	0.16426	0.0	0.0	0.0	0.22035	1.08029	2.39502	0.0	0.0	0.15142	1.61633	1.71431	0.0
FM_+NC_000913.2_0328652_67	protein_coding	0.48472	2.9425	0.0	0.32851	0.17625	0.18498	0.25659	0.66106	1.98052	3.39294	0.0	0.13185	0.60567	2.26286	5.37151	0.0
FM_+NC_000913.2_0330321_71	protein_coding	3.0699	0.24521	0.0	0.32851	0.0	0.0	0.0	1.10177	0.18005	0.0	0.0	0.0	0.15142	0.16163	0.11429	0.0
FM_+NC_000913.2_0331905_93	protein_coding	0.32315	0.49042	0.0	0.49277	0.0	0.0	0.0	0.88142	3.06081	2.19543	0.0	0.0	0.0	1.29306	0.68573	0.0
FM_+NC_000913.2_0332071_51	protein_coding	3.7162	0.98083	0.0	0.65702	0.0	0.0	0.0	2.20354	0.3601	0.0	0.0	0.0	0.0	0.4849	0.22858	0.0
FM_+NC_000913.2_0338985_28	repeat_region	9.85601	1.96167	0.0	1.97107	0.3525	0.0	0.51318	7.71239	2.52067	1.79626	0.0	0.26371	2.27126	6.14204	2.97148	0.15058
FM_+NC_000913.2_0339041_19	repeat_region	2.74676	1.96167	0.0	2.29959	0.0	0.0	0.0	1.32212	0.3601	0.99792	0.0	0.0	0.15142	0.4849	2.05718	0.0
FM_+NC_000913.2_0339045_20	repeat_region	0.96944	0.49042	0.0	1.97107	0.0	0.0	0.0	0.88142	0.0	0.59875	0.15405	0.0	0.60567	0.4849	0.57144	0.15058
FM_+NC_000913.2_0339072_23	repeat_region	59.13606	22.06878	0.4182	32.19422	0.70499	0.36996	1.02636	24.45931	8.10214	15.96678	0.15405	0.0	3.33117	9.05143	39.4292	0.60232
FM_+NC_000913.2_0339078_28	repeat_region	9.85601	1.96167	0.0	1.97107	0.3525	0.0	0.51318	7.71239	2.52067	1.79626	0.0	0.26371	2.27126	6.14204	2.97148	0.15058
FM_+NC_000913.2_0339134_19	repeat_region	2.74676	1.96167	0.0	2.29959	0.0	0.0	0.0	1.32212	0.3601	0.99792	0.0	0.0	0.15142	0.4849	2.05718	0.0
FM_+NC_000913.2_0339227_19	repeat_region	2.74676	1.96167	0.0	2.29959	0.0	0.0	0.0	1.32212	0.3601	0.99792	0.0	0.0	0.15142	0.4849	2.05718	0.0
FM_+NC_000913.2_0339231_20	repeat_region	0.96944	0.49042	0.0	1.97107	0.0	0.0	0.0	0.88142	0.0	0.59875	0.15405	0.0	0.60567	0.4849	0.57144	0.15058
FM_+NC_000913.2_0339258_23	repeat_region	59.13606	22.06878	0.4182	32.19422	0.70499	0.36996	1.02636	24.45931	8.10214	15.96678	0.15405	0.0	3.33117	9.05143	39.4292	0.60232
FM_+NC_000913.2_0339264_28	repeat_region	9.85601	1.96167	0.0	1.97107	0.3525	0.0	0.51318	7.71239	2.52067	1.79626	0.0	0.26371	2.27126	6.14204	2.97148	0.15058
FM_+NC_000913.2_0340762_24	protein_coding	1.93889	0.24521	0.0	0.82128	0.0	0.0	0.0	2.4239	1.08029	0.79834	0.0	0.0	0.0	1.45469	0.22858	0.15058
FM_+NC_000913.2_0342061_64	protein_coding	0.0	1.47125	0.0	0.0	0.0	0.0	0.76977	0.66106	0.0	0.0	0.46215	0.0	0.75709	0.0	1.48574	0.0
FM_+NC_000913.2_0342078_47	protein_coding	0.0	0.98083	0.0	0.0	0.0	0.0	9.7504	0.66106	0.0	0.19958	1.84859	0.52742	0.60567	0.4849	0.9143	0.0
FM_+NC_000913.2_0342097_29	protein_coding	0.0	0.0	0.0	0.0	0.52874	0.36996	7.95428	0.0	0.0	0.0	0.77024	0.39556	0.60567	0.0	0.11429	0.0
FM_+NC_000913.2_0342497_22	protein_coding	0.0	0.24521	0.2091	0.0	0.0	0.0	0.0	0.0	0.0	0.39917	0.0	0.0	0.0	0.9698	1.94289	0.15058
FM_+NC_000913.2_0342497_32	protein_coding	0.16157	0.24521	0.0	0.0	0.0	0.0	0.0	2.64425	0.0	0.19958	0.0	0.0	0.15142	0.4849	0.0	0.0
FM_+NC_000913.2_0344514_25	intergenic	2.10046	0.24521	0.2091	0.32851	0.0	0.0	0.25659	1.10177	0.3601	0.19958	0.0	0.0	0.0	0.9698	0.34286	0.0
FM_+NC_000913.2_0345655_72	protein_coding	0.16157	0.0	0.0	0.0	0.0	0.55493	4.8752	0.0	0.0	0.19958	1.54049	0.0	3.78543	0.0	0.22858	0.0
FM_+NC_000913.2_0345655_76	protein_coding	0.0	2.6973	0.2091	0.16426	0.0	2.21974	1.02636	0.0	0.0	0.0	0.0	0.0	3.93684	0.0	1.94289	0.0
FM_+NC_000913.2_0345677_48	protein_coding	0.0	0.0	0.4182	0.0	0.0	0.18498	5.38838	0.0	0.0	0.0	0.6162	0.39556	1.05992	0.0	0.22858	0.30116
FM_+NC_000913.2_0346041_34	repeat_region	1.29259	0.98083	1.0455	0.65702	0.17625	0.18498	0.0	7.27169	0.3601	0.19958	0.0	0.0	0.0	0.9698	0.0	0.15058
FM_+NC_000913.2_0348138_18	protein_coding	0.6463	0.0	0.0	0.32851	0.0	0.0	0.0	2.4239	0.0	0.19958	0.0	0.0	1.05992	1.45469	1.37145	0.0
FM_+NC_000913.2_0349206_46	protein_coding	0.0	0.0	0.0	0.0	0.0	0.0	4.36202	0.0	0.0	0.0	0.0	0.0	0.15142	0.0	0.0	0.0
FM_+NC_000913.2_0353907_19	repeat_region	1.93889	0.0	0.0	0.82128	0.0	0.0	0.0	2.4239	0.18005	0.19958	0.0	0.0	0.15142	0.64653	0.0	0.15058
FM_+NC_000913.2_0354261_19	protein_coding	0.0	0.49042	0.0	0.0	0.0	0.0	0.0	0.22035	0.0	0.0	0.0	0.0	0.0	0.0	1.14288	0.0
FM_+NC_000913.2_0354644_41	protein_coding	0.0	1.96167	0.0	0.0	0.0	0.0	0.0	3.52567	0.0	0.0	0.0	0.0	0.0	0.0	1.02859	0.0
FM_+NC_000913.2_0354867_80	protein_coding	0.0	1.22604	0.0	0.0	0.0	0.0	0.0	0.88142	0.0	0.0	0.0	0.0	0.0	1.93959	0.80001	0.0
FM_+NC_000913.2_0355630_28	protein_coding	0.0	4.65896	0.0	0.0	0.0	0.0	0.0	0.22035	0.0	0.0	0.0	0.0	0.0	0.0	1.37145	0.0
FM_+NC_000913.2_0355686_74	protein_coding	0.48472	3.67813	0.0	0.16426	0.0	0.0	0.0	2.4239	0.0	0.0	0.0	0.0	0.0	1.61633	0.68573	0.0
FM_+NC_000913.2_0356262_23	protein_coding	0.0	0.24521	0.0	0.0	0.0	0.0	0.0	0.0	0.0	0.0	0.0	0.0	0.0	0.0	1.71431	0.0
FM_+NC_000913.2_0356481_59	protein_coding	0.0	0.24521	0.0	0.0	0.0	0.0	0.0	2.4239	0.0	0.0	0.0	0.0	0.0	0.32327	0.0	0.0
FM_+NC_000913.2_0356583_39	protein_coding	0.0	0.0	0.0	0.16426	0.0	0.0	0.0	2.4239	0.0	0.0	0.0	0.0	0.0	0.16163	0.0	0.0
FM_+NC_000913.2_0356702_27	repeat_region	5.65509	22.31399	1.88191	7.8843	2.46748	0.18498	0.25659	26.22214	2.34062	8.58215	0.0	0.52742	0.9085	62.87508	35.65771	1.35523
FM_+NC_000913.2_0356705_24	repeat_region	68.8305	43.64715	0.4182	57.16116	1.40999	0.92489	1.53954	37.68055	9.36247	31.73398	0.15405	0.39556	4.23968	26.18448	75.42978	0.75291
FM_+NC_000913.2_0356712_26	repeat_region	9.37129	2.45209	0.0	2.46384	0.3525	0.18498	0.51318	7.71239	1.26033	3.19336	0.0	0.13185	2.27126	6.14204	4.22864	0.15058
FM_+NC_000913.2_0356729_31	repeat_region	176.27717	545.0989	0.6273	76.54339	3.87746	0.73991	10.77676	2218.30482	10.08267	13.77135	0.3081	1.97781	0.30283	122.51751	366.63444	0.45174
FM_+NC_000913.2_0356771_48	repeat_region	8.24027	36.29089	0.0	3.94215	0.3525	0.0	0.76977	63.24163	1.26033	0.79834	0.0	0.26371	0.15142	13.41551	16.80027	0.0
FM_+NC_000913.2_0356902_27	repeat_region	5.65509	22.31399	1.88191	7.8843	2.46748	0.18498	0.25659	26.22214	2.34062	8.58215	0.0	0.52742	0.9085	62.87508	35.65771	1.35523
FM_+NC_000913.2_0356905_24	repeat_region	68.8305	43.64715	0.4182	57.16116	1.40999	0.92489	1.53954	37.68055	9.36247	31.73398	0.15405	0.39556	4.23968	26.18448	75.42978	0.75291
FM_+NC_000913.2_0356912_26	repeat_region	9.37129	2.45209	0.0	2.46384	0.3525	0.18498	0.51318	7.71239	1.26033	3.19336	0.0	0.13185	2.27126	6.14204	4.22864	0.15058
FM_+NC_000913.2_0356929_31	repeat_region	176.27717	545.0989	0.6273	76.54339	3.87746	0.73991	10.77676	2218.30482	10.08267	13.77135	0.3081	1.97781	0.30283	122.51751	366.63444	0.45174
FM_+NC_000913.2_0356967_19	repeat_region	2.74676	1.96167	0.0	2.29959	0.0	0.0	0.0	1.32212	0.3601	0.99792	0.0	0.0	0.15142	0.4849	2.05718	0.0
FM_+NC_000913.2_0356971_48	repeat_region	0.48472	6.13022	0.0	0.16426	0.0	0.0	0.0	8.1531	0.18005	0.19958	0.0	0.0	0.0	0.4849	1.60003	0.0
FM_+NC_000913.2_0360427_18	repeat_region	1.93889	0.24521	0.0	0.0	0.0	0.18498	0.0	1.10177	0.0	0.0	0.0	0.0	0.0	0.0	0.22858	0.0
FM_+NC_000913.2_0365545_24	intergenic	0.48472	0.0	0.0	0.0	0.0	0.0	0.0	2.8646	0.3601	0.0	0.0	0.0	0.15142	2.74775	0.34286	0.0
FM_+NC_000913.2_0365552_24	intergenic	0.80787	0.73563	0.0	0.65702	0.0	0.0	0.0	3.08496	0.18005	0.19958	0.0	0.0	0.15142	4.20245	0.45715	0.0
FM_+NC_000913.2_0365632_19	intergenic	0.48472	0.24521	0.0	0.16426	0.0	0.55493	0.25659	9.03452	0.0	0.19958	0.0	0.0	0.15142	3.23265	1.37145	0.0
FM_+NC_000913.2_0365667_34	antisense_protein_coding	2.58518	0.49042	0.2091	0.16426	0.0	0.0	0.51318	10.79735	6.30167	1.19751	0.46215	0.0	1.05992	15.19346	2.85719	0.0
FM_+NC_000913.2_0365672_23	antisense_protein_coding	2.74676	0.49042	0.2091	0.49277	0.0	0.18498	0.51318	22.47612	2.34062	0.79834	0.0	0.0	0.75709	22.95183	2.17146	0.15058
FM_+NC_000913.2_0365701_20	antisense_protein_coding	3.87777	0.98083	0.0	0.49277	0.0	1.10987	0.25659	16.74691	6.12162	1.59668	0.0	0.0	4.08826	14.8702	1.60003	0.15058
FM_+NC_000913.2_0365701_33	antisense_protein_coding	0.80787	1.96167	0.0	0.32851	0.3525	0.0	0.76977	29.08674	3.96105	2.39502	0.0	0.0	1.817	13.73877	1.02859	0.30116
FM_+NC_000913.2_0365713_21	antisense_protein_coding	0.6463	1.71646	0.0	0.0	0.0	0.36996	0.0	1.54248	1.08029	0.39917	0.0	0.0	0.60567	2.10122	2.7429	0.15058
FM_+NC_000913.2_0365734_25	antisense_protein_coding	0.48472	0.49042	0.0	0.16426	0.0	0.18498	0.25659	3.52567	0.18005	0.19958	0.0	0.0	0.30283	9.53632	0.80001	0.0
FM_+NC_000913.2_0365759_25	antisense_protein_coding	6.62453	2.45209	0.2091	3.28512	0.0	1.84978	2.30931	61.69915	10.80286	8.98132	0.15405	0.0	9.08502	42.34774	6.28581	0.45174
FM_+NC_000913.2_0365759_30	antisense_protein_coding	0.80787	0.49042	0.0	0.82128	0.0	0.0	0.25659	14.32302	2.16057	0.59875	0.0	0.0	0.45425	37.01386	1.02859	0.30116
FM_+NC_000913.2_0365784_29	antisense_protein_coding	1.61574	1.47125	0.0	0.16426	0.0	0.55493	0.25659	5.2885	0.72019	2.5946	0.0	0.0	1.05992	13.73877	2.51433	0.30116
FM_+NC_000913.2_0365784_62	antisense_protein_coding	0.0	0.0	0.0	0.0	0.0	0.36996	0.25659	3.74602	13.14347	0.39917	0.0	0.0	0.15142	1.61633	0.22858	0.0
FM_+NC_000913.2_0365786_22	antisense_protein_coding	2.90833	2.45209	0.0	0.49277	0.0	1.10987	0.51318	13.00089	4.50119	1.39709	0.0	0.0	1.51417	20.68897	1.25716	0.0
FM_+NC_000913.2_0365786_36	antisense_protein_coding	1.45417	0.73563	0.0	0.32851	0.0	0.18498	0.51318	18.50975	4.32114	12.17467	0.0	0.13185	2.27126	21.49713	2.40004	0.15058
FM_+NC_000913.2_0365822_33	antisense_protein_coding	3.87777	1.47125	0.2091	0.65702	0.17625	0.36996	1.79613	19.39116	1.80048	4.59045	0.0	0.0	2.11984	20.68897	5.94295	0.15058
FM_+NC_000913.2_0365822_42	antisense_protein_coding	0.80787	0.0	0.0	0.16426	0.0	0.0	0.0	5.50885	0.3601	0.0	0.0	0.0	0.15142	15.67836	0.34286	0.0
FM_+NC_000913.2_0365900_125	antisense_protein_coding	15.83425	13.73169	0.2091	3.61364	0.17625	0.55493	0.0	13.66195	2.88076	3.79211	0.0	0.0	1.05992	2.26286	1.8286	0.15058
FM_+NC_000913.2_0365908_73	antisense_protein_coding	1.93889	0.24521	0.0	0.82128	0.0	0.18498	0.25659	56.63101	99.92641	1.59668	0.0	0.0	1.05992	15.3551	0.68573	0.0
FM_+NC_000913.2_0365942_19	antisense_protein_coding	61.3981	27.46337	0.8364	11.9907	1.58623	14.05835	11.80312	521.57818	68.59813	15.36803	1.84859	0.0	26.6494	505.10185	74.85834	4.21627
FM_+NC_000913.2_0365942_22	antisense_protein_coding	21.81248	5.39459	0.6273	4.27066	0.3525	4.2545	5.64497	187.7417	58.33542	5.58837	0.46215	0.13185	13.17328	295.30275	25.02897	1.05407
FM_+NC_000913.2_0365962_52	antisense_protein_coding	3.87777	4.16855	0.0	2.29959	0.0	0.73991	1.79613	70.51331	11.88314	8.98132	0.15405	0.13185	1.96842	98.75751	11.42875	0.0
FM_+NC_000913.2_0366054_22	antisense_protein_coding	33.93053	9.31793	0.8364	5.91322	0.52874	4.2545	8.21087	243.932	12.96343	3.59253	0.15405	0.13185	6.96518	215.13298	16.22883	0.75291
FM_+NC_000913.2_0366057_19	antisense_protein_coding	70.12309	28.199	2.92741	13.1405	2.11498	10.1738	18.21786	815.08985	22.3259	12.17467	0.46215	0.39556	26.49798	632.95323	82.74418	2.55988
FM_+NC_000913.2_0366088_22	antisense_protein_coding	4.52407	0.98083	0.0	0.98554	0.0	2.21974	1.28295	51.56286	1.26033	0.99792	0.0	0.13185	0.60567	26.66938	1.8286	0.30116
FM_+NC_000913.2_0366146_21	antisense_protein_coding	83.049	25.74691	3.13651	14.94731	3.17247	20.53259	31.04733	1228.2538	74.5397	10.77758	1.54049	1.58225	31.49474	1257.17831	58.40093	5.72208
FM_+NC_000913.2_0366204_23	antisense_protein_coding	37.48515	6.13022	0.6273	3.77789	0.52874	0.92489	2.82248	103.56643	21.78576	9.1809	0.15405	0.0	7.41943	95.03996	11.31447	0.15058
FM_+NC_000913.2_0366210_25	antisense_protein_coding	1.29259	0.0	0.0	0.32851	0.0	0.0	0.25659	14.10266	1.98052	0.99792	0.0	0.0	1.36275	79.52324	1.8286	0.15058
FM_+NC_000913.2_0366258_23	antisense_protein_coding	1.61574	0.73563	0.2091	0.32851	0.0	0.36996	0.51318	23.13718	0.72019	0.39917	0.15405	0.13185	1.51417	18.26448	2.85719	0.0
FM_+NC_000913.2_0366258_37	antisense_protein_coding	2.58518	3.18771	0.0	2.29959	0.0	0.36996	0.51318	6.83098	0.54014	0.59875	0.0	0.0	0.45425	7.27347	2.62861	0.0
FM_+NC_000913.2_0366279_63	antisense_protein_coding	16.64212	1.96167	0.0	0.98554	0.0	0.0	0.0	2.64425	7.562	4.19128	0.0	0.0	0.15142	3.39428	5.25723	0.0
FM_+NC_000913.2_0366293_21	antisense_protein_coding	4.20092	2.45209	1.0455	0.98554	0.17625	1.47983	1.02636	87.70094	1.98052	1.19751	0.0	0.0	5.14818	97.94935	5.02865	0.45174
FM_+NC_000913.2_0366293_24	antisense_protein_coding	3.87777	1.71646	0.8364	0.82128	0.17625	0.73991	2.30931	111.93989	4.50119	1.99585	0.0	0.0	3.17976	159.693	5.02865	1.05407
FM_+NC_000913.2_0366345_24	antisense_protein_coding	1.13102	0.0	0.0	0.16426	0.0	0.18498	0.51318	22.25577	0.3601	0.39917	0.0	0.0	0.45425	27.31591	0.80001	0.0
FM_+NC_000913.2_0366381_19	antisense_protein_coding	0.32315	2.9425	0.0	0.32851	0.0	1.47983	0.25659	8.81416	0.18005	0.19958	0.0	0.0	0.45425	4.20245	1.14288	0.0
FM_+NC_000913.2_0366395_40	antisense_protein_coding	0.48472	0.0	0.0	0.16426	0.0	0.36996	0.0	10.35664	0.72019	0.79834	0.15405	0.0	0.15142	11.96081	2.62861	0.0
FM_+NC_000913.2_0366435_18	antisense_protein_coding	0.6463	1.22604	0.0	0.16426	0.0	10.1738	0.25659	3.74602	0.72019	0.19958	0.0	0.0	0.75709	2.74775	2.17146	0.0
FM_+NC_000913.2_0366435_21	antisense_protein_coding	1.13102	1.71646	0.0	0.16426	0.0	7.95406	0.51318	8.59381	1.62043	0.0	0.0	0.0	0.75709	3.71755	1.71431	0.15058
FM_+NC_000913.2_0366465_19	antisense_protein_coding	16.48054	12.50564	0.6273	1.47831	0.0	10.91372	2.5659	74.25933	9.36247	2.99377	0.3081	0.39556	4.23968	48.16651	8.2287	0.30116
FM_+NC_000913.2_0366484_21	antisense_protein_coding	3.55463	2.6973	0.0	0.82128	0.0	8.87896	1.79613	27.32391	1.08029	1.79626	0.0	0.0	2.27126	15.51673	4.45721	0.30116
FM_+NC_000913.2_0366505_26	antisense_protein_coding	1.45417	1.47125	0.2091	0.32851	0.17625	4.06952	1.28295	12.33983	2.16057	1.19751	0.15405	0.0	1.21134	23.75999	1.14288	0.0
FM_+NC_000913.2_0366517_25	antisense_protein_coding	2.42361	3.92334	0.0	0.82128	0.17625	1.6648	0.25659	15.64514	0.90024	0.19958	0.0	0.0	3.02834	13.25387	1.94289	0.0
FM_+NC_000913.2_0366520_22	antisense_protein_coding	2.58518	2.20688	0.0	1.97107	0.0	1.10987	1.02636	6.16992	1.44038	0.79834	0.0	0.0	1.21134	2.90939	0.80001	0.0
FM_+NC_000913.2_0366549_21	antisense_protein_coding	0.48472	1.96167	0.0	0.98554	0.0	1.6648	0.25659	3.74602	0.3601	0.19958	0.0	0.0	0.60567	2.26286	1.94289	0.15058
FM_+NC_000913.2_0366590_19	antisense_protein_coding	0.6463	0.0	0.0	0.0	0.0	0.18498	0.25659	5.72921	0.0	0.0	0.0	0.0	0.15142	2.10122	0.22858	0.0
FM_+NC_000913.2_0366603_18	antisense_protein_coding	1.77731	0.49042	0.0	0.0	0.0	0.92489	0.0	4.62744	0.54014	0.79834	0.0	0.0	0.15142	1.93959	1.14288	0.0
FM_+NC_000913.2_0366614_72	antisense_protein_coding	12.92591	0.49042	0.0	0.98554	0.0	0.0	0.0	0.22035	14.04371	1.19751	0.0	0.0	0.0	3.55592	0.9143	0.0
FM_+NC_000913.2_0366621_64	antisense_protein_coding	28.43701	0.24521	0.0	1.14979	0.0	0.0	0.0	2.4239	3.4209	0.59875	0.0	0.0	0.30283	1.13143	0.45715	0.0
FM_+NC_000913.2_0366622_19	antisense_protein_coding	0.32315	0.0	0.0	0.16426	0.0	2.03476	0.0	2.64425	0.0	0.0	0.0	0.0	0.0	0.4849	0.57144	0.0
FM_+NC_000913.2_0366641_18	antisense_protein_coding	3.23148	2.6973	0.2091	1.14979	0.0	3.69956	1.53954	22.03541	2.70071	0.59875	0.0	0.0	2.57409	10.18285	3.42863	0.15058
FM_+NC_000913.2_0366685_36	antisense_protein_coding	8.72499	4.41376	0.2091	2.13533	0.3525	2.03476	7.18451	179.14789	9.72257	5.98754	0.46215	0.0	7.26802	276.2301	8.80014	0.30116
FM_+NC_000913.2_0366686_28	antisense_protein_coding	15.18795	8.5823	0.8364	2.6281	0.52874	4.06952	8.98063	247.23731	5.58148	7.18505	1.23239	0.0	6.51093	270.57296	9.48587	1.05407
FM_+NC_000913.2_0366747_21	intergenic	1.93889	0.98083	0.2091	0.32851	0.0	0.18498	0.25659	11.45841	3.60095	0.39917	0.0	0.13185	0.60567	11.15265	0.9143	0.15058
FM_+NC_000913.2_0366759_26	intergenic	0.96944	0.0	0.0	0.32851	0.0	0.55493	0.76977	11.01771	0.0	0.19958	0.0	0.0	0.60567	13.25387	0.34286	0.0
FM_+NC_000913.2_0367428_32	antisense_protein_coding	0.96944	1.71646	0.0	3.61364	0.0	0.36996	0.0	1.32212	0.0	0.0	0.0	0.0	1.51417	0.0	0.0	0.0
FM_+NC_000913.2_0370206_46	protein_coding	9.04814	2.9425	0.0	1.31405	0.0	0.0	0.0	14.32302	6.66176	0.39917	0.0	0.0	0.30283	13.73877	0.80001	0.15058
FM_+NC_000913.2_0374147_34	repeat_region	9.04814	0.24521	0.8364	0.98554	0.0	0.55493	0.25659	2.4239	1.08029	1.59668	0.15405	0.13185	3.17976	0.32327	0.68573	1.35523
FM_+NC_000913.2_0374152_23	repeat_region	80.78697	24.76608	0.2091	32.85124	0.17625	0.55493	0.51318	29.3071	6.66176	18.76097	0.0	0.0	3.17976	8.56653	38.5149	0.60232
FM_+NC_000913.2_0374158_28	repeat_region	9.85601	1.96167	0.0	1.97107	0.3525	0.0	0.51318	7.71239	2.52067	1.79626	0.0	0.26371	2.27126	6.14204	2.97148	0.15058
FM_+NC_000913.2_0374212_33	repeat_region	11.7949	1.22604	0.2091	1.14979	0.0	0.0	0.0	2.8646	0.18005	0.79834	0.0	0.0	1.66559	0.32327	0.57144	0.0
FM_+NC_000913.2_0374253_23	repeat_region	80.78697	24.76608	0.2091	32.85124	0.17625	0.55493	0.51318	29.3071	6.66176	18.76097	0.0	0.0	3.17976	8.56653	38.5149	0.60232
FM_+NC_000913.2_0374259_28	repeat_region	9.85601	1.96167	0.0	1.97107	0.3525	0.0	0.51318	7.71239	2.52067	1.79626	0.0	0.26371	2.27126	6.14204	2.97148	0.15058
FM_+NC_000913.2_0374301_37	repeat_region	5.17037	0.49042	0.0	1.31405	0.0	0.0	0.0	1.10177	1.80048	1.79626	0.0	0.0	0.30283	2.10122	0.80001	0.0
FM_+NC_000913.2_0374315_31	repeat_region	12.27962	1.22604	0.2091	1.31405	0.0	0.0	0.0	2.8646	0.18005	0.79834	0.0	0.0	1.66559	0.32327	0.57144	0.0
FM_+NC_000913.2_0374349_34	repeat_region	9.04814	0.24521	0.8364	0.98554	0.0	0.55493	0.25659	2.4239	1.08029	1.59668	0.15405	0.13185	3.17976	0.32327	0.68573	1.35523
FM_+NC_000913.2_0374354_23	repeat_region	80.78697	24.76608	0.2091	32.85124	0.17625	0.55493	0.51318	29.3071	6.66176	18.76097	0.0	0.0	3.17976	8.56653	38.5149	0.60232
FM_+NC_000913.2_0374360_28	repeat_region	9.85601	1.96167	0.0	1.97107	0.3525	0.0	0.51318	7.71239	2.52067	1.79626	0.0	0.26371	2.27126	6.14204	2.97148	0.15058
FM_+NC_000913.2_0374402_113	repeat_region	2.26204	3.67813	0.0	3.44938	0.0	0.18498	0.0	0.66106	0.90024	3.19336	0.0	0.0	3.93684	0.32327	0.57144	0.0
FM_+NC_000913.2_0374402_37	repeat_region	5.17037	0.49042	0.0	1.31405	0.0	0.0	0.0	1.10177	1.80048	1.79626	0.0	0.0	0.30283	2.10122	0.80001	0.0
FM_+NC_000913.2_0374402_82	repeat_region	4.3625	0.24521	0.4182	2.29959	0.0	0.0	0.0	1.54248	3.24086	1.99585	0.0	0.0	2.72551	0.80816	0.68573	0.0
FM_+NC_000913.2_0374416_31	repeat_region	12.27962	1.22604	0.2091	1.31405	0.0	0.0	0.0	2.8646	0.18005	0.79834	0.0	0.0	1.66559	0.32327	0.57144	0.0
FM_+NC_000913.2_0374463_24	repeat_region	8.40184	4.41376	0.2091	3.28512	0.17625	0.0	0.0	7.71239	2.34062	3.79211	0.0	0.13185	2.57409	3.39428	8.45728	0.30116
FM_+NC_000913.2_0374463_28	repeat_region	21.65091	6.13022	0.2091	4.43492	0.0	0.0	0.25659	26.8832	3.4209	3.79211	0.0	0.13185	1.51417	5.49551	7.3144	0.30116
FM_+NC_000913.2_0374503_37	repeat_region	5.17037	0.49042	0.0	1.31405	0.0	0.0	0.0	1.10177	1.80048	1.79626	0.0	0.0	0.30283	2.10122	0.80001	0.0
[truncated: 12,017 more rows]

## Sheet: Total Counts
	LB 0.4 T II	MOPS 0.4 R II	MOPS 5d T II	LB 0.4 R II	LB 48hr T II	MOPS 5d R II	LB 48hr R II	MOPS 0.4 T II	LB 0.4 T I	LB 0.4 R I	LB 48hr R I	LB 48hr T I	MOPS 5d R I	MOPS 0.4 T I	MOPS 0.4 R I	MOPS 5d T I
[truncated: 12,934 more rows]

[truncated: 5 more sheets: Uniqness, Consensus Sequence, Consensus Quality, Coverage, Relative Coverage]
