# Supplementary material for: Transcriptome-Wide Analysis of Stationary Phase Small ncRNAs in E. coli
Source: Int J Mol Sci. 2021 Feb 8;22(4):1703. doi: 10.3390/ijms22041703 (PMC7914890; doi:10.3390/ijms22041703)
Supplement: Supplementary file 1 [file ijms-22-01703-s001.zip › ijms-1059447-sup/Table S2.xlsx]

## Sheet: Libraries
Library Number	Sample Condition	Biological Replicate
HL4RPI2	LB 0.4 R	II
HLRPI11	LB 0.4 R	I
HL4RPI1	LB 0.4 T	II
HLRPI10	LB 0.4 T	I
HL4RPI5	LB 48h 0h R	II
HLRPI12	LB 48h 0h R	I
HL4RPI3	LB 48h 0h T	II
HLRPI13	LB 48h 0h T	I
HL4RPI10	MOPS 0.4 R	II
HLRPI18	MOPS 0.4 R	I
HL4RPI9	MOPS 0.4 T	II
HLRPI17	MOPS 0.4 T	I
HLRPI16	MOPS 5d 0h R	I
HL4RPI34	MOPS 5d 0h R	II
HL4RPI17	MOPS 5d 0h T	II
HLRPI2	MOPS 5d 0h T	I
Description
Library Number	Internal labelling of libraries
Sample Condition	Time point from which RNA was extracted. 0.4 is OD600=0.4. h=hours, d= days. R=ribosome, T=total RNA
Biological Replicate	I= biological replicate 1, II= biological replicate 2.
Biotype	type of genomic location.
Annotation	Annotation of genomic context of the processing product with brief description of function.
RPM	reads per million.

## Sheet: Total RNA RPM
		LB 0.4 T II	MOPS 5d T II	LB 48hr T II	MOPS 0.4 T II	LB 0.4 T I	LB 48hr T I	MOPS 0.4 T I	MOPS 5d T I
Processing Product	Biotype	HL4RPI1	HL4RPI17	HL4RPI3	HL4RPI9	HLRPI10	HLRPI13	HLRPI17	HLRPI2	Annotation
FM_-NC_000913.2_0005647_24	antisense_repeat_region	87.0884	0.2091	0.70499	31.2903	9.54252	0.26371	15.6784	0.30116	antisense:RIP1:repeat_region:RIP1 (repetitive extragenic palindromic) element%3B contains 2 REP sequences and 1 IHF site
FM_-NC_000913.2_0020837_31	protein_coding	64.1449	0	0	8.1531	2.88076	0	2.58612	0	rpsT:protein_coding:30S ribosomal subunit protein S20
FM_-NC_000913.2_0020876_34	protein_coding	188.395	0.4182	0	116.127	45.372	0	102.798	0	rpsT:protein_coding:30S ribosomal subunit protein S20
FM_-NC_000913.2_0020942_78	protein_coding	0.96944	0	0	1.32212	21.0656	0	1.61633	0	rpsT:protein_coding:30S ribosomal subunit protein S20
FM_-NC_000913.2_0025760_28	antisense_repeat_region	21.6509	0.2091	0	26.6628	3.4209	0.13185	5.33388	0.30116	antisense:REP2:repeat_region:REP2 (repetitive extragenic palindromic) element%3B contains 2 REP sequences
FM_-NC_000913.2_0025773_24	antisense_repeat_region	27.9523	0	1.05749	15.2044	0.18005	0	1.61633	0	antisense:REP2:repeat_region:REP2 (repetitive extragenic palindromic) element%3B contains 2 REP sequences
FM_-NC_000913.2_0052552_35	protein_coding	15.0264	0.2091	0	6.61062	0.54014	0	0.32327	0	pdxA:protein_coding:pyridoxine biosynthesis;4-hydroxy-L-threonine phosphate dehydrogenase%2C NAD-dependent
FM_-NC_000913.2_0053323_20	protein_coding	23.2666	0	1.23374	16.5266	3.60095	1.7141	12.4457	0.15058	pdxA:protein_coding:pyridoxine biosynthesis;4-hydroxy-L-threonine phosphate dehydrogenase%2C NAD-dependent
FM_-NC_000913.2_0053361_24	protein_coding	5.00879	0.2091	0	5.2885	16.7444	0	4.04081	0.15058	pdxA:protein_coding:pyridoxine biosynthesis;4-hydroxy-L-threonine phosphate dehydrogenase%2C NAD-dependent
FM_-NC_000913.2_0053361_37	protein_coding	53.3194	0	0	10.3566	10.2627	0	5.01061	0.30116	pdxA:protein_coding:pyridoxine biosynthesis;4-hydroxy-L-threonine phosphate dehydrogenase%2C NAD-dependent
FM_-NC_000913.2_0075504_42	intergenic	2.10046	0	0	3.52567	1.80048	0	10.6677	0	intergenic
FM_-NC_000913.2_0075517_91	intergenic	15.0264	0	0	3.52567	3.06081	0.13185	0.4849	0	intergenic
FM_-NC_000913.2_0079420_47	protein_coding	0.48472	0	0	11.6788	0	0	1.13143	0	leuC:protein_coding:3-isopropylmalate dehydratase large subunit;3-isopropylmalate isomerase (dehydratase) subunit;leuD:protein_coding:isopropylmalate isomerase subunit;3-isopropylmalate dehydratase small subunit
FM_-NC_000913.2_0081093_27	protein_coding	0.16157	0	0	10.577	0	0	5.49551	0	leuB:protein_coding:3-isopropylmalate dehydrogenase%2C NAD(+)-dependent
FM_-NC_000913.2_0081291_23	protein_coding	0.16157	0	0	13.4416	0	0	2.10122	0	leuB:protein_coding:3-isopropylmalate dehydrogenase%2C NAD(+)-dependent
FM_-NC_000913.2_0081841_99	protein_coding	0.16157	0	0	15.6451	0.18005	0	6.4653	0.15058	leuB:protein_coding:3-isopropylmalate dehydrogenase%2C NAD(+)-dependent
FM_-NC_000913.2_0081861_135	protein_coding	0	0	0	11.6788	0	0	0	0	leuA:protein_coding:2-isopropylmalate synthase;leuB:protein_coding:3-isopropylmalate dehydrogenase%2C NAD(+)-dependent
FM_-NC_000913.2_0082020_60	protein_coding	0.48472	0	0	14.1027	0	0	4.84898	0	leuA:protein_coding:2-isopropylmalate synthase
FM_-NC_000913.2_0082086_28	protein_coding	0.16157	0	0	12.5602	0	0	9.21306	0	leuA:protein_coding:2-isopropylmalate synthase
FM_-NC_000913.2_0083514_30	protein_coding	0.48472	0	0	28.2053	0	0	3.71755	0	leuA:protein_coding:2-isopropylmalate synthase
FM_-NC_000913.2_0111906_18	protein_coding	0.48472	18.8191	0.88124	0	0	0	0.16163	17.1662	zapD:protein_coding:FtsZ stabilizer
FM_-NC_000913.2_0120216_39	protein_coding	0.80787	0	0	12.1195	0.18005	0	8.72816	0	aroP:protein_coding:aromatic amino acid transporter;aromatic amino acid transport protein
FM_-NC_000913.2_0133591_18	antisense_protein_coding	4.84722	1.2546	0.17625	163.943	1.98052	0.13185	83.2408	0.60232	antisense:acnB:protein_coding:aconitate hydrase B;bifunctional aconitate hydratase 2/2-methylisocitrate dehydratase
FM_-NC_000913.2_0136711_44	protein_coding	3.23148	0	0	15.8655	1.98052	0	0.4849	0	yacC:protein_coding:conserved protein%2C PulS_OutS family
FM_-NC_000913.2_0138774_24	antisense_repeat_region	69.1536	0.2091	0.52874	31.0699	9.00238	0.26371	16.1633	0.30116	antisense:RIP10:repeat_region:RIP10 (repetitive extragenic palindromic) element%3B contains 2 REP sequences and 1 IHF site
FM_-NC_000913.2_0160515_22	protein_coding	10.6639	0	0	3.96637	6.48171	0	1.61633	0.30116	dksA:protein_coding:dnaK suppressor protein;DNA-binding transcriptional regulator of rRNA transcription%2C DnaK suppressor protein
FM_-NC_000913.2_0176960_51	protein_coding	2.58518	0	0	2.4239	11.523	0	2.90939	0	yadS:protein_coding:inner membrane protein%2C UPF0126 family
FM_-NC_000913.2_0183648_28	intergenic	50.4111	3.13651	1.93873	40.7655	12.0632	1.84596	23.1135	2.55988	intergenic
FM_-NC_000913.2_0188683_112	protein_coding	18.581	0	0	7.05133	1.98052	0	0.80816	0	map:protein_coding:methionine aminopeptidase
FM_-NC_000913.2_0188720_63	protein_coding	24.8824	0.2091	0	22.0354	12.9634	0.39556	3.39428	0	map:protein_coding:methionine aminopeptidase
FM_-NC_000913.2_0188812_22	protein_coding	15.0264	0	0.3525	5.2885	0.18005	0	0.4849	0	map:protein_coding:methionine aminopeptidase
FM_-NC_000913.2_0189707_61	antisense_ncRNA	4.20092	0	0	2.20354	25.9269	0	12.6073	0	antisense:tff:ncRNA:ncRNA;novel sRNA%2C function unknown;identified in a large scale screen
FM_-NC_000913.2_0189708_58	antisense_ncRNA	23.4282	0	0	10.577	74.7198	0	40.0849	0.15058	antisense:tff:ncRNA:ncRNA;novel sRNA%2C function unknown;identified in a large scale screen
FM_-NC_000913.2_0189709_55	antisense_ncRNA	16.9653	0	0	6.61062	33.849	0	17.9412	0	antisense:tff:ncRNA:ncRNA;novel sRNA%2C function unknown;identified in a large scale screen
FM_-NC_000913.2_0214163_34	intergenic	10.6639	0	0	9.03452	0.90024	0.39556	0.4849	0	intergenic
FM_-NC_000913.2_0216053_27	antisense_repeat_region	12.2796	0.6273	0	15.2044	4.86129	0.13185	3.71755	0.15058	antisense:RIP16:repeat_region:RIP16 (repetitive extragenic palindromic) element%3B contains 2 REP sequences and 1 IHF site
FM_-NC_000913.2_0216066_25	antisense_repeat_region	95.6518	1.46371	3.70121	20.4929	0.72019	0.26371	2.42449	0.30116	antisense:RIP16:repeat_region:RIP16 (repetitive extragenic palindromic) element%3B contains 2 REP sequences and 1 IHF site
FM_-NC_000913.2_0220061_23	intergenic	4.68564	0	0	18.9505	1.26033	0	16.4865	0	intergenic
FM_-NC_000913.2_0224898_19	antisense_rRNA	9.04814	0	0	31.9514	4.86129	0	16.1633	0	antisense:rrsH:rRNA:16S ribosomal RNA of rrnH operon
FM_-NC_000913.2_0224902_20	antisense_rRNA	4.84722	0	0	16.0859	1.80048	0	9.53632	0.30116	antisense:rrsH:rRNA:16S ribosomal RNA of rrnH operon
FM_-NC_000913.2_0226335_19	antisense_rRNA	8.72499	0	0.88124	17.1876	0.3601	0.13185	1.45469	0.15058	antisense:rrlH:rRNA:23S ribosomal RNA of rrnH operon
FM_-NC_000913.2_0233786_52	protein_coding	17.1268	0	0	33.2735	15.3041	0.13185	23.1135	0	mltD:protein_coding:putative membrane-bound lytic murein transglycosylase D
FM_-NC_000913.2_0233798_33	protein_coding	11.7949	0	0	35.2567	2.34062	0.26371	9.85959	0.15058	mltD:protein_coding:putative membrane-bound lytic murein transglycosylase D
FM_-NC_000913.2_0246165_23	protein_coding	14.0569	2.92741	1.05749	11.8991	0.18005	0.39556	4.36408	4.81859	yafQ:protein_coding:translation inhibitor toxin of toxin-antitoxin pair YafQ/DinJ
FM_-NC_000913.2_0248312_23	antisense_repeat_region	80.787	0.2091	0.17625	29.3071	6.66176	0	8.56653	0.60232	antisense:REP19:repeat_region:REP19 (repetitive extragenic palindromic) element%3B contains 4 REP sequences
FM_-NC_000913.2_0273191_34	intergenic	0.80787	0.4182	15.5098	0.66106	0	8.30681	0	0.30116	intergenic
FM_-NC_000913.2_0273296_58	protein_coding	0.6463	0.2091	15.1573	1.54248	0.72019	22.0196	1.45469	0	insH1:protein_coding:IS5 transposase and trans-activator
FM_-NC_000913.2_0273333_22	protein_coding	5.97824	0	0	13.8823	0.3601	0	1.45469	0.15058	insH1:protein_coding:IS5 transposase and trans-activator
FM_-NC_000913.2_0273471_62	protein_coding	4.68564	0	0	13.0009	7.02186	0	11.3143	0	insH1:protein_coding:IS5 transposase and trans-activator
FM_-NC_000913.2_0273575_55	protein_coding	14.7032	0	0	26.0018	10.6228	0.13185	5.65714	0	insH1:protein_coding:IS5 transposase and trans-activator
FM_-NC_000913.2_0273735_100	protein_coding	7.4324	0.2091	0.17625	25.1204	22.3259	0	21.3355	0.15058	insH1:protein_coding:IS5 transposase and trans-activator
FM_-NC_000913.2_0273735_65	protein_coding	11.9565	0.2091	0	60.377	20.3454	0	29.4171	0.15058	insH1:protein_coding:IS5 transposase and trans-activator
FM_-NC_000913.2_0274000_19	protein_coding	33.6074	0.4182	0	25.7814	4.14109	0.26371	7.11183	0.15058	insH1:protein_coding:IS5 transposase and trans-activator
FM_-NC_000913.2_0274248_25	protein_coding	17.2884	2.92741	1.23374	15.4248	4.68124	0.39556	5.49551	4.21627	insH1:protein_coding:IS5 transposase and trans-activator
FM_-NC_000913.2_0274281_51	protein_coding	10.0176	0	0.52874	5.94956	7.2019	0	3.07102	0.15058	insH1:protein_coding:IS5 transposase and trans-activator
FM_-NC_000913.2_0274286_46	protein_coding	11.3102	0	1.23374	11.4584	1.62043	0.92298	1.77796	0.15058	insH1:protein_coding:IS5 transposase and trans-activator
FM_-NC_000913.2_0276902_20	antisense_repeat_region	17.2884	0	0	3.74602	0	0	0.16163	0	antisense:REP22:repeat_region:REP22 (repetitive extragenic palindromic) element%3B contains 2 REP sequences
FM_-NC_000913.2_0289228_34	protein_coding	1.13102	0	0	32.1717	0.54014	0	8.88979	0	argF:protein_coding:ornithine carbamoyltransferase 2%2C chain F;ornithine carbamoyltransferase 2%2C chain F%3B CP4-6 prophage
FM_-NC_000913.2_0294761_83	protein_coding	5.81666	0	0	1.98319	12.6033	0	4.04081	0	yagN:protein_coding:CP4-6 prophage%3B putative protein
FM_-NC_000913.2_0294785_59	protein_coding	11.6333	0.4182	0	5.72921	2.70071	0	6.9502	0.30116	yagN:protein_coding:CP4-6 prophage%3B putative protein
FM_-NC_000913.2_0356759_22	antisense_repeat_region	14.3801	0	0	6.16992	1.26033	0	0.64653	0.15058	antisense:REP27:repeat_region:REP27 (repetitive extragenic palindromic) element%3B contains 2 REP sequences
FM_-NC_000913.2_0360368_38	antisense_protein_coding	19.712	0.2091	0	5.06814	17.6447	0.13185	7.4351	0	antisense:cynX:protein_coding:cyanate transport;putative cyanate transporter
FM_-NC_000913.2_0361119_23	antisense_repeat_region	14.7032	0	0	1.54248	1.26033	0	0	0	antisense:REP30:repeat_region:REP30 (repetitive extragenic palindromic) element%3B contains 1 REP sequences
FM_-NC_000913.2_0362134_63	protein_coding	10.8255	0	0	5.2885	2.52067	0	0.16163	0	lacY:protein_coding:lactose permease;galactoside permease (lactose permease%2C M protein) (MFS family)
FM_-NC_000913.2_0362961_19	protein_coding	17.2884	0	0	5.72921	0.54014	0	1.77796	0	lacZ:protein_coding:beta-D-galactosidase
FM_-NC_000913.2_0363365_41	protein_coding	3.0699	0	0	4.40708	12.2432	0	1.45469	0	lacZ:protein_coding:beta-D-galactosidase
FM_-NC_000913.2_0363444_31	protein_coding	18.2579	66.285	7.22618	2.20354	10.8029	2.63708	1.93959	61.8888	lacZ:protein_coding:beta-D-galactosidase
FM_-NC_000913.2_0363445_28	protein_coding	5.65509	30.9469	7.75492	0.66106	0.54014	3.1645	0.16163	32.0738	lacZ:protein_coding:beta-D-galactosidase
FM_-NC_000913.2_0363761_26	protein_coding	32.1532	0	0.17625	6.61062	5.22138	0	1.61633	0.45174	lacZ:protein_coding:beta-D-galactosidase
FM_-NC_000913.2_0363765_22	protein_coding	21.1662	0	0.17625	6.16992	1.62043	0	0.16163	0	lacZ:protein_coding:beta-D-galactosidase
FM_-NC_000913.2_0364719_19	protein_coding	1.61574	13.5915	4.22996	0	0	1.45039	0	25.2976	lacZ:protein_coding:beta-D-galactosidase
FM_-NC_000913.2_0364719_29	protein_coding	0.80787	12.1279	2.99622	0.44071	0.18005	1.05483	0.16163	32.2244	lacZ:protein_coding:beta-D-galactosidase
FM_-NC_000913.2_0365302_33	protein_coding	43.625	0.2091	0.17625	13.2212	18.905	0	2.10122	0.90349	lacZ:protein_coding:beta-D-galactosidase
FM_-NC_000913.2_0365505_62	protein_coding	21.8125	0.2091	0	3.30531	3.96105	0	0.4849	0	lacZ:protein_coding:beta-D-galactosidase
FM_-NC_000913.2_0365544_23	intergenic	16.9653	0.8364	0	7.27169	1.80048	0.26371	3.07102	1.50581	intergenic
FM_-NC_000913.2_0365547_18	intergenic	41.0398	0.2091	1.23374	50.9018	7.92209	0.65927	17.1331	0.75291	intergenic
FM_-NC_000913.2_0365549_22	intergenic	1.29259	0.6273	0.17625	22.2558	1.44038	0.13185	18.4261	0.60232	intergenic
FM_-NC_000913.2_0365604_68	protein_coding	2.26204	0	0	1.10177	11.163	0	4.68735	0	lacI:protein_coding:DNA-binding transcriptional repressor;transcriptional repressor of the lac operon
FM_-NC_000913.2_0365642_23	protein_coding	20.5199	0	0	100.261	18.7249	0	112.496	0.30116	lacI:protein_coding:DNA-binding transcriptional repressor;transcriptional repressor of the lac operon
FM_-NC_000913.2_0365697_35	protein_coding	0.48472	0	0	8.1531	1.26033	0	13.0922	0	lacI:protein_coding:DNA-binding transcriptional repressor;transcriptional repressor of the lac operon
FM_-NC_000913.2_0365732_50	protein_coding	4.3625	0.2091	0.17625	53.5461	4.50119	0	141.429	0.15058	lacI:protein_coding:DNA-binding transcriptional repressor;transcriptional repressor of the lac operon
FM_-NC_000913.2_0365765_47	protein_coding	16.4805	0.4182	0	31.731	28.8076	0	35.0743	0	lacI:protein_coding:DNA-binding transcriptional repressor;transcriptional repressor of the lac operon
FM_-NC_000913.2_0365765_51	protein_coding	8.56342	0	0.3525	11.8991	16.3843	0	14.3853	0	lacI:protein_coding:DNA-binding transcriptional repressor;transcriptional repressor of the lac operon
FM_-NC_000913.2_0365837_23	protein_coding	0.96944	0	0	6.83098	0.18005	0	11.4759	0	lacI:protein_coding:DNA-binding transcriptional repressor;transcriptional repressor of the lac operon
FM_-NC_000913.2_0365867_25	protein_coding	1.45417	0	0	20.4929	2.34062	0	16.9714	0	lacI:protein_coding:DNA-binding transcriptional repressor;transcriptional repressor of the lac operon
FM_-NC_000913.2_0365896_30	protein_coding	4.20092	0	0	177.385	2.16057	0.13185	181.029	0.30116	lacI:protein_coding:DNA-binding transcriptional repressor;transcriptional repressor of the lac operon
FM_-NC_000913.2_0365938_22	protein_coding	15.3495	0.2091	0	63.462	32.0485	0.13185	110.072	0.75291	lacI:protein_coding:DNA-binding transcriptional repressor;transcriptional repressor of the lac operon
FM_-NC_000913.2_0365940_19	protein_coding	10.5023	0.4182	0	51.7832	23.4062	0.13185	75.1592	0.90349	lacI:protein_coding:DNA-binding transcriptional repressor;transcriptional repressor of the lac operon
FM_-NC_000913.2_0365978_21	protein_coding	35.8694	1.0455	0.88124	324.802	67.5178	0.13185	325.69	0.60232	lacI:protein_coding:DNA-binding transcriptional repressor;transcriptional repressor of the lac operon
FM_-NC_000913.2_0366012_30	protein_coding	5.81666	0	0.17625	70.954	1.98052	0	144.338	0.30116	lacI:protein_coding:DNA-binding transcriptional repressor;transcriptional repressor of the lac operon
FM_-NC_000913.2_0366062_24	protein_coding	19.712	0	0	66.1062	4.14109	0.13185	53.1771	0.15058	lacI:protein_coding:DNA-binding transcriptional repressor;transcriptional repressor of the lac operon
FM_-NC_000913.2_0366144_21	protein_coding	10.987	0	0	47.5965	8.10214	0	57.3796	0.15058	lacI:protein_coding:DNA-binding transcriptional repressor;transcriptional repressor of the lac operon
FM_-NC_000913.2_0366193_100	protein_coding	6.78611	0	0.17625	4.40708	41.2309	0	21.6588	0	lacI:protein_coding:DNA-binding transcriptional repressor;transcriptional repressor of the lac operon
FM_-NC_000913.2_0366193_32	protein_coding	21.0046	1.0455	0.52874	157.994	23.7663	0.26371	219.174	1.50581	lacI:protein_coding:DNA-binding transcriptional repressor;transcriptional repressor of the lac operon
FM_-NC_000913.2_0366193_38	protein_coding	9.69444	0.2091	0.3525	156.672	13.3235	0.39556	149.833	0.30116	lacI:protein_coding:DNA-binding transcriptional repressor;transcriptional repressor of the lac operon
FM_-NC_000913.2_0366208_23	protein_coding	8.40184	0	0.17625	78.0054	15.6641	0.13185	104.9	0.75291	lacI:protein_coding:DNA-binding transcriptional repressor;transcriptional repressor of the lac operon
FM_-NC_000913.2_0366291_22	protein_coding	2.58518	0	0	36.5788	0.3601	0	31.0335	0.15058	lacI:protein_coding:DNA-binding transcriptional repressor;transcriptional repressor of the lac operon
FM_-NC_000913.2_0366311_19	protein_coding	8.0787	0	0.3525	129.789	1.62043	0.26371	74.0277	0.60232	lacI:protein_coding:DNA-binding transcriptional repressor;transcriptional repressor of the lac operon
FM_-NC_000913.2_0366343_22	protein_coding	11.9565	1.2546	0.3525	114.804	4.68124	0	86.9583	0.60232	lacI:protein_coding:DNA-binding transcriptional repressor;transcriptional repressor of the lac operon
FM_-NC_000913.2_0366365_21	protein_coding	77.2323	1.67281	1.23374	906.316	49.333	0.79112	583.979	1.65639	lacI:protein_coding:DNA-binding transcriptional repressor;transcriptional repressor of the lac operon
FM_-NC_000913.2_0366400_33	protein_coding	14.7032	0.6273	0.52874	164.384	19.8052	0.13185	198.97	1.05407	lacI:protein_coding:DNA-binding transcriptional repressor;transcriptional repressor of the lac operon
FM_-NC_000913.2_0366432_21	protein_coding	31.1838	0.2091	0.70499	168.13	63.0167	0.13185	130.761	0.90349	lacI:protein_coding:DNA-binding transcriptional repressor;transcriptional repressor of the lac operon
FM_-NC_000913.2_0366485_18	protein_coding	7.10925	0	0	25.7814	1.08029	0	7.75836	0.30116	lacI:protein_coding:DNA-binding transcriptional repressor;transcriptional repressor of the lac operon
FM_-NC_000913.2_0366496_29	protein_coding	12.7643	0.2091	0	17.6283	5.94157	0.13185	21.3355	0	lacI:protein_coding:DNA-binding transcriptional repressor;transcriptional repressor of the lac operon
FM_-NC_000913.2_0366503_24	protein_coding	4.20092	0.2091	0	11.8991	2.52067	0	14.7086	0	lacI:protein_coding:DNA-binding transcriptional repressor;transcriptional repressor of the lac operon
FM_-NC_000913.2_0366601_18	protein_coding	7.75555	0.4182	0.17625	31.0699	12.4233	0.26371	17.1331	0.60232	lacI:protein_coding:DNA-binding transcriptional repressor;transcriptional repressor of the lac operon
FM_-NC_000913.2_0366695_24	protein_coding	3.0699	0	0.17625	47.3761	3.4209	0.39556	26.0228	0.15058	lacI:protein_coding:DNA-binding transcriptional repressor;transcriptional repressor of the lac operon
FM_-NC_000913.2_0366710_53	protein_coding	5.97824	0	0.17625	18.069	1.26033	0.13185	3.55592	0.60232	lacI:protein_coding:DNA-binding transcriptional repressor;transcriptional repressor of the lac operon
FM_-NC_000913.2_0366714_48	protein_coding	8.88657	0.4182	0.17625	29.0867	2.34062	1.05483	5.17224	0.30116	lacI:protein_coding:DNA-binding transcriptional repressor;transcriptional repressor of the lac operon
FM_-NC_000913.2_0366733_30	protein_coding	10.0176	0.2091	0	22.9168	10.8029	0.26371	9.37469	0	lacI:protein_coding:DNA-binding transcriptional repressor;transcriptional repressor of the lac operon
FM_-NC_000913.2_0366757_25	intergenic	1.29259	0	0.17625	24.2389	0.90024	0	26.3461	0.15058	intergenic
FM_-NC_000913.2_0374456_23	antisense_repeat_region	13.0875	0	0	8.37346	0.3601	0	0.64653	0	antisense:REP31:repeat_region:REP31 (repetitive extragenic palindromic) element%3B contains 9 REP sequences
FM_-NC_000913.2_0376578_22	antisense_repeat_region	47.018	2.71831	0.17625	6.39027	14.2238	0.13185	15.3551	1.20465	antisense:REP32:repeat_region:REP32 (repetitive extragenic palindromic) element%3B contains 4 REP sequences
FM_-NC_000913.2_0376581_19	antisense_repeat_region	1268.03	11.5006	17.0961	95.4133	30.0679	1.97781	26.1845	8.28196	antisense:REP32:repeat_region:REP32 (repetitive extragenic palindromic) element%3B contains 4 REP sequences
FM_-NC_000913.2_0376623_23	antisense_repeat_region	80.787	0.2091	0.17625	29.3071	6.66176	0	8.56653	0.60232	antisense:REP32:repeat_region:REP32 (repetitive extragenic palindromic) element%3B contains 4 REP sequences
FM_-NC_000913.2_0376623_28	antisense_repeat_region	38.9393	0.2091	0.3525	8.81416	0.18005	0	0.64653	0.15058	antisense:REP32:repeat_region:REP32 (repetitive extragenic palindromic) element%3B contains 4 REP sequences
FM_-NC_000913.2_0376710_28	antisense_repeat_region	17.6116	0.4182	0.3525	14.9841	5.22138	0	7.4351	0.15058	antisense:REP32:repeat_region:REP32 (repetitive extragenic palindromic) element%3B contains 4 REP sequences
FM_-NC_000913.2_0376723_23	antisense_repeat_region	80.787	0.2091	0.17625	29.3071	6.66176	0	8.56653	0.60232	antisense:REP32:repeat_region:REP32 (repetitive extragenic palindromic) element%3B contains 4 REP sequences
FM_-NC_000913.2_0404013_42	antisense_protein_coding	14.3801	0.6273	1.76248	8.81416	36.1896	0.52742	28.2857	0.75291	antisense:yaiC:protein_coding:diguanylate cyclase%2C cellulose regualtor
FM_-NC_000913.2_0404016_39	antisense_protein_coding	27.6291	0.4182	1.23374	19.3912	40.5107	1.18669	31.68	1.20465	antisense:yaiC:protein_coding:diguanylate cyclase%2C cellulose regualtor
FM_-NC_000913.2_0410366_23	antisense_repeat_region	59.1361	0.4182	0.70499	24.4593	8.10214	0	9.05143	0.60232	antisense:REP35:repeat_region:REP35 (repetitive extragenic palindromic) element%3B contains 4 REP sequences
FM_-NC_000913.2_0410470_23	antisense_repeat_region	59.1361	0.4182	0.70499	24.4593	8.10214	0	9.05143	0.60232	antisense:REP35:repeat_region:REP35 (repetitive extragenic palindromic) element%3B contains 4 REP sequences
FM_-NC_000913.2_0437359_26	intergenic	6.78611	0	0.17625	6.39027	13.6836	0	4.36408	0	intergenic
FM_-NC_000913.2_0440279_41	protein_coding	10.3407	0	0.17625	12.3398	11.8831	0.13185	13.5771	0.15058	ispA:protein_coding:geranyltranstransferase
FM_-NC_000913.2_0445614_35	protein_coding	13.5722	0	0	4.84779	1.44038	0	1.93959	0	yajR:protein_coding:putative transporter;putative transport protein
FM_-NC_000913.2_0446682_46	protein_coding	22.9435	0	0	13.8823	3.60095	0	1.61633	0	cyoE:protein_coding:protoheme IX farnesyltransferase;protoheme IX farnesyltransferase (haeme O biosynthesis)
FM_-NC_000913.2_0447570_25	protein_coding	58.005	0	0.70499	19.6115	12.9634	0	12.1224	0	cyoC:protein_coding:cytochrome o ubiquinol oxidase subunit III
FM_-NC_000913.2_0447875_30	protein_coding	12.4412	0	0	7.27169	4.14109	0	4.04081	0	cyoB:protein_coding:cytochrome o ubiquinol oxidase subunit I;cyoC:protein_coding:cytochrome o ubiquinol oxidase subunit III
FM_-NC_000913.2_0449046_77	protein_coding	7.59398	0	0	11.6788	7.38195	0.13185	2.74775	0	cyoB:protein_coding:cytochrome o ubiquinol oxidase subunit I
FM_-NC_000913.2_0465794_18	protein_coding	2.10046	4.80932	0.88124	0.22035	12.6033	0.39556	1.77796	0.45174	ybaE:protein_coding:putative transporter subunit: periplasmic-binding component of ABC superfamily
FM_-NC_000913.2_0479682_43	protein_coding	52.6731	0.6273	9.69365	13.8823	1.80048	2.90079	0.80816	0.30116	tomB:protein_coding:Hha toxicity attenuator%3B conjugation-related protein
FM_-NC_000913.2_0480001_18	intergenic	40.2319	0.6273	11.9849	14.1027	2.16057	17.4047	1.77796	0.60232	intergenic
FM_-NC_000913.2_0483495_73	protein_coding	12.7643	0.4182	0	5.72921	9.18243	0.13185	3.55592	0	acrB:protein_coding:acridine efflux pump;multidrug efflux system protein
FM_-NC_000913.2_0483495_81	protein_coding	5.97824	0.2091	0	4.18673	10.0827	0	9.05143	0.30116	acrB:protein_coding:acridine efflux pump;multidrug efflux system protein
FM_-NC_000913.2_0489253_22	antisense_repeat_region	14.3801	0	0	6.16992	1.26033	0	0.64653	0.15058	antisense:RIP43:repeat_region:RIP43 (repetitive extragenic palindromic) element%3B contains 2 REP sequences and 1 IHF site
FM_-NC_000913.2_0500662_93	antisense_repeat_region	24.3977	0	0	7.93275	95.6053	0	21.982	0.45174	antisense:REP46:repeat_region:REP46 (repetitive extragenic palindromic) element%3B contains 2 REP sequences
FM_-NC_000913.2_0500669_86	antisense_repeat_region	146.386	1.88191	0.17625	38.3416	184.009	0.79112	92.7771	1.50581	antisense:REP46:repeat_region:REP46 (repetitive extragenic palindromic) element%3B contains 2 REP sequences
FM_-NC_000913.2_0507817_24	antisense_repeat_region	67.2148	0.2091	0.52874	30.4089	9.18243	0.26371	15.1935	0.30116	antisense:REP48:repeat_region:REP48 (repetitive extragenic palindromic) element%3B contains 5 REP sequences
FM_-NC_000913.2_0507817_58	antisense_repeat_region	7.10925	0	0	86.8195	10.8029	0	59.6424	0.30116	antisense:REP48:repeat_region:REP48 (repetitive extragenic palindromic) element%3B contains 5 REP sequences
FM_-NC_000913.2_0507905_28	antisense_repeat_region	21.6509	0.2091	0	26.8832	3.4209	0.13185	5.49551	0.30116	antisense:REP48:repeat_region:REP48 (repetitive extragenic palindromic) element%3B contains 5 REP sequences
FM_-NC_000913.2_0507905_44	antisense_repeat_region	13.0875	0	0	32.6124	2.70071	0	16.9714	0	antisense:REP48:repeat_region:REP48 (repetitive extragenic palindromic) element%3B contains 5 REP sequences
FM_-NC_000913.2_0507918_24	antisense_repeat_region	31.1838	0	0	8.81416	0.18005	0	1.45469	0	antisense:REP48:repeat_region:REP48 (repetitive extragenic palindromic) element%3B contains 5 REP sequences
FM_-NC_000913.2_0508006_28	antisense_repeat_region	21.6509	0.2091	0	26.8832	3.4209	0.13185	5.49551	0.30116	antisense:REP48:repeat_region:REP48 (repetitive extragenic palindromic) element%3B contains 5 REP sequences
FM_-NC_000913.2_0516597_26	antisense_repeat_region	10.1792	0	0	4.40708	3.4209	0	3.39428	0	antisense:REP49:repeat_region:REP49 (repetitive extragenic palindromic) element%3B contains 1 REP sequences
FM_-NC_000913.2_0550580_35	antisense_repeat_region	0.96944	0	0.17625	8.81416	0.18005	0	12.2841	0	antisense:REP52:repeat_region:REP52 (repetitive extragenic palindromic) element%3B contains 4 REP sequences
FM_-NC_000913.2_0550649_37	antisense_repeat_region	2.26204	0	0	10.577	1.80048	0	14.3853	0	antisense:REP52:repeat_region:REP52 (repetitive extragenic palindromic) element%3B contains 4 REP sequences
FM_-NC_000913.2_0550698_28	antisense_repeat_region	6.62453	0	0	15.4248	1.98052	0	3.87918	0.15058	antisense:REP52:repeat_region:REP52 (repetitive extragenic palindromic) element%3B contains 4 REP sequences
FM_-NC_000913.2_0550711_24	antisense_repeat_region	27.1444	0	1.05749	15.4248	0.18005	0	1.77796	0	antisense:REP52:repeat_region:REP52 (repetitive extragenic palindromic) element%3B contains 4 REP sequences
FM_-NC_000913.2_0573692_43	intergenic	5.49351	0	0	3.74602	24.1264	0	10.1829	0	intergenic
FM_-NC_000913.2_0573712_23	intergenic	13.7338	0	0	6.39027	2.88076	0	1.45469	0	intergenic
FM_-NC_000913.2_0584143_26	protein_coding	4.84722	0	0	21.8151	0.90024	0	1.77796	0	ompT:protein_coding:outer membrane protein 3b (a)%2C protease VII;DLP12 prophage%3B outer membrane protease VII (outer membrane protein 3b)
FM_-NC_000913.2_0584820_67	protein_coding	4.03935	0	0	10.577	1.80048	0	11.3143	0	ompT:protein_coding:outer membrane protein 3b (a)%2C protease VII;DLP12 prophage%3B outer membrane protease VII (outer membrane protein 3b)
FM_-NC_000913.2_0606958_50	antisense_ncRNA	70.2847	2.09101	0.52874	47.8168	26.287	0.39556	37.9837	2.25872	antisense:sokE:ncRNA:antisense_RNA;sRNA at remnant mokE/hokE locus
FM_-NC_000913.2_0606958_57	antisense_ncRNA	935.675	7.31853	7.93117	1442.88	388.183	6.5927	319.871	3.76453	antisense:sokE:ncRNA:antisense_RNA;sRNA at remnant mokE/hokE locus
FM_-NC_000913.2_0609402_28	antisense_repeat_region	18.2579	0.4182	0.3525	16.0859	5.76152	0	9.05143	0.15058	antisense:RIP54:repeat_region:RIP54 (repetitive extragenic palindromic) element%3B contains 2 REP sequences and 1 IHF site
FM_-NC_000913.2_0609415_24	antisense_repeat_region	69.1536	0.2091	0.52874	31.0699	9.00238	0.26371	16.1633	0.30116	antisense:RIP54:repeat_region:RIP54 (repetitive extragenic palindromic) element%3B contains 2 REP sequences and 1 IHF site
FM_-NC_000913.2_0621269_34	protein_coding	15.9958	0	0	0	0.3601	0	0.16163	0	fepD:protein_coding:iron-enterobactin transporter subunit;ferric enterobactin (enterochelin) transport%3B membrane component of ABC superfamily
FM_-NC_000913.2_0623835_35	intergenic	20.6815	0.2091	0	1.32212	1.62043	0.26371	0.16163	0	intergenic
FM_-NC_000913.2_0623873_34	intergenic	13.2491	0	0	0.66106	0	0	0	0	intergenic
FM_-NC_000913.2_0631336_28	antisense_repeat_region	18.2579	0.4182	0.3525	16.0859	5.76152	0	9.05143	0.15058	antisense:REP55:repeat_region:REP55 (repetitive extragenic palindromic) element%3B contains 1 REP sequences
FM_-NC_000913.2_0631349_23	antisense_repeat_region	48.7953	0.2091	0.17625	18.9505	6.12162	0	7.11183	0.45174	antisense:REP55:repeat_region:REP55 (repetitive extragenic palindromic) element%3B contains 1 REP sequences
FM_-NC_000913.2_0643253_24	intergenic	20.5199	0	0	7.71239	6.66176	0.13185	3.07102	0.45174	intergenic
FM_-NC_000913.2_0664380_18	protein_coding	1.13102	0	0.17625	41.2062	0.3601	0	19.5575	0.30116	rlpA:protein_coding:a minor lipoprotein;septal ring protein%2C suppressor of prc%2C minor lipoprotein
FM_-NC_000913.2_0667374_38	protein_coding	5.81666	0	0	13.2212	4.32114	0	3.07102	0	mrdA:protein_coding:transpeptidase involved in peptidoglycan synthesis (penicillin-binding protein 2);cell elongation%2C e phase%3B peptidoglycan synthetase%3B penicillin-binding protein 2
FM_-NC_000913.2_0671902_53	protein_coding	10.5023	0	0	8.37346	1.80048	0	1.93959	0	leuS:protein_coding:leucyl-tRNA synthetase;leucine tRNA synthetase
FM_-NC_000913.2_0671902_61	protein_coding	5.00879	0	0.17625	11.4584	10.0827	0	5.33388	0	leuS:protein_coding:leucyl-tRNA synthetase;leucine tRNA synthetase
FM_-NC_000913.2_0680909_36	antisense_repeat_region	15.188	0.2091	0	4.40708	16.2043	0.13185	5.65714	0	antisense:REP57:repeat_region:REP57 (repetitive extragenic palindromic) element%3B contains 1 REP sequences
FM_-NC_000913.2_0685905_73	antisense_repeat_region	0.6463	6.06392	37.8934	0.66106	0.18005	13.9765	0.4849	1.20465	antisense:REP58:repeat_region:REP58 (repetitive extragenic palindromic) element%3B contains 1 REP sequences
FM_-NC_000913.2_0685907_70	antisense_repeat_region	0.6463	3.34561	41.7708	0.44071	0	25.5797	0	1.20465	antisense:REP58:repeat_region:REP58 (repetitive extragenic palindromic) element%3B contains 1 REP sequences
FM_-NC_000913.2_0685945_33	antisense_repeat_region	0.6463	2.50921	44.5908	0	0	37.5784	0	4.21627	antisense:REP58:repeat_region:REP58 (repetitive extragenic palindromic) element%3B contains 1 REP sequences
FM_-NC_000913.2_0689996_20	protein_coding	58.1666	0	0.17625	58.8346	2.16057	0.13185	6.78857	0.15058	lnt:protein_coding:apolipoprotein N-acyltransferase;apolipoprotein N-acyltransferase%2C copper homeostasis protein%2C inner membrane
FM_-NC_000913.2_0695652_21	tRNA	1050.88	1285.55	804.749	550.004	1642.93	615.627	1113.65	685.596	glnX:tRNA:tRNA-Gln;anticodon: CUG
FM_-NC_000913.2_0695652_38	tRNA	4550.57	2976.76	2163.98	1158.18	9442.06	2270.13	4495	1946.26	glnX:tRNA:tRNA-Gln;anticodon: CUG
FM_-NC_000913.2_0695652_65	tRNA	295.034	178.154	231.238	718.575	987.741	438.547	424.77	538.629	glnX:tRNA:tRNA-Gln;anticodon: CUG
FM_-NC_000913.2_0695652_69	tRNA	1050.39	461.486	808.979	627.568	1681.46	514.89	962.522	256.289	glnX:tRNA:tRNA-Gln;anticodon: CUG
FM_-NC_000913.2_0695698_29	tRNA	42.6555	9.61864	12.8661	16.3062	15.124	7.25197	4.68735	6.92673	glnX:tRNA:tRNA-Gln;anticodon: CUG
FM_-NC_000913.2_0695764_21	tRNA	1050.88	1285.55	804.749	550.004	1636.09	615.627	1112.52	685.596	glnV:tRNA:tRNA-Gln;anticodon: CUG
FM_-NC_000913.2_0695764_38	tRNA	4550.57	2976.76	2164.15	1158.18	9437.73	2269.74	4494.52	1945.96	glnV:tRNA:tRNA-Gln;anticodon: CUG
FM_-NC_000913.2_0695764_67	tRNA	959.103	456.258	750.112	696.539	1618.99	533.877	874.109	486.678	glnV:tRNA:tRNA-Gln;anticodon: CUG
FM_-NC_000913.2_0695886_21	tRNA	8421.4	14520.2	8376.2	7650.92	10708.3	4675.02	12702.4	17082.2	metU:tRNA:tRNA-Met;anticodon: CAU
FM_-NC_000913.2_0695978_21	tRNA	1045.71	1201.28	678.908	747.882	1696.95	1073.42	1303.57	719.476	glnW:tRNA:tRNA-Gln;anticodon: UUG
FM_-NC_000913.2_0695978_38	tRNA	8250.13	8668.9	6232.84	6759.36	17843.8	9716.72	8968.02	9050.53	glnW:tRNA:tRNA-Gln;anticodon: UUG
FM_-NC_000913.2_0695978_42	tRNA	1216.49	1109.91	1288.02	2986.68	2724.66	2464.09	1370.64	1430.52	glnW:tRNA:tRNA-Gln;anticodon: UUG
FM_-NC_000913.2_0696026_27	tRNA	23.1051	7.94583	12.3374	13.4416	7.562	7.91124	4.04081	6.47499	glnW:tRNA:tRNA-Gln;anticodon: UUG
FM_-NC_000913.2_0696029_24	tRNA	10.3407	2.30011	2.46748	8.1531	7.92209	4.35118	5.33388	6.17382	glnW:tRNA:tRNA-Gln;anticodon: UUG
FM_-NC_000913.2_0696087_21	tRNA	1045.71	1201.28	678.908	747.882	1696.95	1073.42	1303.57	719.476	glnU:tRNA:tRNA-Gln;anticodon: UUG
FM_-NC_000913.2_0696087_38	tRNA	8250.29	8668.07	6232.84	6759.36	17844.5	9716.72	8967.54	9050.07	glnU:tRNA:tRNA-Gln;anticodon: UUG
FM_-NC_000913.2_0696087_42	tRNA	1216.81	1109.91	1287.85	2986.68	2723.4	2463.3	1370.64	1430.07	glnU:tRNA:tRNA-Gln;anticodon: UUG
FM_-NC_000913.2_0696135_27	tRNA	23.1051	7.94583	12.5136	13.2212	7.562	7.91124	4.04081	6.47499	glnU:tRNA:tRNA-Gln;anticodon: UUG
FM_-NC_000913.2_0696138_24	tRNA	10.1792	2.30011	2.46748	8.1531	7.74205	4.35118	5.33388	6.17382	glnU:tRNA:tRNA-Gln;anticodon: UUG
FM_-NC_000913.2_0696163_21	intergenic	47.5027	0	0	50.6814	18.905	0	8.24326	0	intergenic
FM_-NC_000913.2_0696185_21	tRNA	2930.3	1774.85	1641.75	952.15	4049.09	888.96	3353.55	715.411	leuW:tRNA:tRNA-Leu;anticodon: CAA
FM_-NC_000913.2_0696185_46	tRNA	2277.71	1733.03	1048.68	1743	7180.12	546.271	1691.81	3677.34	leuW:tRNA:tRNA-Leu;anticodon: CAA
FM_-NC_000913.2_0696238_32	tRNA	237.191	23.2102	26.6135	81.3107	101.367	6.98826	15.1935	18.2203	leuW:tRNA:tRNA-Leu;anticodon: CAA
FM_-NC_000913.2_0696241_29	tRNA	116.172	24.6739	250.977	58.1735	26.287	66.0589	33.9428	29.9656	leuW:tRNA:tRNA-Leu;anticodon: CAA
FM_-NC_000913.2_0696245_25	tRNA	12.9259	5.64572	9.8699	10.1363	19.2651	5.40602	2.10122	3.76453	leuW:tRNA:tRNA-Leu;anticodon: CAA
FM_-NC_000913.2_0696279_21	tRNA	10554.8	14521.6	8377.61	8189.9	14250	4676.34	15207.4	17084.8	metT:tRNA:tRNA-Met;anticodon: CAU
FM_-NC_000913.2_0698718_22	antisense_repeat_region	14.3801	0	0	6.16992	1.26033	0	0.64653	0.15058	antisense:RIP61:repeat_region:RIP61 (repetitive extragenic palindromic) element%3B contains 2 REP sequences and 1 IHF site
FM_-NC_000913.2_0698762_25	intergenic	17.45	0.6273	0	50.4611	14.2238	0	34.1045	0.15058	intergenic
FM_-NC_000913.2_0698763_68	protein_coding	4.52407	0.2091	0	8.59381	9.00238	0.13185	13.4155	0	nagD:protein_coding:UMP phosphatase;N-acetylglucosamine metabolism
FM_-NC_000913.2_0699074_45	protein_coding	10.0176	0	0	8.1531	1.98052	0	4.04081	0	nagD:protein_coding:UMP phosphatase;N-acetylglucosamine metabolism
FM_-NC_000913.2_0700792_37	protein_coding	10.8255	0	0	7.27169	1.26033	0	1.45469	0.30116	nagA:protein_coding:N-acetylglucosamine-6-phosphate deacetylase;nagC:protein_coding:transcriptional repressor of nag (N-acetylglucosamine) operon;DNA-binding transcriptional dual regulator%2C repressor of N-acetylglucosamine
FM_-NC_000913.2_0707135_23	antisense_repeat_region	48.9569	0.2091	0.3525	18.9505	7.2019	0	7.27347	1.05407	antisense:RIP63:repeat_region:RIP63 (repetitive extragenic palindromic) element%3B contains 3 REP sequences and 1 IHF site
FM_-NC_000913.2_0714549_28	antisense_repeat_region	18.2579	0.4182	0.3525	16.0859	5.76152	0	9.05143	0.15058	antisense:RIP65:repeat_region:RIP65 (repetitive extragenic palindromic) element%3B contains 2 REP sequences and 1 IHF site
FM_-NC_000913.2_0714562_23	antisense_repeat_region	112.132	0.2091	0.52874	26.0018	8.46224	0	7.92	0.60232	antisense:RIP65:repeat_region:RIP65 (repetitive extragenic palindromic) element%3B contains 2 REP sequences and 1 IHF site
FM_-NC_000913.2_0726233_19	protein_coding	0.32315	0	0.17625	26.4425	0	0.13185	12.769	0	kdpB:protein_coding:potassium translocating ATPase%2C subunit B;ATPase of high-affinity potassium transport system%2C B chain
FM_-NC_000913.2_0726527_18	protein_coding	3.39305	0.4182	0	96.5151	1.62043	0	90.5143	0.30116	kdpA:protein_coding:potassium translocating ATPase%2C subunit A;ATPase of high-affinity potassium transport system%2C A chain
FM_-NC_000913.2_0746371_57	protein_coding	11.6333	0	0	2.20354	0	0	0.16163	0	abrB:protein_coding:putative transport protein;regulator of aidB expression%3B inner membrane protein
FM_-NC_000913.2_0787100_62	protein_coding	5.81666	0	0	2.8646	10.8029	0	3.55592	0	galM:protein_coding:galactose-1-epimerase (mutarotase)
FM_-NC_000913.2_0788199_34	protein_coding	26.4981	1.46371	1.05749	16.3062	0.3601	2.10966	0.16163	0.15058	galK:protein_coding:galactokinase
FM_-NC_000913.2_0791567_44	protein_coding	4.3625	0	0	7.93275	7.2019	0	14.7086	0	modF:protein_coding:ATP-binding component of molybdate transport system;fused molybdate transporter subunits of ABC superfamily: ATP-binding components
FM_-NC_000913.2_0805169_28	antisense_repeat_region	21.6509	0.2091	0	26.8832	3.4209	0.13185	5.49551	0.30116	antisense:REP72:repeat_region:REP72 (repetitive extragenic palindromic) element%3B contains 4 REP sequences
FM_-NC_000913.2_0805182_24	antisense_repeat_region	28.437	0	1.05749	15.4248	0.18005	0	1.61633	0	antisense:REP72:repeat_region:REP72 (repetitive extragenic palindromic) element%3B contains 4 REP sequences
FM_-NC_000913.2_0806149_66	protein_coding	11.1486	0	0	7.93275	13.6836	0	7.4351	0	ybhC:protein_coding:putative pectinesterase;acyl-CoA thioesterase%2C lipoprotein
FM_-NC_000913.2_0814869_28	antisense_repeat_region	18.2579	0.4182	0.3525	16.0859	5.76152	0	9.05143	0.15058	antisense:RIP73:repeat_region:RIP73 (repetitive extragenic palindromic) element%3B contains 2 REP sequences and 1 IHF site
FM_-NC_000913.2_0814882_24	antisense_repeat_region	68.8305	0.4182	1.40999	37.6805	9.36247	0.39556	26.1845	0.75291	antisense:RIP73:repeat_region:RIP73 (repetitive extragenic palindromic) element%3B contains 2 REP sequences and 1 IHF site
FM_-NC_000913.2_0814882_27	antisense_repeat_region	5.65509	1.88191	2.46748	26.2221	2.34062	0.52742	62.8751	1.35523	antisense:RIP73:repeat_region:RIP73 (repetitive extragenic palindromic) element%3B contains 2 REP sequences and 1 IHF site
FM_-NC_000913.2_0831574_27	antisense_repeat_region	12.2796	0.6273	0	15.2044	4.86129	0.13185	3.71755	0.15058	antisense:RIP75:repeat_region:RIP75 (repetitive extragenic palindromic) element%3B contains 2 REP sequences and 1 IHF site
FM_-NC_000913.2_0831587_24	antisense_repeat_region	30.8606	0	0	8.59381	0.18005	0	1.45469	0	antisense:RIP75:repeat_region:RIP75 (repetitive extragenic palindromic) element%3B contains 2 REP sequences and 1 IHF site
FM_-NC_000913.2_0836849_39	protein_coding	151.395	0.4182	0.3525	61.6992	15.124	0.13185	15.3551	1.05407	ybiJ:protein_coding:hypothetical protein
FM_-NC_000913.2_0836853_35	protein_coding	50.4111	0	0	16.9673	5.76152	0	5.17224	0.30116	ybiJ:protein_coding:hypothetical protein
FM_-NC_000913.2_0844925_22	antisense_repeat_region	14.3801	0	0	6.16992	1.26033	0	0.64653	0.15058	antisense:RIP78:repeat_region:RIP78 (repetitive extragenic palindromic) element%3B contains 2 REP sequences and 1 IHF site
FM_-NC_000913.2_0846420_53	intergenic	3.7162	0.8364	0	12.1195	10.6228	0.26371	28.4473	0.15058	intergenic
FM_-NC_000913.2_0846429_44	intergenic	3.55463	0	0	11.2381	1.26033	0	16.6482	0	intergenic
FM_-NC_000913.2_0848114_53	protein_coding	1.29259	3.97292	2.99622	1.32212	0	3.1645	0.16163	11.2936	dps:protein_coding:global regulator%2C starvation conditions;Fe-binding and storage protein%3B stress-inducible DNA-binding protetin
FM_-NC_000913.2_0852197_73	protein_coding	27.7907	1.0455	2.29123	49.3593	7.02186	2.10966	12.2841	0.30116	mntS:protein_coding:Mn(2)-response protein%2C MntR-repressed
FM_-NC_000913.2_0852200_70	protein_coding	33.9305	1.0455	2.99622	52.2239	3.4209	2.63708	8.08163	0.15058	mntS:protein_coding:Mn(2)-response protein%2C MntR-repressed
FM_-NC_000913.2_0852216_54	protein_coding	8.0787	0	1.05749	29.9682	2.88076	1.18669	7.27347	0.30116	mntS:protein_coding:Mn(2)-response protein%2C MntR-repressed
FM_-NC_000913.2_0852221_49	intergenic	98.0754	1.67281	7.57867	221.015	6.30167	3.1645	10.3445	1.50581	intergenic
FM_-NC_000913.2_0852235_35	intergenic	26.6597	1.88191	7.93117	153.146	7.562	5.53787	56.2481	3.1622	intergenic
FM_-NC_000913.2_0852239_31	intergenic	20.3583	0.4182	13.3949	52.885	0.54014	7.91124	8.72816	1.20465	intergenic
FM_-NC_000913.2_0879977_21	antisense_protein_coding	3.87777	0.8364	7.04993	0.22035	0	64.4766	0.32327	1.05407	antisense:dacC:protein_coding:D-alanyl-D-alanine carboxypeptidase%3B penicillin-binding protein 6;D-alanyl-D-alanine carboxypeptidase (penicillin-binding protein 6a)
FM_-NC_000913.2_0887199_73	ncRNA	0	16.9372	10.3986	0	0	4.35118	0	0.45174	rybB:ncRNA:antisense_RNA;identified in a large scale screen;sRNA antisense regulator of ompC and ompW mRNA instability%2C Hfq-dependent
FM_-NC_000913.2_0887233_22	ncRNA	2.26204	6.06392	14.2761	3.08496	1.26033	5.27416	1.45469	13.5523	rybB:ncRNA:antisense_RNA;identified in a large scale screen;sRNA antisense regulator of ompC and ompW mRNA instability%2C Hfq-dependent
FM_-NC_000913.2_0887234_19	ncRNA	3.55463	9.61864	25.2035	5.2885	1.08029	8.43866	2.74775	18.8226	rybB:ncRNA:antisense_RNA;identified in a large scale screen;sRNA antisense regulator of ompC and ompW mRNA instability%2C Hfq-dependent
FM_-NC_000913.2_0887256_24	ncRNA	13.0875	0.6273	0.17625	10.3566	0	0.13185	0.16163	0.15058	rybB:ncRNA:antisense_RNA;identified in a large scale screen;sRNA antisense regulator of ompC and ompW mRNA instability%2C Hfq-dependent
FM_-NC_000913.2_0898918_23	antisense_repeat_region	13.0875	0	0	8.37346	0.3601	0	0.64653	0	antisense:RIP82:repeat_region:RIP82 (repetitive extragenic palindromic) element%3B contains 2 REP sequences and 1 IHF site
FM_-NC_000913.2_0898989_22	antisense_repeat_region	14.3801	0	0	6.16992	1.26033	0	0.64653	0.15058	antisense:RIP82:repeat_region:RIP82 (repetitive extragenic palindromic) element%3B contains 2 REP sequences and 1 IHF site
FM_-NC_000913.2_0899046_19	intergenic	0.16157	0	0	20.0522	0	0	0.9698	0	intergenic
FM_-NC_000913.2_0914409_59	intergenic	4.68564	0.2091	0	6.16992	10.9829	0	4.20245	0	intergenic
FM_-NC_000913.2_0917381_47	protein_coding	63.0138	0	0.52874	66.1062	80.1212	0.26371	44.1257	0.15058	ybjX:protein_coding:putative enzyme;hypothetical protein
FM_-NC_000913.2_0917381_51	protein_coding	30.0527	0	0.3525	28.4257	44.8319	0	28.609	0.30116	ybjX:protein_coding:putative enzyme;hypothetical protein
FM_-NC_000913.2_0917921_19	protein_coding	11.7949	0	0	2.64425	1.62043	0	0.16163	0	ybjX:protein_coding:putative enzyme;hypothetical protein
FM_-NC_000913.2_0921878_21	intergenic	3.55463	1.2546	0.70499	11.8991	0.90024	0.65927	1.29306	1.80697	intergenic
FM_-NC_000913.2_0925078_27	intergenic	15.188	0	0	5.50885	6.12162	0	11.1526	0	intergenic
FM_-NC_000913.2_0925106_21	tRNA	1398.1	4389.44	2430.82	683.318	2918.21	2868.09	1074.86	3690.44	serW:tRNA:tRNA-Ser;anticodon: GGA
FM_-NC_000913.2_0925106_47	tRNA	1693.94	4950.67	3206.13	268.171	4034.51	3767.47	1945.09	1416.06	serW:tRNA:tRNA-Ser;anticodon: GGA
FM_-NC_000913.2_0925161_33	tRNA	867.652	1248.75	730.549	350.804	1655.72	1073.69	672.392	1315.63	serW:tRNA:tRNA-Ser;anticodon: GGA
FM_-NC_000913.2_0925166_28	tRNA	663.261	293.578	476.575	424.402	515.476	514.099	218.527	692.522	serW:tRNA:tRNA-Ser;anticodon: GGA
FM_-NC_000913.2_0953671_44	protein_coding	12.2796	0	0	19.6115	1.62043	0	0	0	focA:protein_coding:formate channel;probable formate transporter (formate channel 1)
FM_-NC_000913.2_0983654_22	antisense_repeat_region	14.3801	0	0	6.16992	1.26033	0	0.64653	0.15058	antisense:RIP86:repeat_region:RIP86 (repetitive extragenic palindromic) element%3B contains 2 REP sequences and 1 IHF site
FM_-NC_000913.2_0984157_35	protein_coding	2.74676	0	0	19.6115	0.18005	0	3.55592	0	aspC:protein_coding:aspartate aminotransferase;aspartate aminotransferase%2C PLP-dependent
FM_-NC_000913.2_0986148_42	protein_coding	65.2759	0.2091	0	69.6319	7.2019	0	15.5167	0.15058	ompF:protein_coding:outer membrane porin 1a (Ia%3Bb%3BF);outer membrane protein 1a (Ia%3Bb%3BF)
FM_-NC_000913.2_0986273_42	intergenic	19.0657	0	0	12.7805	4.86129	0	26.6694	0	intergenic
FM_-NC_000913.2_0986277_38	intergenic	124.574	0	0	55.3089	5.40143	0	41.8628	0	intergenic
FM_-NC_000913.2_1015673_47	protein_coding	17.45	0.2091	0	10.3566	3.60095	0.26371	4.52571	0.15058	fabA:protein_coding:beta-hydroxydecanoyl thioester dehydrase;beta-hydroxydecanoyl thioester dehydrase%2C trans-2-decenoyl-ACP isomerase
FM_-NC_000913.2_1016720_45	protein_coding	8.88657	0	0	22.2558	6.66176	0	14.7086	0	ycbZ:protein_coding:putative peptidase;putative ATP-dependent protease
FM_-NC_000913.2_1018238_22	protein_coding	1.29259	15.6826	111.565	0.44071	0.18005	9.36164	0.4849	46.0778	ompA:protein_coding:outer membrane protein 3a (II*%3BG%3Bd);outer membrane protein A (3a%3BII*%3BG%3Bd)
FM_-NC_000913.2_1018527_59	protein_coding	47.9875	0	0.17625	46.7151	11.7031	0	13.5771	0	ompA:protein_coding:outer membrane protein 3a (II*%3BG%3Bd);outer membrane protein A (3a%3BII*%3BG%3Bd)
FM_-NC_000913.2_1018666_40	protein_coding	21.0046	0	0	22.6965	9.54252	0	19.8808	0	ompA:protein_coding:outer membrane protein 3a (II*%3BG%3Bd);outer membrane protein A (3a%3BII*%3BG%3Bd)
FM_-NC_000913.2_1018915_40	protein_coding	46.6949	0	0	52.0036	8.82233	0.13185	27.3159	0	ompA:protein_coding:outer membrane protein 3a (II*%3BG%3Bd);outer membrane protein A (3a%3BII*%3BG%3Bd)
FM_-NC_000913.2_1019207_54	protein_coding	29.0833	0	0	13.8823	5.04133	0	2.10122	0	ompA:protein_coding:outer membrane protein 3a (II*%3BG%3Bd);outer membrane protein A (3a%3BII*%3BG%3Bd)
FM_-NC_000913.2_1019240_21	protein_coding	22.2972	28.6468	4.7587	18.2894	2.88076	1.05483	11.4759	43.8191	ompA:protein_coding:outer membrane protein 3a (II*%3BG%3Bd);outer membrane protein A (3a%3BII*%3BG%3Bd)
FM_-NC_000913.2_1026197_64	protein_coding	64.9527	0	0.17625	9.03452	18.905	0.26371	4.20245	0.15058	mgsA:protein_coding:methylglyoxal synthase
FM_-NC_000913.2_1028069_21	protein_coding	3.7162	36.1744	41.5946	4.62744	0	7.12012	1.13143	83.1208	rlmI:protein_coding:putative oxidoreductase;23S rRNA m(5)C1962 methyltransferase%2C SAM-dependent
FM_-NC_000913.2_1028070_18	protein_coding	1.61574	28.8559	51.112	2.8646	0	11.735	0.80816	76.0435	rlmI:protein_coding:putative oxidoreductase;23S rRNA m(5)C1962 methyltransferase%2C SAM-dependent
FM_-NC_000913.2_1028074_18	protein_coding	2.42361	6.27302	13.2186	9.47523	0.3601	1.7141	3.07102	8.7337	rlmI:protein_coding:putative oxidoreductase;23S rRNA m(5)C1962 methyltransferase%2C SAM-dependent
FM_-NC_000913.2_1029485_44	antisense_protein_coding	20.6815	0	0	17.6283	10.2627	0.13185	15.84	0	antisense:yccX:protein_coding:weak acylphosphatase
FM_-NC_000913.2_1030328_49	protein_coding	11.6333	0	0	9.03452	2.34062	0	1.93959	0	yccA:protein_coding:putative carrier/transport protein;HflBKC-binding inner membrane protein%2C UPF0005 family
FM_-NC_000913.2_1030512_48	protein_coding	14.3801	0	0	7.71239	1.08029	0	0.16163	0	yccA:protein_coding:putative carrier/transport protein;HflBKC-binding inner membrane protein%2C UPF0005 family
FM_-NC_000913.2_1030817_29	intergenic	32.6379	0	0	9.91593	11.8831	0.13185	9.69796	0	intergenic
FM_-NC_000913.2_1030827_19	intergenic	11.3102	0	0	1.10177	8.46224	0	0.80816	0	intergenic
FM_-NC_000913.2_1030847_21	tRNA	25478.3	21092.2	19402.5	18756.8	23599.2	11301.3	31770	10912.2	serT:tRNA:tRNA-Ser;anticodon: UGA
FM_-NC_000913.2_1030903_32	tRNA	23.9129	30.3196	23.441	11.2381	19.2651	18.5914	5.98041	23.7918	serT:tRNA:tRNA-Ser;anticodon: UGA
FM_-NC_000913.2_1030906_29	tRNA	157.535	48.9296	408.896	162.842	34.9292	106.011	64.3298	47.7342	serT:tRNA:tRNA-Ser;anticodon: UGA
FM_-NC_000913.2_1030909_26	tRNA	210.046	34.0834	48.8208	90.7859	69.4984	87.9467	21.0122	30.4174	serT:tRNA:tRNA-Ser;anticodon: UGA
FM_-NC_000913.2_1041218_46	protein_coding	14.8648	1.2546	0.88124	10.3566	0.54014	1.45039	0.64653	0	etk:protein_coding:cryptic autophosphorylating protein tyrosine kinase Etk
FM_-NC_000913.2_1041219_22	antisense_repeat_region	16.9653	0	0.17625	11.2381	3.06081	0.13185	1.13143	0.45174	antisense:REP90:repeat_region:REP90 (repetitive extragenic palindromic) element%3B contains 1 REP sequences
FM_-NC_000913.2_1049773_27	intergenic	12.9259	0.4182	2.81997	2.8646	0.18005	1.58225	0.32327	0	intergenic
FM_-NC_000913.2_1076212_19	protein_coding	0.48472	21.7465	0	0	0	0.13185	0.16163	35.6877	putA:protein_coding:proline dehydrogenase%2C P5C dehydrogenase;fused DNA-binding transcriptional regulator/proline dehydrogenase/pyrroline-5-carboxylate dehydrogenase
FM_-NC_000913.2_1077944_25	protein_coding	20.3583	0	0	1.10177	0.3601	0.13185	0.32327	0	putA:protein_coding:proline dehydrogenase%2C P5C dehydrogenase;fused DNA-binding transcriptional regulator/proline dehydrogenase/pyrroline-5-carboxylate dehydrogenase
FM_-NC_000913.2_1083968_22	antisense_repeat_region	19.2273	0	0.17625	14.5434	3.96105	0	2.58612	0.45174	antisense:REP95:repeat_region:REP95 (repetitive extragenic palindromic) element%3B contains 2 REP sequences
FM_-NC_000913.2_1096244_18	intergenic	22.9435	100.159	44.0621	29.0867	55.2746	55.2469	30.5486	104.503	intergenic
FM_-NC_000913.2_1096244_21	intergenic	15.5111	70.0488	29.6097	20.2726	47.8927	40.4792	20.2041	66.5568	intergenic
FM_-NC_000913.2_1114651_20	protein_coding	0.80787	9.40954	0.17625	1.54248	0.18005	0.13185	0	13.8535	mdtG:protein_coding:putative transport protein;putative drug efflux system
FM_-NC_000913.2_1120208_35	intergenic	29.7296	0	0.52874	20.9336	0.90024	0.92298	0.9698	0	intergenic
FM_-NC_000913.2_1120636_31	protein_coding	10.987	0	0	19.1708	5.04133	0	17.7796	0	dinI:protein_coding:damage-inducible protein I;DNA damage-inducible protein I
FM_-NC_000913.2_1120650_25	protein_coding	7.59398	0	0	20.2726	0	0	10.0212	0	dinI:protein_coding:damage-inducible protein I;DNA damage-inducible protein I
FM_-NC_000913.2_1128611_22	intergenic	7.10925	0	0	14.323	1.62043	0	2.74775	0	intergenic
FM_-NC_000913.2_1129240_147	protein_coding	5.65509	0	0	8.1531	40.3307	0	12.4457	0	flgM:protein_coding:anti-sigma factor for FliA (sigma 28);anti-FliA (anti-sigma) factor%3B also known as RflB protein
FM_-NC_000913.2_1129331_56	protein_coding	33.1227	0	0	28.646	6.66176	0	31.5184	0.15058	flgM:protein_coding:anti-sigma factor for FliA (sigma 28);anti-FliA (anti-sigma) factor%3B also known as RflB protein
FM_-NC_000913.2_1129706_23	protein_coding	41.2013	0	0	7.05133	1.98052	0	2.58612	0	flgA:protein_coding:assembly protein for flagellar basal-body periplasmic P ring;flagellar biosynthesis%3B assembly of basal-body periplasmic P ring
FM_-NC_000913.2_1129706_33	protein_coding	45.5639	0	0	10.577	19.8052	0	8.72816	0.15058	flgA:protein_coding:assembly protein for flagellar basal-body periplasmic P ring;flagellar biosynthesis%3B assembly of basal-body periplasmic P ring
FM_-NC_000913.2_1130063_45	protein_coding	12.1181	0	0	0.66106	8.82233	0.13185	2.42449	0	flgA:protein_coding:assembly protein for flagellar basal-body periplasmic P ring;flagellar biosynthesis%3B assembly of basal-body periplasmic P ring
FM_-NC_000913.2_1130085_23	protein_coding	14.5417	0	0	4.62744	3.781	0	0.64653	0.15058	flgA:protein_coding:assembly protein for flagellar basal-body periplasmic P ring;flagellar biosynthesis%3B assembly of basal-body periplasmic P ring
FM_-NC_000913.2_1133871_27	antisense_repeat_region	9.69444	0.6273	0	14.323	3.96105	0.13185	3.71755	0.15058	antisense:RIP100:repeat_region:RIP100 (repetitive extragenic palindromic) element%3B contains 2 REP sequences and 1 IHF site
FM_-NC_000913.2_1133884_24	antisense_repeat_region	27.1444	0	1.05749	15.4248	0.18005	0	1.77796	0	antisense:RIP100:repeat_region:RIP100 (repetitive extragenic palindromic) element%3B contains 2 REP sequences and 1 IHF site
FM_-NC_000913.2_1138649_18	antisense_protein_coding	0.32315	0	0	19.1708	0.3601	0	8.08163	0	antisense:flgK:protein_coding:flagellar hook-filament junction protein 1;flagellar biosynthesis%2C hook-filament junction protein 1
FM_-NC_000913.2_1163349_18	antisense_protein_coding	0.16157	0	0	12.5602	0.18005	0	10.0212	0	antisense:nagZ:protein_coding:beta N-acetyl-glucosaminidase
FM_-NC_000913.2_1163970_18	antisense_protein_coding	0.16157	0	0	18.9505	0	0	12.4457	0.15058	antisense:nagZ:protein_coding:beta N-acetyl-glucosaminidase
FM_-NC_000913.2_1181925_25	protein_coding	9.69444	0.6273	0	11.8991	3.60095	0.13185	3.87918	0.15058	potD:protein_coding:polyamine transporter subunit;spermidine/putrescine periplasmic transport protein%3B periplasmic-binding component of ABC superfamily
FM_-NC_000913.2_1182137_51	protein_coding	7.75555	0	0	10.1363	7.74205	0	9.21306	0	potC:protein_coding:polyamine transporter subunit;spermidine/putrescine transport system permease%3B membrane component of ABC superfamily
FM_-NC_000913.2_1187462_26	protein_coding	27.4676	0	0.70499	16.3062	11.343	0.26371	6.62694	0.30116	ycfD:protein_coding:cupin superfamily protein
FM_-NC_000913.2_1191282_33	protein_coding	27.9523	0	0.88124	9.25487	20.8855	0.13185	9.85959	0.30116	hflD:protein_coding:putative lysogenization regulator
FM_-NC_000913.2_1191282_36	protein_coding	14.0569	0.2091	1.05749	5.2885	10.8029	0	5.17224	0	hflD:protein_coding:putative lysogenization regulator
FM_-NC_000913.2_1192050_21	protein_coding	14.8648	0	0	7.49204	4.68124	0	3.87918	0	mnmA:protein_coding:tRNA(Gln%2CLys%2CGlu) U34 2-thiouridylase%2C first step in mnm(5)-s(2)U34-tRNA synthesis
FM_-NC_000913.2_1200644_63	intergenic	2.90833	0.8364	0.3525	22.2558	3.06081	0.13185	41.5396	1.20465	intergenic
FM_-NC_000913.2_1202126_30	protein_coding	12.4412	0.2091	1.23374	4.18673	0.72019	0.65927	1.13143	0	cohE:protein_coding:e14 prophage%3B repressor protein phage e14
FM_-NC_000913.2_1202970_19	antisense_protein_coding	2.90833	0	0	5.94956	20.7055	0.26371	9.37469	0.30116	antisense:ymfL:protein_coding:e14 prophage%3B predicted DNA-binding transcriptional regulator
FM_-NC_000913.2_1202973_27	antisense_protein_coding	18.581	17.3554	25.7322	81.9717	1.26033	7.91124	12.4457	9.18545	antisense:ymfL:protein_coding:e14 prophage%3B predicted DNA-binding transcriptional regulator
FM_-NC_000913.2_1202976_24	antisense_protein_coding	11.7949	3.34561	7.40243	33.4938	1.26033	1.31854	5.01061	2.86104	antisense:ymfL:protein_coding:e14 prophage%3B predicted DNA-binding transcriptional regulator
FM_-NC_000913.2_1202982_19	antisense_protein_coding	27.306	6.06392	7.75492	73.1576	0.72019	0.79112	6.78857	4.36685	antisense:ymfL:protein_coding:e14 prophage%3B predicted DNA-binding transcriptional regulator
FM_-NC_000913.2_1203002_20	antisense_protein_coding	1.29259	2.50921	7.22618	15.2044	0	1.31854	3.71755	2.86104	antisense:ymfL:protein_coding:e14 prophage%3B predicted DNA-binding transcriptional regulator
FM_-NC_000913.2_1217764_38	antisense_protein_coding	12.9259	1.88191	3.70121	3.08496	0.18005	3.1645	0.16163	0.45174	antisense:ycgG:protein_coding:putative proteases;putative membrane-anchored cyclic-di-GMP phosphodiesterase
FM_-NC_000913.2_1224524_37	protein_coding	23.9129	0	0	9.25487	3.4209	0	1.93959	0	minD:protein_coding:membrane ATPase of the MinC-MinD-MinE system;cell division inhibitor%2C a membrane ATPase%2C activates minC
FM_-NC_000913.2_1225329_30	intergenic	16.6421	0	0.17625	5.94956	1.62043	0	2.90939	0	intergenic
FM_-NC_000913.2_1226678_51	protein_coding	1.77731	1.0455	0	13.8823	0	0	10.1829	1.05407	pliG:protein_coding:hypothetical protein
FM_-NC_000913.2_1231699_20	intergenic	12.4412	0	0	20.7133	54.3744	0	27.4775	0	intergenic
FM_-NC_000913.2_1231699_24	protein_coding	7.27083	0	0	5.94956	12.6033	0	13.9004	0	dsbB:protein_coding:oxidoreductase that catalyzes reoxidation of DsbA protein disulfide isomerase I;reoxidizes DsbA protein following formation of disulfide bond in P-ring of flagella.
FM_-NC_000913.2_1248319_25	protein_coding	11.4718	0	0	3.74602	0.90024	0	1.13143	0.15058	dhaM:protein_coding:PTS hybrid protein;fused predicted dihydroxyacetone-specific PTS enzymes: HPr component/EI component
FM_-NC_000913.2_1250078_52	intergenic	0.80787	0	0	17.408	0.54014	0	0.80816	0	intergenic
FM_-NC_000913.2_1259134_20	protein_coding	158.666	183.172	146.639	141.688	201.293	104.297	290.777	88.9934	dauA:protein_coding:putative sulfate transporter;C4-dicarboxylic acid transporter
FM_-NC_000913.2_1260432_102	protein_coding	15.188	0	0	13.4416	0.3601	0	0	0	prs:protein_coding:phosphoribosylpyrophosphate synthase;phosphoribosylpyrophosphate synthetase
FM_-NC_000913.2_1262715_44	protein_coding	8.24027	0.2091	13.5711	4.40708	0.90024	3.29635	0.80816	0.15058	lolB:protein_coding:outer-membrane lipoprotein;lipoprotein localization factor
FM_-NC_000913.2_1285932_18	intergenic	5.33194	67.3305	24.3223	12.5602	19.085	19.3825	5.98041	137.481	intergenic
FM_-NC_000913.2_1285932_21	intergenic	3.0699	44.1203	22.031	5.94956	8.82233	12.2624	3.07102	47.7342	intergenic
FM_-NC_000913.2_1286288_18	ncRNA	5.33194	67.3305	24.3223	12.5602	19.085	19.3825	5.98041	137.481	rttR:ncRNA:ncRNA;rtT sRNA%2C processed from tyrT transcript;rtT RNA may modulate the stringent response~released from primary tyrT transcript during tRNA processing%3B encodes putative Tpr protein
FM_-NC_000913.2_1286288_21	ncRNA	3.0699	44.1203	22.031	5.94956	8.82233	12.2624	3.07102	47.7342	rttR:ncRNA:ncRNA;rtT sRNA%2C processed from tyrT transcript;rtT RNA may modulate the stringent response~released from primary tyrT transcript during tRNA processing%3B encodes putative Tpr protein
FM_-NC_000913.2_1286424_33	ncRNA	10.1792	0	0	0.44071	12.4233	0	3.87918	0	rttR:ncRNA:ncRNA;rtT sRNA%2C processed from tyrT transcript;rtT RNA may modulate the stringent response~released from primary tyrT transcript during tRNA processing%3B encodes putative Tpr protein
FM_-NC_000913.2_1286466_21	tRNA	530.609	8145.94	2626.1	302.326	889.435	1349.92	489.908	6582.95	tyrV:tRNA:tRNA-Tyr;anticodon: GUA
FM_-NC_000913.2_1286466_45	tRNA	315.069	1060.56	534.561	201.844	830.74	391.343	639.257	1187.48	tyrV:tRNA:tRNA-Tyr;anticodon: GUA
FM_-NC_000913.2_1286515_36	tRNA	95.1671	152.853	114.561	60.8177	49.8732	93.089	31.5184	310.95	tyrV:tRNA:tRNA-Tyr;anticodon: GUA
FM_-NC_000913.2_1286531_20	tRNA	40.2319	66.4941	31.0197	11.4584	26.647	35.8643	10.991	96.2213	tyrV:tRNA:tRNA-Tyr;anticodon: GUA
FM_-NC_000913.2_1286585_18	intergenic	5.33194	67.3305	24.3223	12.5602	19.085	19.3825	5.98041	137.481	intergenic
FM_-NC_000913.2_1286585_21	intergenic	3.23148	45.1658	22.2073	5.94956	9.00238	12.658	3.23265	48.4871	intergenic
FM_-NC_000913.2_1286687_20	intergenic	12.1181	0	0	1.32212	1.44038	0	0	0	intergenic
FM_-NC_000913.2_1286760_21	tRNA	504.434	8145.73	2625.75	296.156	794.01	1349.92	468.411	6582.95	tyrT:tRNA:tRNA-Tyr;anticodon: GUA
FM_-NC_000913.2_1286760_45	tRNA	292.449	1060.77	534.385	195.895	720.55	391.607	590.444	1187.33	tyrT:tRNA:tRNA-Tyr;anticodon: GUA
FM_-NC_000913.2_1286809_36	tRNA	95.0055	152.016	114.914	60.8177	50.0532	92.9571	31.5184	311.251	tyrT:tRNA:tRNA-Tyr;anticodon: GUA
FM_-NC_000913.2_1286825_20	tRNA	40.2319	66.4941	31.0197	11.4584	26.647	35.8643	10.991	96.2213	tyrT:tRNA:tRNA-Tyr;anticodon: GUA
FM_-NC_000913.2_1291800_27	protein_coding	10.8255	0.4182	0	8.59381	3.60095	0.13185	5.81877	0	hns:protein_coding:global DNA-binding transcriptional dual regulator H-NS;DNA-binding protein HLP-II (HU%2C BH2%2C HD%2C NS)%3B pleiotropic regulator
FM_-NC_000913.2_1292109_72	protein_coding	20.6815	0.4182	0.17625	8.1531	4.50119	0.52742	24.0833	0	hns:protein_coding:global DNA-binding transcriptional dual regulator H-NS;DNA-binding protein HLP-II (HU%2C BH2%2C HD%2C NS)%3B pleiotropic regulator
FM_-NC_000913.2_1292112_69	protein_coding	19.0657	0.2091	0.17625	5.2885	9.18243	3.29635	6.78857	0.15058	hns:protein_coding:global DNA-binding transcriptional dual regulator H-NS;DNA-binding protein HLP-II (HU%2C BH2%2C HD%2C NS)%3B pleiotropic regulator
FM_-NC_000913.2_1294646_21	intergenic	0.80787	8.99134	18.3298	1.10177	0	2.37337	0.32327	21.5331	intergenic
FM_-NC_000913.2_1294646_26	protein_coding	0	9.82774	9.5174	0.88142	0	1.18669	0.32327	21.8343	adhE:protein_coding:fused acetaldehyde-CoA dehydrogenase/iron-dependent alcohol dehydrogenase/pyruvate-formate lyase deactivase;CoA-linked acetaldehyde dehydrogenase and iron-dependent alcohol dehydrogenase%3B pyruvate-formate-lyase deactivase
FM_-NC_000913.2_1296749_56	protein_coding	1.93889	0	0	14.5434	0	0.13185	0.4849	0	adhE:protein_coding:fused acetaldehyde-CoA dehydrogenase/iron-dependent alcohol dehydrogenase/pyruvate-formate lyase deactivase;CoA-linked acetaldehyde dehydrogenase and iron-dependent alcohol dehydrogenase%3B pyruvate-formate-lyase deactivase
FM_-NC_000913.2_1296825_26	protein_coding	0.6463	0	0.17625	10.1363	0	0	0	0	adhE:protein_coding:fused acetaldehyde-CoA dehydrogenase/iron-dependent alcohol dehydrogenase/pyruvate-formate lyase deactivase;CoA-linked acetaldehyde dehydrogenase and iron-dependent alcohol dehydrogenase%3B pyruvate-formate-lyase deactivase
FM_-NC_000913.2_1297301_73	protein_coding	0.96944	0	0.17625	2.8646	13.6836	0	6.62694	0	adhE:protein_coding:fused acetaldehyde-CoA dehydrogenase/iron-dependent alcohol dehydrogenase/pyruvate-formate lyase deactivase;CoA-linked acetaldehyde dehydrogenase and iron-dependent alcohol dehydrogenase%3B pyruvate-formate-lyase deactivase
FM_-NC_000913.2_1349439_19	protein_coding	6.46296	0.4182	0	12.5602	1.98052	0	7.4351	0.30116	ycjD:protein_coding:hypothetical protein
FM_-NC_000913.2_1355773_53	protein_coding	24.7208	0	0	13.2212	7.38195	0	7.4351	0	puuP:protein_coding:putrescine importer;putative amino acid/amine transport protein
FM_-NC_000913.2_1358179_18	protein_coding	0.32315	2.30011	10.9274	0	0	3.82377	0	0	puuA:protein_coding:putative glutamine synthetase;gamma-Glu-putrescine synthase
FM_-NC_000913.2_1358252_31	protein_coding	0.32315	10.455	0	0.22035	0	0	0	12.4982	puuA:protein_coding:putative glutamine synthetase;gamma-Glu-putrescine synthase
FM_-NC_000913.2_1358254_20	protein_coding	0.16157	19.4464	0.88124	0	0	0.26371	0	18.9732	puuA:protein_coding:putative glutamine synthetase;gamma-Glu-putrescine synthase
FM_-NC_000913.2_1358255_24	protein_coding	0.16157	4.80932	0.17625	0	0	0	0	12.0465	puuA:protein_coding:putative glutamine synthetase;gamma-Glu-putrescine synthase
FM_-NC_000913.2_1387818_33	antisense_protein_coding	5.17037	0.6273	0.3525	10.7973	1.44038	0.13185	4.84898	0.45174	antisense:ycjG:protein_coding:L-Ala-D/L-Glu epimerase;putative muconate cycloisomerase I
FM_-NC_000913.2_1395651_80	protein_coding	6.30138	0.8364	0.70499	15.8655	4.50119	1.05483	10.6677	0.45174	uspE:protein_coding:stress-induced protein
FM_-NC_000913.2_1396579_104	protein_coding	13.0875	0	0.3525	9.91593	13.5036	0	2.58612	0.15058	uspE:protein_coding:stress-induced protein
FM_-NC_000913.2_1396586_97	protein_coding	26.175	0.2091	0.52874	10.1363	6.48171	0.39556	2.26286	0	uspE:protein_coding:stress-induced protein
FM_-NC_000913.2_1396724_23	intergenic	22.1356	0	0	6.61062	0.18005	0	1.13143	0.15058	intergenic
FM_-NC_000913.2_1397455_121	protein_coding	10.3407	0	0.3525	21.3743	3.24086	0	2.90939	0.15058	fnr:protein_coding:transcriptional regulation of aerobic%2C anaerobic respiration%2C osmotic balance;DNA-binding transcriptional dual regulator%2C global regulator of anaerobic growth
FM_-NC_000913.2_1403703_72	ncRNA	62.6907	1.46371	8.10742	31.731	0.54014	6.32899	0.64653	0.15058	mcaS:ncRNA:antisense_RNA;identified in a large scale screen;motility and biofilm regulator sRNA
FM_-NC_000913.2_1425778_23	pseudogene	5.17037	0	0	12.5602	0.3601	0	1.77796	0.15058	insH1:pseudogene:IS5 transposase and trans-activator%3BIS%2C phage%2C Tn%3B Transposon-related functions%3B extrachromosomal%3B transposon related
FM_-NC_000913.2_1426020_55	pseudogene	7.27083	0	0	11.6788	4.32114	0.13185	3.55592	0	insH1:pseudogene:IS5 transposase and trans-activator%3BIS%2C phage%2C Tn%3B Transposon-related functions%3B extrachromosomal%3B transposon related
FM_-NC_000913.2_1426180_100	pseudogene	7.4324	0.2091	0.17625	25.1204	22.3259	0	21.3355	0.15058	insH1:pseudogene:IS5 transposase and trans-activator%3BIS%2C phage%2C Tn%3B Transposon-related functions%3B extrachromosomal%3B transposon related
FM_-NC_000913.2_1426180_65	pseudogene	11.9565	0.2091	0	60.377	20.3454	0	29.4171	0.15058	insH1:pseudogene:IS5 transposase and trans-activator%3BIS%2C phage%2C Tn%3B Transposon-related functions%3B extrachromosomal%3B transposon related
FM_-NC_000913.2_1489467_62	ncRNA	25.2055	1.0455	0.88124	7.27169	1.62043	0.13185	0.4849	0.15058	rydC:ncRNA:antisense_RNA;sRNA antisense regulator of yejABEF%2C Hfq-dependent%3B over-expression causes a thermosensitive growth phenotype on minimal glycerol%2C maltose%2C or ribose media
FM_-NC_000913.2_1515055_36	intergenic	7.4324	0.6273	1.76248	33.0531	6.48171	0.39556	8.72816	1.50581	intergenic
FM_-NC_000913.2_1515060_31	intergenic	20.1967	9.20044	8.10742	35.477	13.5036	3.29635	26.9926	11.2936	intergenic
FM_-NC_000913.2_1515065_26	intergenic	12.7643	1.88191	17.2723	11.4584	1.08029	3.29635	1.61633	3.1622	intergenic
FM_-NC_000913.2_1532906_23	antisense_repeat_region	13.0875	0	0	8.37346	0.3601	0	0.64653	0	antisense:REP118:repeat_region:REP118 (repetitive extragenic palindromic) element%3B contains 2 REP sequences
FM_-NC_000913.2_1550342_22	antisense_repeat_region	14.3801	0	0	6.16992	1.26033	0	0.64653	0.15058	antisense:RIP121:repeat_region:RIP121 (repetitive extragenic palindromic) element%3B contains 2 REP sequences and 1 IHF site
FM_-NC_000913.2_1550671_65	protein_coding	6.78611	1.46371	1.23374	12.1195	4.86129	3.42821	8.08163	0.30116	yddM:protein_coding:putative DNA-binding transcriptional regulator
FM_-NC_000913.2_1550674_62	protein_coding	6.94768	0.4182	1.05749	23.7982	10.6228	2.10966	8.24326	0.90349	yddM:protein_coding:putative DNA-binding transcriptional regulator
FM_-NC_000913.2_1553964_19	protein_coding	1.29259	77.5764	29.6097	0.22035	0	4.08748	0.4849	167.446	sra:protein_coding:stationary-phase-induced ribosome-associated protein;stationary phase-induced ribosome-associated protein
FM_-NC_000913.2_1586443_19	protein_coding	3.0699	0.2091	0	19.3912	0.18005	0	11.9608	0.30116	ydeS:protein_coding:putative fimbrial-like protein;putative fimbrial-like adhesin protein
FM_-NC_000913.2_1620918_20	ncRNA	11.3102	0	0	24.9	0.54014	0	1.13143	0.15058	mgrR:ncRNA:antisense_RNA;sRNA antisense regulator down regulates YgdQ and EptB%2C PhoPQ-regulated%2C Hfq-dependent%3B affects sensitivity to antimicrobial peptides
FM_-NC_000913.2_1623315_74	protein_coding	51.7037	0.4182	0.3525	55.3089	1.98052	0.65927	1.45469	1.95755	dcp:protein_coding:dipeptidyl carboxypeptidase II
FM_-NC_000913.2_1640378_68	intergenic	7.10925	0	0	13.4416	2.16057	0.26371	3.23265	0	intergenic
FM_-NC_000913.2_1640426_20	intergenic	16.6421	0.4182	2.29123	34.5956	0.72019	0.13185	1.93959	0	intergenic
FM_-NC_000913.2_1642596_58	intergenic	233.959	0.2091	0.3525	69.8522	47.5326	0.26371	13.2539	0.30116	intergenic
FM_-NC_000913.2_1645074_29	intergenic	13.0875	0.4182	0	9.25487	9.72257	0.13185	7.92	0.30116	intergenic
FM_-NC_000913.2_1645075_23	intergenic	5.81666	0.4182	0	40.7655	5.58148	0	9.85959	0.60232	intergenic
FM_-NC_000913.2_1645075_50	intergenic	13.7338	0.4182	0	12.5602	5.76152	0	9.53632	0.30116	intergenic
FM_-NC_000913.2_1671713_89	intergenic	2.10046	0	0	19.1708	0.54014	0	4.04081	0	intergenic
FM_-NC_000913.2_1675542_60	protein_coding	2.26204	0	0	59.0549	4.68124	0	27.1543	0	pntA:protein_coding:pyridine nucleotide transhydrogenase%2C alpha subunit
FM_-NC_000913.2_1681240_44	antisense_protein_coding	20.6815	1.88191	0.52874	1.32212	2.88076	0.79112	2.10122	0.30116	antisense:rstB:protein_coding:sensor histidine protein kinase (RstA regulator);sensory histidine kinase in two-component regulatory system with RstA
FM_-NC_000913.2_1686244_20	protein_coding	383.092	13.8006	12.6899	69.8522	23.4062	2.37337	14.062	9.63719	fumA:protein_coding:fumarate hydratase (fumarase A)%2C aerobic Class I;fumarase A %3D fumarate hydratase Class I%3B aerobic isozyme
FM_-NC_000913.2_1689523_24	antisense_repeat_region	30.699	0	0	8.59381	0.18005	0	1.45469	0	antisense:RIP126:repeat_region:RIP126 (repetitive extragenic palindromic) element%3B contains 2 REP sequences and 1 IHF site
FM_-NC_000913.2_1731731_70	protein_coding	15.5111	0.8364	0.88124	21.3743	10.2627	0.65927	15.6784	0.75291	grxD:protein_coding:glutaredoxin-4
FM_-NC_000913.2_1731934_25	protein_coding	1.93889	0	0.52874	12.5602	0.54014	0	16.6482	0.30116	grxD:protein_coding:glutaredoxin-4
FM_-NC_000913.2_1731939_33	protein_coding	7.75555	0	0	11.6788	1.62043	0	5.01061	0	grxD:protein_coding:glutaredoxin-4
FM_-NC_000913.2_1762725_34	ncRNA	0.16157	0.2091	3.52496	0.44071	0.3601	11.9987	0.16163	0.15058	rydB:ncRNA:ncRNA;novel sRNA%2C function unknown;identified in a large scale screen
FM_-NC_000913.2_1773222_18	antisense_protein_coding	4.52407	0	0	12.3398	0.18005	0	0.80816	0.30116	antisense:aroD:protein_coding:3-dehydroquinate dehydratase
FM_-NC_000913.2_1783430_26	protein_coding	12.2796	0	0	2.20354	0.72019	0	0.16163	0	ppsA:protein_coding:phosphoenolpyruvate synthase
FM_-NC_000913.2_1790450_24	protein_coding	0.6463	34.5016	8.28367	0.66106	0.18005	2.10966	1.13143	49.5412	nlpC:protein_coding:lipoprotein;putative peptidase%2C C40 clan%2C lipoprotein
FM_-NC_000913.2_1790451_20	protein_coding	2.10046	44.5385	36.6596	1.76283	0	9.49349	0.9698	121.971	nlpC:protein_coding:lipoprotein;putative peptidase%2C C40 clan%2C lipoprotein
FM_-NC_000913.2_1791500_57	protein_coding	13.5722	0	0	11.0177	1.62043	0	4.84898	0.60232	btuD:protein_coding:ATP-binding component of vitamin B12 transport system;vitamin B12 transporter subunit : ATP-binding component of ABC superfamily
FM_-NC_000913.2_1794272_53	protein_coding	19.0657	0	0	8.1531	0.3601	0	0.64653	0	pheT:protein_coding:phenylalanine tRNA synthetase%2C beta subunit;phenylalanine tRNA synthetase%2C beta-subunit
FM_-NC_000913.2_1796503_101	protein_coding	1.77731	0	0	0.88142	11.343	0	1.13143	0	pheS:protein_coding:phenylalanine tRNA synthetase%2C alpha subunit;phenylalanine tRNA synthetase%2C alpha-subunit
FM_-NC_000913.2_1797613_32	protein_coding	21.6509	0.2091	0	13.2212	2.52067	0	4.04081	0.15058	rplT:protein_coding:50S ribosomal subunit protein L20;50S ribosomal subunit protein L20%2C and regulator
FM_-NC_000913.2_1797616_20	protein_coding	21.6509	0.2091	0	9.03452	1.98052	0	2.74775	0.45174	rplT:protein_coding:50S ribosomal subunit protein L20;50S ribosomal subunit protein L20%2C and regulator
FM_-NC_000913.2_1797616_29	protein_coding	17.1268	0	0	3.96637	2.70071	0	3.07102	0	rplT:protein_coding:50S ribosomal subunit protein L20;50S ribosomal subunit protein L20%2C and regulator
FM_-NC_000913.2_1798063_63	protein_coding	9.69444	0	0	5.94956	14.9439	0	14.5469	0	infC:protein_coding:protein chain initiation factor IF-3
FM_-NC_000913.2_1798068_48	intergenic	31.0222	0	0	6.83098	5.94157	0	9.21306	0.15058	intergenic
FM_-NC_000913.2_1798082_25	intergenic	49.4416	0	0	21.8151	1.98052	0	9.05143	0	intergenic
FM_-NC_000913.2_1798315_40	protein_coding	64.6296	0.6273	0.17625	41.2062	21.4257	0	24.0833	0.45174	infC:protein_coding:protein chain initiation factor IF-3
FM_-NC_000913.2_1798321_34	protein_coding	29.4065	0.4182	0.17625	10.7973	10.9829	0	16.4865	1.20465	infC:protein_coding:protein chain initiation factor IF-3
FM_-NC_000913.2_1799163_31	protein_coding	17.1268	0	0	5.2885	0.54014	0	2.10122	0	thrS:protein_coding:threonyl-tRNA synthetase;threonine tRNA synthetase
FM_-NC_000913.2_1799757_35	protein_coding	11.1486	0	1.05749	17.408	0.18005	0.52742	0.16163	0	thrS:protein_coding:threonyl-tRNA synthetase;threonine tRNA synthetase
FM_-NC_000913.2_1800029_35	protein_coding	16.4805	0	0	14.1027	19.6252	0	35.2359	0.30116	thrS:protein_coding:threonyl-tRNA synthetase;threonine tRNA synthetase
FM_-NC_000913.2_1806921_29	protein_coding	0	9.40954	20.621	0	0.18005	4.8786	0	24.2436	yniB:protein_coding:putative inner membrane protein
FM_-NC_000913.2_1807233_54	protein_coding	14.2185	0.6273	0.3525	11.0177	3.4209	0.13185	2.42449	0.15058	yniB:protein_coding:putative inner membrane protein
FM_-NC_000913.2_1820262_45	protein_coding	24.0745	3.13651	7.57867	59.9363	2.70071	11.3394	19.7192	5.72208	osmE:protein_coding:activator of ntrL gene;DNA-binding transcriptional activator
FM_-NC_000913.2_1823083_48	intergenic	176.277	36.3835	5.46369	18.7301	16.2043	1.05483	7.4351	21.9848	intergenic
FM_-NC_000913.2_1823096_52	intergenic	1057.18	104.132	32.9584	64.7841	154.661	14.7676	56.0865	112.183	intergenic
FM_-NC_000913.2_1823126_21	intergenic	44.4328	17.9827	18.6823	10.3566	1.26033	4.21933	1.93959	30.4174	intergenic
FM_-NC_000913.2_1846688_33	protein_coding	0.48472	0	14.9811	1.32212	0.3601	16.7455	0.4849	0.30116	ydjA:protein_coding:putative oxidoreductase
FM_-NC_000913.2_1860425_63	protein_coding	8.24027	0	0	14.323	3.60095	0.13185	4.04081	0	msrB:protein_coding:methionine sulfoxide reductase B
FM_-NC_000913.2_1870936_42	antisense_protein_coding	270.475	1.88191	5.28745	64.7841	27.7273	4.35118	8.56653	0.30116	antisense:yeaJ:protein_coding:putative diguanylate cyclase
FM_-NC_000913.2_1884845_41	intergenic	9.69444	0	0	6.39027	14.0437	0	16.8098	0.15058	intergenic
FM_-NC_000913.2_1884847_30	intergenic	10.3407	0	0	5.72921	1.80048	0	6.78857	0	intergenic
FM_-NC_000913.2_1905185_20	intergenic	54.2888	0	0.3525	7.93275	10.8029	0.13185	1.45469	0.30116	intergenic
FM_-NC_000913.2_1905185_23	intergenic	55.2583	0.2091	0.17625	11.6788	1.26033	0.13185	2.42449	0.15058	intergenic
FM_-NC_000913.2_1905618_23	intergenic	15.6727	0	0.3525	7.27169	1.44038	0	1.29306	0	intergenic
FM_-NC_000913.2_1906248_26	intergenic	14.7032	0	0	10.577	17.8247	0.13185	11.7992	0	intergenic
FM_-NC_000913.2_1907815_20	protein_coding	17.7731	0.8364	0	5.2885	1.98052	0	2.58612	0.90349	kdgR:protein_coding:DNA-binding transcriptional regulator f kdgK%2C kdgT%2C eda
FM_-NC_000913.2_1907819_22	protein_coding	13.7338	0	0	3.52567	0	0	0.64653	0	kdgR:protein_coding:DNA-binding transcriptional regulator f kdgK%2C kdgT%2C eda
FM_-NC_000913.2_1912775_55	protein_coding	11.3102	0	0	9.69558	5.22138	0	2.74775	0	prc:protein_coding:carboxy-terminal protease for penicillin-binding protein 3
FM_-NC_000913.2_1912829_25	protein_coding	89.512	1.2546	0.17625	18.9505	25.9269	0.26371	32.9731	1.20465	prc:protein_coding:carboxy-terminal protease for penicillin-binding protein 3
FM_-NC_000913.2_1912829_59	protein_coding	27.9523	1.2546	0.52874	10.3566	14.2238	0.39556	14.8702	0.60232	prc:protein_coding:carboxy-terminal protease for penicillin-binding protein 3;proQ:protein_coding:RNA chaperone%2C probable regulator of ProP translation;regulator of ProP~putative structural element which influences activation of ProP
FM_-NC_000913.2_1913584_22	intergenic	91.6124	0	0	33.2735	1.62043	0	8.08163	0	intergenic
FM_-NC_000913.2_1921158_34	ncRNA	0.48472	7.73673	27.1422	0.22035	0.3601	5.14231	0	8.13138	ryeB:ncRNA:ncRNA;novel sRNA%2C function unknown;identified in a large scale screen
FM_-NC_000913.2_1921173_24	ncRNA	0.32315	0.4182	14.4523	0	0	16.2181	0.16163	0.60232	ryeB:ncRNA:ncRNA;novel sRNA%2C function unknown;identified in a large scale screen
FM_-NC_000913.2_1921178_19	ncRNA	1.93889	10.455	15.1573	11.8991	1.80048	5.27416	7.59673	18.0697	ryeB:ncRNA:ncRNA;novel sRNA%2C function unknown;identified in a large scale screen
FM_-NC_000913.2_1921178_22	ncRNA	0.32315	8.36403	9.34116	5.2885	0.72019	2.63708	2.74775	13.1006	ryeB:ncRNA:ncRNA;novel sRNA%2C function unknown;identified in a large scale screen
FM_-NC_000913.2_1928774_27	intergenic	2.58518	0	11.9849	3.52567	0.18005	5.80158	0.32327	0	intergenic
FM_-NC_000913.2_1939198_32	protein_coding	5.97824	0	0	37.0195	0.18005	0	5.49551	0	yebA:protein_coding:putative peptidase
FM_-NC_000913.2_1939198_38	protein_coding	3.23148	0	0	23.1372	2.16057	0	10.5061	0	yebA:protein_coding:putative peptidase
FM_-NC_000913.2_1939550_22	protein_coding	32.9611	0.2091	0	94.0912	1.08029	0	25.053	0	yebA:protein_coding:putative peptidase
FM_-NC_000913.2_1939627_37	protein_coding	0.48472	0.2091	0	10.7973	2.52067	0	2.74775	0	yebA:protein_coding:putative peptidase
FM_-NC_000913.2_1939773_70	protein_coding	2.10046	0	0	22.4761	1.26033	0	2.90939	0	znuA:protein_coding:zinc transporter subunit: periplasmic-binding component of ABC superfamily
FM_-NC_000913.2_1940143_28	protein_coding	0.48472	0.4182	0	22.2558	0	0	7.92	0.30116	znuA:protein_coding:zinc transporter subunit: periplasmic-binding component of ABC superfamily
FM_-NC_000913.2_1940143_34	protein_coding	0.48472	0	0	15.6451	0	0	2.42449	0	znuA:protein_coding:zinc transporter subunit: periplasmic-binding component of ABC superfamily
FM_-NC_000913.2_1940147_30	protein_coding	0.80787	0	0	12.1195	0	0	4.68735	0	znuA:protein_coding:zinc transporter subunit: periplasmic-binding component of ABC superfamily
FM_-NC_000913.2_1940195_61	protein_coding	0.48472	0	0	17.6283	0.18005	0	3.71755	0	znuA:protein_coding:zinc transporter subunit: periplasmic-binding component of ABC superfamily
FM_-NC_000913.2_1944849_26	antisense_protein_coding	33.7689	0	0	5.50885	2.52067	0	4.84898	0	antisense:yebB:protein_coding:conserved protein%2C DUF830 family
FM_-NC_000913.2_1945240_35	protein_coding	38.6162	0	0	23.3575	7.02186	0	2.74775	0	ruvC:protein_coding:component of RuvABC resolvasome%2C endonuclease;Holliday junction nuclease%3B resolution of structures%3B repair
FM_-NC_000913.2_1952455_35	antisense_repeat_region	12.4412	0.4182	0.17625	2.8646	5.76152	0	2.74775	0	antisense:RIP139:repeat_region:RIP139 (repetitive extragenic palindromic) element%3B contains 2 REP sequences and 1 IHF site
FM_-NC_000913.2_1956753_18	protein_coding	5.49351	0.2091	1.93873	16.9673	0.54014	0.92298	1.45469	0.15058	cutC:protein_coding:copper homeostasis protein
FM_-NC_000913.2_1962725_54	protein_coding	21.6509	0	0	7.93275	13.5036	0	4.52571	0	flhA:protein_coding:putative flagellar export pore protein;flagellar biosynthesis%3B possible export of flagellar proteins
FM_-NC_000913.2_1962725_62	protein_coding	10.8255	0	0	5.50885	14.7639	0	6.4653	0	flhA:protein_coding:putative flagellar export pore protein;flagellar biosynthesis%3B possible export of flagellar proteins
FM_-NC_000913.2_1963134_33	protein_coding	11.3102	0	0	5.94956	1.26033	0	0.9698	0	flhB:protein_coding:putative part of export apparatus for flagellar proteins;flagellin export apparatus%2C substrate specificity protein
FM_-NC_000913.2_1963173_59	protein_coding	13.7338	0	0	1.76283	7.562	0	3.55592	0	flhB:protein_coding:putative part of export apparatus for flagellar proteins;flagellin export apparatus%2C substrate specificity protein
FM_-NC_000913.2_1963909_83	protein_coding	10.6639	0	0	3.08496	18.0048	0.13185	19.8808	0	flhB:protein_coding:putative part of export apparatus for flagellar proteins;flagellin export apparatus%2C substrate specificity protein
FM_-NC_000913.2_1964137_87	protein_coding	13.4106	0	0	10.577	18.0048	0	12.4457	0	flhB:protein_coding:putative part of export apparatus for flagellar proteins;flagellin export apparatus%2C substrate specificity protein
FM_-NC_000913.2_1964372_29	antisense_repeat_region	13.7338	0	0	4.40708	2.70071	0	5.33388	0	antisense:REP140:repeat_region:REP140 (repetitive extragenic palindromic) element%3B contains 2 REP sequences
FM_-NC_000913.2_1966783_26	protein_coding	19.8736	0	0	7.93275	0.54014	0	0	0	cheR:protein_coding:chemotaxis regulator%2C protein-glutamate methyltransferase;response regulator for chemotaxis%3B protein glutamate methyltransferase
FM_-NC_000913.2_1966847_25	protein_coding	12.6028	0	0	3.96637	1.26033	0	1.93959	0	cheR:protein_coding:chemotaxis regulator%2C protein-glutamate methyltransferase;response regulator for chemotaxis%3B protein glutamate methyltransferase
FM_-NC_000913.2_1966850_22	protein_coding	12.9259	0	0	3.52567	0.18005	0	0.4849	0	cheR:protein_coding:chemotaxis regulator%2C protein-glutamate methyltransferase;response regulator for chemotaxis%3B protein glutamate methyltransferase
FM_-NC_000913.2_1967905_23	protein_coding	18.4194	0	0	16.9673	1.98052	0	8.88979	0	tap:protein_coding:methyl-accepting protein IV;methyl-accepting chemotaxis protein IV%2C peptide sensor receptor
FM_-NC_000913.2_1968824_21	protein_coding	17.2884	0	0	4.84779	3.96105	0	3.87918	0	tap:protein_coding:methyl-accepting protein IV;methyl-accepting chemotaxis protein IV%2C peptide sensor receptor
FM_-NC_000913.2_1969606_23	protein_coding	30.2143	0	0.17625	17.8487	2.88076	0	13.4155	0	tar:protein_coding:methyl-accepting chemotaxis protein II;methyl-accepting chemotaxis protein II%2C aspartate sensor receptor
FM_-NC_000913.2_1969932_45	protein_coding	11.4718	0	0	3.52567	1.80048	0	1.45469	0	tar:protein_coding:methyl-accepting chemotaxis protein II;methyl-accepting chemotaxis protein II%2C aspartate sensor receptor
FM_-NC_000913.2_1971310_53	protein_coding	9.04814	0	0.17625	23.7982	15.124	0	9.05143	0	cheW:protein_coding:purine-binding chemotaxis protein;positive regulator of CheA protein activity
FM_-NC_000913.2_1971594_156	protein_coding	35.3847	0	0	28.4257	63.0167	0	36.2057	0	cheA:protein_coding:sensory transducer kinase between chemo- signal receptors and CheB and CheY;fused chemotactic sensory histidine kinase in two-component regulatory system with CheB and CheY: sensory histidine kinase/signal sensing protein
FM_-NC_000913.2_1971910_35	protein_coding	11.1486	0	0	12.1195	14.7639	0	8.24326	0	cheA:protein_coding:sensory transducer kinase between chemo- signal receptors and CheB and CheY;fused chemotactic sensory histidine kinase in two-component regulatory system with CheB and CheY: sensory histidine kinase/signal sensing protein
FM_-NC_000913.2_1972263_47	protein_coding	151.556	0.2091	0.17625	171.215	151.96	0.13185	116.375	0	cheA:protein_coding:sensory transducer kinase between chemo- signal receptors and CheB and CheY;fused chemotactic sensory histidine kinase in two-component regulatory system with CheB and CheY: sensory histidine kinase/signal sensing protein
FM_-NC_000913.2_1972476_46	protein_coding	6.30138	0	0	12.7805	0.72019	0	4.36408	0	cheA:protein_coding:sensory transducer kinase between chemo- signal receptors and CheB and CheY;fused chemotactic sensory histidine kinase in two-component regulatory system with CheB and CheY: sensory histidine kinase/signal sensing protein
FM_-NC_000913.2_1972554_32	protein_coding	57.3588	0	0	44.9522	26.647	0	33.2963	0	cheA:protein_coding:sensory transducer kinase between chemo- signal receptors and CheB and CheY;fused chemotactic sensory histidine kinase in two-component regulatory system with CheB and CheY: sensory histidine kinase/signal sensing protein
FM_-NC_000913.2_1973181_39	protein_coding	103.246	0	0	29.9682	7.38195	0	13.0922	0	cheA:protein_coding:sensory transducer kinase between chemo- signal receptors and CheB and CheY;fused chemotactic sensory histidine kinase in two-component regulatory system with CheB and CheY: sensory histidine kinase/signal sensing protein
FM_-NC_000913.2_1975233_91	protein_coding	62.5291	0	0	42.9691	26.647	0	32.6498	0.15058	flhC:protein_coding:DNA-binding transcriptional dual regulator with FlhD;regulator of flagellar biosynthesis acting on class 2 operons%3B transcription initiation factor?
FM_-NC_000913.2_1975269_55	protein_coding	17.9347	0	0	17.8487	38.5302	0.13185	17.7796	0.15058	flhC:protein_coding:DNA-binding transcriptional dual regulator with FlhD;regulator of flagellar biosynthesis acting on class 2 operons%3B transcription initiation factor?
FM_-NC_000913.2_1985910_20	protein_coding	0.6463	4.80932	11.4561	0	0	1.84596	0.4849	14.9075	azuC:protein_coding:expressed protein;hypothetical protein
FM_-NC_000913.2_1985910_23	protein_coding	0.32315	2.92741	4.05371	0	0	0.92298	0	14.4558	azuC:protein_coding:expressed protein;hypothetical protein
FM_-NC_000913.2_1985975_51	protein_coding	99.6911	5.01842	12.6899	66.3266	7.02186	12.658	15.5167	0.15058	azuC:protein_coding:expressed protein;hypothetical protein
FM_-NC_000913.2_1985986_39	intergenic	22.4588	4.80932	8.81241	38.7823	9.54252	32.0405	9.53632	1.05407	intergenic
FM_-NC_000913.2_1989790_29	intergenic	40.3935	0	0	5.50885	38.5302	0	12.769	0	intergenic
FM_-NC_000913.2_1989790_34	intergenic	31.6685	0	0.17625	2.20354	106.948	0.13185	16.3249	0.60232	intergenic
FM_-NC_000913.2_1989838_36	tRNA	775.878	1959.27	2711.05	1209.3	928.145	2074.46	1372.26	2855.17	leuZ:tRNA:tRNA-Leu;anticodon: GAG
FM_-NC_000913.2_1989839_20	tRNA	70.6078	1613.84	617.926	146.095	88.2233	250.918	133.993	2004.54	leuZ:tRNA:tRNA-Leu;anticodon: GAG
FM_-NC_000913.2_1989894_31	tRNA	144.124	181.29	730.02	189.945	59.4157	946.053	53.1771	213.825	leuZ:tRNA:tRNA-Leu;anticodon: GAG
FM_-NC_000913.2_1989900_25	tRNA	710.441	455.003	845.639	732.677	231.901	1419.01	262.976	380.067	leuZ:tRNA:tRNA-Leu;anticodon: GAG
FM_-NC_000913.2_1989937_21	tRNA	10990.1	9875.41	8005.37	9588.93	9517.32	3441.79	10270.1	8466.42	cysT:tRNA:tRNA-Cys;anticodon: GCA
FM_-NC_000913.2_1989940_18	tRNA	6002.15	4327.97	4830.79	5898.66	244.505	1326.32	177.957	6401.2	cysT:tRNA:tRNA-Cys;anticodon: GCA
FM_-NC_000913.2_1989940_23	tRNA	61.2365	130.897	238.111	163.282	10.0827	94.0119	6.9502	229.636	cysT:tRNA:tRNA-Cys;anticodon: GCA
FM_-NC_000913.2_1989978_33	tRNA	1437.68	1748.08	1828.93	538.986	984.14	499.331	323.75	1123.18	cysT:tRNA:tRNA-Cys;anticodon: GCA
FM_-NC_000913.2_1989981_30	tRNA	791.066	1148.59	984.699	382.535	425.092	224.02	181.513	763.747	cysT:tRNA:tRNA-Cys;anticodon: GCA
FM_-NC_000913.2_1990027_26	intergenic	31.9916	0	0.17625	25.1204	43.5715	0.13185	70.7951	0.15058	intergenic
FM_-NC_000913.2_1990029_23	intergenic	50.7342	0	0.3525	34.1549	39.7905	0.26371	47.52	0.75291	intergenic
FM_-NC_000913.2_1990065_21	tRNA	1399.39	1624.5	1521.37	1687.69	2561.54	1294.41	1519.51	2278.89	glyW:tRNA:tRNA-Gly;anticodon: GCC
FM_-NC_000913.2_1990065_31	tRNA	266.597	272.04	266.84	566.53	927.785	364.049	379.028	439.697	glyW:tRNA:tRNA-Gly;anticodon: GCC
FM_-NC_000913.2_1990067_38	tRNA	38.9393	4291.59	148.401	62.3602	21.7858	56.8291	34.5894	4054.4	glyW:tRNA:tRNA-Gly;anticodon: GCC
FM_-NC_000913.2_1990109_32	tRNA	175.469	899.343	615.988	77.1239	37.63	189.211	30.5486	1075.15	glyW:tRNA:tRNA-Gly;anticodon: GCC
FM_-NC_000913.2_1990113_28	tRNA	127.482	361.954	2002	170.774	16.7444	1829.47	58.8343	989.619	glyW:tRNA:tRNA-Gly;anticodon: GCC
FM_-NC_000913.2_1990141_64	intergenic	4.68564	0	0	3.52567	7.562	0	10.1829	0	intergenic
FM_-NC_000913.2_1990185_22	intergenic	80.787	0	0.17625	98.2779	64.457	0.13185	30.8718	0.15058	intergenic
FM_-NC_000913.2_1990705_54	protein_coding	46.3717	0.2091	0.17625	36.5788	6.12162	0	8.24326	0	pgsA:protein_coding:phosphatidylglycerophosphate synthetase;phosphatidylglycerophosphate synthetase %3D CDP-1%2C2-diacyl-sn-glycero-3-phosphate phosphatidyl transferase
FM_-NC_000913.2_1992595_41	protein_coding	3.0699	0	0	11.6788	4.86129	0	2.74775	0	uvrC:protein_coding:excinuclease UvrABC%2C endonuclease subunit;excinuclease ABC%2C subunit C%3B repair of UV damage to DNA
FM_-NC_000913.2_1992866_34	protein_coding	13.2491	1.67281	2.64372	6.16992	0	6.46085	0.64653	0.15058	uvrY:protein_coding:putative 2-component transcriptional regulator;DNA-binding response regulator in two-component regulatory system with BarA
FM_-NC_000913.2_1993248_47	protein_coding	9.04814	0	0	31.5106	3.60095	0	4.68735	0	uvrY:protein_coding:putative 2-component transcriptional regulator;DNA-binding response regulator in two-component regulatory system with BarA
FM_-NC_000913.2_1995200_24	protein_coding	26.6597	2.30011	0.52874	60.5974	14.7639	0	62.2285	3.01162	yecC:protein_coding:putative ATP-binding component of a transport system;putative transporter subunit: ATP-binding component of ABC superfamily
FM_-NC_000913.2_1998121_57	protein_coding	26.175	0	0	33.7142	6.84181	0	5.33388	0.15058	fliY:protein_coding:cystine transporter subunit;putative periplasmic binding transport protein%3B periplasmic-binding component of ABC superfamily
FM_-NC_000913.2_1999506_62	protein_coding	375.821	0	0.17625	115.686	64.9972	0	45.4188	0.15058	fliA:protein_coding:RNA polymerase%2C sigma 28 (sigma F) factor;flagellar biosynthesis%3B alternative sigma factor 28%3B regulation of flagellar operons
FM_-NC_000913.2_1999573_35	protein_coding	23.9129	0	0	16.5266	6.66176	0	2.90939	0	fliA:protein_coding:RNA polymerase%2C sigma 28 (sigma F) factor;flagellar biosynthesis%3B alternative sigma factor 28%3B regulation of flagellar operons
FM_-NC_000913.2_1999991_23	antisense_repeat_region	13.0875	0	0	8.37346	0.3601	0	0.64653	0	antisense:RIP141:repeat_region:RIP141 (repetitive extragenic palindromic) element%3B contains 2 REP sequences and 1 IHF site
FM_-NC_000913.2_2000009_61	antisense_repeat_region	10.3407	0	0	1.98319	1.62043	0	0.16163	0	antisense:RIP141:repeat_region:RIP141 (repetitive extragenic palindromic) element%3B contains 2 REP sequences and 1 IHF site
FM_-NC_000913.2_2000065_54	antisense_repeat_region	220.872	0.2091	0.3525	73.8186	13.6836	0	9.85959	0	antisense:RIP141:repeat_region:RIP141 (repetitive extragenic palindromic) element%3B contains 2 REP sequences and 1 IHF site
FM_-NC_000913.2_2000095_24	intergenic	49.1185	0.2091	0	21.8151	11.523	0.13185	19.3959	0.15058	intergenic
FM_-NC_000913.2_2000430_28	protein_coding	7.10925	0	0	7.05133	16.0242	0	7.11183	0.15058	fliC:protein_coding:flagellar filament structural protein (flagellin);flagellar biosynthesis%3B flagellin%2C filament structural protein
FM_-NC_000913.2_2000741_54	protein_coding	9.69444	0	0	20.2726	0.3601	0	0.9698	0	fliC:protein_coding:flagellar filament structural protein (flagellin);flagellar biosynthesis%3B flagellin%2C filament structural protein
FM_-NC_000913.2_2001065_24	protein_coding	68.3458	0	0	47.5965	2.16057	0	4.52571	0	fliC:protein_coding:flagellar filament structural protein (flagellin);flagellar biosynthesis%3B flagellin%2C filament structural protein
FM_-NC_000913.2_2001593_106	protein_coding	28.5986	0	0	30.6292	6.12162	0.13185	4.20245	0	fliC:protein_coding:flagellar filament structural protein (flagellin);flagellar biosynthesis%3B flagellin%2C filament structural protein
FM_-NC_000913.2_2001622_39	protein_coding	21.4893	0	0	25.5611	7.92209	0	8.08163	0	fliC:protein_coding:flagellar filament structural protein (flagellin);flagellar biosynthesis%3B flagellin%2C filament structural protein
FM_-NC_000913.2_2010919_21	protein_coding	16.4805	0	0	5.2885	11.8831	0	5.65714	0	fliE:protein_coding:flagellar basal-body component;flagellar biosynthesis%3B basal-body component%2C possibly at (MS-ring)-rod junction
FM_-NC_000913.2_2011013_47	protein_coding	9.20971	0	0	3.30531	38.8903	0	12.1224	0	fliE:protein_coding:flagellar basal-body component;flagellar biosynthesis%3B basal-body component%2C possibly at (MS-ring)-rod junction
FM_-NC_000913.2_2023246_19	ncRNA	2.42361	2.71831	1.05749	24.4593	3.24086	0.13185	6.14204	0.15058	dsrA:ncRNA:antisense_RNA;sRNA antisense regulator enhances translation of RpoS%2C Hfq-dependent;silencer of rcsA gene%2C interacts with rpoS translation%3B component of acid resistance regulatory circuit
FM_-NC_000913.2_2036788_36	protein_coding	0.16157	39.1018	15.3336	0.22035	0.3601	35.0732	0.9698	47.2825	yedW:protein_coding:putative 2-component transcriptional regulator;putative DNA-binding response regulator in two-component system with YedV
FM_-NC_000913.2_2036789_33	protein_coding	0	21.7465	6.34494	0.44071	0.3601	13.4491	0.4849	27.2552	yedW:protein_coding:putative 2-component transcriptional regulator;putative DNA-binding response regulator in two-component system with YedV
FM_-NC_000913.2_2036789_38	protein_coding	0.16157	19.2373	5.1112	0	0.18005	14.2402	0.4849	19.1238	yedW:protein_coding:putative 2-component transcriptional regulator;putative DNA-binding response regulator in two-component system with YedV
FM_-NC_000913.2_2041491_21	tRNA	63.8217	116.051	129.895	22.6965	163.843	144.644	72.2498	86.283	serU:tRNA:tRNA-Ser;anticodon: CGA
FM_-NC_000913.2_2041491_44	tRNA	25.5287	49.766	74.3768	48.9186	75.8	73.3109	44.2873	48.6377	serU:tRNA:tRNA-Ser;anticodon: CGA
FM_-NC_000913.2_2041491_84	tRNA	88.3809	44.3294	152.102	9.91593	151.42	160.203	174.402	6.77615	serU:tRNA:tRNA-Ser;anticodon: CGA
FM_-NC_000913.2_2041549_32	tRNA	156.08	75.0672	80.1929	33.4938	57.6152	41.4022	25.6996	51.4987	serU:tRNA:tRNA-Ser;anticodon: CGA
FM_-NC_000913.2_2041550_39	tRNA	116.172	0	0.3525	38.7823	14.7639	0.92298	4.68735	0.30116	serU:tRNA:tRNA-Ser;anticodon: CGA
FM_-NC_000913.2_2041552_29	tRNA	86.1189	26.5558	29.6097	34.816	29.3478	29.6672	23.5984	21.0814	serU:tRNA:tRNA-Ser;anticodon: CGA
FM_-NC_000913.2_2056050_21	tRNA	12401.9	18997.4	20366.4	7832.71	9398.3	9735.31	17003.3	12794	asnW:tRNA:tRNA-Asn;anticodon: GUU
FM_-NC_000913.2_2056050_37	tRNA	6978.06	3472.12	7551.88	7061.03	12122.2	6084.8	7779.7	2977.29	asnW:tRNA:tRNA-Asn;anticodon: GUU
FM_-NC_000913.2_2056050_70	tRNA	5284.6	5004.2	17201.8	4249.97	5006.76	21176.6	8374.83	1917.05	asnW:tRNA:tRNA-Asn;anticodon: GUU
FM_-NC_000913.2_2056051_28	tRNA	2479.84	6163.04	7205.56	7511.87	4393.88	4547.25	4991.86	12373.5	asnW:tRNA:tRNA-Asn;anticodon: GUU
FM_-NC_000913.2_2065915_27	pseudogene	16.319	0.2091	1.05749	15.2044	0.54014	0.52742	1.61633	0	yoeG:pseudogene:pseudogene%2C CP4-44 putative prophage remnant%3BPhage or Prophage Related
FM_-NC_000913.2_2066417_23	pseudogene	11.7949	0.2091	0.17625	21.8151	7.02186	0	39.7616	0.30116	yoeH:pseudogene:pseudogene%2C CP4-44 putative prophage remnant%3BPhage or Prophage Related
FM_-NC_000913.2_2066417_90	pseudogene	118.918	0.8364	0.17625	248.559	10.8029	0.26371	14.8702	0.15058	yoeH:pseudogene:pseudogene%2C CP4-44 putative prophage remnant%3BPhage or Prophage Related
FM_-NC_000913.2_2066424_30	pseudogene	12.6028	0.2091	0.17625	33.9345	23.2261	0	88.5747	0.30116	yoeH:pseudogene:pseudogene%2C CP4-44 putative prophage remnant%3BPhage or Prophage Related
FM_-NC_000913.2_2083680_22	intergenic	13.8954	0	0	13.4416	15.124	0	13.2539	0	intergenic
FM_-NC_000913.2_2083686_29	intergenic	42.8171	0	0	18.7301	15.3041	0	8.24326	0	intergenic
FM_-NC_000913.2_2087629_20	protein_coding	0.32315	12.7552	0.70499	0.44071	0.18005	0	0	5.87266	yefM:protein_coding:antitoxin of the YoeB-YefM toxin-antitoxin system
FM_-NC_000913.2_2087629_24	protein_coding	0.6463	12.7552	1.93873	0.44071	0.3601	2.50523	0	4.81859	yefM:protein_coding:antitoxin of the YoeB-YefM toxin-antitoxin system
FM_-NC_000913.2_2087737_20	intergenic	0.96944	12.3369	4.05371	4.40708	0	1.7141	0.16163	3.01162	intergenic
FM_-NC_000913.2_2108993_27	protein_coding	10.0176	0	0	2.64425	0.72019	0.13185	0.64653	0.15058	rfbA:protein_coding:dTDP-glucose pyrophosphorylase;glucose-1-phosphate thymidylyltransferase
FM_-NC_000913.2_2111162_81	intergenic	6.78611	0.2091	0.52874	10.7973	5.94157	0.26371	6.14204	0	intergenic
FM_-NC_000913.2_2111368_51	intergenic	58.6513	0	0.17625	28.2053	26.8271	0.13185	45.742	0.15058	intergenic
FM_-NC_000913.2_2111368_54	intergenic	94.5208	0.2091	0.70499	52.885	63.0167	0.26371	126.72	1.50581	intergenic
FM_-NC_000913.2_2116556_24	antisense_repeat_region	84.0185	0.2091	0.70499	30.6292	9.54252	0.26371	15.6784	0.30116	antisense:REP144:repeat_region:REP144 (repetitive extragenic palindromic) element%3B contains 4 REP sequences
FM_-NC_000913.2_2116607_18	antisense_repeat_region	15.3495	0.2091	0.52874	4.40708	1.98052	0.13185	1.61633	0	antisense:REP144:repeat_region:REP144 (repetitive extragenic palindromic) element%3B contains 4 REP sequences
FM_-NC_000913.2_2131443_18	antisense_repeat_region	6.30138	0.2091	0.70499	26.0018	11.8831	0.26371	27.8008	0.90349	antisense:REP145:repeat_region:REP145 (repetitive extragenic palindromic) element%3B contains 1 REP sequences
FM_-NC_000913.2_2137729_37	antisense_repeat_region	14.0569	0.6273	0	38.3416	18.7249	0	47.3584	0.15058	antisense:REP146:repeat_region:REP146 (repetitive extragenic palindromic) element%3B contains 1 REP sequences
FM_-NC_000913.2_2139468_31	protein_coding	10.8255	0	0	1.76283	0.54014	0	3.23265	0	asmA:protein_coding:putative assembly protein;suppressor of ompF assembly mutants
FM_-NC_000913.2_2145541_42	protein_coding	18.7426	0	1.05749	8.1531	3.06081	0.52742	2.42449	0.15058	alkA:protein_coding:3-methyl-adenine DNA glycosylase II;3-methyl-adenine DNA glycosylase II%2C inducible
FM_-NC_000913.2_2172746_73	protein_coding	9.85601	0	0	11.8991	0.18005	0	0	0	gatA:protein_coding:galactitol-specific enzyme IIA component of PTS;galactitol-specific enzyme IIA of phosphotransferase system
FM_-NC_000913.2_2172772_47	protein_coding	84.6647	0	0.17625	55.3089	1.62043	0	0.16163	0	gatA:protein_coding:galactitol-specific enzyme IIA component of PTS;galactitol-specific enzyme IIA of phosphotransferase system
FM_-NC_000913.2_2173427_55	protein_coding	31.9916	0	0	9.69558	0	0	0	0.15058	gatZ:protein_coding:putative tagatose 6-phosphate kinase 1;D-tagatose 1%2C6-bisphosphate aldolase 2%2C subunit
FM_-NC_000913.2_2173546_18	protein_coding	22.9435	0.2091	0	14.323	1.08029	0	1.45469	0.15058	gatZ:protein_coding:putative tagatose 6-phosphate kinase 1;D-tagatose 1%2C6-bisphosphate aldolase 2%2C subunit
FM_-NC_000913.2_2174213_35	protein_coding	11.6333	0	0	13.2212	0	0	0.32327	0	gatZ:protein_coding:putative tagatose 6-phosphate kinase 1;D-tagatose 1%2C6-bisphosphate aldolase 2%2C subunit
FM_-NC_000913.2_2174247_20	protein_coding	1.13102	0.8364	14.6286	0.66106	0.18005	10.2846	0.32327	1.20465	gatZ:protein_coding:putative tagatose 6-phosphate kinase 1;D-tagatose 1%2C6-bisphosphate aldolase 2%2C subunit
FM_-NC_000913.2_2174460_33	protein_coding	37.9699	1.0455	0.17625	25.1204	14.2238	0	8.24326	0.60232	gatY:protein_coding:tagatose-bisphosphate aldolase 1;D-tagatose 1%2C6-bisphosphate aldolase 2%2C catalytic subunit
FM_-NC_000913.2_2174582_22	protein_coding	58.1666	1.0455	0.17625	28.4257	13.8637	0	5.17224	2.86104	gatY:protein_coding:tagatose-bisphosphate aldolase 1;D-tagatose 1%2C6-bisphosphate aldolase 2%2C catalytic subunit
FM_-NC_000913.2_2174631_33	protein_coding	437.542	4.39112	2.11498	171.876	9.90262	0.65927	5.33388	1.05407	gatY:protein_coding:tagatose-bisphosphate aldolase 1;D-tagatose 1%2C6-bisphosphate aldolase 2%2C catalytic subunit
FM_-NC_000913.2_2174631_91	protein_coding	28.5986	6.27302	0.3525	12.3398	10.6228	0	3.55592	1.50581	gatY:protein_coding:tagatose-bisphosphate aldolase 1;D-tagatose 1%2C6-bisphosphate aldolase 2%2C catalytic subunit
FM_-NC_000913.2_2174688_34	protein_coding	52.0268	1.46371	0.17625	5.94956	3.4209	0.13185	0.32327	1.50581	gatY:protein_coding:tagatose-bisphosphate aldolase 1;D-tagatose 1%2C6-bisphosphate aldolase 2%2C catalytic subunit
FM_-NC_000913.2_2174690_51	protein_coding	47.3412	0.8364	0.17625	29.0867	66.2575	0	11.9608	0.15058	gatY:protein_coding:tagatose-bisphosphate aldolase 1;D-tagatose 1%2C6-bisphosphate aldolase 2%2C catalytic subunit
FM_-NC_000913.2_2175025_20	protein_coding	14.5417	0	0	12.7805	1.08029	0	1.61633	0.30116	gatY:protein_coding:tagatose-bisphosphate aldolase 1;D-tagatose 1%2C6-bisphosphate aldolase 2%2C catalytic subunit
FM_-NC_000913.2_2175181_39	protein_coding	0.16157	14.0098	0	0	0	0	0.16163	4.51743	gatY:protein_coding:tagatose-bisphosphate aldolase 1;D-tagatose 1%2C6-bisphosphate aldolase 2%2C catalytic subunit
FM_-NC_000913.2_2180736_22	protein_coding	10.5023	0.2091	0	12.7805	0.54014	0	4.52571	0	yegW:protein_coding:putative transcriptional regulator;putative DNA-binding transcriptional regulator
FM_-NC_000913.2_2212371_53	protein_coding	5.00879	0.2091	0	1.32212	19.4451	0	1.13143	0	yehU:protein_coding:putative 2-component sensor protein;putative sensory kinase in two-component system with YehT%2C inner membrane protein
FM_-NC_000913.2_2212373_50	protein_coding	15.5111	0.4182	0	5.06814	25.7468	0	3.55592	0	yehU:protein_coding:putative 2-component sensor protein;putative sensory kinase in two-component system with YehT%2C inner membrane protein
FM_-NC_000913.2_2219954_33	protein_coding	11.9565	0	0	9.25487	1.44038	0	1.29306	0	bglX:protein_coding:beta-D-glucoside glucohydrolase%2C periplasmic
FM_-NC_000913.2_2224418_20	antisense_repeat_region	11.9565	0	0.17625	4.62744	0	0	0	0	antisense:REP154:repeat_region:REP154 (repetitive extragenic palindromic) element%3B contains 2 REP sequences
FM_-NC_000913.2_2234527_21	intergenic	18.2579	0	0	0.66106	0.72019	0	0.16163	0	intergenic
FM_-NC_000913.2_2234551_29	antisense_repeat_region	24.0745	0.8364	0	3.74602	33.1288	0	4.52571	0.15058	antisense:REP156:repeat_region:REP156 (repetitive extragenic palindromic) element%3B contains 3 REP sequences
FM_-NC_000913.2_2234638_58	antisense_repeat_region	16.6421	0	0	1.54248	3.4209	0	0.16163	0	antisense:REP156:repeat_region:REP156 (repetitive extragenic palindromic) element%3B contains 3 REP sequences
FM_-NC_000913.2_2234644_19	antisense_repeat_region	26.6597	0	0.17625	1.10177	0.18005	0	0.16163	0	antisense:REP156:repeat_region:REP156 (repetitive extragenic palindromic) element%3B contains 3 REP sequences
FM_-NC_000913.2_2234674_35	antisense_repeat_region	12.4412	0.4182	0.17625	2.8646	5.76152	0	2.74775	0	antisense:REP156:repeat_region:REP156 (repetitive extragenic palindromic) element%3B contains 3 REP sequences
FM_-NC_000913.2_2244444_47	protein_coding	12.4412	0	0	0.44071	1.62043	0	0	0	cirA:protein_coding:catecholate siderophore receptor CirA;ferric iron outer membrane transporter%2C TonB-dependent%3B surface receptor and translocator for colicin I
FM_-NC_000913.2_2246055_25	protein_coding	5.81666	0	0	12.7805	0	0.13185	0	0	lysP:protein_coding:lysine transporter;lysine-specific permease
FM_-NC_000913.2_2246094_20	protein_coding	13.0875	0	0	21.3743	0	0	1.61633	0	lysP:protein_coding:lysine transporter;lysine-specific permease
FM_-NC_000913.2_2275740_58	antisense_protein_coding	10.0176	0.2091	0.52874	4.18673	0.3601	0.26371	1.13143	0	antisense:yejF:protein_coding:putative ATP-binding component of a transport system;microcin C transporter%2C ATP-binding subunit%3B ABC family
FM_-NC_000913.2_2276407_81	intergenic	20.0352	0	0	10.7973	2.34062	0	1.29306	0	intergenic
FM_-NC_000913.2_2277877_20	protein_coding	2.74676	0	0	16.7469	0	0.13185	4.20245	0	rsuA:protein_coding:16S pseudouridylate 516 synthase;16S rRNA pseudouridine(516) synthase
FM_-NC_000913.2_2289285_28	antisense_repeat_region	18.2579	0.4182	0.3525	16.0859	5.76152	0	9.05143	0.15058	antisense:RIP160:repeat_region:RIP160 (repetitive extragenic palindromic) element%3B contains 4 REP sequences and 1 IHF site
FM_-NC_000913.2_2289298_24	antisense_repeat_region	68.8305	0.4182	1.40999	37.6805	9.36247	0.39556	26.1845	0.75291	antisense:RIP160:repeat_region:RIP160 (repetitive extragenic palindromic) element%3B contains 4 REP sequences and 1 IHF site
FM_-NC_000913.2_2289298_27	antisense_repeat_region	5.65509	1.88191	2.46748	26.2221	2.34062	0.52742	62.8751	1.35523	antisense:RIP160:repeat_region:RIP160 (repetitive extragenic palindromic) element%3B contains 4 REP sequences and 1 IHF site
FM_-NC_000913.2_2297964_45	protein_coding	24.0745	0	0	10.1363	1.08029	0	0	0	napG:protein_coding:ferredoxin-type protein: electron transfer;ferredoxin-type protein essential for electron transfer from ubiquinol to periplasmic nitrate reductase (NapAB)
FM_-NC_000913.2_2301244_25	protein_coding	31.1838	0	0	5.2885	1.80048	0	0	0	napF:protein_coding:ferredoxin-type protein: electron transfer;ferredoxin-type protein%2C role in electron transfer to periplasmic nitrate reductase NapA
FM_-NC_000913.2_2302488_48	antisense_repeat_region	22.9435	0	0	7.49204	5.40143	0	1.93959	0	antisense:REP161:repeat_region:REP161 (repetitive extragenic palindromic) element%3B contains 12 REP sequences
FM_-NC_000913.2_2302601_48	antisense_repeat_region	22.9435	0	0	7.49204	5.40143	0	1.93959	0	antisense:REP161:repeat_region:REP161 (repetitive extragenic palindromic) element%3B contains 12 REP sequences
FM_-NC_000913.2_2302714_48	antisense_repeat_region	22.9435	0	0	7.49204	5.40143	0	1.93959	0	antisense:REP161:repeat_region:REP161 (repetitive extragenic palindromic) element%3B contains 12 REP sequences
FM_-NC_000913.2_2302827_48	antisense_repeat_region	22.9435	0	0	7.49204	5.40143	0	1.93959	0	antisense:REP161:repeat_region:REP161 (repetitive extragenic palindromic) element%3B contains 12 REP sequences
FM_-NC_000913.2_2302940_48	antisense_repeat_region	22.9435	0	0	7.49204	5.40143	0	1.93959	0	antisense:REP161:repeat_region:REP161 (repetitive extragenic palindromic) element%3B contains 12 REP sequences
FM_-NC_000913.2_2303086_29	antisense_repeat_region	11.9565	0.2091	0	5.50885	3.06081	0	1.29306	0.15058	antisense:REP161:repeat_region:REP161 (repetitive extragenic palindromic) element%3B contains 12 REP sequences
FM_-NC_000913.2_2309705_28	protein_coding	52.6731	0	0	13.4416	36.0095	0.13185	13.7388	0.30116	ompC:protein_coding:outer membrane porin protein C;outer membrane protein 1b (Ib%3Bc)
FM_-NC_000913.2_2309711_22	protein_coding	30.699	1.0455	0.17625	8.59381	26.467	0.13185	12.2841	1.05407	ompC:protein_coding:outer membrane porin protein C;outer membrane protein 1b (Ib%3Bc)
FM_-NC_000913.2_2310643_21	protein_coding	28.2754	0	0	14.1027	1.08029	0.26371	0.4849	0	ompC:protein_coding:outer membrane porin protein C;outer membrane protein 1b (Ib%3Bc)
FM_-NC_000913.2_2310643_25	protein_coding	19.5505	0	0	12.7805	2.34062	0	2.26286	0	ompC:protein_coding:outer membrane porin protein C;outer membrane protein 1b (Ib%3Bc)
FM_-NC_000913.2_2310826_24	intergenic	22.1356	0	0	12.3398	0.3601	0	0.32327	0	intergenic
FM_-NC_000913.2_2314904_23	antisense_repeat_region	13.0875	0	0	8.37346	0.3601	0	0.64653	0	antisense:RIP162:repeat_region:RIP162 (repetitive extragenic palindromic) element%3B contains 5 REP sequences and 1 IHF site
FM_-NC_000913.2_2315002_54	protein_coding	3.7162	0	0.17625	4.84779	40.5107	0	23.4367	0.15058	rcsC:protein_coding:hybrid sensory kinase in two-component regulatory system with RcsB and YojN;sensor for ctr capsule biosynthesis%2C probable histidine kinase acting on RcsB
FM_-NC_000913.2_2315017_39	protein_coding	150.264	0.4182	0.17625	61.9195	14.7639	0	15.1935	1.05407	rcsC:protein_coding:hybrid sensory kinase in two-component regulatory system with RcsB and YojN;sensor for ctr capsule biosynthesis%2C probable histidine kinase acting on RcsB
FM_-NC_000913.2_2337138_45	protein_coding	15.3495	0	0	9.25487	3.4209	0	3.87918	0	gyrA:protein_coding:DNA gyrase (type II topoisomerase)%2C subunit A;DNA gyrase%2C subunit A%2C type II topoisomerase
FM_-NC_000913.2_2337422_57	protein_coding	10.5023	0.2091	0	15.2044	6.66176	0	3.39428	0	gyrA:protein_coding:DNA gyrase (type II topoisomerase)%2C subunit A;DNA gyrase%2C subunit A%2C type II topoisomerase
FM_-NC_000913.2_2338381_28	antisense_repeat_region	21.6509	0.2091	0	26.8832	3.4209	0.13185	5.49551	0.30116	antisense:REP163:repeat_region:REP163 (repetitive extragenic palindromic) element%3B contains 2 REP sequences
FM_-NC_000913.2_2338394_24	antisense_repeat_region	26.9828	0	1.05749	14.9841	0.18005	0	1.61633	0	antisense:REP163:repeat_region:REP163 (repetitive extragenic palindromic) element%3B contains 2 REP sequences
FM_-NC_000913.2_2345181_23	antisense_repeat_region	13.0875	0	0	8.37346	0.3601	0	0.64653	0	antisense:REP164:repeat_region:REP164 (repetitive extragenic palindromic) element%3B contains 5 REP sequences
FM_-NC_000913.2_2347078_20	protein_coding	1.45417	127.97	20.2686	0	0.3601	5.14231	0	179.191	inaA:protein_coding:conserved protein%2C acid-induced;pH-inducible protein involved in stress response
FM_-NC_000913.2_2348862_47	protein_coding	100.984	0	0	6.61062	13.5036	0	1.93959	0	glpQ:protein_coding:periplasmic glycerophosphodiester phosphodiesterase;glycerophosphodiester phosphodiesterase%2C periplasmic
FM_-NC_000913.2_2349169_52	protein_coding	10.1792	0	0	1.10177	1.62043	0	0.32327	0	glpT:protein_coding:sn-glycerol-3-phosphate permease;sn-glycerol-3-phosphate transporter
FM_-NC_000913.2_2349221_136	protein_coding	9.53286	0	0	2.20354	10.4428	0	0.80816	0	glpT:protein_coding:sn-glycerol-3-phosphate permease;sn-glycerol-3-phosphate transporter
FM_-NC_000913.2_2349221_95	protein_coding	64.7912	0	0	11.0177	24.1264	0	0.9698	0	glpT:protein_coding:sn-glycerol-3-phosphate permease;sn-glycerol-3-phosphate transporter
FM_-NC_000913.2_2349261_55	protein_coding	167.714	0	0	4.40708	8.10214	0.13185	0.64653	0	glpT:protein_coding:sn-glycerol-3-phosphate permease;sn-glycerol-3-phosphate transporter
FM_-NC_000913.2_2349357_26	protein_coding	64.468	0.8364	0.88124	23.1372	34.209	0	7.27347	0.75291	glpT:protein_coding:sn-glycerol-3-phosphate permease;sn-glycerol-3-phosphate transporter
FM_-NC_000913.2_2349825_21	protein_coding	26.3365	0	0.17625	1.10177	1.98052	0	0.32327	0	glpT:protein_coding:sn-glycerol-3-phosphate permease;sn-glycerol-3-phosphate transporter
FM_-NC_000913.2_2349866_20	protein_coding	22.9435	0	0	0.88142	2.34062	0	0.32327	0	glpT:protein_coding:sn-glycerol-3-phosphate permease;sn-glycerol-3-phosphate transporter
FM_-NC_000913.2_2350445_28	intergenic	10.5023	0.6273	0.52874	1.98319	2.70071	0	0.64653	0	intergenic
FM_-NC_000913.2_2350450_23	intergenic	18.581	0	0	1.54248	1.98052	0	0.64653	0.15058	intergenic
FM_-NC_000913.2_2371559_35	protein_coding	17.2884	0.2091	0.17625	11.2381	16.2043	0.26371	6.14204	0	pmrD:protein_coding:inactive two-component system connector protein;an active Salmonella PmrD ortholog blocks dephosphorylation of PmrA(BasR) by PmrB(BasS)
FM_-NC_000913.2_2377550_50	protein_coding	16.9653	0	0	13.4416	9.90262	0	9.53632	0	menF:protein_coding:isochorismate synthase 2;isochorismate hydroxymutase 2%2C menaquinone biosynthesis
FM_-NC_000913.2_2390450_24	protein_coding	11.1486	0	0	5.50885	0.18005	0	2.42449	0	nuoM:protein_coding:NADH dehydrogenase I chain M;NADH:ubiquinone oxidoreductase%2C membrane subunit M
FM_-NC_000913.2_2390573_31	protein_coding	17.2884	0	0	11.8991	2.16057	0	10.0212	0	nuoM:protein_coding:NADH dehydrogenase I chain M;NADH:ubiquinone oxidoreductase%2C membrane subunit M
FM_-NC_000913.2_2390969_61	protein_coding	15.6727	0	0	11.6788	3.24086	0	1.77796	0	nuoM:protein_coding:NADH dehydrogenase I chain M;NADH:ubiquinone oxidoreductase%2C membrane subunit M
FM_-NC_000913.2_2391155_35	antisense_repeat_region	186.779	0	0.17625	41.4266	49.5131	0	51.0759	0	antisense:REP166:repeat_region:REP166 (repetitive extragenic palindromic) element%3B contains 1 REP sequences
FM_-NC_000913.2_2394831_38	protein_coding	24.7208	0	0	4.18673	2.88076	0	1.13143	0	nuoH:protein_coding:NADH dehydrogenase I chain H;NADH:ubiquinone oxidoreductase%2C membrane subunit H
FM_-NC_000913.2_2396611_49	protein_coding	11.4718	0	0	3.30531	4.68124	0	1.77796	0	nuoG:protein_coding:NADH dehydrogenase I chain G;NADH:ubiquinone oxidoreductase%2C chain G
FM_-NC_000913.2_2397028_42	protein_coding	31.3453	0	0	7.71239	0.72019	0	0.9698	0	nuoG:protein_coding:NADH dehydrogenase I chain G;NADH:ubiquinone oxidoreductase%2C chain G
FM_-NC_000913.2_2397028_45	protein_coding	26.175	0	0	16.0859	1.62043	0	0.32327	0	nuoG:protein_coding:NADH dehydrogenase I chain G;NADH:ubiquinone oxidoreductase%2C chain G
FM_-NC_000913.2_2397054_24	protein_coding	5.81666	0	0	10.7973	1.80048	0	4.52571	0	nuoG:protein_coding:NADH dehydrogenase I chain G;NADH:ubiquinone oxidoreductase%2C chain G
FM_-NC_000913.2_2398057_32	protein_coding	30.5375	0	0	13.8823	5.94157	0	8.88979	0	nuoG:protein_coding:NADH dehydrogenase I chain G;NADH:ubiquinone oxidoreductase%2C chain G
FM_-NC_000913.2_2398093_85	protein_coding	5.33194	0	0	7.49204	29.1677	0	10.991	0	nuoG:protein_coding:NADH dehydrogenase I chain G;NADH:ubiquinone oxidoreductase%2C chain G
FM_-NC_000913.2_2398551_87	protein_coding	7.59398	0	0	7.71239	16.5644	0	3.23265	0	nuoF:protein_coding:NADH dehydrogenase I chain F;NADH:ubiquinone oxidoreductase%2C chain F
FM_-NC_000913.2_2398904_56	protein_coding	23.2666	0	0	19.8319	6.30167	0	3.71755	0	nuoF:protein_coding:NADH dehydrogenase I chain F;NADH:ubiquinone oxidoreductase%2C chain F
FM_-NC_000913.2_2398907_53	protein_coding	14.5417	0	0	3.52567	0.90024	0	0.64653	0	nuoF:protein_coding:NADH dehydrogenase I chain F;NADH:ubiquinone oxidoreductase%2C chain F
FM_-NC_000913.2_2402162_33	protein_coding	10.0176	0	0	2.20354	0	0	0	0	nuoB:protein_coding:NADH dehydrogenase I chain B;NADH:ubiquinone oxidoreductase%2C chain B
FM_-NC_000913.2_2402352_69	protein_coding	10.0176	0	0	3.08496	10.2627	0	1.77796	0	nuoB:protein_coding:NADH dehydrogenase I chain B;NADH:ubiquinone oxidoreductase%2C chain B
FM_-NC_000913.2_2402355_66	protein_coding	40.0703	0	0	11.8991	11.523	0.26371	3.07102	0	nuoB:protein_coding:NADH dehydrogenase I chain B;NADH:ubiquinone oxidoreductase%2C chain B
FM_-NC_000913.2_2402913_41	protein_coding	12.6028	0	0	4.84779	1.98052	0	0.32327	0	nuoA:protein_coding:NADH dehydrogenase I chain A;NADH:ubiquinone oxidoreductase%2C membrane subunit A
FM_-NC_000913.2_2404622_35	protein_coding	17.45	0.2091	2.46748	5.72921	2.16057	0.92298	0.9698	0	lrhA:protein_coding:DNA-binding transcriptional repressor of flagellar%2C motility and chemotaxis genes
FM_-NC_000913.2_2411281_31	intergenic	23.7514	7.73673	44.0621	14.7637	0	22.1515	0.16163	0.45174	intergenic
FM_-NC_000913.2_2414699_42	antisense_protein_coding	15.8343	0.2091	0	1.98319	1.98052	0	0	0	antisense:pta:protein_coding:phosphotransacetylase;phosphate acetyltransferase
FM_-NC_000913.2_2425844_57	intergenic	39.9088	0	0	0	57.7953	0	0.4849	0	intergenic
FM_-NC_000913.2_2425847_54	intergenic	61.2365	0	0.3525	0.22035	29.7079	0	0.16163	0	intergenic
FM_-NC_000913.2_2425859_42	intergenic	25.6903	0	0	0	2.88076	0	0.64653	0	intergenic
FM_-NC_000913.2_2428218_33	protein_coding	8.40184	0	0	41.6469	0.18005	0	25.3763	0.15058	purF:protein_coding:amidophosphoribosyltransferase;amidophosphoribosyltransferase %3D PRPP amidotransferase
FM_-NC_000913.2_2428796_25	intergenic	2.42361	0	0	35.9177	0.18005	0	1.61633	0	intergenic
FM_-NC_000913.2_2428945_92	antisense_repeat_region	2.10046	0	0	2.8646	14.0437	0	13.5771	0	antisense:REP169:repeat_region:REP169 (repetitive extragenic palindromic) element%3B contains 2 REP sequences
FM_-NC_000913.2_2428949_88	antisense_repeat_region	2.74676	0	0	8.37346	14.7639	0	20.689	0	antisense:REP169:repeat_region:REP169 (repetitive extragenic palindromic) element%3B contains 2 REP sequences
FM_-NC_000913.2_2428973_34	antisense_repeat_region	38.4546	0	0	7.27169	0.3601	0	0.4849	0	antisense:REP169:repeat_region:REP169 (repetitive extragenic palindromic) element%3B contains 2 REP sequences
FM_-NC_000913.2_2429620_55	protein_coding	50.2495	0	0.17625	54.6478	51.3136	0.13185	32.9731	0	dedD:protein_coding:putative lipoprotein;membrane-anchored periplasmic protein involved in septation
FM_-NC_000913.2_2429621_61	protein_coding	6.78611	0.2091	0	6.61062	16.7444	0.26371	8.40489	0.15058	dedD:protein_coding:putative lipoprotein;membrane-anchored periplasmic protein involved in septation
FM_-NC_000913.2_2431989_47	intergenic	14.0569	0	0	7.05133	2.52067	0	2.42449	0	intergenic
FM_-NC_000913.2_2433219_66	protein_coding	24.5592	0	0	8.81416	8.10214	0	7.92	0	truA:protein_coding:tRNA pseudouridine(38-40) synthase
FM_-NC_000913.2_2434702_28	intergenic	10.3407	0.2091	0	11.2381	0.72019	0	12.6073	0.30116	intergenic
FM_-NC_000913.2_2438367_40	protein_coding	4.68564	0	0	5.2885	15.8442	0.13185	4.84898	0	fabB:protein_coding:3-oxoacyl-[acyl-carrier-protein] synthase I
FM_-NC_000913.2_2438805_55	protein_coding	12.4412	0	0.17625	9.91593	10.0827	0	5.49551	0	fabB:protein_coding:3-oxoacyl-[acyl-carrier-protein] synthase I
FM_-NC_000913.2_2438875_34	protein_coding	12.1181	0	0	7.05133	1.80048	0.13185	2.90939	0	fabB:protein_coding:3-oxoacyl-[acyl-carrier-protein] synthase I
FM_-NC_000913.2_2439299_33	protein_coding	13.7338	0	0	7.27169	7.92209	0.13185	8.72816	0	fabB:protein_coding:3-oxoacyl-[acyl-carrier-protein] synthase I
FM_-NC_000913.2_2445100_54	protein_coding	7.91712	0	0.17625	9.03452	21.6057	0	10.8294	0	aroC:protein_coding:chorismate synthase
FM_-NC_000913.2_2447156_24	antisense_protein_coding	11.3102	0.2091	0.17625	1.76283	0.54014	0	0.9698	0	antisense:smrB:protein_coding:putative DNA endonuclease
FM_-NC_000913.2_2454300_29	intergenic	17.7731	1.2546	2.46748	16.3062	10.9829	0.65927	13.0922	2.10814	intergenic
FM_-NC_000913.2_2458937_64	protein_coding	7.59398	0	0	11.0177	2.88076	0	2.42449	0	yfcZ:protein_coding:conserved protein%2C UPF0381 family
FM_-NC_000913.2_2495721_21	protein_coding	0	27.8104	0.70499	0.22035	0	0.39556	0.16163	55.8656	alaC:protein_coding:putative aminotransferase;valine-pyruvate aminotransferase 3
FM_-NC_000913.2_2516062_21	tRNA	698.484	2787.31	1133.98	503.068	1653.2	476.784	1224.37	1372.7	alaX:tRNA:tRNA-Ala;anticodon: GGC
FM_-NC_000913.2_2516062_24	tRNA	29.7296	100.577	60.6294	106.872	62.4765	31.7768	36.0441	123.025	alaX:tRNA:tRNA-Ala;anticodon: GGC
FM_-NC_000913.2_2516062_41	tRNA	30.0527	462.74	48.997	32.6124	41.591	25.5797	21.982	517.999	alaX:tRNA:tRNA-Ala;anticodon: GGC
FM_-NC_000913.2_2516063_38	tRNA	10.8255	673.514	34.7209	13.4416	30.7881	14.1084	10.5061	711.044	alaX:tRNA:tRNA-Ala;anticodon: GGC
FM_-NC_000913.2_2516102_36	tRNA	911.923	4669.43	1468.85	524.222	569.671	777.016	191.858	4811.67	alaX:tRNA:tRNA-Ala;anticodon: GGC
FM_-NC_000913.2_2516110_28	tRNA	683.942	297.132	1262.64	307.614	99.5663	744.844	210.769	317.425	alaX:tRNA:tRNA-Ala;anticodon: GGC
FM_-NC_000913.2_2516115_23	tRNA	274.514	178.572	113.328	375.263	182.568	125.921	177.796	172.717	alaX:tRNA:tRNA-Ala;anticodon: GGC
FM_-NC_000913.2_2516177_21	tRNA	698.484	2787.31	1133.98	503.289	1653.2	476.652	1224.37	1372.55	alaW:tRNA:tRNA-Ala;anticodon: GGC
FM_-NC_000913.2_2516177_41	tRNA	30.0527	462.74	48.997	32.6124	41.591	25.4478	21.982	517.698	alaW:tRNA:tRNA-Ala;anticodon: GGC
FM_-NC_000913.2_2516178_38	tRNA	10.8255	673.514	34.7209	13.4416	30.7881	13.9765	10.5061	710.743	alaW:tRNA:tRNA-Ala;anticodon: GGC
FM_-NC_000913.2_2516217_36	tRNA	913.701	4672.15	1469.38	523.341	570.751	776.093	192.504	4812.57	alaW:tRNA:tRNA-Ala;anticodon: GGC
FM_-NC_000913.2_2516225_28	tRNA	691.213	304.033	1278.33	312.242	99.3863	753.15	212.062	326.61	alaW:tRNA:tRNA-Ala;anticodon: GGC
FM_-NC_000913.2_2516230_23	tRNA	274.676	178.572	113.328	375.483	181.848	126.052	177.473	172.717	alaW:tRNA:tRNA-Ala;anticodon: GGC
FM_-NC_000913.2_2521809_19	protein_coding	0.32315	0	13.5711	0.66106	0	3.42821	0	0	xapB:protein_coding:xanthosine permease;xanthosine transporter
FM_-NC_000913.2_2529242_60	protein_coding	17.7731	0	0	7.71239	6.30167	0.26371	0.80816	0	zipA:protein_coding:FtsZ stabilizer;cell division protein involved in FtsZ ring
FM_-NC_000913.2_2536556_23	antisense_repeat_region	13.0875	0	0	8.37346	0.3601	0	0.64653	0	antisense:RIP174:repeat_region:RIP174 (repetitive extragenic palindromic) element%3B contains 2 REP sequences and 1 IHF site
FM_-NC_000913.2_2536627_22	antisense_repeat_region	14.3801	0	0	6.16992	1.26033	0	0.64653	0.15058	antisense:RIP174:repeat_region:RIP174 (repetitive extragenic palindromic) element%3B contains 2 REP sequences and 1 IHF site
FM_-NC_000913.2_2537624_44	antisense_repeat_region	5.81666	0	0	44.7319	0.54014	0	18.2645	0	antisense:REP175:repeat_region:REP175 (repetitive extragenic palindromic) element%3B contains 1 REP sequences
FM_-NC_000913.2_2537624_50	antisense_repeat_region	7.10925	0	0	64.7841	4.50119	0	78.8767	0	antisense:REP175:repeat_region:REP175 (repetitive extragenic palindromic) element%3B contains 1 REP sequences
FM_-NC_000913.2_2537631_43	antisense_repeat_region	2.42361	0	0	26.4425	7.2019	0.13185	64.8147	0	antisense:REP175:repeat_region:REP175 (repetitive extragenic palindromic) element%3B contains 1 REP sequences
FM_-NC_000913.2_2538049_49	protein_coding	0.96944	0	0	33.7142	0.18005	0	19.8808	0	cysA:protein_coding:sulfate/thiosulfate transporter subunit;ATP-binding component of sulfate permease A protein%3B chromate resistance%3B ATP-binding component of ABC superfamily
FM_-NC_000913.2_2538289_40	protein_coding	0	0	0	25.7814	0	0	14.5469	0	cysA:protein_coding:sulfate/thiosulfate transporter subunit;ATP-binding component of sulfate permease A protein%3B chromate resistance%3B ATP-binding component of ABC superfamily
FM_-NC_000913.2_2538298_49	protein_coding	0.16157	0	0	12.1195	0	0	1.45469	0	cysA:protein_coding:sulfate/thiosulfate transporter subunit;ATP-binding component of sulfate permease A protein%3B chromate resistance%3B ATP-binding component of ABC superfamily
FM_-NC_000913.2_2538372_55	protein_coding	0.16157	0	0	7.93275	0.3601	0	11.9608	0	cysA:protein_coding:sulfate/thiosulfate transporter subunit;ATP-binding component of sulfate permease A protein%3B chromate resistance%3B ATP-binding component of ABC superfamily
FM_-NC_000913.2_2538379_48	protein_coding	1.61574	0	0	18.9505	0	0	16.3249	0	cysA:protein_coding:sulfate/thiosulfate transporter subunit;ATP-binding component of sulfate permease A protein%3B chromate resistance%3B ATP-binding component of ABC superfamily
FM_-NC_000913.2_2541459_66	protein_coding	0.32315	0	0	11.0177	0.3601	0	16.6482	0	cysP:protein_coding:thiosulfate-binding protein;thiosulfate binding protein%3B periplasmic-binding component of ABC superfamily
FM_-NC_000913.2_2541670_33	intergenic	128.774	0	0	26.4425	23.9463	0	0.32327	0	intergenic
FM_-NC_000913.2_2541953_47	protein_coding	32.6379	0	0	2.8646	8.64228	0	1.93959	0	ucpA:protein_coding:putative oxidoreductase;furfural resistance protein%2C predicted short-chain oxidoreductase
FM_-NC_000913.2_2541955_39	protein_coding	30.0527	0	0	1.10177	2.52067	0	0.4849	0	ucpA:protein_coding:putative oxidoreductase;furfural resistance protein%2C predicted short-chain oxidoreductase
FM_-NC_000913.2_2542633_53	protein_coding	24.5592	0.4182	0.88124	12.7805	9.72257	2.24152	1.45469	0.90349	ucpA:protein_coding:putative oxidoreductase;furfural resistance protein%2C predicted short-chain oxidoreductase
FM_-NC_000913.2_2542645_41	intergenic	14.8648	0.2091	0	6.39027	8.28219	0	1.61633	0.15058	intergenic
FM_-NC_000913.2_2542650_36	intergenic	11.4718	0.4182	0	5.2885	4.32114	0.13185	1.77796	0.75291	intergenic
FM_-NC_000913.2_2547563_22	antisense_repeat_region	19.8736	0	0.17625	15.4248	4.14109	0	2.74775	0.75291	antisense:RIP176:repeat_region:RIP176 (repetitive extragenic palindromic) element%3B contains 2 REP sequences and 1 IHF site
FM_-NC_000913.2_2558329_27	antisense_protein_coding	11.6333	0	0	3.74602	0	0	1.93959	0.30116	antisense:yffL:protein_coding:CPZ-55 prophage%3B putative protein
FM_-NC_000913.2_2558337_19	antisense_protein_coding	13.5722	0.2091	0	2.8646	0	0.13185	0.16163	0	antisense:yffL:protein_coding:CPZ-55 prophage%3B putative protein
FM_-NC_000913.2_2561264_52	intergenic	39.5856	0.2091	0	15.8655	9.54252	0	4.36408	0	intergenic
FM_-NC_000913.2_2588938_54	intergenic	37.3236	0	0	9.25487	36.3696	0	16.8098	0.30116	intergenic
FM_-NC_000913.2_2588942_50	intergenic	43.7865	0	0	16.9673	33.849	0.13185	28.609	0.15058	intergenic
FM_-NC_000913.2_2596855_20	protein_coding	20.1967	0	0	6.83098	0.54014	0	0.9698	0	bamC:protein_coding:lipoprotein-34;lipoprotein required for OM biogenesis%2C in BamABCDE complex
FM_-NC_000913.2_2597515_81	protein_coding	35.7078	0	0.17625	11.2381	1.62043	0.13185	0.9698	0	dapA:protein_coding:dihydrodipicolinate synthase
FM_-NC_000913.2_2598534_21	antisense_protein_coding	1.61574	0.2091	0	22.9168	0.72019	0.13185	30.2253	0.30116	antisense:bcp:protein_coding:bacterioferritin comigratory protein;peroxiredoxin%3B thiol peroxidase%2C thioredoxin-dependent
FM_-NC_000913.2_2615985_45	antisense_repeat_region	11.4718	0	0	4.40708	1.98052	0	0.64653	0	antisense:REP182:repeat_region:REP182 (repetitive extragenic palindromic) element%3B contains 1 REP sequences
FM_-NC_000913.2_2615992_38	antisense_repeat_region	4.84722	0	0	6.39027	11.343	0	14.2237	0	antisense:REP182:repeat_region:REP182 (repetitive extragenic palindromic) element%3B contains 1 REP sequences
FM_-NC_000913.2_2616060_25	intergenic	14.8648	0	0	9.47523	2.16057	0.13185	0.4849	0.15058	intergenic
FM_-NC_000913.2_2616060_29	intergenic	49.1185	0.4182	0.70499	22.6965	10.9829	0.13185	3.07102	0.60232	intergenic
FM_-NC_000913.2_2618409_43	protein_coding	5.81666	0	0	18.2894	2.70071	0	3.87918	0	upp:protein_coding:uracil phosphoribosyltransferase
FM_-NC_000913.2_2618412_40	protein_coding	9.37129	0	0	21.5947	2.34062	0	7.11183	0	upp:protein_coding:uracil phosphoribosyltransferase
FM_-NC_000913.2_2629878_43	protein_coding	1.93889	0	0	14.9841	0.3601	0	4.20245	0	guaA:protein_coding:GMP synthetase (glutamine-hydrolyzing);GMP synthetase (glutamine aminotransferase)
FM_-NC_000913.2_2631115_53	protein_coding	3.7162	0	0.17625	11.4584	0	0	1.45469	0	guaB:protein_coding:IMP dehydrogenase
FM_-NC_000913.2_2633848_26	intergenic	20.3583	0	0	9.25487	1.98052	0.13185	4.52571	0.15058	intergenic
FM_-NC_000913.2_2639995_18	protein_coding	18.0963	0	0	8.1531	3.24086	0	4.52571	0	rodZ:protein_coding:putative membrane protein;cytoskeletal protein required for MreB assembly
FM_-NC_000913.2_2640312_55	protein_coding	8.72499	0	0	10.1363	3.96105	0	3.23265	0	rodZ:protein_coding:putative membrane protein;cytoskeletal protein required for MreB assembly
FM_-NC_000913.2_2641172_51	protein_coding	14.2185	0	0	2.20354	4.14109	0	0.64653	0.15058	rlmN:protein_coding:dual specificity 23S rRNA m(2)A2503%2C tRNA m(2)A37 methyltransferase%2C SAM-dependent
FM_-NC_000913.2_2642368_20	intergenic	14.3801	0.2091	0	46.7151	5.40143	0.13185	6.9502	0.15058	intergenic
FM_-NC_000913.2_2642368_32	intergenic	10.6639	0	0	2.20354	9.00238	0	2.42449	0	intergenic
FM_-NC_000913.2_2642383_20	intergenic	16.9653	0	0	13.0009	12.9634	0.26371	8.72816	0	intergenic
FM_-NC_000913.2_2651416_21	intergenic	12.9259	1.0455	1.58623	3.08496	0.18005	0.52742	0.80816	2.4093	intergenic
FM_-NC_000913.2_2651416_33	intergenic	32.6379	0.4182	0.17625	18.2894	6.48171	0.26371	6.78857	1.35523	intergenic
FM_-NC_000913.2_2651416_61	intergenic	31.5069	1.2546	0.17625	19.1708	1.80048	0.13185	0.64653	0.75291	intergenic
FM_-NC_000913.2_2651451_26	intergenic	15.5111	0	0.3525	8.59381	0	0	0.16163	0	intergenic
FM_-NC_000913.2_2651742_23	intergenic	14.5417	0.6273	1.05749	3.96637	0.3601	0.39556	0.64653	2.25872	intergenic
FM_-NC_000913.2_2653017_49	antisense_repeat_region	28.7602	0	0.3525	35.0363	4.50119	0.52742	1.13143	0	antisense:RIP183:repeat_region:RIP183 (repetitive extragenic palindromic) element%3B contains 2 REP sequences and 1 IHF site
FM_-NC_000913.2_2653053_27	antisense_repeat_region	12.2796	0.6273	0	15.2044	4.86129	0.13185	3.71755	0.15058	antisense:RIP183:repeat_region:RIP183 (repetitive extragenic palindromic) element%3B contains 2 REP sequences and 1 IHF site
FM_-NC_000913.2_2653066_24	antisense_repeat_region	30.5375	0	0	9.03452	0.18005	0	1.45469	0	antisense:RIP183:repeat_region:RIP183 (repetitive extragenic palindromic) element%3B contains 2 REP sequences and 1 IHF site
FM_-NC_000913.2_2656834_34	protein_coding	14.7032	0.2091	0.17625	4.18673	3.96105	0	2.10122	0	hscA:protein_coding:DnaK-homologue chaperone Hsc66;DnaK-like molecular chaperone specific for IscU
FM_-NC_000913.2_2660410_67	antisense_repeat_region	8.40184	0	0.17625	8.81416	16.5644	0	9.53632	0	antisense:REP184:repeat_region:REP184 (repetitive extragenic palindromic) element%3B contains 6 REP sequences
FM_-NC_000913.2_2660420_57	antisense_repeat_region	8.40184	0	0	8.1531	18.7249	0	7.4351	0.15058	antisense:REP184:repeat_region:REP184 (repetitive extragenic palindromic) element%3B contains 6 REP sequences
FM_-NC_000913.2_2660452_25	antisense_repeat_region	66.4069	0.4182	0	22.2558	1.08029	0	0.32327	0	antisense:REP184:repeat_region:REP184 (repetitive extragenic palindromic) element%3B contains 6 REP sequences
FM_-NC_000913.2_2660455_22	antisense_repeat_region	36.1926	0.2091	0.3525	59.716	4.86129	0.13185	2.42449	0	antisense:REP184:repeat_region:REP184 (repetitive extragenic palindromic) element%3B contains 6 REP sequences
FM_-NC_000913.2_2660501_67	antisense_repeat_region	8.40184	0	0.17625	8.81416	16.5644	0	9.53632	0	antisense:REP184:repeat_region:REP184 (repetitive extragenic palindromic) element%3B contains 6 REP sequences
FM_-NC_000913.2_2660511_57	antisense_repeat_region	8.40184	0	0	8.1531	18.7249	0	7.4351	0.15058	antisense:REP184:repeat_region:REP184 (repetitive extragenic palindromic) element%3B contains 6 REP sequences
FM_-NC_000913.2_2660543_25	antisense_repeat_region	66.4069	0.4182	0	22.2558	1.08029	0	0.32327	0	antisense:REP184:repeat_region:REP184 (repetitive extragenic palindromic) element%3B contains 6 REP sequences
FM_-NC_000913.2_2660546_22	antisense_repeat_region	36.1926	0.2091	0.3525	59.716	4.86129	0.13185	2.42449	0	antisense:REP184:repeat_region:REP184 (repetitive extragenic palindromic) element%3B contains 6 REP sequences
FM_-NC_000913.2_2661333_30	protein_coding	5.00879	0.2091	0.17625	17.408	1.62043	0	2.26286	0	trmJ:protein_coding:tRNA mC32%2CmU32 2'-O-methyltransferase%2C SAM-dependent
FM_-NC_000913.2_2680725_18	protein_coding	3.39305	0	0.17625	15.4248	0	0	8.08163	0.15058	yphG:protein_coding:hypothetical protein
FM_-NC_000913.2_2682147_26	antisense_repeat_region	6.46296	0	0	11.2381	0.90024	0.13185	3.55592	0.15058	antisense:RIP186:repeat_region:RIP186 (repetitive extragenic palindromic) element%3B contains 2 REP sequences and 1 IHF site
FM_-NC_000913.2_2682164_50	antisense_repeat_region	12.9259	0	0.17625	56.8514	0.18005	0.13185	1.77796	0	antisense:RIP186:repeat_region:RIP186 (repetitive extragenic palindromic) element%3B contains 2 REP sequences and 1 IHF site
FM_-NC_000913.2_2682201_28	antisense_repeat_region	18.2579	0.4182	0.3525	16.0859	5.76152	0	9.05143	0.15058	antisense:RIP186:repeat_region:RIP186 (repetitive extragenic palindromic) element%3B contains 2 REP sequences and 1 IHF site
FM_-NC_000913.2_2682214_24	antisense_repeat_region	69.1536	0.2091	0.52874	31.0699	9.00238	0.26371	16.1633	0.30116	antisense:RIP186:repeat_region:RIP186 (repetitive extragenic palindromic) element%3B contains 2 REP sequences and 1 IHF site
FM_-NC_000913.2_2689215_33	ncRNA	3.55463	6.06392	9.34116	18.069	1.62043	3.69191	13.9004	10.2395	glmY:ncRNA:ncRNA;identified in a large scale screen;sRNA activator of glmS mRNA%2C glmZ processing antagonist
FM_-NC_000913.2_2692695_22	protein_coding	1.93889	0	0	13.8823	1.08029	0	4.36408	0	purL:protein_coding:phosphoribosylformyl-glycineamide synthetase;phosphoribosylformyl-glycineamide synthetase %3D FGAM synthetase
FM_-NC_000913.2_2698317_41	intergenic	25.2055	0	0	0.88142	0.3601	0	0	0	intergenic
FM_-NC_000913.2_2698363_35	intergenic	13.4106	0	0	9.69558	0.72019	0	0.32327	0	intergenic
FM_-NC_000913.2_2698863_50	protein_coding	2.42361	0	0	2.4239	18.5449	0	1.93959	0	acpS:protein_coding:holo-[acyl-carrier-protein] synthase 1;CoA:apo-[acyl-carrier-protein] pantetheinephosphotransferase
FM_-NC_000913.2_2698868_45	protein_coding	17.2884	0	0	5.06814	15.124	0	10.5061	0	acpS:protein_coding:holo-[acyl-carrier-protein] synthase 1;CoA:apo-[acyl-carrier-protein] pantetheinephosphotransferase
FM_-NC_000913.2_2706327_65	protein_coding	17.7731	0.2091	0	1.54248	1.62043	0	0.80816	0	rseB:protein_coding:anti-sigma E factor%2C binds RseA;regulates activity of sigma-E factor
FM_-NC_000913.2_2706332_58	protein_coding	18.581	0.2091	0	3.74602	1.08029	0.26371	0.64653	0	rseB:protein_coding:anti-sigma E factor%2C binds RseA;regulates activity of sigma-E factor
FM_-NC_000913.2_2706690_23	protein_coding	10.5023	5.64572	1.40999	18.069	4.32114	0.39556	10.991	10.3901	rseB:protein_coding:anti-sigma E factor%2C binds RseA;regulates activity of sigma-E factor
FM_-NC_000913.2_2707632_22	protein_coding	9.04814	0	0.17625	11.4584	0	0.39556	0	0	rpoE:protein_coding:RNA polymerase%2C sigma 24 (sigma E) factor;RNA polymerase%2C sigma-E factor%3B heat shock and oxidative stress
FM_-NC_000913.2_2707784_37	protein_coding	4.52407	0	0	10.3566	2.34062	0	1.45469	0	rpoE:protein_coding:RNA polymerase%2C sigma 24 (sigma E) factor;RNA polymerase%2C sigma-E factor%3B heat shock and oxidative stress
FM_-NC_000913.2_2714045_27	intergenic	2.74676	0.2091	0	29.5275	0.18005	0	3.07102	0	intergenic
FM_-NC_000913.2_2714048_24	intergenic	1.29259	0.2091	0	23.1372	0.3601	0	1.93959	0	intergenic
FM_-NC_000913.2_2714451_72	protein_coding	9.20971	4.39112	0	46.9354	0	0.13185	1.77796	0.30116	grcA:protein_coding:autonomous glycyl radical cofactor;putative formate acetyltransferase
FM_-NC_000913.2_2722422_29	antisense_protein_coding	18.2579	0	0	2.4239	0.18005	0	0	0.15058	antisense:yfiM:protein_coding:required for high salt suppression of motility%3B probable lipoprotein
FM_-NC_000913.2_2723175_38	protein_coding	6.13981	0	0	13.6619	3.24086	0.26371	25.6996	0	kgtP:protein_coding:alpha-ketoglutarate permease;alpha-ketoglutarate transporter
FM_-NC_000913.2_2724257_37	intergenic	2298.87	3.13651	4.22996	1698.27	1566.23	1.7141	343.469	1.50581	intergenic
FM_-NC_000913.2_2724316_87	rRNA	41.5245	3519.79	1538.12	14.5434	50.0532	2689.69	23.4367	3226.65	rrlG:rRNA:23S ribosomal RNA of rrnG operon
FM_-NC_000913.2_2725430_23	rRNA	63.8217	12.3369	6.52118	20.2726	7.562	12.3943	7.27347	9.93835	rrlG:rRNA:23S ribosomal RNA of rrnG operon
FM_-NC_000913.2_2725430_26	rRNA	59.1361	10.2459	12.3374	20.7133	8.10214	28.3486	12.769	10.5407	rrlG:rRNA:23S ribosomal RNA of rrnG operon
FM_-NC_000913.2_2725908_128	rRNA	0.48472	21.7465	9.5174	0.66106	0.18005	91.6386	0.32327	12.7994	rrlG:rRNA:23S ribosomal RNA of rrnG operon
FM_-NC_000913.2_2726341_41	rRNA	2.90833	0.6273	9.16491	2.4239	1.62043	81.4858	0.64653	5.42092	rrlG:rRNA:23S ribosomal RNA of rrnG operon
FM_-NC_000913.2_2726426_23	rRNA	39.9088	88.4497	7.04993	12.3398	7.562	4.74675	7.92	64.5993	rrlG:rRNA:23S ribosomal RNA of rrnG operon
FM_-NC_000913.2_2726647_30	rRNA	969.767	6.69123	11.8086	1074.45	141.337	11.6032	129.791	9.03487	rrlG:rRNA:23S ribosomal RNA of rrnG operon
FM_-NC_000913.2_2726842_143	rRNA	5.33194	0	0.88124	2.8646	46.6323	3.03264	2.90939	0.60232	rrlG:rRNA:23S ribosomal RNA of rrnG operon
FM_-NC_000913.2_2726865_49	rRNA	3.55463	92.0044	30.3147	0	0.3601	39.5562	0.80816	125.735	rrlG:rRNA:23S ribosomal RNA of rrnG operon
FM_-NC_000913.2_2726941_26	rRNA	10.6639	40.5656	13.0424	4.18673	8.64228	41.7977	2.74775	26.3517	rrlG:rRNA:23S ribosomal RNA of rrnG operon
FM_-NC_000913.2_2726941_55	rRNA	21.9741	130.479	41.0658	5.06814	12.6033	133.568	15.3551	146.666	rrlG:rRNA:23S ribosomal RNA of rrnG operon
FM_-NC_000913.2_2727212_33	intergenic	238.16	0	0	243.271	19.2651	0.13185	22.1437	0	intergenic
FM_-NC_000913.2_2727213_30	intergenic	397.472	0.2091	0	406.994	25.7468	0	26.3461	0	intergenic
FM_-NC_000913.2_2727248_21	intergenic	31.6685	0.4182	8.28367	7.05133	2.16057	2.37337	2.74775	0.60232	intergenic
FM_-NC_000913.2_2727390_41	tRNA	5878.38	33007.6	9103.22	13292.9	7158.33	9391.57	6512.82	62074.6	gltW:tRNA:tRNA-Glu;anticodon: UUC
FM_-NC_000913.2_2727392_35	tRNA	1623.98	28215.6	3468.74	3060.06	2408.86	3481.08	1263	37939.4	gltW:tRNA:tRNA-Glu;anticodon: UUC
FM_-NC_000913.2_2727393_38	tRNA	2078.16	46564.7	4707.77	4054.52	1826.22	4403.79	713.446	77501.7	gltW:tRNA:tRNA-Glu;anticodon: UUC
FM_-NC_000913.2_2727436_24	tRNA	8.88657	52.6934	147.344	5.50885	5.04133	115.24	7.75836	62.7923	gltW:tRNA:tRNA-Glu;anticodon: UUC
FM_-NC_000913.2_2727538_58	intergenic	7.4324	0	0.17625	9.25487	11.8831	0.26371	4.68735	0	intergenic
FM_-NC_000913.2_2728019_56	rRNA	6.62453	21.5374	8.28367	6.16992	2.16057	37.1828	3.71755	25.2976	rrsG:rRNA:16S ribosomal RNA of rrnG operon
FM_-NC_000913.2_2728861_53	rRNA	0.16157	20.4919	0	0	0	0	0	9.48661	rrsG:rRNA:16S ribosomal RNA of rrnG operon
FM_-NC_000913.2_2728887_27	rRNA	0.48472	16.1008	0	0	0	0	0.4849	10.8418	rrsG:rRNA:16S ribosomal RNA of rrnG operon
FM_-NC_000913.2_2729025_66	rRNA	0.48472	2.92741	7.93117	0	0	66.1907	0	1.95755	rrsG:rRNA:16S ribosomal RNA of rrnG operon
FM_-NC_000913.2_2729098_81	rRNA	428.333	6020.22	18237.6	341.769	82.8219	38854	93.7469	3355.85	rrsG:rRNA:16S ribosomal RNA of rrnG operon
FM_-NC_000913.2_2729187_37	intergenic	13.8954	0	0	12.7805	2.88076	0	9.37469	0	intergenic
FM_-NC_000913.2_2729294_35	intergenic	103.73	0.4182	1.40999	93.8709	67.6979	0.52742	145.793	0.30116	intergenic
FM_-NC_000913.2_2729320_25	intergenic	72.3851	3.55471	1.76248	285.138	86.963	1.58225	325.366	1.50581	intergenic
FM_-NC_000913.2_2729428_42	intergenic	1016.78	0	0	1172.06	436.976	0.52742	120.578	0	intergenic
FM_-NC_000913.2_2729442_28	intergenic	202.452	0	0	363.584	66.2575	0.13185	37.4988	0	intergenic
FM_-NC_000913.2_2732174_33	ncRNA;protein_coding	270.313	15.6826	6.34494	261.12	146.559	4.08748	164.865	22.7377	clpB:protein_coding:heat shock protein;protein disaggregation chaperone;ryfD:ncRNA:ncRNA;novel sRNA%2C function unknown
FM_-NC_000913.2_2732174_36	ncRNA;protein_coding	168.037	18.4009	5.63994	252.085	75.0798	2.90079	95.8481	28.3092	clpB:protein_coding:heat shock protein;protein disaggregation chaperone;ryfD:ncRNA:ncRNA;novel sRNA%2C function unknown
FM_-NC_000913.2_2732174_53	ncRNA;protein_coding	141.862	2.71831	1.76248	79.1071	29.3478	0.26371	22.7902	2.71046	clpB:protein_coding:heat shock protein;protein disaggregation chaperone;ryfD:ncRNA:ncRNA;novel sRNA%2C function unknown
FM_-NC_000913.2_2732218_58	ncRNA	6.30138	0.4182	0.3525	10.577	3.60095	0.26371	7.11183	0.60232	ryfD:ncRNA:ncRNA;novel sRNA%2C function unknown
FM_-NC_000913.2_2732287_26	ncRNA	80.1407	28.0195	8.45991	121.415	3.4209	2.24152	18.2645	56.7691	ryfD:ncRNA:ncRNA;novel sRNA%2C function unknown
FM_-NC_000913.2_2732291_24	ncRNA	446.59	29.6923	10.5749	231.151	13.5036	3.29635	37.9837	69.4179	ryfD:ncRNA:ncRNA;novel sRNA%2C function unknown
FM_-NC_000913.2_2732297_18	ncRNA	101.468	8.78223	4.58245	50.6814	2.34062	0.79112	5.33388	13.5523	ryfD:ncRNA:ncRNA;novel sRNA%2C function unknown
FM_-NC_000913.2_2734928_26	intergenic	15.188	7.10943	2.29123	18.9505	4.68124	1.31854	10.3445	8.13138	intergenic
FM_-NC_000913.2_2742379_63	protein_coding	6.78611	0	0	2.4239	18.905	0.13185	6.30367	0	rplS:protein_coding:50S ribosomal subunit protein L19
FM_-NC_000913.2_2742379_69	protein_coding	2.90833	0	0	5.50885	22.1458	0	8.72816	0	rplS:protein_coding:50S ribosomal subunit protein L19
FM_-NC_000913.2_2742460_56	protein_coding	21.6509	0	0	36.5788	28.4475	0	18.911	0	rplS:protein_coding:50S ribosomal subunit protein L19
FM_-NC_000913.2_2742882_46	protein_coding	11.3102	0	0	5.2885	0.90024	0	3.07102	0	trmD:protein_coding:tRNA m(1)G37 methyltransferase%2C SAM-dependent;tRNA methyltransferase%3B tRNA (guanine-7-)-methyltransferase
FM_-NC_000913.2_2743303_85	protein_coding	21.3278	0	0	10.577	5.58148	0.13185	0.64653	0	trmD:protein_coding:tRNA m(1)G37 methyltransferase%2C SAM-dependent;tRNA methyltransferase%3B tRNA (guanine-7-)-methyltransferase
FM_-NC_000913.2_2743303_88	protein_coding	17.1268	0	0	7.05133	4.14109	0.13185	0.32327	0	trmD:protein_coding:tRNA m(1)G37 methyltransferase%2C SAM-dependent;tRNA methyltransferase%3B tRNA (guanine-7-)-methyltransferase
FM_-NC_000913.2_2743986_22	protein_coding	18.581	0	0	6.39027	1.08029	0	1.93959	0	rpsP:protein_coding:30S ribosomal subunit protein S16
FM_-NC_000913.2_2744182_38	protein_coding	7.27083	0	0	13.2212	6.84181	0	1.77796	0	rpsP:protein_coding:30S ribosomal subunit protein S16
FM_-NC_000913.2_2744255_21	intergenic	4.3625	0	0.17625	12.5602	0.90024	0	4.84898	0	intergenic
FM_-NC_000913.2_2745629_24	protein_coding	29.4065	0	0	9.25487	1.80048	0.13185	2.10122	0	ffh:protein_coding:Signal Recognition Particle (SRP) component with 4.5S RNA (ffs);GTP-binding export factor binds to signal sequence%2C GTP and RNA
FM_-NC_000913.2_2745844_32	intergenic	5.33194	0	0	17.408	0	0	0.32327	0	intergenic
FM_-NC_000913.2_2748119_43	protein_coding	10.1792	0.2091	0	4.18673	0.3601	0	0.80816	0.45174	grpE:protein_coding:heat shock protein;phage lambda replication%3B host DNA synthesis%3B heat shock protein%3B protein repair
FM_-NC_000913.2_2748683_85	protein_coding	25.5287	0	0.17625	7.49204	27.3672	0	4.04081	0	grpE:protein_coding:heat shock protein;phage lambda replication%3B host DNA synthesis%3B heat shock protein%3B protein repair
FM_-NC_000913.2_2752239_34	protein_coding	10.3407	0	0	7.27169	1.62043	0	0.80816	0	ratB:protein_coding:conserved protein%2C UPF0125 family
FM_-NC_000913.2_2796080_33	protein_coding	6.46296	0	0.17625	28.4257	14.2238	0	98.9192	0	stpA:protein_coding:DNA binding protein%2C nucleoid-associated;DNA-binding protein%3B H-NS-like protein%3B chaperone activity%3B RNA splicing?
FM_-NC_000913.2_2796083_30	protein_coding	3.0699	0	0.3525	10.577	5.22138	0	19.7192	0	stpA:protein_coding:DNA binding protein%2C nucleoid-associated;DNA-binding protein%3B H-NS-like protein%3B chaperone activity%3B RNA splicing?
FM_-NC_000913.2_2796092_21	protein_coding	5.33194	0	0	7.49204	2.70071	0	12.6073	0	stpA:protein_coding:DNA binding protein%2C nucleoid-associated;DNA-binding protein%3B H-NS-like protein%3B chaperone activity%3B RNA splicing?
FM_-NC_000913.2_2796266_140	protein_coding	3.23148	0	0	9.47523	11.523	0.13185	13.9004	0	stpA:protein_coding:DNA binding protein%2C nucleoid-associated;DNA-binding protein%3B H-NS-like protein%3B chaperone activity%3B RNA splicing?
FM_-NC_000913.2_2815672_20	intergenic	52.5115	91.7953	64.5069	48.0372	100.106	65.7952	80.0081	117.002	intergenic
FM_-NC_000913.2_2815805_21	tRNA	1669.87	3856.24	2300.74	1479.9	3640.38	2095.03	2453.91	5335.24	argQ:tRNA:tRNA-Arg;anticodon: ACG
FM_-NC_000913.2_2815805_29	tRNA	391.655	426.566	389.861	1832.46	693.363	454.896	746.904	883.61	argQ:tRNA:tRNA-Arg;anticodon: ACG
FM_-NC_000913.2_2815847_35	tRNA	4350.22	7325.85	10752.9	2458.27	1983.22	4329.3	1005.35	12752.6	argQ:tRNA:tRNA-Arg;anticodon: ACG
FM_-NC_000913.2_2815852_30	tRNA	918.548	235.238	3571.67	602.668	104.068	339.92	110.718	307.035	argQ:tRNA:tRNA-Arg;anticodon: ACG
FM_-NC_000913.2_2815945_20	intergenic	63.4986	116.051	77.9017	78.2257	129.094	84.2547	117.83	171.964	intergenic
FM_-NC_000913.2_2816080_21	tRNA	1669.87	3856.03	2300.74	1479.9	3640.38	2095.03	2453.91	5335.54	argZ:tRNA:tRNA-Arg;anticodon: ACG
FM_-NC_000913.2_2816080_29	tRNA	391.655	426.566	389.861	1832.46	693.363	454.896	746.904	883.911	argZ:tRNA:tRNA-Arg;anticodon: ACG
FM_-NC_000913.2_2816122_35	tRNA	4352.32	7327.1	10751.1	2460.03	1983.58	4328.37	1004.87	12743.5	argZ:tRNA:tRNA-Arg;anticodon: ACG
FM_-NC_000913.2_2816127_30	tRNA	918.548	235.238	3572.02	603.109	104.068	339.656	110.718	307.637	argZ:tRNA:tRNA-Arg;anticodon: ACG
FM_-NC_000913.2_2816219_21	tRNA	1675.36	3856.24	2300.39	1482.1	3681.43	2094.63	2467.64	5335.84	argY:tRNA:tRNA-Arg;anticodon: ACG
FM_-NC_000913.2_2816219_29	tRNA	391.978	426.566	389.861	1833.13	694.804	454.633	747.551	883.459	argY:tRNA:tRNA-Arg;anticodon: ACG
FM_-NC_000913.2_2816261_35	tRNA	4352.32	7327.73	10747.8	2458.71	1978.54	4332.2	1006.65	12745.3	argY:tRNA:tRNA-Arg;anticodon: ACG
FM_-NC_000913.2_2816266_30	tRNA	918.548	235.238	3571.32	602.448	103.887	339.524	110.395	307.637	argY:tRNA:tRNA-Arg;anticodon: ACG
FM_-NC_000913.2_2816360_20	intergenic	63.4986	115.842	78.078	78.2257	129.094	84.2547	117.83	171.512	intergenic
FM_-NC_000913.2_2816448_45	intergenic	1.13102	0	0	2.4239	15.124	0	1.77796	0	intergenic
FM_-NC_000913.2_2816494_21	tRNA	1669.87	3856.24	2300.74	1479.9	3640.02	2095.03	2453.91	5335.69	argV:tRNA:tRNA-Arg;anticodon: ACG
FM_-NC_000913.2_2816494_29	tRNA	391.655	426.566	389.861	1832.46	693.363	454.896	746.904	883.76	argV:tRNA:tRNA-Arg;anticodon: ACG
FM_-NC_000913.2_2816530_43	tRNA	620.121	1.88191	11.8086	44.9522	249.366	10.9439	54.9551	1.50581	argV:tRNA:tRNA-Arg;anticodon: ACG
FM_-NC_000913.2_2816536_35	tRNA	4352.32	7326.89	10748.3	2457.61	1982.14	4327.71	1004.71	12748.2	argV:tRNA:tRNA-Arg;anticodon: ACG
FM_-NC_000913.2_2816541_30	tRNA	918.225	235.238	3571.85	600.245	103.347	339.129	110.233	307.487	argV:tRNA:tRNA-Arg;anticodon: ACG
FM_-NC_000913.2_2816574_21	tRNA	1897.85	6779.26	3548.76	1758.65	4249.48	2501.27	2587.09	3397.86	serV:tRNA:tRNA-Ser;anticodon: GCU
FM_-NC_000913.2_2816574_55	tRNA	547.251	1950.91	943.809	872.382	1585.86	672.588	746.743	1238.08	serV:tRNA:tRNA-Ser;anticodon: GCU
FM_-NC_000913.2_2816641_26	tRNA	78.2018	27.1831	32.6059	77.3443	45.0119	29.0079	27.8008	27.7069	serV:tRNA:tRNA-Ser;anticodon: GCU
FM_-NC_000913.2_2817358_43	intergenic	28.5986	0.2091	0.17625	13.4416	21.2456	0	16.4865	0.15058	intergenic
FM_-NC_000913.2_2817382_21	protein_coding	6.62453	1.46371	0	4.62744	0.90024	0	10.5061	1.05407	alaS:protein_coding:alanyl-tRNA synthetase
FM_-NC_000913.2_2817446_88	protein_coding	26.3365	0	0	5.06814	3.4209	0	2.10122	0	alaS:protein_coding:alanyl-tRNA synthetase
FM_-NC_000913.2_2820693_24	intergenic	31.8301	1.2546	0.17625	39.8841	0.90024	0.26371	20.5273	2.25872	intergenic
FM_-NC_000913.2_2821692_148	protein_coding	13.4106	0	0.17625	24.4593	6.48171	0.13185	1.29306	0	recA:protein_coding:DNA strand exchange and recombination protein with protease and nuclease activity;DNA strand exchange and renaturation%2C DNA-dependent ATPase%2C DNA- and ATP-dependent coprotease
FM_-NC_000913.2_2821709_131	protein_coding	8.0787	0	0.17625	11.0177	1.26033	0.13185	1.45469	0	recA:protein_coding:DNA strand exchange and recombination protein with protease and nuclease activity;DNA strand exchange and renaturation%2C DNA-dependent ATPase%2C DNA- and ATP-dependent coprotease
FM_-NC_000913.2_2821815_25	intergenic	7.4324	0.2091	10.9274	32.6124	1.08029	4.48304	4.52571	0	intergenic
FM_-NC_000913.2_2833135_27	antisense_repeat_region	9.04814	0.6273	0	13.6619	3.60095	0.13185	3.39428	0.15058	antisense:REP195:repeat_region:REP195 (repetitive extragenic palindromic) element%3B contains 2 REP sequences
FM_-NC_000913.2_2833148_25	antisense_repeat_region	95.6518	1.46371	3.70121	20.4929	0.72019	0.26371	2.42449	0.30116	antisense:REP195:repeat_region:REP195 (repetitive extragenic palindromic) element%3B contains 2 REP sequences
FM_-NC_000913.2_2835510_27	antisense_repeat_region	40.0703	0	0	14.323	1.80048	0	1.77796	0	antisense:REP196:repeat_region:REP196 (repetitive extragenic palindromic) element%3B contains 1 REP sequences
FM_-NC_000913.2_2841065_59	protein_coding	44.756	1.67281	0.17625	11.6788	7.92209	1.31854	3.87918	0.45174	hycH:protein_coding:protein required for maturation of hydrogenase 3;processing of large subunit (HycE) of hydrogenase 3 (part of the FHL complex)
FM_-NC_000913.2_2864531_43	intergenic	35.3847	0.2091	0	24.2389	2.52067	0	8.40489	0	intergenic
FM_-NC_000913.2_2865934_37	protein_coding	7.59398	0	0	48.0372	2.34062	0	12.1224	0	nlpD:protein_coding:lipoprotein;activator of AmiC murein hydrolase activity%2C lipoprotein
FM_-NC_000913.2_2866011_130	protein_coding	3.39305	0	0	13.4416	9.54252	0.26371	4.20245	0	nlpD:protein_coding:lipoprotein;activator of AmiC murein hydrolase activity%2C lipoprotein
FM_-NC_000913.2_2866013_126	protein_coding	7.75555	0	0.17625	25.1204	3.60095	0.26371	2.10122	0	nlpD:protein_coding:lipoprotein;activator of AmiC murein hydrolase activity%2C lipoprotein
FM_-NC_000913.2_2866024_115	protein_coding	12.4412	0.2091	0.17625	26.4425	1.26033	0	0.9698	0	nlpD:protein_coding:lipoprotein;activator of AmiC murein hydrolase activity%2C lipoprotein
FM_-NC_000913.2_2870864_58	intergenic	9.69444	0	0	11.0177	1.62043	0	0	0	intergenic
FM_-NC_000913.2_2871983_31	protein_coding	0.16157	0	0	9.91593	0	0	12.1224	0	cysC:protein_coding:adenosine 5'-phosphosulfate kinase;cysN:protein_coding:sulfate adenylyltransferase%2C subunit 1;ATP-sulfurylase (ATP:sulfate adenylyltransferase)%2C subunit 1%2C probably a GTPase
FM_-NC_000913.2_2886430_89	protein_coding	0.96944	0	0	8.37346	1.08029	0	23.76	0	cysI:protein_coding:sulfite reductase%2C alpha subunit;sulfite reductase%2C beta subunit%2C NAD(P)-binding%2C heme-binding
FM_-NC_000913.2_2887573_34	protein_coding	0	0	0	16.0859	0	0	4.36408	0	cysI:protein_coding:sulfite reductase%2C alpha subunit;sulfite reductase%2C beta subunit%2C NAD(P)-binding%2C heme-binding
FM_-NC_000913.2_2892863_35	antisense_repeat_region	1.61574	0	0.17625	10.1363	0.3601	0	12.6073	0	antisense:REP201:repeat_region:REP201 (repetitive extragenic palindromic) element%3B contains 2 REP sequences
FM_-NC_000913.2_2905999_28	intergenic	4.52407	0.2091	0.17625	12.3398	0.3601	0	1.45469	0	intergenic
FM_-NC_000913.2_2907535_28	protein_coding	10.0176	0	0	18.9505	0.72019	0	0.64653	0.15058	pyrG:protein_coding:CTP synthetase
FM_-NC_000913.2_2922426_120	ncRNA	1.45417	0	0	16.7469	0	0	0.16163	0	csrB:ncRNA:ncRNA;CsrA-binding sRNA%2C antagonizing CsrA regulation;CsrB regulatory RNA~binds global regulatory protein CsrA%2C antagonizing CsrA regulation%2C blocking the CsrA binding of glgC mRNA
FM_-NC_000913.2_2943937_23	antisense_repeat_region	13.4106	0	0	2.20354	0	0	0	0	antisense:RIP206:repeat_region:RIP206 (repetitive extragenic palindromic) element%3B contains 2 REP sequences and 1 IHF site
FM_-NC_000913.2_2943979_28	antisense_repeat_region	18.2579	0.4182	0.3525	16.0859	5.76152	0	9.05143	0.15058	antisense:RIP206:repeat_region:RIP206 (repetitive extragenic palindromic) element%3B contains 2 REP sequences and 1 IHF site
FM_-NC_000913.2_2943992_24	antisense_repeat_region	69.1536	0.2091	0.52874	31.0699	9.00238	0.26371	16.1633	0.30116	antisense:RIP206:repeat_region:RIP206 (repetitive extragenic palindromic) element%3B contains 2 REP sequences and 1 IHF site
FM_-NC_000913.2_2966206_39	protein_coding	23.7514	0	0	11.2381	7.02186	0	3.07102	0	ptsP:protein_coding:PTS system%2C enzyme I%2C transcriptional regulator (with NPR and NTR proteins);fused PTS enzyme: PEP-protein phosphotransferase (enzyme I)/GAF domain containing protein
FM_-NC_000913.2_2978997_19	protein_coding	19.3889	0.8364	0.3525	9.03452	1.62043	0.79112	0.80816	0.30116	araE:protein_coding:arabinose transporter;low-affinity L-arabinose transport system proton symport protein
FM_-NC_000913.2_2997005_21	tRNA	187.264	420.502	408.191	267.069	451.919	208.725	227.579	330.827	glyU:tRNA:tRNA-Gly;anticodon: CCC
FM_-NC_000913.2_2997044_35	tRNA	305.536	503.933	714.158	202.726	163.483	210.044	209.961	736.342	glyU:tRNA:tRNA-Gly;anticodon: CCC
FM_-NC_000913.2_2997048_31	tRNA	1093.69	631.484	1751.03	1074.01	193.371	348.358	768.24	1429.01	glyU:tRNA:tRNA-Gly;anticodon: CCC
FM_-NC_000913.2_2997051_28	tRNA	982.046	298.178	1342.84	976.389	93.2647	222.702	396.808	535.165	glyU:tRNA:tRNA-Gly;anticodon: CCC
FM_-NC_000913.2_3010549_22	antisense_repeat_region	14.3801	0	0	6.16992	1.26033	0	0.64653	0.15058	antisense:RIP209:repeat_region:RIP209 (repetitive extragenic palindromic) element%3B contains 4 REP sequences and 1 IHF site
FM_-NC_000913.2_3034239_35	protein_coding	8.40184	0	0	11.8991	1.26033	0	3.71755	0	prfB:protein_coding:peptide chain release factor RF-2;an in-frame premature UGA termination codon is located within the prfB sequence%2C and a naturally occuring +1 frameshift is required for synthesis of RF-2
FM_-NC_000913.2_3036935_64	protein_coding	12.2796	0	0	13.8823	8.82233	0	2.90939	0	xerD:protein_coding:site-specific tyrosine recombinase
FM_-NC_000913.2_3039043_78	protein_coding	13.0875	0	0	8.81416	2.52067	0	0.80816	0	cptB:protein_coding:antitoxin of CptAB toxin-antitoxin pair
FM_-NC_000913.2_3043129_69	protein_coding	14.5417	0.6273	0.17625	1.54248	12.9634	0	3.87918	0.30116	ygfF:protein_coding:putative oxidoreductase;putative NAD(P)-binding oxidoreductase with NAD(P)-binding Rossmann-fold domain
FM_-NC_000913.2_3044016_21	intergenic	12.4412	0	0	0.88142	1.80048	0	0.4849	0	intergenic
FM_-NC_000913.2_3048310_23	protein_coding	18.4194	0	0	0.66106	0.90024	0	0.4849	0	gcvT:protein_coding:aminomethyltransferase (T protein%3B tetrahydrofolate-dependent) of glycine cleavage system;aminomethyltransferase%2C tetrahydrofolate-dependent%2C subunit (T protein) of glycine cleavage complex
FM_-NC_000913.2_3048756_33	intergenic	7.59398	0.2091	0	4.18673	13.8637	0	2.42449	0	intergenic
FM_-NC_000913.2_3048760_25	intergenic	51.5421	0	0	2.64425	7.562	0	1.61633	0	intergenic
FM_-NC_000913.2_3048760_29	intergenic	14.8648	0	0	2.64425	6.84181	0	1.93959	0	intergenic
FM_-NC_000913.2_3054027_21	antisense_ncRNA	109.386	2.09101	0.70499	133.314	62.2965	0.39556	31.5184	2.10814	antisense:ssrS:ncRNA:ncRNA;6S RNA inhibits RNA polymerase promoter binding;template for RNA-directed pRNA synthesis by RNAP%3B mimics an open promoter
FM_-NC_000913.2_3054082_21	antisense_ncRNA	6.13981	0.2091	0	8.37346	32.9487	0.52742	85.1804	0.60232	antisense:ssrS:ncRNA:ncRNA;6S RNA inhibits RNA polymerase promoter binding;template for RNA-directed pRNA synthesis by RNAP%3B mimics an open promoter
FM_-NC_000913.2_3054082_52	antisense_ncRNA	0.80787	0	0	22.0354	0.72019	0	5.98041	0	antisense:ssrS:ncRNA:ncRNA;6S RNA inhibits RNA polymerase promoter binding;template for RNA-directed pRNA synthesis by RNAP%3B mimics an open promoter
FM_-NC_000913.2_3054108_26	antisense_ncRNA	0.6463	0.2091	0	15.2044	0	0	0	0	antisense:ssrS:ncRNA:ncRNA;6S RNA inhibits RNA polymerase promoter binding;template for RNA-directed pRNA synthesis by RNAP%3B mimics an open promoter
FM_-NC_000913.2_3054158_21	antisense_ncRNA	0.32315	0	0	0.22035	10.8029	0	12.4457	0.15058	antisense:ssrS:ncRNA:ncRNA;6S RNA inhibits RNA polymerase promoter binding;template for RNA-directed pRNA synthesis by RNAP%3B mimics an open promoter
FM_-NC_000913.2_3054160_27	antisense_ncRNA	18.7426	0.2091	0	33.2735	1.26033	0	0.80816	0	antisense:ssrS:ncRNA:ncRNA;6S RNA inhibits RNA polymerase promoter binding;template for RNA-directed pRNA synthesis by RNAP%3B mimics an open promoter
FM_-NC_000913.2_3056242_22	protein_coding	1.93889	0	0	19.8319	0.18005	0	8.24326	0	serA:protein_coding:D-3-phosphoglycerate dehydrogenase
FM_-NC_000913.2_3056280_40	protein_coding	0.80787	0	0	26.6628	0.3601	0	39.9233	0	serA:protein_coding:D-3-phosphoglycerate dehydrogenase
FM_-NC_000913.2_3056284_36	protein_coding	0.6463	0	0	42.5283	0.18005	0	27.8008	0	serA:protein_coding:D-3-phosphoglycerate dehydrogenase
FM_-NC_000913.2_3056345_51	protein_coding	0.6463	0	0	16.3062	0.3601	0	7.59673	0	serA:protein_coding:D-3-phosphoglycerate dehydrogenase
FM_-NC_000913.2_3069641_35	protein_coding	6.30138	0.6273	0	24.4593	3.96105	0	21.8204	0.75291	pgk:protein_coding:phosphoglycerate kinase
FM_-NC_000913.2_3070712_45	protein_coding	6.13981	0	0	4.84779	10.2627	0	3.07102	0	epd:protein_coding:D-erythrose 4-phosphate dehydrogenase
FM_-NC_000913.2_3070785_94	protein_coding	19.712	0	0.17625	26.2221	0.3601	0.13185	0.80816	0	epd:protein_coding:D-erythrose 4-phosphate dehydrogenase
FM_-NC_000913.2_3071579_24	protein_coding	9.53286	0	0	13.8823	1.44038	0	1.13143	0	epd:protein_coding:D-erythrose 4-phosphate dehydrogenase
FM_-NC_000913.2_3071736_46	intergenic	41.8477	0	0	20.4929	4.50119	0	1.45469	0	intergenic
FM_-NC_000913.2_3071738_38	intergenic	115.687	0	0.17625	204.709	1.44038	0	1.13143	0.15058	intergenic
FM_-NC_000913.2_3079627_30	protein_coding	11.1486	0	0	3.08496	0.90024	0	1.29306	0	tktA:protein_coding:transketolase 1 isozyme;transketolase 1%2C thiamin-binding
FM_-NC_000913.2_3079684_47	intergenic	110.193	0	0	34.816	3.60095	0.13185	4.04081	0	intergenic
FM_-NC_000913.2_3081857_36	intergenic	13.4106	0.4182	0.17625	6.61062	9.54252	0	10.5061	1.05407	intergenic
FM_-NC_000913.2_3081860_33	intergenic	91.774	0.2091	0.3525	9.03452	13.6836	0	6.62694	1.05407	intergenic
FM_-NC_000913.2_3081863_30	intergenic	14.0569	0.4182	0.17625	4.62744	16.7444	0.13185	7.75836	0.75291	intergenic
FM_-NC_000913.2_3082834_82	protein_coding	10.0176	0.6273	0	9.25487	17.8247	0	8.08163	0.15058	speA:protein_coding:biosynthetic arginine decarboxylase;biosynthetic arginine decarboxylase%2C PLP-binding
FM_-NC_000913.2_3082834_85	protein_coding	10.5023	0.4182	0	6.83098	11.343	0	5.81877	0	speA:protein_coding:biosynthetic arginine decarboxylase;biosynthetic arginine decarboxylase%2C PLP-binding
FM_-NC_000913.2_3085937_23	antisense_repeat_region	110.193	0.2091	0.52874	23.1372	7.92209	0	6.78857	0.60232	antisense:REP215:repeat_region:REP215 (repetitive extragenic palindromic) element%3B contains 1 REP sequences
FM_-NC_000913.2_3099769_22	antisense_repeat_region	14.3801	0	0	6.16992	1.26033	0	0.64653	0.15058	antisense:REP218:repeat_region:REP218 (repetitive extragenic palindromic) element%3B contains 2 REP sequences
FM_-NC_000913.2_3137654_23	antisense_repeat_region	59.1361	0.4182	0.70499	24.4593	8.10214	0	9.05143	0.60232	antisense:REP221:repeat_region:REP221 (repetitive extragenic palindromic) element%3B contains 2 REP sequences
FM_-NC_000913.2_3145124_18	pseudogene	0.48472	24.883	3.17247	0	0	0.92298	0.16163	29.6645	yghX:pseudogene:predicted dienlactone hydrolase (pseudogene)
FM_-NC_000913.2_3148690_22	antisense_repeat_region	14.3801	0	0	6.16992	1.26033	0	0.64653	0.15058	antisense:RIP222:repeat_region:RIP222 (repetitive extragenic palindromic) element%3B contains 5 REP sequences and 2 IHF sites
FM_-NC_000913.2_3148733_35	antisense_repeat_region	33.1227	0.2091	0	3.96637	6.84181	0	0.64653	0	antisense:RIP222:repeat_region:RIP222 (repetitive extragenic palindromic) element%3B contains 5 REP sequences and 2 IHF sites
FM_-NC_000913.2_3149699_84	protein_coding	36.5157	0.2091	0.88124	8.1531	26.1069	0.39556	11.6375	0.60232	exbB:protein_coding:membrane spanning protein in TonB-ExbB-ExbD complex;uptake of enterochelin%3B tonB-dependent uptake of B colicins
FM_-NC_000913.2_3163837_54	protein_coding	10.1792	0	0	5.72921	1.80048	0	1.61633	0	parC:protein_coding:DNA topoisomerase IV subunit A;DNA topoisomerase IV%2C subunit A
FM_-NC_000913.2_3174568_27	protein_coding	4.84722	0	0	7.05133	11.7031	0	4.52571	0.15058	cpdA:protein_coding:3'%2C5' cAMP phosphodiesterase
FM_-NC_000913.2_3189080_61	antisense_protein_coding	16.1574	0.4182	0.88124	7.71239	4.86129	0.92298	0.4849	0.15058	antisense:yqiI:protein_coding:hypothetical protein
FM_-NC_000913.2_3189088_53	antisense_protein_coding	17.6116	0.2091	0.52874	9.91593	3.06081	0.13185	2.10122	0	antisense:yqiI:protein_coding:hypothetical protein
FM_-NC_000913.2_3189739_39	protein_coding	27.4676	0.8364	0.52874	41.6469	7.562	0	8.08163	1.50581	glgS:protein_coding:putative glycogen synthesis protein;glycogen biosynthesis%2C rpoS dependent
FM_-NC_000913.2_3192743_34	ncRNA	41.0398	0	0	7.93275	1.26033	0	6.30367	0.15058	sibD:ncRNA:antisense_RNA;identified in a large scale screen;sRNA antisense regulator of toxic IbsD protein
FM_-NC_000913.2_3192749_28	ncRNA	22.2972	2.71831	0.17625	13.6619	6.30167	0	53.0155	2.25872	sibD:ncRNA:antisense_RNA;identified in a large scale screen;sRNA antisense regulator of toxic IbsD protein
FM_-NC_000913.2_3192753_24	ncRNA	44.1097	2.50921	0.3525	20.9336	11.7031	0.13185	64.3298	1.05407	sibD:ncRNA:antisense_RNA;identified in a large scale screen;sRNA antisense regulator of toxic IbsD protein
FM_-NC_000913.2_3192794_81	ncRNA	1.45417	0	0	1.54248	11.343	0	8.56653	0	sibD:ncRNA:antisense_RNA;identified in a large scale screen;sRNA antisense regulator of toxic IbsD protein
FM_-NC_000913.2_3192846_41	ncRNA	22.6203	0	0.17625	31.5106	2.16057	0	1.93959	0	sibD:ncRNA:antisense_RNA;identified in a large scale screen;sRNA antisense regulator of toxic IbsD protein
FM_-NC_000913.2_3192864_23	ncRNA	23.1051	0.2091	0.3525	13.0009	0.90024	0.13185	0.80816	0	sibD:ncRNA:antisense_RNA;identified in a large scale screen;sRNA antisense regulator of toxic IbsD protein
FM_-NC_000913.2_3192869_18	ncRNA	61.3981	0.4182	1.40999	37.2398	0.90024	0.52742	1.77796	1.05407	sibD:ncRNA:antisense_RNA;identified in a large scale screen;sRNA antisense regulator of toxic IbsD protein
FM_-NC_000913.2_3192869_21	ncRNA	2.58518	13.1733	5.1112	1.10177	0	3.56006	0	3.01162	sibD:ncRNA:antisense_RNA;identified in a large scale screen;sRNA antisense regulator of toxic IbsD protein
FM_-NC_000913.2_3193126_24	ncRNA	93.7129	9.82774	1.93873	53.3257	6.48171	0.39556	72.7347	12.6488	sibE:ncRNA:antisense_RNA;sRNA antisense regulator of toxic IbsE protein
FM_-NC_000913.2_3193204_22	ncRNA	4.3625	8.78223	27.8472	4.18673	0.72019	11.8669	1.77796	19.8767	sibE:ncRNA:antisense_RNA;sRNA antisense regulator of toxic IbsE protein
FM_-NC_000913.2_3193239_23	ncRNA	40.0703	0	0	42.5283	0.54014	0	1.93959	0.15058	sibE:ncRNA:antisense_RNA;sRNA antisense regulator of toxic IbsE protein
FM_-NC_000913.2_3193244_18	ncRNA	54.9351	1.2546	2.99622	43.1894	1.44038	2.24152	2.26286	1.20465	sibE:ncRNA:antisense_RNA;sRNA antisense regulator of toxic IbsE protein
FM_-NC_000913.2_3201161_28	antisense_repeat_region	13.7338	0	0.17625	8.37346	1.44038	0.13185	1.93959	0	antisense:REP225:repeat_region:REP225 (repetitive extragenic palindromic) element%3B contains 3 REP sequences
FM_-NC_000913.2_3201165_23	antisense_repeat_region	13.0875	0	0	8.37346	0.3601	0	0.64653	0	antisense:REP225:repeat_region:REP225 (repetitive extragenic palindromic) element%3B contains 3 REP sequences
FM_-NC_000913.2_3204260_41	protein_coding	11.6333	0	0	4.62744	0.90024	0	0.16163	0	ttdR:protein_coding:transcriptional activator of ttdABT;putative transcriptional regulator LYSR-type
FM_-NC_000913.2_3215423_157	protein_coding	11.6333	0	0	1.10177	3.781	0	0.32327	0	aer:protein_coding:aerotaxis sensor receptor%2C flavoprotein;fused signal transducer for aerotaxis sensory component/methyl accepting chemotaxis component
FM_-NC_000913.2_3215449_52	antisense_repeat_region	5.65509	0	0	1.76283	15.6641	0	4.04081	0	antisense:REP229:repeat_region:REP229 (repetitive extragenic palindromic) element%3B contains 2 REP sequences
FM_-NC_000913.2_3215449_56	antisense_repeat_region	16.319	0	0	1.76283	38.3501	0	5.98041	0	antisense:REP229:repeat_region:REP229 (repetitive extragenic palindromic) element%3B contains 2 REP sequences
FM_-NC_000913.2_3215481_36	antisense_repeat_region	15.188	0	0	9.69558	6.12162	0	0.4849	0.15058	antisense:REP229:repeat_region:REP229 (repetitive extragenic palindromic) element%3B contains 2 REP sequences
FM_-NC_000913.2_3216151_49	protein_coding	15.0264	0	0	5.72921	6.66176	0	4.68735	0	aer:protein_coding:aerotaxis sensor receptor%2C flavoprotein;fused signal transducer for aerotaxis sensory component/methyl accepting chemotaxis component
FM_-NC_000913.2_3216263_41	protein_coding	10.6639	0	0	5.94956	16.0242	0	22.1437	0.15058	aer:protein_coding:aerotaxis sensor receptor%2C flavoprotein;fused signal transducer for aerotaxis sensory component/methyl accepting chemotaxis component
FM_-NC_000913.2_3216264_38	protein_coding	17.2884	0	0	11.0177	19.9853	0	29.2555	0.15058	aer:protein_coding:aerotaxis sensor receptor%2C flavoprotein;fused signal transducer for aerotaxis sensory component/methyl accepting chemotaxis component
FM_-NC_000913.2_3216348_25	protein_coding	17.45	0	0	1.32212	1.98052	0	0.32327	0	aer:protein_coding:aerotaxis sensor receptor%2C flavoprotein;fused signal transducer for aerotaxis sensory component/methyl accepting chemotaxis component
FM_-NC_000913.2_3217104_36	intergenic	16.8037	0	0	2.8646	4.86129	0	2.90939	0	intergenic
FM_-NC_000913.2_3232710_28	antisense_repeat_region	21.6509	0.2091	0	26.6628	3.4209	0.13185	5.33388	0.30116	antisense:REP233:repeat_region:REP233 (repetitive extragenic palindromic) element%3B contains 2 REP sequences
FM_-NC_000913.2_3267819_24	antisense_repeat_region	69.1536	0.2091	0.52874	31.0699	9.00238	0.26371	16.1633	0.30116	antisense:RIP237:repeat_region:RIP237 (repetitive extragenic palindromic) element%3B contains 2 REP sequences and 1 IHF site
FM_-NC_000913.2_3267985_24	intergenic	8.0787	0	0	4.62744	8.82233	0	14.8702	0	intergenic
FM_-NC_000913.2_3268011_18	intergenic	0.96944	0	0.17625	3.30531	10.4428	0	1.13143	0.15058	intergenic
FM_-NC_000913.2_3268211_24	intergenic	12.1181	0.2091	0	8.81416	14.5839	0	24.2449	0	intergenic
FM_-NC_000913.2_3268237_113	ncRNA	9.37129	0	0.70499	1.98319	16.0242	0.52742	1.77796	0.75291	rnpB:ncRNA:RNase_P_RNA;RNase P%2C M1 RNA component;RNase P is an essential enzyme responsible for the processing of the 5' ends of precursors to tRNA%2C 4.5S RNA%2C and other naturally occurring stable RNA molecules%3B RNase P also affects gene expression of polycistronic operon mRNAs
FM_-NC_000913.2_3268238_55	ncRNA	93.2282	11.0823	13.7474	51.5629	84.0822	8.43866	48.9747	5.11976	rnpB:ncRNA:RNase_P_RNA;RNase P%2C M1 RNA component;RNase P is an essential enzyme responsible for the processing of the 5' ends of precursors to tRNA%2C 4.5S RNA%2C and other naturally occurring stable RNA molecules%3B RNase P also affects gene expression of polycistronic operon mRNAs
FM_-NC_000913.2_3268537_77	ncRNA	6.30138	4.80932	4.05371	11.6788	1.98052	2.50523	2.74775	4.06569	rnpB:ncRNA:RNase_P_RNA;RNase P%2C M1 RNA component;RNase P is an essential enzyme responsible for the processing of the 5' ends of precursors to tRNA%2C 4.5S RNA%2C and other naturally occurring stable RNA molecules%3B RNase P also affects gene expression of polycistronic operon mRNAs
FM_-NC_000913.2_3275830_65	protein_coding	10.8255	0.2091	0.17625	7.49204	11.343	0.26371	6.14204	0	agaR:protein_coding:DNA-binding transcriptional repressor of the aga regulon;putative DEOR-type transcriptional regulator of aga operon
FM_-NC_000913.2_3279720_88	antisense_repeat_region	48.3106	0.6273	0.3525	13.4416	52.5739	0	30.7102	1.65639	antisense:REP239:repeat_region:REP239 (repetitive extragenic palindromic) element%3B contains 2 REP sequences
FM_-NC_000913.2_3279723_84	antisense_repeat_region	15.8343	0.2091	0.17625	1.76283	1.26033	0	0.16163	0.60232	antisense:REP239:repeat_region:REP239 (repetitive extragenic palindromic) element%3B contains 2 REP sequences
FM_-NC_000913.2_3287695_25	antisense_protein_coding	12.2796	0.2091	0	2.64425	0.18005	0	0.32327	0	antisense:yraJ:protein_coding:putative outer membrane protein
FM_-NC_000913.2_3299284_55	protein_coding	10.5023	0	1.40999	1.54248	3.96105	0.13185	0.80816	0	yhbT:protein_coding:putative lipid carrier protein%2C COG3154 family
FM_-NC_000913.2_3307052_36	protein_coding	1.61574	0	0.17625	12.3398	4.32114	0	10.991	0	pnp:protein_coding:polynucleotide phosphorylase/polyadenylase;polynucleotide phosphorylase%3B cytidylate kinase activity
FM_-NC_000913.2_3308435_67	protein_coding	12.6028	0	0	7.05133	5.58148	0	4.20245	0	pnp:protein_coding:polynucleotide phosphorylase/polyadenylase;polynucleotide phosphorylase%3B cytidylate kinase activity
FM_-NC_000913.2_3309106_22	protein_coding	9.37129	345.435	108.216	7.05133	0.3601	13.0535	3.71755	389.553	pnp:protein_coding:polynucleotide phosphorylase/polyadenylase;polynucleotide phosphorylase%3B cytidylate kinase activity
FM_-NC_000913.2_3309209_62	antisense_ncRNA	10.1792	0	0	9.03452	32.2285	0.13185	35.5592	0.30116	antisense:psrO:ncRNA:ncRNA;novel sRNA%2C function unknown;identified in a large scale screen
FM_-NC_000913.2_3309217_54	antisense_ncRNA	13.4106	0	0.70499	9.69558	44.6518	0.13185	27.6392	0	antisense:psrO:ncRNA:ncRNA;novel sRNA%2C function unknown;identified in a large scale screen
FM_-NC_000913.2_3309240_31	antisense_ncRNA	28.1139	0	0.17625	39.223	27.9074	0.13185	29.5788	0	antisense:psrO:ncRNA:ncRNA;novel sRNA%2C function unknown;identified in a large scale screen
FM_-NC_000913.2_3309309_37	antisense_ncRNA	128.936	0.4182	0.70499	208.455	44.8319	0	27.1543	0.15058	antisense:psrO:ncRNA:ncRNA;novel sRNA%2C function unknown;identified in a large scale screen
FM_-NC_000913.2_3309312_34	antisense_ncRNA	36.8389	0	0.17625	54.2071	1.98052	0	3.71755	0.15058	antisense:psrO:ncRNA:ncRNA;novel sRNA%2C function unknown;identified in a large scale screen
FM_-NC_000913.2_3311304_28	antisense_repeat_region	12.4412	0	0.17625	11.0177	0.18005	0	0.80816	0	antisense:REP242:repeat_region:REP242 (repetitive extragenic palindromic) element%3B contains 2 REP sequences
FM_-NC_000913.2_3315405_21	protein_coding	2.90833	0	0	11.4584	0.18005	0	1.61633	0	nusA:protein_coding:transcription pausing%3B L factor;transcription termination/antitermination L factor
FM_-NC_000913.2_3316156_41	intergenic	6.62453	0	0	15.4248	4.68124	0	8.08163	0	intergenic
FM_-NC_000913.2_3316187_24	intergenic	8.56342	0.2091	0	19.1708	5.40143	0	23.1135	0	intergenic
FM_-NC_000913.2_3316234_40	tRNA	1789.43	1379.02	1058.9	2652.62	3400.74	1262.37	4676.03	1376.31	metY:tRNA:tRNA-Met;anticodon: CAU
FM_-NC_000913.2_3316234_49	tRNA	231.212	316.16	245.69	863.568	714.609	337.151	722.498	478.998	metY:tRNA:tRNA-Met;anticodon: CAU
FM_-NC_000913.2_3316235_20	tRNA	388.101	1514.31	380.167	353.668	1016.55	474.938	812.204	2000.62	metY:tRNA:tRNA-Met;anticodon: CAU
FM_-NC_000913.2_3316269_42	tRNA	100.337	86.3586	99.7565	97.8372	180.048	113.79	123.164	67.3097	metY:tRNA:tRNA-Met;anticodon: CAU
FM_-NC_000913.2_3316276_35	tRNA	805.446	1794.71	2698.89	573.802	312.203	1419.67	561.997	2176.65	metY:tRNA:tRNA-Met;anticodon: CAU
FM_-NC_000913.2_3316372_25	intergenic	69.9615	0.2091	0.88124	134.636	4.50119	0.26371	11.3143	0.30116	intergenic
FM_-NC_000913.2_3320093_21	tRNA	1730.78	7217.11	4030.44	509.459	1257.45	2209.61	3185.78	4035.57	leuU:tRNA:tRNA-Leu;anticodon: UAG
FM_-NC_000913.2_3320093_35	tRNA	2747.89	3664.7	11287.8	5289.38	2418.4	14044.8	5015.3	4432.51	leuU:tRNA:tRNA-Leu;anticodon: UAG
FM_-NC_000913.2_3320093_38	tRNA	2084.79	4132.46	58462.2	4736.29	1517.62	71468.7	2923.77	5552.68	leuU:tRNA:tRNA-Leu;anticodon: UAG
FM_-NC_000913.2_3320093_41	tRNA	746.633	1208.6	12303.9	2718.29	703.446	11027.6	1073.4	1711.35	leuU:tRNA:tRNA-Leu;anticodon: UAG
FM_-NC_000913.2_3320131_49	tRNA	19.0657	61.4756	875.072	17.6283	8.46224	1536.23	4.36408	52.854	leuU:tRNA:tRNA-Leu;anticodon: UAG
FM_-NC_000913.2_3320145_35	tRNA	20.843	225.829	205.153	15.8655	15.3041	202.792	10.8294	318.027	leuU:tRNA:tRNA-Leu;anticodon: UAG
FM_-NC_000913.2_3320152_28	tRNA	138.307	244.439	827.485	111.72	62.4765	530.053	38.3069	247.706	leuU:tRNA:tRNA-Leu;anticodon: UAG
FM_-NC_000913.2_3320155_25	tRNA	65.4374	79.2492	138.531	52.885	30.0679	180.376	20.8506	79.9586	leuU:tRNA:tRNA-Leu;anticodon: UAG
FM_-NC_000913.2_3326843_43	intergenic	26.175	0.4182	1.23374	11.6788	0.54014	1.45039	0.64653	0	intergenic
FM_-NC_000913.2_3326844_40	intergenic	31.8301	0	2.99622	22.6965	0.72019	3.95562	0.80816	0	intergenic
FM_-NC_000913.2_3326854_30	intergenic	35.7078	0.2091	7.40243	18.2894	4.14109	9.62535	1.13143	0.15058	intergenic
FM_-NC_000913.2_3328433_23	intergenic	29.7296	0.2091	0.17625	11.0177	20.1653	0	12.6073	0.60232	intergenic
FM_-NC_000913.2_3328481_23	antisense_repeat_region	13.0875	0	0	8.37346	0.3601	0	0.64653	0	antisense:RIP243:repeat_region:RIP243 (repetitive extragenic palindromic) element%3B contains 2 REP sequences and 1 IHF site
FM_-NC_000913.2_3328552_22	antisense_repeat_region	14.3801	0	0	6.16992	1.26033	0	0.64653	0.15058	antisense:RIP243:repeat_region:RIP243 (repetitive extragenic palindromic) element%3B contains 2 REP sequences and 1 IHF site
FM_-NC_000913.2_3329986_76	protein_coding	2.58518	0	0	2.4239	14.2238	0.26371	6.4653	0.15058	yhbE:protein_coding:putative inner membrane permease
FM_-NC_000913.2_3330826_41	intergenic	23.1051	0	0	16.0859	7.562	0	5.33388	0	intergenic
FM_-NC_000913.2_3331114_22	protein_coding	21.8125	0	0	13.0009	18.905	0	6.30367	0	rpmA:protein_coding:50S ribosomal subunit protein L27
FM_-NC_000913.2_3331478_51	intergenic	3.55463	0	0	3.74602	41.2309	0	13.2539	0	intergenic
FM_-NC_000913.2_3331495_31	intergenic	276.291	0	0.3525	234.897	44.8319	0.13185	81.9477	0	intergenic
FM_-NC_000913.2_3331495_34	intergenic	96.9444	0	0	93.6505	25.2067	0	60.1273	0.15058	intergenic
FM_-NC_000913.2_3334894_42	intergenic	17.9347	0.6273	0	36.5788	4.14109	0.13185	16.1633	0.15058	intergenic
FM_-NC_000913.2_3336749_39	protein_coding	25.2055	0	0	13.2212	3.24086	0	2.74775	0	mlaE:protein_coding:ABC transporter maintaining OM lipid asymmetry%2C inner membrane permease protein
FM_-NC_000913.2_3337314_47	protein_coding	39.7472	0	0	3.52567	3.06081	0	1.77796	0	mlaF:protein_coding:putative ATP-binding component of a transport system;ABC transporter maintaining OM lipid asymmetry%2C ATP-binding protein
FM_-NC_000913.2_3337318_43	protein_coding	9.53286	0	0	3.96637	9.18243	0	11.1526	0	mlaF:protein_coding:putative ATP-binding component of a transport system;ABC transporter maintaining OM lipid asymmetry%2C ATP-binding protein
FM_-NC_000913.2_3337390_67	protein_coding	22.4588	0	0	7.71239	14.4038	0	3.23265	0	mlaF:protein_coding:putative ATP-binding component of a transport system;ABC transporter maintaining OM lipid asymmetry%2C ATP-binding protein
FM_-NC_000913.2_3365465_35	antisense_protein_coding	11.1486	0.2091	1.40999	4.40708	0.90024	0.26371	0	0	antisense:yhcF:protein_coding:putative transcriptional regulator
FM_-NC_000913.2_3370407_43	protein_coding	15.188	2.71831	0.3525	2.20354	2.52067	0.39556	1.45469	0.90349	nanT:protein_coding:sialic acid transporter
FM_-NC_000913.2_3372494_46	protein_coding	22.9435	0	0.88124	17.408	0.90024	0.39556	0.80816	0	nanR:protein_coding:DNA-binding transcriptional repressor of the nan operon%2C induced by sialic acid
FM_-NC_000913.2_3376469_32	protein_coding	89.1888	0	0	44.0708	3.24086	0	5.81877	0.15058	rplM:protein_coding:50S ribosomal subunit protein L13
FM_-NC_000913.2_3376623_27	protein_coding	5.97824	0	0	12.3398	2.34062	0	3.39428	0	rplM:protein_coding:50S ribosomal subunit protein L13
FM_-NC_000913.2_3378614_59	intergenic	9.20971	0	0	4.40708	19.4451	0	5.81877	0	intergenic
FM_-NC_000913.2_3381303_42	intergenic	9.53286	0	0.3525	10.577	3.06081	0.13185	20.689	0.15058	intergenic
FM_-NC_000913.2_3381314_26	intergenic	23.2666	0	0.3525	8.81416	0.18005	0	4.84898	0.15058	intergenic
FM_-NC_000913.2_3382450_44	intergenic	9.37129	0	0.70499	12.7805	1.26033	1.05483	4.52571	0.15058	intergenic
FM_-NC_000913.2_3382463_31	intergenic	46.0486	0	1.58623	42.308	5.04133	0.92298	20.3657	0.15058	intergenic
FM_-NC_000913.2_3382466_28	intergenic	68.5074	0	1.05749	61.4788	1.62043	0.13185	11.6375	0.15058	intergenic
FM_-NC_000913.2_3382469_25	intergenic	93.0666	0	0.70499	107.533	1.80048	0.26371	23.5984	0	intergenic
FM_-NC_000913.2_3388232_18	antisense_protein_coding	4.52407	30.7378	10.0462	7.05133	5.04133	10.4165	7.92	12.6488	antisense:aaeR:protein_coding:transcriptional regulator for aaeXAB operon
FM_-NC_000913.2_3390212_35	antisense_repeat_region	13.7338	0	0.17625	14.1027	1.08029	0	0.64653	0	antisense:REP245:repeat_region:REP245 (repetitive extragenic palindromic) element%3B contains 7 REP sequences
FM_-NC_000913.2_3390280_23	antisense_repeat_region	13.0875	0	0	8.37346	0.3601	0	0.64653	0	antisense:REP245:repeat_region:REP245 (repetitive extragenic palindromic) element%3B contains 7 REP sequences
FM_-NC_000913.2_3390303_35	antisense_repeat_region	13.7338	0	0.17625	14.1027	1.08029	0	0.64653	0	antisense:REP245:repeat_region:REP245 (repetitive extragenic palindromic) element%3B contains 7 REP sequences
FM_-NC_000913.2_3390371_39	antisense_repeat_region	15.8343	3.97292	0.3525	3.08496	3.60095	0.13185	2.58612	9.63719	antisense:REP245:repeat_region:REP245 (repetitive extragenic palindromic) element%3B contains 7 REP sequences
FM_-NC_000913.2_3390384_25	antisense_repeat_region	113.748	0.4182	0.52874	23.7982	6.30167	0	1.45469	1.20465	antisense:REP245:repeat_region:REP245 (repetitive extragenic palindromic) element%3B contains 7 REP sequences
FM_-NC_000913.2_3390384_29	antisense_repeat_region	25.3671	1.0455	0.17625	9.03452	3.781	0	1.13143	1.50581	antisense:REP245:repeat_region:REP245 (repetitive extragenic palindromic) element%3B contains 7 REP sequences
FM_-NC_000913.2_3390394_49	antisense_repeat_region	12.1181	0	0.52874	5.50885	1.80048	0.39556	0.64653	0	antisense:REP245:repeat_region:REP245 (repetitive extragenic palindromic) element%3B contains 7 REP sequences
FM_-NC_000913.2_3395894_53	protein_coding	8.40184	0	0	12.5602	17.8247	0	4.84898	0	yhdE:protein_coding:Maf-like protein
FM_-NC_000913.2_3397925_30	protein_coding	12.6028	0	0	4.18673	11.7031	0	4.04081	0	mreC:protein_coding:rod shape-determining protein;cell wall structural complex MreBCD transmembrane component MreC
FM_-NC_000913.2_3397931_24	protein_coding	15.8343	0	0.17625	10.7973	8.64228	0	6.4653	0	mreC:protein_coding:rod shape-determining protein;cell wall structural complex MreBCD transmembrane component MreC
FM_-NC_000913.2_3398026_43	protein_coding	72.062	1.0455	0.3525	64.7841	77.6005	0	73.5428	0.15058	mreB:protein_coding:cell wall structural complex MreBCD%2C actin-like component MreB;regulator of ftsI%2C penicillin binding protein 3%2C septation function
FM_-NC_000913.2_3399014_22	protein_coding	16.6421	0	0	15.2044	1.98052	0	2.90939	0	mreB:protein_coding:cell wall structural complex MreBCD%2C actin-like component MreB;regulator of ftsI%2C penicillin binding protein 3%2C septation function
FM_-NC_000913.2_3421407_20	intergenic	6.62453	0	0	71.8354	20.3454	0	10.1829	0.15058	intergenic
FM_-NC_000913.2_3421413_20	intergenic	372.105	0.8364	0.3525	193.691	46.8124	0	86.3118	1.05407	intergenic
FM_-NC_000913.2_3421414_22	intergenic	153.334	0	0.17625	68.5301	45.7321	0.13185	106.031	0	intergenic
FM_-NC_000913.2_3421443_121	rRNA	244.3	124.206	53.4032	180.029	934.807	139.106	700.354	88.8428	rrfF:rRNA:5S ribosomal RNA of rrnD operon
FM_-NC_000913.2_3421443_124	rRNA	301.82	2.71831	0.3525	54.2071	741.616	0.39556	206.566	1.20465	rrfF:rRNA:5S ribosomal RNA of rrnD operon
FM_-NC_000913.2_3421445_26	rRNA	811.424	392.273	173.428	1352.53	993.143	369.191	1066.61	305.077	rrfF:rRNA:5S ribosomal RNA of rrnD operon
FM_-NC_000913.2_3421445_81	rRNA	1029.71	529.861	240.05	1690.56	3597.71	393.716	2687.3	357.329	rrfF:rRNA:5S ribosomal RNA of rrnD operon
FM_-NC_000913.2_3421456_108	rRNA	867.329	249.457	138.355	1476.59	115.951	143.457	83.4024	118.658	rrfF:rRNA:5S ribosomal RNA of rrnD operon
FM_-NC_000913.2_3421493_71	rRNA	145.255	95.7682	112.975	111.058	84.4423	562.885	100.697	48.7883	rrfF:rRNA:5S ribosomal RNA of rrnD operon
FM_-NC_000913.2_3421536_28	rRNA	326.541	383.282	25.9085	134.857	192.471	41.1385	103.445	367.719	rrfF:rRNA:5S ribosomal RNA of rrnD operon
FM_-NC_000913.2_3421575_23	intergenic	27.4676	0	0	14.5434	12.2432	0	4.04081	0	intergenic
FM_-NC_000913.2_3421601_21	tRNA	10370.1	7500.66	4447.98	7911.81	7602.51	1526.61	9388.75	7022.8	thrV:tRNA:tRNA-Thr;anticodon: GGU
FM_-NC_000913.2_3421601_25	tRNA	1570.82	1169.29	959.672	3816.75	1250.61	907.024	2805.13	1512.14	thrV:tRNA:tRNA-Thr;anticodon: GGU
FM_-NC_000913.2_3421645_32	tRNA	152.203	506.233	124.079	29.3071	76.7003	48.786	19.8808	253.729	thrV:tRNA:tRNA-Thr;anticodon: GGU
FM_-NC_000913.2_3422267_21	rRNA	44.9175	3.76381	4.58245	11.6788	4.68124	2.24152	4.20245	3.31278	rrlD:rRNA:23S ribosomal RNA of rrnD operon
FM_-NC_000913.2_3422617_115	rRNA	17.45	203.664	44.0621	4.18673	15.4841	114.317	10.3445	42.1627	rrlD:rRNA:23S ribosomal RNA of rrnD operon
FM_-NC_000913.2_3422619_112	rRNA	24.2361	75.6945	97.289	6.16992	19.085	311.571	13.2539	20.3285	rrlD:rRNA:23S ribosomal RNA of rrnD operon
FM_-NC_000913.2_3422621_101	rRNA	24.5592	145.743	100.461	10.3566	16.7444	178.003	22.7902	103.449	rrlD:rRNA:23S ribosomal RNA of rrnD operon
FM_-NC_000913.2_3426617_167	rRNA	273.868	11.9187	11.1036	1312.21	83.9022	25.316	18.5877	1.50581	rrsD:rRNA:16S ribosomal RNA of rrnD operon
FM_-NC_000913.2_3426628_156	rRNA	95.0055	75.9036	99.2278	376.144	285.736	207.934	80.0081	15.2087	rrsD:rRNA:16S ribosomal RNA of rrnD operon
FM_-NC_000913.2_3426630_65	rRNA	2.26204	58.3391	114.033	0	0.3601	665.863	0.4849	41.4098	rrsD:rRNA:16S ribosomal RNA of rrnD operon
FM_-NC_000913.2_3426703_81	rRNA	307.637	2707.23	11238.5	300.563	123.513	20821.7	73.2196	1579.9	rrsD:rRNA:16S ribosomal RNA of rrnD operon
FM_-NC_000913.2_3427035_34	intergenic	12.6028	0	0	5.2885	2.70071	0	2.42449	0	intergenic
FM_-NC_000913.2_3429531_27	protein_coding	16.319	0.2091	0.3525	14.7637	7.74205	0.26371	17.9412	0.45174	yrdD:protein_coding:putative DNA topoisomerase
FM_-NC_000913.2_3429819_53	protein_coding	102.761	0.8364	0.17625	96.5151	183.288	0.39556	76.129	0.90349	yrdD:protein_coding:putative DNA topoisomerase
FM_-NC_000913.2_3430491_134	protein_coding	24.3977	0	0	13.0009	8.82233	0	0.9698	0	smf:protein_coding:hypothetical protein
FM_-NC_000913.2_3430580_45	protein_coding	386.646	4.18202	7.57867	121.856	97.5858	7.91124	22.4669	3.01162	smf:protein_coding:hypothetical protein
FM_-NC_000913.2_3436080_18	antisense_protein_coding	40.8782	38.8927	42.2996	52.2239	60.3159	18.987	35.2359	29.2127	antisense:mscL:protein_coding:mechanosensitive channel protein%2C high conductance
FM_-NC_000913.2_3438048_33	protein_coding	84.0185	0	0.17625	9.91593	0.90024	0	0.64653	0	rpoA:protein_coding:RNA polymerase%2C alpha subunit
FM_-NC_000913.2_3438113_23	protein_coding	10.1792	0	0	24.2389	0.90024	0	1.77796	0	rpoA:protein_coding:RNA polymerase%2C alpha subunit
FM_-NC_000913.2_3438124_21	protein_coding	23.9129	0	0.17625	2.20354	0.90024	0.26371	2.10122	0	rpoA:protein_coding:RNA polymerase%2C alpha subunit
FM_-NC_000913.2_3438196_26	protein_coding	22.1356	1.2546	0	3.08496	1.62043	0	2.26286	0.45174	rpoA:protein_coding:RNA polymerase%2C alpha subunit
FM_-NC_000913.2_3438416_55	protein_coding	39.1009	0	0	37.9009	1.44038	0	0.9698	0	rpoA:protein_coding:RNA polymerase%2C alpha subunit
FM_-NC_000913.2_3438473_64	protein_coding	29.4065	0	0	14.1027	32.5886	0	6.4653	0	rpoA:protein_coding:RNA polymerase%2C alpha subunit
FM_-NC_000913.2_3438583_109	protein_coding	10.987	0	0	5.72921	2.16057	0	3.87918	0	rpoA:protein_coding:RNA polymerase%2C alpha subunit
FM_-NC_000913.2_3439056_51	protein_coding	5.49351	0	0	7.27169	23.2261	0.13185	23.1135	0.15058	rpsD:protein_coding:30S ribosomal subunit protein S4
FM_-NC_000913.2_3439068_39	protein_coding	24.2361	0	0	15.4248	2.16057	0	10.991	0	rpsD:protein_coding:30S ribosomal subunit protein S4
FM_-NC_000913.2_3439645_70	protein_coding	13.7338	0	0	6.83098	1.62043	0	0.80816	0	rpsD:protein_coding:30S ribosomal subunit protein S4
FM_-NC_000913.2_3440051_23	protein_coding	26.6597	0	0	12.7805	18.0048	0	8.56653	0	rpsK:protein_coding:30S ribosomal subunit protein S11
FM_-NC_000913.2_3440173_57	protein_coding	84.3416	0	0	32.1717	16.0242	0	15.84	0	rpsM:protein_coding:30S ribosomal subunit protein S13
FM_-NC_000913.2_3440277_31	protein_coding	16.4805	0	0	9.69558	1.80048	0	3.55592	0	rpsM:protein_coding:30S ribosomal subunit protein S13
FM_-NC_000913.2_3440374_52	protein_coding	27.1444	0	0	13.0009	3.781	0	7.27347	0	rpsM:protein_coding:30S ribosomal subunit protein S13
FM_-NC_000913.2_3440374_55	protein_coding	23.4282	0	0	15.8655	4.86129	0	7.92	0	rpsM:protein_coding:30S ribosomal subunit protein S13
FM_-NC_000913.2_3440468_41	protein_coding	40.2319	0	0	22.0354	10.4428	0	30.0637	0	rpsM:protein_coding:30S ribosomal subunit protein S13
FM_-NC_000913.2_3440475_34	protein_coding	7.27083	0	0	14.323	10.2627	0	5.81877	0	rpsM:protein_coding:30S ribosomal subunit protein S13
FM_-NC_000913.2_3440588_25	intergenic	38.9393	0.2091	0	5.06814	2.88076	0	7.4351	0	intergenic
FM_-NC_000913.2_3440773_94	protein_coding	56.5509	0	0	35.477	96.3255	0	34.9126	0	secY:protein_coding:putative ATPase subunit of translocase;preprotein translocase membrane subunit
FM_-NC_000913.2_3441178_45	protein_coding	15.5111	0	0	17.8487	5.76152	0	4.52571	0	secY:protein_coding:putative ATPase subunit of translocase;preprotein translocase membrane subunit
FM_-NC_000913.2_3441270_102	protein_coding	13.0875	0	0	24.0186	2.70071	0.13185	4.04081	0	secY:protein_coding:putative ATPase subunit of translocase;preprotein translocase membrane subunit
FM_-NC_000913.2_3441348_88	protein_coding	11.4718	0	0	16.7469	6.30167	0	1.13143	0.15058	secY:protein_coding:putative ATPase subunit of translocase;preprotein translocase membrane subunit
FM_-NC_000913.2_3441480_21	protein_coding	26.175	0	0	0.88142	4.68124	0.13185	2.10122	0	secY:protein_coding:putative ATPase subunit of translocase;preprotein translocase membrane subunit
FM_-NC_000913.2_3441647_51	protein_coding	10.3407	0	0	3.30531	6.66176	0	4.20245	0	secY:protein_coding:putative ATPase subunit of translocase;preprotein translocase membrane subunit
FM_-NC_000913.2_3441702_31	protein_coding	16.1574	0	0	1.32212	0	0	0.16163	0	secY:protein_coding:putative ATPase subunit of translocase;preprotein translocase membrane subunit
FM_-NC_000913.2_3441708_25	protein_coding	11.6333	0	0	2.4239	1.44038	0	3.87918	0	secY:protein_coding:putative ATPase subunit of translocase;preprotein translocase membrane subunit
FM_-NC_000913.2_3441898_24	protein_coding	81.1101	0	0	17.8487	2.70071	0.13185	5.98041	0.15058	secY:protein_coding:putative ATPase subunit of translocase;preprotein translocase membrane subunit
FM_-NC_000913.2_3441898_28	protein_coding	37.6467	0.2091	0	12.5602	3.781	0	9.85959	0.30116	secY:protein_coding:putative ATPase subunit of translocase;preprotein translocase membrane subunit
FM_-NC_000913.2_3442410_74	protein_coding	9.85601	0	0	15.4248	2.16057	0	0.80816	0	rplO:protein_coding:50S ribosomal subunit protein L15
FM_-NC_000913.2_3442596_64	protein_coding	41.2013	0	0	18.9505	11.163	0	9.21306	0	rpmD:protein_coding:50S ribosomal subunit protein L30
FM_-NC_000913.2_3442606_45	protein_coding	25.3671	0	0	16.0859	3.4209	0	10.991	0	rpmD:protein_coding:50S ribosomal subunit protein L30
FM_-NC_000913.2_3443276_48	protein_coding	16.4805	0	0	6.61062	6.30167	0	4.68735	0	rplR:protein_coding:50S ribosomal subunit protein L18
FM_-NC_000913.2_3443448_32	protein_coding	20.6815	0	0	9.25487	0.3601	0	1.61633	0	rplR:protein_coding:50S ribosomal subunit protein L18
FM_-NC_000913.2_3443546_22	protein_coding	11.6333	0	0	4.84779	1.26033	0	2.26286	0	rplR:protein_coding:50S ribosomal subunit protein L18
FM_-NC_000913.2_3443595_21	protein_coding	85.9573	0.2091	0	35.477	2.88076	0	0.64653	0	rplR:protein_coding:50S ribosomal subunit protein L18
FM_-NC_000913.2_3443946_44	protein_coding	20.843	0	0	0.88142	3.4209	0.26371	2.10122	0	rplF:protein_coding:50S ribosomal subunit protein L6
FM_-NC_000913.2_3444056_23	protein_coding	32.3148	0	0.3525	11.2381	0.3601	0.13185	1.93959	0	rplF:protein_coding:50S ribosomal subunit protein L6
FM_-NC_000913.2_3444518_36	protein_coding	939.229	0	0	165.927	44.4718	0.26371	54.3085	0.15058	rpsH:protein_coding:30S ribosomal subunit protein S8;30S ribosomal subunit protein S8%2C and regulator
FM_-NC_000913.2_3444764_33	protein_coding	1.77731	0	0.17625	4.84779	0.54014	0	14.2237	0	rpsN:protein_coding:30S ribosomal subunit protein S14
FM_-NC_000913.2_3444765_30	protein_coding	3.55463	0	0.17625	9.47523	1.08029	0	15.84	0	rpsN:protein_coding:30S ribosomal subunit protein S14
FM_-NC_000913.2_3445286_52	protein_coding	26.9828	0.2091	0.17625	34.3752	2.34062	0.13185	5.17224	0	rplE:protein_coding:50S ribosomal subunit protein L5
FM_-NC_000913.2_3445373_102	protein_coding	135.722	0	0	117.889	29.7079	0	28.609	0.15058	rplE:protein_coding:50S ribosomal subunit protein L5;rplX:protein_coding:50S ribosomal subunit protein L24
FM_-NC_000913.2_3446116_51	protein_coding	4.52407	0.2091	0	10.7973	3.4209	0	13.9004	0	rplN:protein_coding:50S ribosomal subunit protein L14
FM_-NC_000913.2_3447037_74	protein_coding	1.61574	0	0	0.22035	12.7834	0	6.30367	0	rplP:protein_coding:50S ribosomal subunit protein L16
FM_-NC_000913.2_3447053_58	protein_coding	93.2282	0	0.17625	15.6451	9.36247	0	3.39428	0	rplP:protein_coding:50S ribosomal subunit protein L16
FM_-NC_000913.2_3447609_35	protein_coding	2.58518	0	0	2.4239	2.16057	0	10.5061	0	rpsC:protein_coding:30S ribosomal subunit protein S3
FM_-NC_000913.2_3447680_57	protein_coding	30.2143	0	0	23.5779	6.12162	0	2.26286	0	rpsC:protein_coding:30S ribosomal subunit protein S3
FM_-NC_000913.2_3447686_51	protein_coding	26.4981	0	0	17.1876	3.781	0	6.4653	0	rpsC:protein_coding:30S ribosomal subunit protein S3
FM_-NC_000913.2_3447756_25	protein_coding	17.45	0	0	17.408	1.80048	0.13185	8.72816	0	rpsC:protein_coding:30S ribosomal subunit protein S3
FM_-NC_000913.2_3447802_20	protein_coding	67.2148	0	0.17625	54.4275	6.66176	0.13185	19.5575	0	rpsC:protein_coding:30S ribosomal subunit protein S3
FM_-NC_000913.2_3447834_44	protein_coding	15.8343	0	0	11.2381	1.26033	0	2.26286	0	rpsC:protein_coding:30S ribosomal subunit protein S3
FM_-NC_000913.2_3448298_32	protein_coding	51.5421	0	0	7.71239	1.26033	0	0.4849	0	rpsS:protein_coding:30S ribosomal subunit protein S19
FM_-NC_000913.2_3448394_108	protein_coding	14.2185	0	0	2.4239	2.16057	0	0.16163	0	rpsS:protein_coding:30S ribosomal subunit protein S19
FM_-NC_000913.2_3449254_23	protein_coding	23.5898	0	0	14.9841	10.9829	0	9.05143	0	rplB:protein_coding:50S ribosomal subunit protein L2
FM_-NC_000913.2_3449322_33	protein_coding	12.2796	0	0	16.3062	7.02186	0	15.84	0	rplB:protein_coding:50S ribosomal subunit protein L2
FM_-NC_000913.2_3449336_96	protein_coding	33.1227	0.2091	0	14.323	16.3843	0.13185	7.59673	0	rplB:protein_coding:50S ribosomal subunit protein L2;rplW:protein_coding:50S ribosomal subunit protein L23
FM_-NC_000913.2_3449439_34	protein_coding	38.4546	0	0	12.5602	5.58148	0	0.9698	0	rplW:protein_coding:50S ribosomal subunit protein L23
FM_-NC_000913.2_3449442_31	protein_coding	116.333	0	0.17625	61.9195	5.22138	0	2.10122	0	rplW:protein_coding:50S ribosomal subunit protein L23
FM_-NC_000913.2_3450392_71	protein_coding	97.5907	0	0	49.139	67.3378	0	37.6604	0	rplC:protein_coding:50S ribosomal subunit protein L3
FM_-NC_000913.2_3468124_21	intergenic	15.188	0.2091	0	15.4248	1.26033	0	4.68735	0	intergenic
FM_-NC_000913.2_3468201_52	protein_coding	324.764	0.2091	0.52874	178.487	77.2404	0.26371	70.9567	0.15058	tufA:protein_coding:protein chain elongation factor EF-Tu (duplicate of tufB)
FM_-NC_000913.2_3468328_32	protein_coding	11.4718	0	0	9.25487	0.72019	0	8.08163	0	tufA:protein_coding:protein chain elongation factor EF-Tu (duplicate of tufB)
FM_-NC_000913.2_3468386_21	protein_coding	12.7643	1.67281	1.93873	2.64425	1.62043	0	0.4849	3.01162	tufA:protein_coding:protein chain elongation factor EF-Tu (duplicate of tufB)
FM_-NC_000913.2_3468457_31	protein_coding	11.7949	2.09101	0	8.37346	0.90024	0	0.9698	0.90349	tufA:protein_coding:protein chain elongation factor EF-Tu (duplicate of tufB)
FM_-NC_000913.2_3468639_50	protein_coding	22.6203	0	0	5.50885	0	0	0.16163	0	tufA:protein_coding:protein chain elongation factor EF-Tu (duplicate of tufB)
FM_-NC_000913.2_3469093_25	protein_coding	121.18	0.8364	0.17625	48.2576	40.6908	0	24.5681	0	tufA:protein_coding:protein chain elongation factor EF-Tu (duplicate of tufB)
FM_-NC_000913.2_3469096_22	protein_coding	179.024	0.8364	0	51.3425	13.8637	0	10.6677	0	tufA:protein_coding:protein chain elongation factor EF-Tu (duplicate of tufB)
FM_-NC_000913.2_3469184_20	protein_coding	43.625	0	0	17.8487	5.40143	0	5.98041	0	tufA:protein_coding:protein chain elongation factor EF-Tu (duplicate of tufB)
FM_-NC_000913.2_3469218_55	protein_coding	49.2801	0.8364	0.17625	22.0354	53.114	0	20.0424	0.30116	tufA:protein_coding:protein chain elongation factor EF-Tu (duplicate of tufB)
FM_-NC_000913.2_3469221_42	protein_coding	472.281	0.4182	0	66.7673	1.80048	0	4.04081	0.30116	tufA:protein_coding:protein chain elongation factor EF-Tu (duplicate of tufB)
FM_-NC_000913.2_3469221_52	protein_coding	97.9138	0.2091	0	26.8832	32.7687	0	31.0335	0.15058	tufA:protein_coding:protein chain elongation factor EF-Tu (duplicate of tufB)
FM_-NC_000913.2_3470000_60	protein_coding	14.5417	0	0	7.49204	0.3601	0	0.32327	0	fusA:protein_coding:GTP-binding protein chain elongation factor EF-G;protein chain elongation factor EF-G%2C GTP-binding
FM_-NC_000913.2_3470164_110	protein_coding	20.1967	0	0	18.9505	7.2019	0	5.01061	0	fusA:protein_coding:GTP-binding protein chain elongation factor EF-G;protein chain elongation factor EF-G%2C GTP-binding
FM_-NC_000913.2_3470574_71	protein_coding	5.49351	0	0	4.18673	10.2627	0	11.3143	0	fusA:protein_coding:GTP-binding protein chain elongation factor EF-G;protein chain elongation factor EF-G%2C GTP-binding
FM_-NC_000913.2_3470722_27	protein_coding	10.8255	0	0	1.76283	0.18005	0	0.32327	0	fusA:protein_coding:GTP-binding protein chain elongation factor EF-G;protein chain elongation factor EF-G%2C GTP-binding
FM_-NC_000913.2_3470761_63	protein_coding	11.3102	0	0.17625	23.7982	15.4841	0.13185	4.36408	0	fusA:protein_coding:GTP-binding protein chain elongation factor EF-G;protein chain elongation factor EF-G%2C GTP-binding
FM_-NC_000913.2_3471081_26	protein_coding	153.495	0	0	71.3947	5.76152	0	10.991	0	fusA:protein_coding:GTP-binding protein chain elongation factor EF-G;protein chain elongation factor EF-G%2C GTP-binding
FM_-NC_000913.2_3471081_37	protein_coding	16.6421	0	0	9.03452	2.34062	0	6.9502	0	fusA:protein_coding:GTP-binding protein chain elongation factor EF-G;protein chain elongation factor EF-G%2C GTP-binding
FM_-NC_000913.2_3471120_21	protein_coding	11.1486	0	0	9.69558	0.90024	0	5.98041	0	fusA:protein_coding:GTP-binding protein chain elongation factor EF-G;protein chain elongation factor EF-G%2C GTP-binding
FM_-NC_000913.2_3471464_56	protein_coding	13.2491	0	0	8.1531	2.16057	0	2.26286	0	fusA:protein_coding:GTP-binding protein chain elongation factor EF-G;protein chain elongation factor EF-G%2C GTP-binding
FM_-NC_000913.2_3471575_45	protein_coding	28.5986	0	0	8.37346	0.90024	0	2.26286	0	rpsG:protein_coding:30S ribosomal subunit protein S7;30S ribosomal subunit protein S7%2C initiates assembly
FM_-NC_000913.2_3471694_48	protein_coding	10.8255	0	0.17625	13.8823	4.50119	0	18.2645	0	rpsG:protein_coding:30S ribosomal subunit protein S7;30S ribosomal subunit protein S7%2C initiates assembly
FM_-NC_000913.2_3471694_68	protein_coding	11.3102	0	0	14.5434	11.523	0	12.2841	0	rpsG:protein_coding:30S ribosomal subunit protein S7;30S ribosomal subunit protein S7%2C initiates assembly
FM_-NC_000913.2_3471786_45	protein_coding	14.0569	0	0	25.7814	5.22138	0	6.14204	0	rpsG:protein_coding:30S ribosomal subunit protein S7;30S ribosomal subunit protein S7%2C initiates assembly
FM_-NC_000913.2_3471857_64	protein_coding	6.62453	0	0	14.323	10.4428	0	9.85959	0	rpsG:protein_coding:30S ribosomal subunit protein S7;30S ribosomal subunit protein S7%2C initiates assembly
FM_-NC_000913.2_3471948_27	protein_coding	79.8175	0.2091	0.17625	46.9354	5.76152	0.13185	12.1224	0.60232	rpsG:protein_coding:30S ribosomal subunit protein S7;30S ribosomal subunit protein S7%2C initiates assembly
FM_-NC_000913.2_3471985_34	protein_coding	30.8606	0	0	23.1372	1.26033	0.13185	0.9698	0	rpsG:protein_coding:30S ribosomal subunit protein S7;30S ribosomal subunit protein S7%2C initiates assembly
FM_-NC_000913.2_3472625_25	intergenic	10.987	0.4182	0.17625	4.18673	1.08029	0	2.10122	1.05407	intergenic
FM_-NC_000913.2_3474481_48	intergenic	12.9259	0	0	2.64425	1.08029	0.13185	0	0	intergenic
FM_-NC_000913.2_3476553_27	intergenic	66.2453	0.2091	4.05371	91.0062	3.781	1.45039	21.4971	0.90349	intergenic
FM_-NC_000913.2_3483982_71	intergenic	13.2491	0	0	1.76283	33.1288	0	10.5061	0	intergenic
FM_-NC_000913.2_3483988_65	intergenic	13.2491	0	0	1.76283	14.0437	0	6.30367	0	intergenic
FM_-NC_000913.2_3486818_52	antisense_protein_coding	6.94768	0	0	7.49204	0.90024	0	10.3445	0	antisense:yhfK:protein_coding:conserved inner membrane protein
FM_-NC_000913.2_3486851_27	antisense_protein_coding	1.61574	0	0.17625	7.05133	0.18005	0	12.9306	0	antisense:yhfK:protein_coding:conserved inner membrane protein
FM_-NC_000913.2_3510560_36	antisense_repeat_region	11.1486	0	0	8.1531	0	0	0	0	antisense:REP250:repeat_region:REP250 (repetitive extragenic palindromic) element%3B contains 2 REP sequences
FM_-NC_000913.2_3510587_28	antisense_repeat_region	18.2579	0.4182	0.3525	16.0859	5.76152	0	9.05143	0.15058	antisense:REP250:repeat_region:REP250 (repetitive extragenic palindromic) element%3B contains 2 REP sequences
FM_-NC_000913.2_3510600_24	antisense_repeat_region	69.1536	0.2091	0.52874	31.0699	9.00238	0.26371	16.1633	0.30116	antisense:REP250:repeat_region:REP250 (repetitive extragenic palindromic) element%3B contains 2 REP sequences
FM_-NC_000913.2_3513992_34	intergenic	6.13981	0	0.3525	4.40708	11.163	0	9.85959	0.30116	intergenic
FM_-NC_000913.2_3516184_47	protein_coding	54.1273	0	0.17625	19.3912	26.647	0	13.5771	0	aroB:protein_coding:3-dehydroquinate synthase
FM_-NC_000913.2_3516370_44	protein_coding	8.40184	0	0	28.2053	13.3235	0.13185	20.689	0	aroB:protein_coding:3-dehydroquinate synthase
FM_-NC_000913.2_3517075_34	protein_coding	4.03935	0	0	14.5434	23.5862	0	79.6849	0	aroK:protein_coding:shikimate kinase I
FM_-NC_000913.2_3517127_27	intergenic	5.00879	0	0	10.7973	0.90024	0	2.74775	0	intergenic
FM_-NC_000913.2_3520447_28	protein_coding	2.26204	0.8364	47.7633	2.4239	0.54014	15.8225	4.04081	0.60232	hofM:protein_coding:protein required for the utilization of DNA as a carbon source%2C pilus assembly protein homolog
FM_-NC_000913.2_3520450_25	protein_coding	3.0699	1.46371	177.129	2.64425	0.54014	48.5223	2.74775	1.95755	hofM:protein_coding:protein required for the utilization of DNA as a carbon source%2C pilus assembly protein homolog
FM_-NC_000913.2_3533623_43	protein_coding	29.8912	0.4182	0.17625	16.9673	8.64228	0	13.4155	0.60232	envZ:protein_coding:sensory histidine kinase in two-component regulatory system with OmpR;protein histidine kinase/phosphatase sensor for OmpR%2C modulates expression of ompF and ompC
FM_-NC_000913.2_3537820_47	intergenic	11.1486	0	0	7.71239	9.72257	0	5.81877	0.45174	intergenic
FM_-NC_000913.2_3537823_44	intergenic	16.6421	0	0	5.94956	4.50119	0	2.90939	0	intergenic
FM_-NC_000913.2_3537824_61	intergenic	15.3495	0	0	7.27169	0.90024	0	0.4849	0	intergenic
FM_-NC_000913.2_3545904_27	antisense_repeat_region	16.1574	0	0	2.20354	1.26033	0	0.16163	0	antisense:REP254:repeat_region:REP254 (repetitive extragenic palindromic) element%3B contains 2 REP sequences
FM_-NC_000913.2_3545931_69	antisense_repeat_region	10.8255	0	0	0.66106	6.66176	0	0.64653	0	antisense:REP254:repeat_region:REP254 (repetitive extragenic palindromic) element%3B contains 2 REP sequences
FM_-NC_000913.2_3545938_32	antisense_repeat_region	22.9435	0	0	0.44071	0.18005	0	0	0	antisense:REP254:repeat_region:REP254 (repetitive extragenic palindromic) element%3B contains 2 REP sequences
FM_-NC_000913.2_3545970_30	antisense_repeat_region	126.674	0.2091	0	6.16992	8.28219	0	0.4849	0	antisense:REP254:repeat_region:REP254 (repetitive extragenic palindromic) element%3B contains 2 REP sequences
FM_-NC_000913.2_3564093_23	protein_coding	0.32315	8.99134	2.11498	0	0	0.13185	0.16163	12.7994	glgP:protein_coding:glycogen phosphorylase
FM_-NC_000913.2_3564215_42	protein_coding	3.0699	0	0	2.8646	12.0632	0	4.04081	0	glgP:protein_coding:glycogen phosphorylase
FM_-NC_000913.2_3568890_46	protein_coding	52.9963	0.2091	0	37.9009	22.5059	0	27.9624	0.15058	glgX:protein_coding:glycogen debranching enzyme;part of glycogen operon%2C a glycosyl hydrolase%2C debranching enzyme
FM_-NC_000913.2_3578956_22	ncRNA	10.987	0	0.70499	0.22035	3.60095	0.65927	0.64653	1.05407	ryhB:ncRNA:antisense_RNA;sRNA antisense regulator mediating positive Fur regulon response%2C Hfq-dependent%3B global iron regulator;Fur represses this inhibitory RNA%2C relieving acnA%2C fumA%2C sdhCDAB%2C bfr%2C ftnA%2C and sodB from RyhB-mediated repression%3B gvcB is regulated by gcvA and gcvR
FM_-NC_000913.2_3578994_35	ncRNA	33.2842	1.2546	0.3525	1.54248	5.22138	0.52742	1.13143	1.80697	ryhB:ncRNA:antisense_RNA;sRNA antisense regulator mediating positive Fur regulon response%2C Hfq-dependent%3B global iron regulator;Fur represses this inhibitory RNA%2C relieving acnA%2C fumA%2C sdhCDAB%2C bfr%2C ftnA%2C and sodB from RyhB-mediated repression%3B gvcB is regulated by gcvA and gcvR
FM_-NC_000913.2_3578994_38	ncRNA	17.2884	0.6273	0.70499	0.88142	3.60095	0.65927	0.80816	1.65639	ryhB:ncRNA:antisense_RNA;sRNA antisense regulator mediating positive Fur regulon response%2C Hfq-dependent%3B global iron regulator;Fur represses this inhibitory RNA%2C relieving acnA%2C fumA%2C sdhCDAB%2C bfr%2C ftnA%2C and sodB from RyhB-mediated repression%3B gvcB is regulated by gcvA and gcvR
FM_-NC_000913.2_3585340_41	antisense_protein_coding	8.56342	0.6273	0	8.81416	5.40143	0.13185	15.6784	0.60232	antisense:yhhA:protein_coding:conserved protein%2C DUF2756 family
FM_-NC_000913.2_3590583_27	antisense_repeat_region	4.52407	0	0	13.0009	0.18005	0	0	0	antisense:RIP258:repeat_region:RIP258 (repetitive extragenic palindromic) element%3B contains 2 REP sequences and 1 IHF site
FM_-NC_000913.2_3590586_23	antisense_repeat_region	13.0875	0	0	8.37346	0.3601	0	0.64653	0	antisense:RIP258:repeat_region:RIP258 (repetitive extragenic palindromic) element%3B contains 2 REP sequences and 1 IHF site
FM_-NC_000913.2_3590660_20	antisense_repeat_region	17.2884	0	0	3.74602	0	0	0.16163	0	antisense:RIP258:repeat_region:RIP258 (repetitive extragenic palindromic) element%3B contains 2 REP sequences and 1 IHF site
FM_-NC_000913.2_3592970_45	protein_coding	2.90833	0.4182	0	9.03452	0.3601	0	26.831	0.30116	livM:protein_coding:leucine/isoleucine/valine transporter subunit;high-affinity branched-chain amino acid transport%3B membrane component of ABC superfamily
FM_-NC_000913.2_3596436_22	antisense_repeat_region	0.32315	0	0	3.96637	0	0	11.6375	0	antisense:RIP259:repeat_region:RIP259 (repetitive extragenic palindromic) element%3B contains 2 REP sequences and 1 IHF site
FM_-NC_000913.2_3596445_51	antisense_repeat_region	0.16157	0	0	10.577	0	0	1.13143	0	antisense:RIP259:repeat_region:RIP259 (repetitive extragenic palindromic) element%3B contains 2 REP sequences and 1 IHF site
FM_-NC_000913.2_3596483_27	antisense_repeat_region	9.69444	0.6273	0	14.323	3.96105	0.13185	3.71755	0.15058	antisense:RIP259:repeat_region:RIP259 (repetitive extragenic palindromic) element%3B contains 2 REP sequences and 1 IHF site
FM_-NC_000913.2_3596496_24	antisense_repeat_region	30.5375	0	0	8.81416	0.3601	0	1.45469	0	antisense:RIP259:repeat_region:RIP259 (repetitive extragenic palindromic) element%3B contains 2 REP sequences and 1 IHF site
FM_-NC_000913.2_3597996_55	protein_coding	14.8648	0	0	12.7805	0.18005	0	0.4849	0	rpoH:protein_coding:RNA polymerase%2C sigma 32 (sigma H) factor;RNA polymerase%2C sigma(32) factor%3B regulation of proteins induced at high temperatures
FM_-NC_000913.2_3598992_35	intergenic	19.8736	5.22752	1.05749	22.9168	6.66176	1.45039	1.45469	0.45174	intergenic
FM_-NC_000913.2_3598994_31	intergenic	14.5417	0.2091	0.17625	18.2894	18.1848	0.65927	15.5167	0.60232	intergenic
FM_-NC_000913.2_3598995_28	intergenic	11.1486	0.4182	0.17625	11.2381	8.28219	0	6.62694	0.30116	intergenic
FM_-NC_000913.2_3600417_41	protein_coding	14.0569	0	0	5.06814	1.44038	0	4.68735	0	ftsE:protein_coding:putative transporter subunit: ATP-binding component of ABC superfamily;ATP-binding component of a membrane-associated complex involved in cell division
FM_-NC_000913.2_3628857_95	intergenic	20.843	0.8364	0	109.296	31.8684	0.26371	16.6482	0.30116	intergenic
FM_-NC_000913.2_3628862_90	intergenic	23.5898	0.2091	0.17625	94.5319	36.1896	0.39556	13.2539	0.15058	intergenic
FM_-NC_000913.2_3628900_52	intergenic	30.3759	0.2091	1.76248	14.9841	7.02186	2.76894	3.87918	0.15058	intergenic
FM_-NC_000913.2_3628919_33	intergenic	49.6032	0.8364	2.99622	46.054	2.88076	4.61489	6.30367	0.15058	intergenic
FM_-NC_000913.2_3637234_35	antisense_repeat_region	11.7949	0.4182	0.17625	2.64425	5.76152	0	2.74775	0	antisense:RIP261:repeat_region:RIP261 (repetitive extragenic palindromic) element%3B contains 2 REP sequences and 1 IHF site
FM_-NC_000913.2_3637302_22	antisense_repeat_region	14.3801	0	0	6.16992	1.26033	0	0.64653	0.15058	antisense:RIP261:repeat_region:RIP261 (repetitive extragenic palindromic) element%3B contains 2 REP sequences and 1 IHF site
FM_-NC_000913.2_3674205_28	antisense_repeat_region	18.2579	0.4182	0.3525	16.0859	5.76152	0	9.05143	0.15058	antisense:RIP264:repeat_region:RIP264 (repetitive extragenic palindromic) element%3B contains 3 REP sequences and 1 IHF site
FM_-NC_000913.2_3674218_24	antisense_repeat_region	69.1536	0.2091	0.52874	31.0699	9.00238	0.26371	16.1633	0.30116	antisense:RIP264:repeat_region:RIP264 (repetitive extragenic palindromic) element%3B contains 3 REP sequences and 1 IHF site
FM_-NC_000913.2_3676304_33	protein_coding	13.2491	0	0	7.71239	1.08029	0	1.13143	0	yhjG:protein_coding:Inner membrane protein%2C AsmA family
FM_-NC_000913.2_3676395_38	intergenic	25.2055	0	0	9.69558	1.08029	0	0.80816	0	intergenic
FM_-NC_000913.2_3677231_19	intergenic	18.7426	0	0	14.5434	7.02186	0	4.52571	0	intergenic
FM_-NC_000913.2_3679063_37	protein_coding	10.987	0	0	3.08496	0.3601	0	0.16163	0	yhjJ:protein_coding:putative zinc-dependent peptidase
FM_-NC_000913.2_3680111_20	intergenic	11.3102	0	0	0.44071	5.76152	0	1.29306	0	intergenic
FM_-NC_000913.2_3680190_54	protein_coding	13.4106	0	0	2.20354	7.2019	0	1.13143	0	dctA:protein_coding:uptake of C4-dicarboxylic acids;C4-dicarboxylic acid%2C orotate and citrate transporter
FM_-NC_000913.2_3680621_65	protein_coding	42.3324	0.2091	0	7.27169	26.8271	0	2.58612	0	dctA:protein_coding:uptake of C4-dicarboxylic acids;C4-dicarboxylic acid%2C orotate and citrate transporter
FM_-NC_000913.2_3681136_45	protein_coding	67.0532	0	0	2.64425	11.8831	0	2.58612	0	dctA:protein_coding:uptake of C4-dicarboxylic acids;C4-dicarboxylic acid%2C orotate and citrate transporter
FM_-NC_000913.2_3681136_48	protein_coding	99.8527	0	0	3.08496	15.6641	0	2.90939	0	dctA:protein_coding:uptake of C4-dicarboxylic acids;C4-dicarboxylic acid%2C orotate and citrate transporter
FM_-NC_000913.2_3699933_77	protein_coding	2.58518	0	0	7.49204	4.32114	0	10.1829	0	dppF:protein_coding:dipeptide transporter;putative ATP-binding component of dipeptide transport system
FM_-NC_000913.2_3703396_28	protein_coding	4.20092	0	0	14.1027	0.90024	0	4.84898	0	dppB:protein_coding:dipeptide/heme transporter;dipeptide transport system permease protein 1%3B membrane component of ABC superfamily
FM_-NC_000913.2_3704058_53	antisense_repeat_region	67.3763	0	0.17625	9.69558	2.52067	0.13185	1.61633	0	antisense:RIP266:repeat_region:RIP266 (repetitive extragenic palindromic) element%3B contains 2 REP sequences and 1 IHF site
FM_-NC_000913.2_3704674_21	protein_coding	10.6639	0	0	3.74602	0	0	0.16163	0	dppA:protein_coding:dipeptide transporter;dipeptide transport protein%3B periplasmic-binding component of ABC superfamily
FM_-NC_000913.2_3705827_66	intergenic	15.3495	0	0	18.9505	6.30167	0	0.9698	0	intergenic
FM_-NC_000913.2_3705857_37	intergenic	28.7602	0.4182	1.05749	13.6619	8.64228	0.65927	1.45469	0	intergenic
FM_-NC_000913.2_3706638_21	tRNA	272.575	571.682	453.31	125.161	175.186	172.597	332.64	325.406	proK:tRNA:tRNA-Pro;anticodon: CGG~proline tRNA1
FM_-NC_000913.2_3706638_31	tRNA	31.6685	94.0954	47.587	65.6655	42.6713	23.9974	45.4188	258.397	proK:tRNA:tRNA-Pro;anticodon: CGG~proline tRNA1
FM_-NC_000913.2_3706653_18	tRNA	5.65509	3.13651	0.88124	3.30531	0.90024	1.05483	36.6906	3.46337	proK:tRNA:tRNA-Pro;anticodon: CGG~proline tRNA1
FM_-NC_000913.2_3706653_21	tRNA	6.62453	3.97292	3.87746	2.8646	1.44038	6.19714	20.8506	3.01162	proK:tRNA:tRNA-Pro;anticodon: CGG~proline tRNA1
FM_-NC_000913.2_3706681_34	tRNA	174.661	157.453	162.853	59.0549	49.153	41.534	32.8114	62.19	proK:tRNA:tRNA-Pro;anticodon: CGG~proline tRNA1
FM_-NC_000913.2_3706686_29	tRNA	290.51	54.7844	605.413	116.127	44.8319	84.3866	100.374	43.8191	proK:tRNA:tRNA-Pro;anticodon: CGG~proline tRNA1
FM_-NC_000913.2_3706691_24	tRNA	30.0527	19.2373	28.1997	23.7982	20.3454	17.2729	34.2661	13.8535	proK:tRNA:tRNA-Pro;anticodon: CGG~proline tRNA1
FM_-NC_000913.2_3722293_28	protein_coding	3.39305	0.2091	0	6.39027	4.68124	0	10.1829	0	glyS:protein_coding:glycine tRNA synthetase%2C beta subunit
FM_-NC_000913.2_3723231_21	protein_coding	9.20971	1.0455	0.88124	15.6451	0.90024	0.79112	7.11183	0	glyQ:protein_coding:glycine tRNA synthetase%2C alpha subunit
FM_-NC_000913.2_3734737_36	protein_coding	8.24027	0	0	11.6788	0.72019	0	4.84898	0	bax:protein_coding:hypothetical protein;putative ATP-binding protein
FM_-NC_000913.2_3739718_41	protein_coding	9.37129	2.09101	1.05749	14.7637	18.5449	0.52742	55.9249	1.50581	yiaJ:protein_coding:DNA-binding transcriptional repressor of yiaK-S operon
FM_-NC_000913.2_3739719_34	protein_coding	36.3541	3.34561	4.93495	47.1558	22.866	3.1645	72.2498	4.81859	yiaJ:protein_coding:DNA-binding transcriptional repressor of yiaK-S operon
FM_-NC_000913.2_3754633_25	intergenic	0.48472	0	0	12.5602	0.54014	0	6.30367	0	intergenic
FM_-NC_000913.2_3780604_100	protein_coding	18.4194	2.30011	1.93873	10.577	15.6641	1.45039	8.56653	0.15058	gpsA:protein_coding:glycerol-3-phosphate dehydrogenase (NAD+)
FM_-NC_000913.2_3781625_38	protein_coding	57.6819	0.4182	0.17625	14.9841	3.4209	0	16.0016	1.95755	gpsA:protein_coding:glycerol-3-phosphate dehydrogenase (NAD+)
FM_-NC_000913.2_3781635_25	protein_coding	15.8343	0.6273	0	3.96637	8.46224	0.13185	6.4653	0.45174	gpsA:protein_coding:glycerol-3-phosphate dehydrogenase (NAD+)
FM_-NC_000913.2_3809234_20	intergenic	14.5417	0	0	14.1027	3.60095	0	4.68735	0.15058	intergenic
FM_-NC_000913.2_3809309_47	protein_coding	13.7338	0	0	15.6451	21.7858	0	6.14204	0	rpmG:protein_coding:50S ribosomal subunit protein L33
FM_-NC_000913.2_3809759_76	intergenic	52.1884	0	0	54.4275	64.457	0.26371	53.1771	0	intergenic
FM_-NC_000913.2_3809761_36	intergenic	297.134	0	0.70499	65.6655	6.66176	0.79112	12.2841	0	intergenic
FM_-NC_000913.2_3809770_65	intergenic	16.319	0	0	11.4584	7.562	0	0.9698	0	intergenic
FM_-NC_000913.2_3809793_44	intergenic	19.0657	0	0.70499	35.477	3.781	0.52742	8.08163	0	intergenic
FM_-NC_000913.2_3826765_32	intergenic	0.48472	0	0	1.98319	12.9634	0	7.75836	0	intergenic
FM_-NC_000913.2_3850524_43	protein_coding	1.61574	0	0	10.7973	0.54014	0	2.58612	0	ilvB:protein_coding:acetolactate synthase I%2C large subunit;acetolactate synthase I%2Cvaline-sensitive%2C large subunit
FM_-NC_000913.2_3850922_101	protein_coding	5.00879	0	0	18.9505	24.8466	0	17.618	0	ivbL:protein_coding:ilvB operon leader peptide
FM_-NC_000913.2_3850925_98	protein_coding	8.40184	0	0	37.9009	28.9877	0	23.2751	0	ivbL:protein_coding:ilvB operon leader peptide
FM_-NC_000913.2_3853553_94	protein_coding	59.7824	3.76381	0.52874	20.4929	7.02186	0	2.58612	2.4093	yidF:protein_coding:putative transcriptional regulator;putative DNA-binding transcriptional regulator;yidG:protein_coding:inner membrane protein
FM_-NC_000913.2_3853553_99	protein_coding	150.587	2.50921	0.52874	55.0885	20.1653	0.92298	7.59673	1.80697	yidF:protein_coding:putative transcriptional regulator;putative DNA-binding transcriptional regulator;yidG:protein_coding:inner membrane protein
FM_-NC_000913.2_3853565_29	protein_coding	61.075	1.2546	0.3525	21.8151	8.64228	0	12.769	0.60232	yidF:protein_coding:putative transcriptional regulator;putative DNA-binding transcriptional regulator
FM_-NC_000913.2_3874127_36	protein_coding	24.7208	0	0	11.2381	12.7834	0	27.3159	0.30116	yidA:protein_coding:sugar phosphate phosphatase%3B substrates include erythrose 4-P and mannose 1-P phosphatase
FM_-NC_000913.2_3874127_40	protein_coding	9.53286	0.6273	0.3525	8.81416	8.64228	0.13185	34.1045	0.45174	yidA:protein_coding:sugar phosphate phosphatase%3B substrates include erythrose 4-P and mannose 1-P phosphatase
FM_-NC_000913.2_3875611_35	antisense_repeat_region	12.2796	0.4182	0.17625	3.08496	6.12162	0	3.23265	0	antisense:RIP280:repeat_region:RIP280 (repetitive extragenic palindromic) element%3B contains 2 REP sequences and 1 IHF site
FM_-NC_000913.2_3875679_21	antisense_repeat_region	14.2185	0	0	5.94956	1.26033	0	0.64653	0.15058	antisense:RIP280:repeat_region:RIP280 (repetitive extragenic palindromic) element%3B contains 2 REP sequences and 1 IHF site
FM_-NC_000913.2_3879185_20	protein_coding	11.9565	0	0	2.20354	1.26033	0	3.39428	0	recF:protein_coding:gap repair protein;ssDNA and dsDNA binding%2C ATP binding
FM_-NC_000913.2_3879826_37	protein_coding	155.919	0.6273	6.69743	57.9531	4.68124	6.46085	5.49551	0.90349	dnaN:protein_coding:DNA polymerase III%2C beta subunit;DNA polymerase III%2C beta-subunit
FM_-NC_000913.2_3881275_43	protein_coding	19.0657	0	0	14.7637	10.9829	0	4.84898	0.15058	dnaA:protein_coding:DNA biosynthesis%3B initiation of chromosome replication%3B can be transcription regulator;chromosomal replication initiator protein DnaA%2C DNA-binding transcriptional dual regulator
FM_-NC_000913.2_3886219_80	intergenic	20.5199	0.2091	0.17625	1.10177	14.9439	0.26371	2.10122	0	intergenic
FM_-NC_000913.2_3894071_62	protein_coding	3.7162	0	0	8.37346	9.72257	0	11.4759	0	purP:protein_coding:putative membrane / transport protein;adenine permease%2C high affinity%3B adenine:H+ symporter
FM_-NC_000913.2_3906451_23	antisense_repeat_region	109.87	0.2091	0.52874	22.9168	7.92209	0	6.62694	0.60232	antisense:REP283:repeat_region:REP283 (repetitive extragenic palindromic) element%3B contains 2 REP sequences
FM_-NC_000913.2_3910236_59	protein_coding	16.6421	0	0	10.1363	0.90024	0	0.32327	0	glmS:protein_coding:L-glutamine:D-fructose-6-phosphate aminotransferase
FM_-NC_000913.2_3910270_27	protein_coding	15.6727	0	0	4.40708	0.3601	0	0.32327	0	glmS:protein_coding:L-glutamine:D-fructose-6-phosphate aminotransferase
FM_-NC_000913.2_3913751_93	protein_coding	5.00879	0	0	0.44071	21.4257	0	5.49551	0.15058	atpC:protein_coding:membrane-bound ATP synthase%2C F1 sector%2C epsilon-subunit;F1 sector of membrane-bound ATP synthase%2C epsilon subunit
FM_-NC_000913.2_3913753_21	protein_coding	15.188	0	0	3.30531	0.90024	0.26371	1.45469	0	atpC:protein_coding:membrane-bound ATP synthase%2C F1 sector%2C epsilon-subunit;F1 sector of membrane-bound ATP synthase%2C epsilon subunit
FM_-NC_000913.2_3915786_45	protein_coding	19.3889	0	0	6.83098	0.90024	0	0	0	atpG:protein_coding:membrane-bound ATP synthase%2C F1 sector%2C gamma-subunit;F1 sector of membrane-bound ATP synthase%2C gamma subunit
FM_-NC_000913.2_3916161_58	protein_coding	32.9611	0.2091	0	3.96637	0.3601	0	0.80816	0	atpG:protein_coding:membrane-bound ATP synthase%2C F1 sector%2C gamma-subunit;F1 sector of membrane-bound ATP synthase%2C gamma subunit
FM_-NC_000913.2_3916303_38	protein_coding	30.3759	0	0.17625	5.94956	1.44038	0	3.71755	0	atpA:protein_coding:membrane-bound ATP synthase%2C F1 sector%2C alpha-subunit;F1 sector of membrane-bound ATP synthase%2C alpha subunit
FM_-NC_000913.2_3916313_28	protein_coding	19.0657	0	0	12.5602	2.88076	0	5.17224	0	atpA:protein_coding:membrane-bound ATP synthase%2C F1 sector%2C alpha-subunit;F1 sector of membrane-bound ATP synthase%2C alpha subunit
FM_-NC_000913.2_3916370_29	protein_coding	13.5722	0	0.17625	15.2044	1.08029	0	14.3853	0.15058	atpA:protein_coding:membrane-bound ATP synthase%2C F1 sector%2C alpha-subunit;F1 sector of membrane-bound ATP synthase%2C alpha subunit
FM_-NC_000913.2_3917032_23	protein_coding	11.1486	0	0	1.98319	0.54014	0	0.16163	0.15058	atpA:protein_coding:membrane-bound ATP synthase%2C F1 sector%2C alpha-subunit;F1 sector of membrane-bound ATP synthase%2C alpha subunit
FM_-NC_000913.2_3918257_44	protein_coding	24.0745	0	0	7.49204	4.86129	0	4.20245	0	atpH:protein_coding:membrane-bound ATP synthase%2C F1 sector%2C delta-subunit;F1 sector of membrane-bound ATP synthase%2C delta subunit
FM_-NC_000913.2_3918279_22	protein_coding	20.3583	0.2091	0	12.1195	1.98052	0	9.21306	0	atpH:protein_coding:membrane-bound ATP synthase%2C F1 sector%2C delta-subunit;F1 sector of membrane-bound ATP synthase%2C delta subunit
FM_-NC_000913.2_3918313_63	protein_coding	30.2143	0	0.17625	35.0363	53.114	0	27.8008	0	atpH:protein_coding:membrane-bound ATP synthase%2C F1 sector%2C delta-subunit;F1 sector of membrane-bound ATP synthase%2C delta subunit
FM_-NC_000913.2_3918420_27	protein_coding	33.2842	0	0	15.4248	28.9877	0.13185	11.3143	0	atpF:protein_coding:membrane-bound ATP synthase%2C F0 sector%2C subunit b;F0 sector of membrane-bound ATP synthase%2C subunit b;atpH:protein_coding:membrane-bound ATP synthase%2C F1 sector%2C delta-subunit;F1 sector of membrane-bound ATP synthase%2C delta subunit
FM_-NC_000913.2_3919264_45	protein_coding	7.59398	0	0	19.8319	2.34062	0.13185	2.74775	0	atpB:protein_coding:F0 sector of membrane-bound ATP synthase%2C subunit a;membrane-bound ATP synthase%2C F0 sector%2C subunit a
FM_-NC_000913.2_3919316_85	protein_coding	4.52407	0	0.17625	10.577	10.0827	0	2.42449	0	atpB:protein_coding:F0 sector of membrane-bound ATP synthase%2C subunit a;membrane-bound ATP synthase%2C F0 sector%2C subunit a
FM_-NC_000913.2_3919558_21	protein_coding	3.55463	0	0	29.0867	3.06081	0	8.08163	0	atpB:protein_coding:F0 sector of membrane-bound ATP synthase%2C subunit a;membrane-bound ATP synthase%2C F0 sector%2C subunit a
FM_-NC_000913.2_3920102_36	protein_coding	18.4194	0	0	6.83098	4.50119	0	6.4653	0	atpI:protein_coding:ATP synthase%2C membrane-bound accessory factor;membrane-bound ATP synthase%2C dispensable protein%2C affects expression of atpB
FM_-NC_000913.2_3950054_18	antisense_pseudogene	5.00879	0.4182	1.23374	35.6974	0	0.26371	20.2041	0.90349	antisense:ilvG:pseudogene:pseudogene%2C acetohydroxy acid synthase II~acetolactate synthase II%2C large subunit%2C cryptic%2C interrupted
FM_-NC_000913.2_3957931_41	intergenic	10.6639	0	0	2.4239	1.08029	0.13185	0.64653	0	intergenic
FM_-NC_000913.2_3960736_22	antisense_repeat_region	14.8648	0	0	11.0177	0	0	0	0	antisense:REP286:repeat_region:REP286 (repetitive extragenic palindromic) element%3B contains 1 REP sequences
FM_-NC_000913.2_3960739_19	antisense_repeat_region	25.8518	0	0.17625	7.05133	0.18005	0	0	0	antisense:REP286:repeat_region:REP286 (repetitive extragenic palindromic) element%3B contains 1 REP sequences
FM_-NC_000913.2_3961343_20	protein_coding	9.20971	0	0	10.7973	0.90024	0	0	0	gpp:protein_coding:guanosine pentaphosphatase/exopolyphosphatase;guanosine pentaphosphatase%3B exopolyphosphatase
FM_-NC_000913.2_3982242_23	antisense_repeat_region	13.0875	0	0	8.37346	0.3601	0	0.64653	0	antisense:RIP287:repeat_region:RIP287 (repetitive extragenic palindromic) element%3B contains 2 REP sequences and 1 IHF site
FM_-NC_000913.2_3982324_22	antisense_repeat_region	14.7032	0	0	11.0177	0	0	0	0	antisense:RIP287:repeat_region:RIP287 (repetitive extragenic palindromic) element%3B contains 2 REP sequences and 1 IHF site
FM_-NC_000913.2_3982327_19	antisense_repeat_region	25.8518	0	0.17625	7.05133	0.18005	0	0	0	antisense:RIP287:repeat_region:RIP287 (repetitive extragenic palindromic) element%3B contains 2 REP sequences and 1 IHF site
FM_-NC_000913.2_3984671_54	protein_coding	187.103	1.0455	3.34872	103.566	69.1383	1.58225	70.7951	0.15058	hemY:protein_coding:a late step of protoheme IX synthesis;putative protoheme IX synthesis protein
FM_-NC_000913.2_3988406_38	protein_coding	15.0264	0.8364	0.17625	16.9673	1.98052	0	6.14204	0.60232	hemC:protein_coding:hydroxymethylbilane synthase;porphobilinogen deaminase %3D hydroxymethylbilane synthase
FM_-NC_000913.2_4001217_32	intergenic	91.2893	0.2091	0.52874	50.6814	102.987	0.26371	114.274	0.15058	intergenic
FM_-NC_000913.2_4025393_28	antisense_repeat_region	21.6509	0.2091	0	26.8832	3.4209	0.13185	5.49551	0.30116	antisense:REP291:repeat_region:REP291 (repetitive extragenic palindromic) element%3B contains 6 REP sequences
FM_-NC_000913.2_4025406_25	antisense_repeat_region	96.6212	1.46371	3.70121	20.7133	0.72019	0.26371	2.42449	0.30116	antisense:REP291:repeat_region:REP291 (repetitive extragenic palindromic) element%3B contains 6 REP sequences
FM_-NC_000913.2_4025491_28	antisense_repeat_region	21.6509	0.2091	0	26.8832	3.4209	0.13185	5.49551	0.30116	antisense:REP291:repeat_region:REP291 (repetitive extragenic palindromic) element%3B contains 6 REP sequences
FM_-NC_000913.2_4025504_25	antisense_repeat_region	96.6212	1.46371	3.70121	20.7133	0.72019	0.26371	2.42449	0.30116	antisense:REP291:repeat_region:REP291 (repetitive extragenic palindromic) element%3B contains 6 REP sequences
FM_-NC_000913.2_4025603_23	antisense_repeat_region	48.9569	0.2091	0.3525	18.9505	7.2019	0	7.27347	1.05407	antisense:REP291:repeat_region:REP291 (repetitive extragenic palindromic) element%3B contains 6 REP sequences
FM_-NC_000913.2_4051444_23	intergenic	10.5023	0.2091	0	10.1363	2.16057	0	9.69796	0	intergenic
FM_-NC_000913.2_4051548_35	antisense_repeat_region	5.65509	0.2091	0	3.08496	18.0048	0.39556	8.88979	0.30116	antisense:REP294:repeat_region:REP294 (repetitive extragenic palindromic) element%3B contains 2 REP sequences
FM_-NC_000913.2_4051593_66	antisense_repeat_region	319.109	1.0455	0.88124	144.993	511.335	1.18669	369.169	1.35523	antisense:REP294:repeat_region:REP294 (repetitive extragenic palindromic) element%3B contains 2 REP sequences
FM_-NC_000913.2_4051600_41	antisense_repeat_region	99.6911	1.88191	1.23374	35.477	179.868	1.05483	56.733	3.01162	antisense:REP294:repeat_region:REP294 (repetitive extragenic palindromic) element%3B contains 2 REP sequences
FM_-NC_000913.2_4051607_52	antisense_repeat_region	259.326	1.0455	1.76248	136.399	68.7782	2.37337	153.551	0.90349	antisense:REP294:repeat_region:REP294 (repetitive extragenic palindromic) element%3B contains 2 REP sequences
FM_-NC_000913.2_4052960_20	protein_coding	0.16157	6.48213	0	0.22035	0	0	0.32327	13.7029	glnG:protein_coding:response regulator for gln (sensor glnL) (nitrogen regulator I%2C NRI);fused DNA-binding response regulator in two-component regulatory system with GlnL: response regulator/sigma54 interaction protein
FM_-NC_000913.2_4053079_45	protein_coding	11.7949	0	0	5.94956	2.34062	0	1.45469	0	glnG:protein_coding:response regulator for gln (sensor glnL) (nitrogen regulator I%2C NRI);fused DNA-binding response regulator in two-component regulatory system with GlnL: response regulator/sigma54 interaction protein
FM_-NC_000913.2_4054602_42	intergenic	25.8518	0.6273	0.17625	100.481	8.82233	0	28.7706	0.15058	intergenic
FM_-NC_000913.2_4054625_19	intergenic	5.49351	0.4182	0.17625	23.3575	0.54014	0	5.01061	0.15058	intergenic
FM_-NC_000913.2_4054880_27	protein_coding	3.7162	0	0.17625	13.0009	0.54014	0	4.52571	0	glnA:protein_coding:glutamine synthetase
FM_-NC_000913.2_4055717_81	protein_coding	3.23148	0	0	21.5947	2.16057	0	13.7388	0	glnA:protein_coding:glutamine synthetase
FM_-NC_000913.2_4055720_78	protein_coding	6.78611	0	0	30.4089	1.08029	0	5.33388	0	glnA:protein_coding:glutamine synthetase
FM_-NC_000913.2_4055766_25	protein_coding	53.481	3.34561	0.3525	92.9894	24.1264	0	230.165	4.66801	glnA:protein_coding:glutamine synthetase
FM_-NC_000913.2_4055802_92	protein_coding	3.0699	0	0.17625	29.0867	1.98052	0	3.87918	0	glnA:protein_coding:glutamine synthetase
FM_-NC_000913.2_4055805_89	protein_coding	3.7162	0	0	44.2912	2.88076	0	1.77796	0	glnA:protein_coding:glutamine synthetase
FM_-NC_000913.2_4078115_20	antisense_repeat_region	17.2884	0	0	3.74602	0	0	0.16163	0	antisense:REP297:repeat_region:REP297 (repetitive extragenic palindromic) element%3B contains 2 REP sequences
FM_-NC_000913.2_4079182_24	protein_coding	15.0264	0	0.17625	1.54248	0.3601	0	0.64653	0	fdhE:protein_coding:affects formate dehydrogenase-N;formate dehydrogenase formation protein
FM_-NC_000913.2_4079572_20	protein_coding	20.5199	0	0	0.22035	0.3601	0	0	0	fdoI:protein_coding:formate dehydrogenase-O%2C cytochrome b556 subunit;formate dehydrogenase%2C cytochrome B556 (FDO) subunit
FM_-NC_000913.2_4080566_47	protein_coding	39.2625	0	0	1.10177	11.163	0	0.32327	0	fdoH:protein_coding:formate dehydrogenase-O%2C Fe-S subunit;formate dehydrogenase-O%2C iron-sulfur subunit
FM_-NC_000913.2_4080567_44	protein_coding	55.0967	0	0	2.20354	5.40143	0	0.4849	0	fdoH:protein_coding:formate dehydrogenase-O%2C Fe-S subunit;formate dehydrogenase-O%2C iron-sulfur subunit
FM_-NC_000913.2_4080704_35	protein_coding	52.5115	0	0	0.44071	1.44038	0	0	0	fdoH:protein_coding:formate dehydrogenase-O%2C Fe-S subunit;formate dehydrogenase-O%2C iron-sulfur subunit
FM_-NC_000913.2_4083223_35	protein_coding	16.319	0	0	1.10177	0.90024	0	0.64653	0	fdoG:protein_coding:formate dehydrogenase-O%2C large subunit;formate dehydrogenase-O%2C major subunit
FM_-NC_000913.2_4083647_44	protein_coding	17.45	0.2091	0	6.61062	6.66176	0	4.52571	0	fdoG:protein_coding:formate dehydrogenase-O%2C large subunit;formate dehydrogenase-O%2C major subunit
FM_-NC_000913.2_4083919_35	intergenic	46.2101	0	0	13.2212	8.28219	0	4.36408	0	intergenic
FM_-NC_000913.2_4083932_55	intergenic	76.2629	0	0.17625	31.0699	4.50119	0	3.39428	0	intergenic
FM_-NC_000913.2_4101579_23	antisense_repeat_region	13.0875	0	0	8.37346	0.3601	0	0.64653	0	antisense:REP301:repeat_region:REP301 (repetitive extragenic palindromic) element%3B contains 2 REP sequences
FM_-NC_000913.2_4106669_24	antisense_repeat_region	23.1051	0.2091	0.3525	4.40708	0.90024	0	0.80816	0	antisense:RIP302:repeat_region:RIP302 (repetitive extragenic palindromic) element%3B contains 2 REP sequences and 1 IHF site
FM_-NC_000913.2_4108725_36	antisense_repeat_region	12.9259	0	0	5.2885	0.18005	0	0.64653	0	antisense:REP303:repeat_region:REP303 (repetitive extragenic palindromic) element%3B contains 1 REP sequences
FM_-NC_000913.2_4111622_22	antisense_protein_coding	33.1227	0.2091	4.58245	45.1726	14.2238	1.97781	38.1453	0.45174	antisense:uspD:protein_coding:putative regulator;stress-induced protein
FM_-NC_000913.2_4114025_44	protein_coding	10.5023	0	0	1.10177	0	0	0	0	glpK:protein_coding:glycerol kinase
FM_-NC_000913.2_4114492_68	protein_coding	34.2537	0	0.17625	8.37346	1.98052	0	0.9698	0	glpK:protein_coding:glycerol kinase
FM_-NC_000913.2_4114918_32	protein_coding	12.7643	0.2091	0	3.52567	2.52067	0	0.80816	0.90349	glpK:protein_coding:glycerol kinase
FM_-NC_000913.2_4114918_36	protein_coding	11.6333	0	0	3.74602	3.06081	0.13185	1.13143	1.20465	glpK:protein_coding:glycerol kinase
FM_-NC_000913.2_4115076_64	protein_coding	4.68564	0.2091	0	1.98319	14.2238	0	6.4653	0.15058	glpK:protein_coding:glycerol kinase
FM_-NC_000913.2_4115185_60	protein_coding	10.6639	1.2546	0	7.05133	4.50119	0	10.0212	0.90349	glpK:protein_coding:glycerol kinase
FM_-NC_000913.2_4115187_44	protein_coding	11.7949	0.6273	1.05749	3.96637	1.80048	0.65927	0.80816	0.30116	glpK:protein_coding:glycerol kinase
FM_-NC_000913.2_4115202_45	protein_coding	31.8301	0.8364	0	26.0018	52.934	0	26.6694	0.15058	glpK:protein_coding:glycerol kinase
FM_-NC_000913.2_4119593_21	protein_coding	10.8255	0	0	3.30531	1.62043	0	2.26286	0	hslU:protein_coding:molecular chaperone and ATPase component of HslUV protease;heat shock protein hslVU%2C ATPase subunit%2C homologous to chaperones
FM_-NC_000913.2_4122327_206	protein_coding	5.17037	0	0	1.32212	12.6033	0	1.45469	0	cytR:protein_coding:DNA-binding transcriptional dual regulator;regulator for deo operon%2C udp%2C cdd%2C tsx%2C nupC%2C and nupG
FM_-NC_000913.2_4126044_22	antisense_repeat_region	14.3801	0	0	6.16992	1.26033	0	0.64653	0.15058	antisense:RIP305:repeat_region:RIP305 (repetitive extragenic palindromic) element%3B contains 2 REP sequences and 1 IHF site
FM_-NC_000913.2_4146506_32	antisense_repeat_region	4.3625	0	0	11.2381	1.80048	0	10.6677	0	antisense:REP308:repeat_region:REP308 (repetitive extragenic palindromic) element%3B contains 2 REP sequences
FM_-NC_000913.2_4151150_34	intergenic	4.52407	0	0.17625	15.8655	0.3601	0	5.01061	0.15058	intergenic
FM_-NC_000913.2_4151365_134	antisense_repeat_region	9.04814	0.2091	0.17625	21.8151	0.54014	0	2.58612	0	antisense:REP309:repeat_region:REP309 (repetitive extragenic palindromic) element%3B contains 6 REP sequences
FM_-NC_000913.2_4151430_103	antisense_repeat_region	5.49351	1.67281	0	8.37346	6.48171	0	18.911	1.50581	antisense:REP309:repeat_region:REP309 (repetitive extragenic palindromic) element%3B contains 6 REP sequences
FM_-NC_000913.2_4151431_29	antisense_repeat_region	57.0356	0	0.52874	36.1381	0.90024	0	6.4653	0.45174	antisense:REP309:repeat_region:REP309 (repetitive extragenic palindromic) element%3B contains 6 REP sequences
FM_-NC_000913.2_4151554_102	antisense_repeat_region	45.5639	5.22752	1.23374	46.9354	76.7003	0.65927	170.684	18.0697	antisense:REP309:repeat_region:REP309 (repetitive extragenic palindromic) element%3B contains 6 REP sequences
FM_-NC_000913.2_4151554_27	antisense_repeat_region	45.5639	0	0.3525	26.2221	0.3601	0	4.04081	0.15058	antisense:REP309:repeat_region:REP309 (repetitive extragenic palindromic) element%3B contains 6 REP sequences
FM_-NC_000913.2_4151555_98	antisense_repeat_region	11.4718	1.88191	1.58623	64.5637	14.0437	0.52742	203.011	0.90349	antisense:REP309:repeat_region:REP309 (repetitive extragenic palindromic) element%3B contains 6 REP sequences
FM_-NC_000913.2_4160252_39	protein_coding	20.5199	0	0	10.577	0.3601	0	0.9698	0	trmA:protein_coding:tRNA m(5)U54 methyltransferase%2C SAM-dependent
FM_-NC_000913.2_4188362_38	ncRNA	0.16157	0	15.1573	0	0.3601	8.83422	0	0.15058	sroH:ncRNA:ncRNA;novel sRNA%2C function unknown
FM_-NC_000913.2_4188639_24	intergenic	20.843	0	0	6.61062	0.18005	0	0	0	intergenic
FM_-NC_000913.2_4192871_19	protein_coding	1.93889	0	0	41.4266	1.26033	0	6.9502	0	thiC:protein_coding:thiamin (pyrimidine moiety) biosynthesis protein
FM_-NC_000913.2_4194207_55	intergenic	5.49351	0	0	6.83098	35.4694	0.13185	15.6784	0	intergenic
FM_-NC_000913.2_4216457_28	antisense_repeat_region	17.6116	0.4182	0.3525	14.9841	5.22138	0	7.4351	0.15058	antisense:REP311:repeat_region:REP311 (repetitive extragenic palindromic) element%3B contains 3 REP sequences
FM_-NC_000913.2_4216568_25	antisense_repeat_region	96.6212	1.46371	3.70121	20.7133	0.72019	0.26371	2.42449	0.30116	antisense:REP311:repeat_region:REP311 (repetitive extragenic palindromic) element%3B contains 3 REP sequences
FM_-NC_000913.2_4221638_35	protein_coding	19.3889	0.6273	2.11498	25.1204	1.44038	3.03264	2.90939	0.15058	iclR:protein_coding:repressor of aceBA operon;DNA-binding transcriptional repressor
FM_-NC_000913.2_4221638_38	protein_coding	95.1671	0	3.52496	80.4292	3.06081	2.24152	10.0212	0	iclR:protein_coding:repressor of aceBA operon;DNA-binding transcriptional repressor
FM_-NC_000913.2_4233506_18	antisense_repeat_region	15.3495	0.2091	0.52874	4.40708	1.98052	0.13185	1.61633	0	antisense:REP313:repeat_region:REP313 (repetitive extragenic palindromic) element%3B contains 2 REP sequences
FM_-NC_000913.2_4240554_47	intergenic	15.3495	0	0	0.22035	1.26033	0	1.29306	0	intergenic
FM_-NC_000913.2_4240932_50	protein_coding	10.0176	0	0	0	0.3601	0	0.16163	0	malG:protein_coding:maltose transporter subunit;part of maltose permease%2C inner membrane%3B membrane component of ABC superfamily
FM_-NC_000913.2_4241387_23	protein_coding	12.6028	0	0	0.66106	0	0	0.32327	0	malG:protein_coding:maltose transporter subunit;part of maltose permease%2C inner membrane%3B membrane component of ABC superfamily
FM_-NC_000913.2_4243126_25	antisense_repeat_region	80.1407	0	0	2.64425	0.54014	0	2.90939	0	antisense:REP315:repeat_region:REP315 (repetitive extragenic palindromic) element%3B contains 3 REP sequences
FM_-NC_000913.2_4243158_35	antisense_repeat_region	25.2055	0	0	1.98319	1.62043	0	4.04081	0	antisense:REP315:repeat_region:REP315 (repetitive extragenic palindromic) element%3B contains 3 REP sequences
FM_-NC_000913.2_4243218_24	antisense_repeat_region	92.4203	0.2091	0.88124	30.8496	9.90262	0.26371	15.84	0.30116	antisense:REP315:repeat_region:REP315 (repetitive extragenic palindromic) element%3B contains 3 REP sequences
FM_-NC_000913.2_4254376_41	protein_coding	16.9653	0	0	5.2885	6.84181	0	2.90939	0.45174	plsB:protein_coding:glycerol-3-phosphate acyltransferase;glycerol-3-phosphate O-acyltransferase
FM_-NC_000913.2_4271864_92	protein_coding	7.91712	0	0	10.1363	2.34062	0	2.10122	0	uvrA:protein_coding:excision nuclease subunit A;ATPase and DNA damage recognition protein of nucleotide excision repair excinuclease UvrABC
FM_-NC_000913.2_4271933_23	intergenic	6.94768	0.4182	1.05749	19.1708	0.54014	0	0.32327	0.30116	intergenic
FM_-NC_000913.2_4275405_41	protein_coding	235.575	1.0455	0.88124	374.161	50.5934	1.97781	112.496	0.15058	soxS:protein_coding:regulation of superoxide response regulon;DNA-binding transcriptional dual regulator
FM_-NC_000913.2_4276062_27	ncRNA	0.16157	3.97292	0.70499	0.22035	0	0.65927	0	24.8459	ryjA:ncRNA:ncRNA;novel sRNA%2C function unknown;identified in a large scale screen
FM_-NC_000913.2_4283323_28	antisense_repeat_region	9.20971	0.6273	0	14.5434	3.60095	0.13185	4.36408	0.15058	antisense:REP320:repeat_region:REP320 (repetitive extragenic palindromic) element%3B contains 2 REP sequences
FM_-NC_000913.2_4283336_24	antisense_repeat_region	92.0971	1.46371	3.70121	21.3743	0.72019	0.26371	2.42449	0.30116	antisense:REP320:repeat_region:REP320 (repetitive extragenic palindromic) element%3B contains 2 REP sequences
FM_-NC_000913.2_4283336_68	antisense_repeat_region	28.1139	17.5645	24.851	12.1195	3.24086	13.1854	10.3445	1.50581	antisense:REP320:repeat_region:REP320 (repetitive extragenic palindromic) element%3B contains 2 REP sequences
FM_-NC_000913.2_4283339_48	antisense_repeat_region	58.4898	0.4182	0.17625	7.93275	0.3601	0	0.16163	0	antisense:REP320:repeat_region:REP320 (repetitive extragenic palindromic) element%3B contains 2 REP sequences
FM_-NC_000913.2_4294058_53	antisense_repeat_region	8.24027	0	0.17625	3.52567	20.5254	0	8.24326	0	antisense:RIP321:repeat_region:RIP321 (repetitive extragenic palindromic) element%3B contains 11 REP sequences and 4 IHF sites
FM_-NC_000913.2_4294059_47	antisense_repeat_region	32.9611	0	0	12.3398	14.4038	0	10.5061	0	antisense:RIP321:repeat_region:RIP321 (repetitive extragenic palindromic) element%3B contains 11 REP sequences and 4 IHF sites
FM_-NC_000913.2_4294671_61	protein_coding	20.1967	0.2091	0	10.577	3.24086	0	4.68735	0	yjcO:protein_coding:hypothetical protein
FM_-NC_000913.2_4323973_23	antisense_repeat_region	13.0875	0	0	8.37346	0.3601	0	0.64653	0	antisense:REP325:repeat_region:REP325 (repetitive extragenic palindromic) element%3B contains 12 REP sequences
FM_-NC_000913.2_4324073_23	antisense_repeat_region	13.0875	0	0	8.37346	0.3601	0	0.64653	0	antisense:REP325:repeat_region:REP325 (repetitive extragenic palindromic) element%3B contains 12 REP sequences
FM_-NC_000913.2_4324173_23	antisense_repeat_region	13.0875	0	0	8.37346	0.3601	0	0.64653	0	antisense:REP325:repeat_region:REP325 (repetitive extragenic palindromic) element%3B contains 12 REP sequences
FM_-NC_000913.2_4324273_23	antisense_repeat_region	13.0875	0	0	8.37346	0.3601	0	0.64653	0	antisense:REP325:repeat_region:REP325 (repetitive extragenic palindromic) element%3B contains 12 REP sequences
FM_-NC_000913.2_4324369_42	antisense_repeat_region	13.5722	0	0	1.98319	2.52067	0	0.80816	0	antisense:REP325:repeat_region:REP325 (repetitive extragenic palindromic) element%3B contains 12 REP sequences
FM_-NC_000913.2_4360573_21	tRNA	6245.64	8971.05	6235.49	6367.13	4663.59	4390.61	7657.67	6582.65	pheU:tRNA:tRNA-Phe;anticodon: GAA
FM_-NC_000913.2_4360615_34	tRNA	6.94768	60.0119	29.4335	5.72921	2.34062	7.91124	15.0318	26.5023	pheU:tRNA:tRNA-Phe;anticodon: GAA
FM_-NC_000913.2_4360621_28	tRNA	23.7514	108.523	1139.09	6.39027	4.68124	531.24	7.11183	65.8039	pheU:tRNA:tRNA-Phe;anticodon: GAA
FM_-NC_000913.2_4360626_23	tRNA	23.4282	10.2459	15.8623	24.2389	9.36247	18.8551	37.0139	7.22789	pheU:tRNA:tRNA-Phe;anticodon: GAA
FM_-NC_000913.2_4364872_18	intergenic	11.3102	0	0.52874	5.94956	0.54014	0.26371	1.29306	0	intergenic
FM_-NC_000913.2_4364892_82	protein_coding	19.2273	0.2091	0.88124	16.9673	22.5059	0.52742	9.85959	0.15058	aspA:protein_coding:aspartate ammonia-lyase;aspartate ammonia-lyase (aspartase)
FM_-NC_000913.2_4364948_26	protein_coding	141.7	1.2546	5.81619	102.685	32.4086	2.37337	24.0833	1.35523	aspA:protein_coding:aspartate ammonia-lyase;aspartate ammonia-lyase (aspartase)
FM_-NC_000913.2_4365410_102	protein_coding	14.5417	0.4182	0	2.20354	16.2043	0.13185	0.64653	0	aspA:protein_coding:aspartate ammonia-lyase;aspartate ammonia-lyase (aspartase)
FM_-NC_000913.2_4365410_61	protein_coding	65.4374	0.2091	0	10.3566	43.2114	0	1.77796	0.60232	aspA:protein_coding:aspartate ammonia-lyase;aspartate ammonia-lyase (aspartase)
FM_-NC_000913.2_4365638_61	protein_coding	62.3675	0	0	1.54248	1.80048	0	0	0	aspA:protein_coding:aspartate ammonia-lyase;aspartate ammonia-lyase (aspartase)
FM_-NC_000913.2_4365677_24	protein_coding	14.3801	0	0	5.2885	2.34062	0	0.16163	0	aspA:protein_coding:aspartate ammonia-lyase;aspartate ammonia-lyase (aspartase)
FM_-NC_000913.2_4365950_52	protein_coding	20.0352	0	0	5.94956	2.52067	0	0.4849	0	aspA:protein_coding:aspartate ammonia-lyase;aspartate ammonia-lyase (aspartase)
FM_-NC_000913.2_4366050_33	protein_coding	15.9958	0	0	0.66106	0.3601	0	0	0	aspA:protein_coding:aspartate ammonia-lyase;aspartate ammonia-lyase (aspartase)
FM_-NC_000913.2_4366289_43	protein_coding	8.24027	0.2091	0.17625	3.52567	10.8029	0	0.64653	0.30116	aspA:protein_coding:aspartate ammonia-lyase;aspartate ammonia-lyase (aspartase)
FM_-NC_000913.2_4366428_26	intergenic	38.4546	0	0.70499	13.6619	4.86129	0.13185	1.61633	0	intergenic
FM_-NC_000913.2_4366431_23	intergenic	21.1662	0	0.17625	6.61062	4.32114	0.26371	0.32327	0.15058	intergenic
FM_-NC_000913.2_4368388_90	protein_coding	9.69444	0.2091	0.3525	23.1372	2.88076	0.13185	5.49551	0	yjeH:protein_coding:putative transport;putative transporter
FM_-NC_000913.2_4368395_83	protein_coding	7.27083	0	0.52874	21.154	1.44038	0	8.24326	0	yjeH:protein_coding:putative transport;putative transporter
FM_-NC_000913.2_4387239_70	protein_coding	34.7384	0	0	22.4761	1.98052	0	0.80816	0	mscM:protein_coding:putative periplasmic binding protein;mechanosensitive channel protein%2C miniconductance
FM_-NC_000913.2_4387239_73	protein_coding	21.3278	0	0	13.4416	3.06081	0	1.45469	0	mscM:protein_coding:putative periplasmic binding protein;mechanosensitive channel protein%2C miniconductance
FM_-NC_000913.2_4414643_18	protein_coding	0.16157	5.85482	2.11498	0	0	0.52742	0.32327	18.0697	bsmA:protein_coding:bioflm peroxide resistance protein
FM_-NC_000913.2_4435547_27	intergenic	10.0176	0	0	2.64425	0	0	0	0	intergenic
FM_-NC_000913.2_4447097_33	intergenic	21.9741	0	0.52874	6.61062	9.54252	0.26371	11.1526	0.15058	intergenic
FM_-NC_000913.2_4447097_37	intergenic	12.9259	0	0.17625	4.62744	6.84181	0.13185	7.75836	0	intergenic
FM_-NC_000913.2_4447537_42	protein_coding	15.3495	0	0	16.9673	1.62043	0.13185	3.23265	0	ppa:protein_coding:inorganic pyrophosphatase
FM_-NC_000913.2_4447545_30	protein_coding	11.3102	0	0	7.05133	0.54014	0	0.64653	0	ppa:protein_coding:inorganic pyrophosphatase
FM_-NC_000913.2_4447545_34	protein_coding	5.17037	0	0	11.6788	2.34062	0.13185	2.26286	0	ppa:protein_coding:inorganic pyrophosphatase
FM_-NC_000913.2_4453485_43	protein_coding	10.987	0	0	7.05133	0.3601	0.13185	0.80816	0	fbp:protein_coding:fructose-1%2C6-bisphosphatase I
FM_-NC_000913.2_4455219_24	antisense_repeat_region	91.2893	0.2091	0.88124	31.2903	9.90262	0.26371	16.0016	0.30116	antisense:REP337:repeat_region:REP337 (repetitive extragenic palindromic) element%3B contains 2 REP sequences
FM_-NC_000913.2_4455259_36	antisense_repeat_region	7.10925	0.8364	0.17625	14.1027	5.22138	0.13185	13.7388	0.30116	antisense:REP337:repeat_region:REP337 (repetitive extragenic palindromic) element%3B contains 2 REP sequences
FM_-NC_000913.2_4455277_20	antisense_repeat_region	32.7995	0.2091	0.52874	8.81416	3.96105	0.13185	4.20245	0.15058	antisense:REP337:repeat_region:REP337 (repetitive extragenic palindromic) element%3B contains 2 REP sequences
FM_-NC_000913.2_4455763_27	protein_coding	10.5023	0	0	2.8646	0.72019	0.26371	1.93959	0	yjgA:protein_coding:putative alpha helix protein;conserved protein%2C ribosome-associated
FM_-NC_000913.2_4458486_27	antisense_repeat_region	9.04814	0.6273	0	13.6619	3.60095	0.13185	3.39428	0.15058	antisense:REP338:repeat_region:REP338 (repetitive extragenic palindromic) element%3B contains 2 REP sequences
FM_-NC_000913.2_4458499_24	antisense_repeat_region	30.8606	0	0	8.59381	0.18005	0	1.45469	0	antisense:REP338:repeat_region:REP338 (repetitive extragenic palindromic) element%3B contains 2 REP sequences
FM_-NC_000913.2_4460947_26	intergenic	26.3365	0	0	0	5.76152	0	0	0	intergenic
FM_-NC_000913.2_4460947_34	intergenic	10.6639	0	0	0	14.7639	0	0.32327	0	intergenic
FM_-NC_000913.2_4460950_23	intergenic	32.6379	0	0	0	5.94157	0	0	0	intergenic
FM_-NC_000913.2_4460950_31	intergenic	60.2671	0	0	0.22035	10.6228	0	0.32327	0	intergenic
FM_-NC_000913.2_4461378_28	protein_coding	19.3889	0	0	0.22035	3.60095	0	0	0	treC:protein_coding:trehalase 6-P hydrolase;trehalose-6-P hydrolase
FM_-NC_000913.2_4461383_23	protein_coding	31.0222	0	0	0.22035	1.98052	0	0	0	treC:protein_coding:trehalase 6-P hydrolase;trehalose-6-P hydrolase
FM_-NC_000913.2_4462750_62	protein_coding	10.8255	0	0	0	2.70071	0	0	0	treB:protein_coding:PTS system enzyme II%2C trehalose specific;fused trehalose(maltose)-specific PTS enzyme: IIB component/IIC component
FM_-NC_000913.2_4462876_66	protein_coding	201.644	0	0	0.66106	64.0969	0	0.32327	0	treB:protein_coding:PTS system enzyme II%2C trehalose specific;fused trehalose(maltose)-specific PTS enzyme: IIB component/IIC component
FM_-NC_000913.2_4462920_153	protein_coding	28.9217	0	0	0	6.12162	0	0	0	treB:protein_coding:PTS system enzyme II%2C trehalose specific;fused trehalose(maltose)-specific PTS enzyme: IIB component/IIC component
FM_-NC_000913.2_4463138_20	protein_coding	21.8125	0	0	0	1.80048	0	0	0	treB:protein_coding:PTS system enzyme II%2C trehalose specific;fused trehalose(maltose)-specific PTS enzyme: IIB component/IIC component
FM_-NC_000913.2_4463484_37	protein_coding	48.149	0	0	0	15.6641	0	0	0	treB:protein_coding:PTS system enzyme II%2C trehalose specific;fused trehalose(maltose)-specific PTS enzyme: IIB component/IIC component
FM_-NC_000913.2_4463521_42	protein_coding	23.2666	0	0	0	9.36247	0	0	0	treB:protein_coding:PTS system enzyme II%2C trehalose specific;fused trehalose(maltose)-specific PTS enzyme: IIB component/IIC component
FM_-NC_000913.2_4463788_18	protein_coding	15.3495	0	0	0	0.3601	0	0	0	treB:protein_coding:PTS system enzyme II%2C trehalose specific;fused trehalose(maltose)-specific PTS enzyme: IIB component/IIC component
FM_-NC_000913.2_4464012_21	protein_coding	27.4676	0	0	0.44071	0.3601	0	0	0	treB:protein_coding:PTS system enzyme II%2C trehalose specific;fused trehalose(maltose)-specific PTS enzyme: IIB component/IIC component
FM_-NC_000913.2_4464062_120	protein_coding	21.1662	0	0	0.44071	9.00238	0	0	0	treB:protein_coding:PTS system enzyme II%2C trehalose specific;fused trehalose(maltose)-specific PTS enzyme: IIB component/IIC component
FM_-NC_000913.2_4467269_21	antisense_protein_coding	2.42361	0	0	9.69558	2.70071	0.13185	27.9624	0.15058	antisense:mgtA:protein_coding:magnesium transporter;Mg2+ transport ATPase%2C P-type 1
FM_-NC_000913.2_4467272_18	antisense_protein_coding	3.39305	0.4182	0	31.0699	1.98052	0	47.0351	0.30116	antisense:mgtA:protein_coding:magnesium transporter;Mg2+ transport ATPase%2C P-type 1
FM_-NC_000913.2_4468400_26	antisense_repeat_region	11.7949	0	0.3525	6.61062	0.18005	0	0.16163	0	antisense:RIP339:repeat_region:RIP339 (repetitive extragenic palindromic) element%3B contains 2 REP sequences and 1 IHF site
FM_-NC_000913.2_4468406_35	antisense_repeat_region	7.91712	0	0	11.0177	1.80048	0.39556	13.7388	0	antisense:RIP339:repeat_region:RIP339 (repetitive extragenic palindromic) element%3B contains 2 REP sequences and 1 IHF site
FM_-NC_000913.2_4468464_21	antisense_repeat_region	14.2185	0	0	5.94956	1.26033	0	0.64653	0.15058	antisense:RIP339:repeat_region:RIP339 (repetitive extragenic palindromic) element%3B contains 2 REP sequences and 1 IHF site
FM_-NC_000913.2_4469828_29	protein_coding	0	0	0	12.3398	0	0	2.90939	0	pyrB:protein_coding:aspartate carbamoyltransferase%2C catalytic subunit
FM_-NC_000913.2_4475293_23	intergenic	0.6463	0	0	5.72921	9.36247	0	12.6073	0	intergenic
FM_-NC_000913.2_4475297_19	intergenic	0.32315	0	0	13.0009	0.3601	0	7.92	0.75291	intergenic
FM_-NC_000913.2_4481468_45	protein_coding	11.4718	0	0	3.08496	1.44038	0.13185	0.4849	0	valS:protein_coding:valyl-tRNA synthetase;valine tRNA synthetase
FM_-NC_000913.2_4481866_75	protein_coding	46.2101	0	0	6.61062	6.30167	0.26371	3.39428	0	holC:protein_coding:DNA polymerase III%2C chi subunit
FM_-NC_000913.2_4482350_94	antisense_repeat_region	3.7162	0	0	2.4239	12.4233	0	11.7992	0	antisense:REP342:repeat_region:REP342 (repetitive extragenic palindromic) element%3B contains 2 REP sequences
FM_-NC_000913.2_4482355_22	antisense_repeat_region	24.7208	0.2091	0	4.84779	1.26033	0	1.29306	0	antisense:REP342:repeat_region:REP342 (repetitive extragenic palindromic) element%3B contains 2 REP sequences
FM_-NC_000913.2_4482417_23	antisense_repeat_region	59.1361	0.4182	0.70499	24.4593	8.10214	0	9.05143	0.60232	antisense:REP342:repeat_region:REP342 (repetitive extragenic palindromic) element%3B contains 2 REP sequences
FM_-NC_000913.2_4511732_31	protein_coding	10.3407	0	0	0	5.40143	0	0	0	fecB:protein_coding:KpLE2 phage-like element%3B iron-dicitrate transporter subunit;citrate-dependent iron transport%2C periplasmic protein%3B periplasmic-binding component of ABC superfamily
FM_-NC_000913.2_4513218_21	protein_coding	29.568	0	0	0.22035	0.90024	0	0	0	fecA:protein_coding:KpLE2 phage-like element%3B ferric citrate outer membrane transporter;outer membrane receptor%3B citrate-dependent iron transport%2C outer membrane receptor
FM_-NC_000913.2_4514482_29	protein_coding	11.7949	0	0	0.22035	4.68124	0.13185	0	0	fecA:protein_coding:KpLE2 phage-like element%3B ferric citrate outer membrane transporter;outer membrane receptor%3B citrate-dependent iron transport%2C outer membrane receptor
FM_-NC_000913.2_4514484_24	protein_coding	20.0352	0	0	0	2.34062	0	0	0	fecA:protein_coding:KpLE2 phage-like element%3B ferric citrate outer membrane transporter;outer membrane receptor%3B citrate-dependent iron transport%2C outer membrane receptor
FM_-NC_000913.2_4514627_25	protein_coding	13.7338	0	0	0.66106	2.16057	0.13185	0	0	fecA:protein_coding:KpLE2 phage-like element%3B ferric citrate outer membrane transporter;outer membrane receptor%3B citrate-dependent iron transport%2C outer membrane receptor
FM_-NC_000913.2_4515961_21	protein_coding	20.0352	0	0.17625	2.20354	2.52067	0.13185	1.13143	0	fecI:protein_coding:probable RNA polymerase sigma factor;KpLE2 phage-like element%3B RNA polymerase%2C sigma 19 factor
FM_-NC_000913.2_4595128_71	protein_coding	8.40184	0	0.17625	6.39027	11.8831	0	3.23265	0.30116	opgB:protein_coding:phosphoglycerol transferases I and II
FM_-NC_000913.2_4595622_44	protein_coding	11.7949	0	0	3.96637	0.18005	0	0.4849	0	opgB:protein_coding:phosphoglycerol transferases I and II
FM_-NC_000913.2_4603590_98	protein_coding	42.8171	0	0	4.18673	8.10214	0.13185	0.32327	0	fhuF:protein_coding:ferric iron reductase involved in ferric hydroximate transport
FM_-NC_000913.2_4604101_21	tRNA	8829.69	37586.1	16183.5	5880.59	14643.1	14419.7	10178.3	25828	leuV:tRNA:tRNA-Leu;anticodon: CAG
FM_-NC_000913.2_4604101_36	tRNA	6435.97	12248.1	13080.4	12896.7	7480.62	9993.22	14172.1	18197.6	leuV:tRNA:tRNA-Leu;anticodon: CAG
FM_-NC_000913.2_4604101_39	tRNA	3691.48	5886.82	9809.8	8224.72	6111.72	8339.11	9054.5	9192.83	leuV:tRNA:tRNA-Leu;anticodon: CAG
FM_-NC_000913.2_4604101_46	tRNA	5733.77	9249.16	6315.15	4135.39	9712.67	8245.23	11489.2	7142.51	leuV:tRNA:tRNA-Leu;anticodon: CAG
FM_-NC_000913.2_4604156_32	tRNA	9962.16	16626	47170.7	7523.55	3090.34	36424.9	4429.7	16991.3	leuV:tRNA:tRNA-Leu;anticodon: CAG
FM_-NC_000913.2_4604163_25	tRNA	745.502	783.919	919.839	752.289	597.398	1287.82	365.128	1005.13	leuV:tRNA:tRNA-Leu;anticodon: CAG
FM_-NC_000913.2_4604222_21	tRNA	8828.88	37585.7	16183.6	5880.59	14625.3	14419.7	10172.8	25828.6	leuP:tRNA:tRNA-Leu;anticodon: CAG
FM_-NC_000913.2_4604222_36	tRNA	6435.33	12248.1	13080.6	12896.2	7477.2	9992.56	14165	18197.3	leuP:tRNA:tRNA-Leu;anticodon: CAG
FM_-NC_000913.2_4604222_46	tRNA	18556.6	5419.68	7721.08	12961.4	21542.7	7588.6	33679.4	3898.85	leuP:tRNA:tRNA-Leu;anticodon: CAG
FM_-NC_000913.2_4604277_32	tRNA	9962.16	16625.4	47171.1	7523.33	3090.52	36425.7	4430.19	16991.7	leuP:tRNA:tRNA-Leu;anticodon: CAG
FM_-NC_000913.2_4604284_25	tRNA	745.502	783.919	919.839	752.289	597.218	1288.08	365.128	1005.13	leuP:tRNA:tRNA-Leu;anticodon: CAG
FM_-NC_000913.2_4604337_21	tRNA	8828.72	37585.9	16183.8	5880.37	14625.1	14419.6	10172.8	25828.7	leuQ:tRNA:tRNA-Leu;anticodon: CAG
FM_-NC_000913.2_4604337_36	tRNA	6435.17	12247.7	13080.1	12896.2	7477.56	9993.48	14165.8	18198	leuQ:tRNA:tRNA-Leu;anticodon: CAG
FM_-NC_000913.2_4604337_39	tRNA	3691.16	5886.61	9809.27	8225.16	6110.82	8339.51	9051.1	9193.13	leuQ:tRNA:tRNA-Leu;anticodon: CAG
FM_-NC_000913.2_4604337_46	tRNA	5732.8	9249.99	6315.15	4135.39	9700.78	8245.76	11483.3	7142.51	leuQ:tRNA:tRNA-Leu;anticodon: CAG
FM_-NC_000913.2_4604392_32	tRNA	9962.16	16626.2	47170.7	7523.55	3089.98	36426.8	4430.51	16990.1	leuQ:tRNA:tRNA-Leu;anticodon: CAG
FM_-NC_000913.2_4604399_25	tRNA	745.664	783.919	919.839	752.509	598.658	1288.08	365.29	1004.98	leuQ:tRNA:tRNA-Leu;anticodon: CAG
FM_-NC_000913.2_4612291_23	antisense_repeat_region	80.787	0.2091	0.17625	29.3071	6.66176	0	8.56653	0.60232	antisense:REP352:repeat_region:REP352 (repetitive extragenic palindromic) element%3B contains 8 REP sequences
FM_-NC_000913.2_4612392_23	antisense_repeat_region	80.787	0.2091	0.17625	29.3071	6.66176	0	8.56653	0.60232	antisense:REP352:repeat_region:REP352 (repetitive extragenic palindromic) element%3B contains 8 REP sequences
FM_-NC_000913.2_4612493_23	antisense_repeat_region	80.787	0.2091	0.17625	29.3071	6.66176	0	8.56653	0.60232	antisense:REP352:repeat_region:REP352 (repetitive extragenic palindromic) element%3B contains 8 REP sequences
FM_-NC_000913.2_4612594_20	antisense_repeat_region	12.1181	0	0.17625	4.40708	0.3601	0	0	0	antisense:REP352:repeat_region:REP352 (repetitive extragenic palindromic) element%3B contains 8 REP sequences
FM_-NC_000913.2_4612634_35	antisense_repeat_region	1.61574	0	0.17625	10.1363	0.3601	0	12.6073	0	antisense:REP352:repeat_region:REP352 (repetitive extragenic palindromic) element%3B contains 8 REP sequences
FM_-NC_000913.2_4626733_55	antisense_repeat_region	71.9004	0	0	11.0177	10.6228	0	2.10122	0	antisense:RIP354:repeat_region:RIP354 (repetitive extragenic palindromic) element%3B contains 3 REP sequences and 1 IHF site
FM_-NC_000913.2_4626845_24	antisense_repeat_region	39.2625	0.4182	0.70499	5.94956	2.70071	0	0.9698	0	antisense:RIP354:repeat_region:RIP354 (repetitive extragenic palindromic) element%3B contains 3 REP sequences and 1 IHF site
FM_-NC_000913.2_4626845_27	antisense_repeat_region	89.3504	0.6273	1.23374	9.03452	5.40143	0.52742	2.42449	0	antisense:RIP354:repeat_region:RIP354 (repetitive extragenic palindromic) element%3B contains 3 REP sequences and 1 IHF site
FM_-NC_000913.2_4633332_44	protein_coding	14.2185	0	0.17625	13.2212	2.70071	0	2.10122	0	rob:protein_coding:right origin-binding protein;right oriC-binding transcriptional activator%2C AraC family
FM_+NC_000913.2_0000283_20	intergenic	2.90833	0.2091	0	24.4593	1.26033	0	15.3551	0	intergenic
FM_+NC_000913.2_0000320_42	protein_coding	5.33194	0	0.17625	32.392	1.26033	0	6.14204	0	thrA:protein_coding:fused aspartokinase I and homoserine dehydrogenase I;bifunctional: aspartokinase I (N-terminal)%3B homoserine dehydrogenase I (C-terminal)
FM_+NC_000913.2_0001008_45	protein_coding	1.29259	0	0	14.9841	1.26033	0	4.84898	0	thrA:protein_coding:fused aspartokinase I and homoserine dehydrogenase I;bifunctional: aspartokinase I (N-terminal)%3B homoserine dehydrogenase I (C-terminal)
FM_+NC_000913.2_0001008_49	protein_coding	1.29259	0	0.17625	23.5779	9.00238	0	11.3143	0	thrA:protein_coding:fused aspartokinase I and homoserine dehydrogenase I;bifunctional: aspartokinase I (N-terminal)%3B homoserine dehydrogenase I (C-terminal)
FM_+NC_000913.2_0001014_39	protein_coding	2.74676	0	0	14.7637	0.18005	0	1.61633	0	thrA:protein_coding:fused aspartokinase I and homoserine dehydrogenase I;bifunctional: aspartokinase I (N-terminal)%3B homoserine dehydrogenase I (C-terminal)
FM_+NC_000913.2_0001469_40	protein_coding	1.93889	0	0	16.5266	1.08029	0	16.6482	0	thrA:protein_coding:fused aspartokinase I and homoserine dehydrogenase I;bifunctional: aspartokinase I (N-terminal)%3B homoserine dehydrogenase I (C-terminal)
FM_+NC_000913.2_0001746_37	protein_coding	1.13102	0	0	14.1027	1.98052	0	4.20245	0	thrA:protein_coding:fused aspartokinase I and homoserine dehydrogenase I;bifunctional: aspartokinase I (N-terminal)%3B homoserine dehydrogenase I (C-terminal)
FM_+NC_000913.2_0003688_32	protein_coding	16.9653	0	0	39.6637	10.0827	0	18.5877	0	thrB:protein_coding:homoserine kinase
FM_+NC_000913.2_0009394_32	protein_coding	10.8255	0	0	5.2885	0.18005	0	0.32327	0	mog:protein_coding:putative molybdochetalase in molybdopterine biosynthesis;molybdochelatase incorporating molybdenum into molybdopterin
FM_+NC_000913.2_0012079_26	intergenic	23.4282	0.4182	0.70499	5.06814	20.3454	0.26371	10.6677	0.15058	intergenic
FM_+NC_000913.2_0012890_26	protein_coding	27.6291	0	0	7.49204	5.58148	0	5.98041	0	dnaK:protein_coding:chaperone Hsp70%2C co-chaperone with DnaJ;chaperone Hsp70%3B DNA biosynthesis%3B autoregulated heat shock proteins
FM_+NC_000913.2_0013126_22	protein_coding	28.1139	0	0	13.8823	7.38195	0	7.92	0	dnaK:protein_coding:chaperone Hsp70%2C co-chaperone with DnaJ;chaperone Hsp70%3B DNA biosynthesis%3B autoregulated heat shock proteins
FM_+NC_000913.2_0013126_25	protein_coding	22.6203	0	0	13.0009	4.14109	0	6.9502	0	dnaK:protein_coding:chaperone Hsp70%2C co-chaperone with DnaJ;chaperone Hsp70%3B DNA biosynthesis%3B autoregulated heat shock proteins
FM_+NC_000913.2_0013126_68	protein_coding	10.0176	0.2091	0	12.7805	7.2019	0	6.14204	0	dnaK:protein_coding:chaperone Hsp70%2C co-chaperone with DnaJ;chaperone Hsp70%3B DNA biosynthesis%3B autoregulated heat shock proteins
FM_+NC_000913.2_0013636_50	protein_coding	4.68564	0	0	7.49204	12.2432	0	8.88979	0	dnaK:protein_coding:chaperone Hsp70%2C co-chaperone with DnaJ;chaperone Hsp70%3B DNA biosynthesis%3B autoregulated heat shock proteins
FM_+NC_000913.2_0015299_31	intergenic	43.1402	0	0	3.74602	2.34062	0	0.4849	0	intergenic
FM_+NC_000913.2_0015552_23	protein_coding	159.15	0	0.17625	26.6628	11.8831	0	10.1829	0	insL1:protein_coding:IS186 transposase
FM_+NC_000913.2_0015552_55	protein_coding	36.1926	0	0	10.577	41.2309	0.13185	19.0726	0	insL1:protein_coding:IS186 transposase
FM_+NC_000913.2_0015552_58	protein_coding	45.5639	0.4182	0	30.1885	65.3573	0.13185	49.1363	0.15058	insL1:protein_coding:IS186 transposase
FM_+NC_000913.2_0016538_74	protein_coding	17.45	0.2091	0	9.47523	18.5449	0	11.4759	0.15058	insL1:protein_coding:IS186 transposase
FM_+NC_000913.2_0016958_21	ncRNA	199.544	2.71831	7.40243	188.182	5.58148	4.8786	28.609	1.35523	sokC:ncRNA:antisense_RNA;IS186A interrupts hokC transcript downstream of hokC gene in K-12;sRNA antisense regulator blocking mokC%2C and hence hokC%2C translation
FM_+NC_000913.2_0016958_40	ncRNA	76.4245	2.30011	4.7587	145.654	7.2019	5.14231	25.2147	2.10814	sokC:ncRNA:antisense_RNA;IS186A interrupts hokC transcript downstream of hokC gene in K-12;sRNA antisense regulator blocking mokC%2C and hence hokC%2C translation
FM_+NC_000913.2_0016960_35	ncRNA	37.8083	0.4182	1.58623	27.7646	2.34062	0.39556	6.30367	0.45174	sokC:ncRNA:antisense_RNA;IS186A interrupts hokC transcript downstream of hokC gene in K-12;sRNA antisense regulator blocking mokC%2C and hence hokC%2C translation
FM_+NC_000913.2_0016983_24	ncRNA	23.1051	0.2091	0.17625	32.6124	7.38195	0.39556	11.4759	0.15058	sokC:ncRNA:antisense_RNA;IS186A interrupts hokC transcript downstream of hokC gene in K-12;sRNA antisense regulator blocking mokC%2C and hence hokC%2C translation
FM_+NC_000913.2_0016986_21	ncRNA	202.614	0.4182	5.99244	264.425	9.54252	0.92298	22.4669	0.75291	sokC:ncRNA:antisense_RNA;IS186A interrupts hokC transcript downstream of hokC gene in K-12;sRNA antisense regulator blocking mokC%2C and hence hokC%2C translation
FM_+NC_000913.2_0019888_24	antisense_protein_coding	5.00879	2.50921	2.46748	16.3062	0.54014	0.39556	1.29306	1.50581	antisense:insB1:protein_coding:IS1 transposase B
FM_+NC_000913.2_0022371_34	protein_coding	17.1268	0	0	6.39027	0.54014	0	2.58612	0	ileS:protein_coding:isoleucyl-tRNA synthetase;isoleucine tRNA synthetase
FM_+NC_000913.2_0025223_102	protein_coding	28.5986	0	0	22.0354	92.5445	0	49.4596	0	lspA:protein_coding:prolipoprotein signal peptidase (SPase II);prolipoprotein signal peptidase (signal peptidase II)
FM_+NC_000913.2_0025267_58	protein_coding	37.6467	0	0	13.6619	58.6955	0.13185	25.3763	0	lspA:protein_coding:prolipoprotein signal peptidase (SPase II);prolipoprotein signal peptidase (signal peptidase II)
FM_+NC_000913.2_0025274_51	protein_coding	35.8694	0	0	18.7301	63.1967	0.26371	16.4865	0.15058	lspA:protein_coding:prolipoprotein signal peptidase (SPase II);prolipoprotein signal peptidase (signal peptidase II)
FM_+NC_000913.2_0025516_33	protein_coding	19.0657	0	0	4.84779	1.62043	0	2.42449	0	lspA:protein_coding:prolipoprotein signal peptidase (SPase II);prolipoprotein signal peptidase (signal peptidase II)
FM_+NC_000913.2_0025704_24	repeat_region	575.526	0	0	28.646	13.3235	0	3.71755	0	REP2:repeat_region:REP2 (repetitive extragenic palindromic) element%3B contains 2 REP sequences
FM_+NC_000913.2_0025704_67	repeat_region	65.9222	0.2091	0	23.3575	29.7079	0.39556	9.69796	0	REP2:repeat_region:REP2 (repetitive extragenic palindromic) element%3B contains 2 REP sequences
FM_+NC_000913.2_0025733_31	repeat_region	32.7995	0	0.17625	19.1708	1.44038	0	0.9698	0	REP2:repeat_region:REP2 (repetitive extragenic palindromic) element%3B contains 2 REP sequences
FM_+NC_000913.2_0025769_31	repeat_region	10.8255	0	0.3525	5.72921	4.32114	0	2.58612	0	REP2:repeat_region:REP2 (repetitive extragenic palindromic) element%3B contains 2 REP sequences
FM_+NC_000913.2_0025771_24	repeat_region	16.319	0	0	9.47523	0.3601	0	0.4849	0	REP2:repeat_region:REP2 (repetitive extragenic palindromic) element%3B contains 2 REP sequences
FM_+NC_000913.2_0025771_28	repeat_region	16.8037	0	0.3525	10.577	2.52067	0.13185	2.58612	0	REP2:repeat_region:REP2 (repetitive extragenic palindromic) element%3B contains 2 REP sequences
FM_+NC_000913.2_0029550_25	intergenic	0.32315	0	0	14.9841	0	0	0.32327	0	intergenic
FM_+NC_000913.2_0089588_22	intergenic	31.8301	1.0455	0.88124	32.6124	64.0969	0.65927	10.8294	1.20465	intergenic
FM_+NC_000913.2_0091027_27	protein_coding	18.2579	0	0	5.94956	0.3601	0.13185	3.07102	0.15058	ftsL:protein_coding:cell division protein%3B ingrowth of wall at septum;membrane bound cell division protein at septum containing leucine zipper motif;rsmH:protein_coding:putative apolipoprotein;16S rRNA m(4)C1402 methyltransferase%2C SAM-dependent
FM_+NC_000913.2_0092079_35	protein_coding	11.4718	0	0	3.30531	0.54014	0	0.4849	0	ftsI:protein_coding:septum formation%3B penicillin-binding protein 3%3B peptidoglycan synthetase;transpeptidase involved in septal peptidoglycan synthesis (penicillin-binding protein 3)
FM_+NC_000913.2_0092484_174	protein_coding	42.8171	0.2091	0	40.1044	58.3354	0.39556	32.1649	0	ftsI:protein_coding:septum formation%3B penicillin-binding protein 3%3B peptidoglycan synthetase;transpeptidase involved in septal peptidoglycan synthesis (penicillin-binding protein 3)
FM_+NC_000913.2_0092623_27	protein_coding	77.8786	0.4182	0	14.5434	31.5083	0.13185	18.2645	0	ftsI:protein_coding:septum formation%3B penicillin-binding protein 3%3B peptidoglycan synthetase;transpeptidase involved in septal peptidoglycan synthesis (penicillin-binding protein 3)
FM_+NC_000913.2_0097268_35	protein_coding	10.5023	0	0	1.54248	0.3601	0	0.64653	0	murD:protein_coding:UDP-N-acetylmuramoyl-L-alanine:D-glutamate ligase
FM_+NC_000913.2_0098193_37	protein_coding	12.7643	0	0	5.06814	1.80048	0	3.07102	0	murD:protein_coding:UDP-N-acetylmuramoyl-L-alanine:D-glutamate ligase
FM_+NC_000913.2_0103896_36	protein_coding	18.581	0	0.17625	8.1531	2.16057	0	1.61633	0	ftsQ:protein_coding:cell division protein%3B ingrowth of wall at septum;divisome assembly protein%2C membrane anchored protein involved in growth of wall at septum
FM_+NC_000913.2_0105284_20	intergenic	27.306	0	0.17625	23.5779	2.88076	0	6.14204	0	intergenic
FM_+NC_000913.2_0106529_45	protein_coding	45.0791	13.5915	3.17247	31.9514	11.343	3.56006	7.75836	15.0581	lpxC:protein_coding:UDP-3-O-acyl N-acetylglucosamine deacetylase;UDP-3-O-acyl N-acetylglucosamine deacetylase%3B lipid A biosynthesis
FM_+NC_000913.2_0106548_28	protein_coding	3.39305	0.6273	17.4486	5.94956	0.54014	16.8773	0.9698	1.50581	lpxC:protein_coding:UDP-3-O-acyl N-acetylglucosamine deacetylase;UDP-3-O-acyl N-acetylglucosamine deacetylase%3B lipid A biosynthesis
FM_+NC_000913.2_0107421_23	protein_coding	3.39305	8.57313	20.621	2.64425	0.72019	2.90079	0.9698	10.3901	lpxC:protein_coding:UDP-3-O-acyl N-acetylglucosamine deacetylase;UDP-3-O-acyl N-acetylglucosamine deacetylase%3B lipid A biosynthesis
FM_+NC_000913.2_0107492_29	intergenic	43.3018	0.4182	0.17625	9.25487	1.44038	0	1.77796	0.15058	intergenic
FM_+NC_000913.2_0107497_43	intergenic	76.5861	1.2546	2.29123	67.208	22.866	0.92298	49.6212	1.80697	intergenic
FM_+NC_000913.2_0108702_75	protein_coding	14.7032	0	0	3.96637	3.60095	0	2.10122	0	secA:protein_coding:preprotein translocase subunit%2C ATPase;preprotein translocase%3B secretion protein
FM_+NC_000913.2_0122033_125	protein_coding	7.59398	0	0	44.9522	0.90024	0	2.74775	0	pdhR:protein_coding:DNA-binding transcriptional dual regulator;transcriptional regulator for pyruvate dehydrogenase complex
FM_+NC_000913.2_0122033_59	protein_coding	195.828	0.2091	1.58623	231.813	8.82233	2.37337	11.7992	0	pdhR:protein_coding:DNA-binding transcriptional dual regulator;transcriptional regulator for pyruvate dehydrogenase complex
FM_+NC_000913.2_0122033_65	protein_coding	79.656	0	0	121.195	14.2238	0.26371	12.9306	0	pdhR:protein_coding:DNA-binding transcriptional dual regulator;transcriptional regulator for pyruvate dehydrogenase complex
FM_+NC_000913.2_0122859_109	intergenic	0.32315	0	0	3.74602	9.00238	0	82.7559	0	intergenic
FM_+NC_000913.2_0122859_81	intergenic	51.3805	0.6273	0.3525	115.245	111.99	0.39556	96.6563	0.45174	intergenic
FM_+NC_000913.2_0122920_20	intergenic	56.2277	0	0	69.6319	15.124	0.13185	44.7722	0	intergenic
FM_+NC_000913.2_0123639_32	protein_coding	8.88657	0	0	25.7814	1.62043	0	5.01061	0	aceE:protein_coding:pyruvate dehydrogenase (decarboxylase component);pyruvate dehydrogenase%2C decarboxylase component E1%2C thiamin-binding
FM_+NC_000913.2_0123654_29	protein_coding	0.16157	0	0	10.577	0.54014	0	5.33388	0	aceE:protein_coding:pyruvate dehydrogenase (decarboxylase component);pyruvate dehydrogenase%2C decarboxylase component E1%2C thiamin-binding
FM_+NC_000913.2_0125083_44	protein_coding	13.4106	0	0	24.4593	3.781	0	9.53632	0	aceE:protein_coding:pyruvate dehydrogenase (decarboxylase component);pyruvate dehydrogenase%2C decarboxylase component E1%2C thiamin-binding
FM_+NC_000913.2_0126891_55	protein_coding	2.26204	0.2091	0	10.1363	5.04133	0	5.65714	0	aceF:protein_coding:pyruvate dehydrogenase (dihydrolipoyltransacetylase component);pyruvate dehydrogenase%2C dihydrolipoyltransacetylase component E2
FM_+NC_000913.2_0126896_50	protein_coding	1.13102	0	0	10.3566	7.74205	0	6.62694	0	aceF:protein_coding:pyruvate dehydrogenase (dihydrolipoyltransacetylase component);pyruvate dehydrogenase%2C dihydrolipoyltransacetylase component E2
FM_+NC_000913.2_0127716_23	intergenic	13.7338	0.8364	3.17247	6.83098	1.98052	10.0209	2.58612	0.15058	intergenic
FM_+NC_000913.2_0127716_47	intergenic	18.581	0.2091	0	21.154	15.124	0	14.5469	0.15058	intergenic
FM_+NC_000913.2_0131519_19	intergenic	18.0963	0	0.17625	17.1876	0.18005	0	0.64653	0	intergenic
FM_+NC_000913.2_0131519_28	intergenic	3.39305	0	0.17625	26.0018	0.54014	0.13185	3.23265	0	intergenic
FM_+NC_000913.2_0131543_44	intergenic	26.9828	0	0.17625	28.646	1.80048	0	19.0726	0	intergenic
FM_+NC_000913.2_0131908_26	protein_coding	10.1792	0	0	9.25487	0.54014	0	1.77796	0	acnB:protein_coding:aconitate hydrase B;bifunctional aconitate hydratase 2/2-methylisocitrate dehydratase
FM_+NC_000913.2_0138703_22	repeat_region	14.3801	0	0	6.16992	1.26033	0	0.64653	0.15058	RIP10:repeat_region:RIP10 (repetitive extragenic palindromic) element%3B contains 2 REP sequences and 1 IHF site
FM_+NC_000913.2_0161664_42	antisense_protein_coding	19.0657	2.71831	1.40999	13.6619	2.34062	0.92298	2.42449	0.45174	antisense:ligT:protein_coding:2'-5' RNA ligase
FM_+NC_000913.2_0164573_26	intergenic	24.5592	0.2091	0.17625	6.39027	1.08029	0.26371	0.64653	0	intergenic
FM_+NC_000913.2_0167855_64	protein_coding	4.52407	0	0	0	16.9245	0	0.64653	0	fhuA:protein_coding:ferrichrome outer membrane transporter;outer membrane protein receptor for ferrichrome%2C colicin M%2C and phages T1%2C T5%2C and phi80
FM_+NC_000913.2_0170685_48	protein_coding	10.5023	0	0	1.10177	6.30167	0	0.80816	0	fhuD:protein_coding:iron-hydroxamate transporter subunit;hydroxamate-dependent iron uptake%2C cytoplasmic membrane component%3B periplasmic-binding component of ABC superfamily
FM_+NC_000913.2_0173551_34	repeat_region	11.6333	0	0	2.4239	8.82233	0	3.55592	0	REP13:repeat_region:REP13 (repetitive extragenic palindromic) element%3B contains 2 REP sequences
FM_+NC_000913.2_0182446_82	protein_coding	19.3889	0	0	1.98319	2.16057	0	0.32327	0	cdaR:protein_coding:DNA-binding transcriptional regulator for gar and gud operons%3B carbohydrate diacid regulator
FM_+NC_000913.2_0189711_37	ncRNA	113.586	0	0	57.0717	4.14109	0.13185	6.9502	0	tff:ncRNA:ncRNA;novel sRNA%2C function unknown;identified in a large scale screen
FM_+NC_000913.2_0189734_23	ncRNA	110.84	0	0.17625	35.9177	24.4865	0	23.2751	0	tff:ncRNA:ncRNA;novel sRNA%2C function unknown;identified in a large scale screen
FM_+NC_000913.2_0190604_139	intergenic	9.53286	0	0	3.30531	17.4646	0	15.0318	0	intergenic
FM_+NC_000913.2_0191604_45	protein_coding	10.1792	0	0	10.577	11.8831	0	10.1829	0	tsf:protein_coding:protein chain elongation factor EF-Ts
FM_+NC_000913.2_0191611_38	protein_coding	40.5551	0	0	18.9505	7.92209	0	6.62694	0.15058	tsf:protein_coding:protein chain elongation factor EF-Ts
FM_+NC_000913.2_0192616_116	intergenic	78.8481	0	0	18.2894	6.48171	0.13185	0.9698	0	intergenic
FM_+NC_000913.2_0192616_62	intergenic	35.3847	0	0.3525	35.9177	8.28219	0	1.45469	0	intergenic
FM_+NC_000913.2_0192673_65	intergenic	605.094	0.4182	0.3525	761.764	256.388	0.79112	70.7951	0.15058	intergenic
FM_+NC_000913.2_0193437_20	intergenic	18.2579	1.2546	0.52874	6.16992	2.52067	0.26371	8.56653	0.90349	intergenic
FM_+NC_000913.2_0193446_33	intergenic	11.1486	0.2091	0.3525	5.72921	1.80048	0	3.87918	0	intergenic
FM_+NC_000913.2_0193456_25	intergenic	7.10925	1.0455	0.52874	6.39027	2.88076	0.13185	11.7992	2.86104	intergenic
FM_+NC_000913.2_0193456_34	intergenic	21.1662	0	0	12.1195	4.68124	0	8.56653	0	intergenic
FM_+NC_000913.2_0194783_31	intergenic	27.6291	0	0.3525	36.3584	8.10214	0.13185	15.6784	0	intergenic
FM_+NC_000913.2_0196815_41	protein_coding	69.6384	0	0	48.4779	14.2238	0	19.3959	0	rseP:protein_coding:inner membrane zinc RIP metalloprotease%3B RpoE activator%2C by degrading RseA%3B cleaved signal peptide endoprotease
FM_+NC_000913.2_0196820_36	protein_coding	83.5337	0	0.17625	107.974	30.248	0	54.3085	0	rseP:protein_coding:inner membrane zinc RIP metalloprotease%3B RpoE activator%2C by degrading RseA%3B cleaved signal peptide endoprotease
FM_+NC_000913.2_0197494_65	protein_coding	27.1444	0	0	17.1876	14.2238	0.13185	7.4351	0	rseP:protein_coding:inner membrane zinc RIP metalloprotease%3B RpoE activator%2C by degrading RseA%3B cleaved signal peptide endoprotease
FM_+NC_000913.2_0197585_84	protein_coding	11.3102	0	0	6.61062	0.18005	0	1.77796	0	rseP:protein_coding:inner membrane zinc RIP metalloprotease%3B RpoE activator%2C by degrading RseA%3B cleaved signal peptide endoprotease
FM_+NC_000913.2_0197980_19	protein_coding	73.5161	0.2091	0	27.7646	7.02186	0	21.6588	0	bamA:protein_coding:putative outer membrane antigen;outer membrane protein assembly factor%2C forms pores%3B required for OM biogenesis%3B in BamABCDE OM protein complex
FM_+NC_000913.2_0197980_48	protein_coding	17.6116	0	0.17625	9.03452	8.28219	0	2.26286	0	bamA:protein_coding:putative outer membrane antigen;outer membrane protein assembly factor%2C forms pores%3B required for OM biogenesis%3B in BamABCDE OM protein complex
FM_+NC_000913.2_0200377_53	intergenic	10.6639	0	0	9.25487	12.2432	0	8.56653	0	intergenic
FM_+NC_000913.2_0200979_74	protein_coding	27.9523	0.2091	0	30.8496	19.085	0.13185	37.1755	0.45174	lpxD:protein_coding:UDP-3-O-(3-hydroxymyristoyl)-glucosamine N-acyltransferase
FM_+NC_000913.2_0201411_35	protein_coding	2.90833	0	0	11.0177	2.52067	0	1.93959	0	lpxD:protein_coding:UDP-3-O-(3-hydroxymyristoyl)-glucosamine N-acyltransferase
FM_+NC_000913.2_0202018_35	intergenic	24.2361	0	0	7.27169	11.7031	0	15.3551	0	intergenic
FM_+NC_000913.2_0202031_25	intergenic	5.65509	0	0	2.4239	1.98052	0	10.3445	0	intergenic
FM_+NC_000913.2_0203005_87	protein_coding	72.3851	0	0	20.2726	14.4038	0	9.53632	0	lpxA:protein_coding:UDP-N-acetylglucosamine acetyltransferase;UDP-N-acetylglucosamine acetyltransferase%3B lipid A biosynthesis
FM_+NC_000913.2_0208480_53	protein_coding	12.7643	0	0	2.20354	2.70071	0.13185	2.10122	0	dnaE:protein_coding:DNA polymerase III alpha subunit;DNA polymerase III%2C alpha subunit
FM_+NC_000913.2_0208480_56	protein_coding	16.6421	0	0	6.16992	7.562	0.13185	4.36408	0	dnaE:protein_coding:DNA polymerase III alpha subunit;DNA polymerase III%2C alpha subunit
FM_+NC_000913.2_0209001_35	protein_coding	11.1486	0	0	7.71239	0.90024	0	3.71755	0	accA:protein_coding:acetyl-CoA carboxylase%2C carboxytransferase%2C alpha subunit;acetylCoA carboxylase%2C carboxytransferase component%2C alpha subunit
FM_+NC_000913.2_0214800_19	protein_coding	40.2319	0.4182	0.17625	43.6301	0	0	1.61633	0	yaeQ:protein_coding:hypothetical protein
FM_+NC_000913.2_0216065_23	repeat_region	13.0875	0	0	8.37346	0.3601	0	0.64653	0	RIP16:repeat_region:RIP16 (repetitive extragenic palindromic) element%3B contains 2 REP sequences and 1 IHF site
FM_+NC_000913.2_0223484_38	intergenic	26.4981	0	0	75.5815	29.5278	0.13185	17.4563	0	intergenic
FM_+NC_000913.2_0223593_25	intergenic	145.901	0.8364	0.52874	276.324	40.6908	0.26371	185.716	0	intergenic
FM_+NC_000913.2_0223655_23	intergenic	17038.3	40.1474	48.997	16953.6	13496.9	34.6776	9839.06	76.0435	intergenic
FM_+NC_000913.2_0223655_45	intergenic	2499.55	1.46371	7.57867	1639.88	5844.16	4.61489	2020.57	5.42092	intergenic
FM_+NC_000913.2_0223704_22	intergenic	211.985	0.2091	0.52874	107.092	36.0095	0	97.3028	0	intergenic
FM_+NC_000913.2_0223748_19	intergenic	1.45417	0	0	0.44071	11.163	0.13185	0.64653	0	intergenic
FM_+NC_000913.2_0223770_156	rRNA	95.0055	75.6945	99.2278	375.924	285.736	207.802	80.0081	15.2087	rrsH:rRNA:16S ribosomal RNA of rrnH operon
FM_+NC_000913.2_0223770_167	rRNA	273.868	11.9187	11.1036	1312.21	83.9022	25.316	18.5877	1.50581	rrsH:rRNA:16S ribosomal RNA of rrnH operon
FM_+NC_000913.2_0223770_78	rRNA	1182.72	20781.9	42780.7	1483.2	255.668	101542	208.668	11737.6	rrsH:rRNA:16S ribosomal RNA of rrnH operon
FM_+NC_000913.2_0223859_65	rRNA	0.96944	20.2828	43.5333	0	1.44038	272.674	0.16163	16.4133	rrsH:rRNA:16S ribosomal RNA of rrnH operon
FM_+NC_000913.2_0223865_58	rRNA	1.29259	85.9404	3.17247	0.66106	0.3601	17.0092	0.32327	58.576	rrsH:rRNA:16S ribosomal RNA of rrnH operon
FM_+NC_000913.2_0224035_27	rRNA	0	59.3846	0	0.22035	0.18005	0	0.16163	49.9929	rrsH:rRNA:16S ribosomal RNA of rrnH operon
FM_+NC_000913.2_0224035_53	rRNA	0.16157	214.747	0	0	0	0	0.64653	71.9778	rrsH:rRNA:16S ribosomal RNA of rrnH operon
FM_+NC_000913.2_0224056_21	rRNA	17.2884	3.76381	3.52496	12.1195	1.26033	0.52742	5.65714	2.25872	rrsH:rRNA:16S ribosomal RNA of rrnH operon
FM_+NC_000913.2_0224096_23	rRNA	19.3889	16.3099	2.81997	16.7469	3.781	3.95562	9.69796	19.8767	rrsH:rRNA:16S ribosomal RNA of rrnH operon
FM_+NC_000913.2_0224099_20	rRNA	12.9259	46.6295	1.76248	13.8823	0.90024	0	5.01061	50.5953	rrsH:rRNA:16S ribosomal RNA of rrnH operon
FM_+NC_000913.2_0224171_19	rRNA	7.4324	4.60022	15.5098	4.62744	1.62043	1.05483	2.10122	2.4093	rrsH:rRNA:16S ribosomal RNA of rrnH operon
FM_+NC_000913.2_0224271_41	rRNA	10.987	3.13651	1.05749	8.59381	9.36247	4.21933	13.9004	4.06569	rrsH:rRNA:16S ribosomal RNA of rrnH operon
FM_+NC_000913.2_0224319_53	rRNA	1.61574	64.403	18.5061	1.76283	0.54014	70.2782	1.61633	89.2946	rrsH:rRNA:16S ribosomal RNA of rrnH operon
FM_+NC_000913.2_0224341_35	rRNA	7.59398	15.0553	239.698	6.16992	0.72019	754.996	2.26286	21.8343	rrsH:rRNA:16S ribosomal RNA of rrnH operon
FM_+NC_000913.2_0224450_28	rRNA	189.042	54.3662	22.736	122.297	587.855	18.4596	469.219	21.8343	rrsH:rRNA:16S ribosomal RNA of rrnH operon
FM_+NC_000913.2_0224501_27	rRNA	28.2754	4270.05	3.87746	16.3062	4.32114	3.03264	20.8506	3842.38	rrsH:rRNA:16S ribosomal RNA of rrnH operon
FM_+NC_000913.2_0224595_24	rRNA	14.7032	2.71831	2.81997	25.1204	1.26033	3.1645	1.29306	1.65639	rrsH:rRNA:16S ribosomal RNA of rrnH operon
FM_+NC_000913.2_0224625_21	rRNA	5.49351	1.2546	18.3298	1.10177	0.54014	0.26371	0.80816	1.35523	rrsH:rRNA:16S ribosomal RNA of rrnH operon
FM_+NC_000913.2_0224688_22	rRNA	59.1361	3.97292	14.9811	14.323	8.64228	62.6307	5.98041	4.51743	rrsH:rRNA:16S ribosomal RNA of rrnH operon
FM_+NC_000913.2_0224688_72	rRNA	3.0699	19.2373	432.513	1.10177	0.3601	1756.56	0	15.0581	rrsH:rRNA:16S ribosomal RNA of rrnH operon
FM_+NC_000913.2_0224737_19	rRNA	105.185	13.5915	11.1036	361.381	21.6057	7.51568	25.3763	7.22789	rrsH:rRNA:16S ribosomal RNA of rrnH operon
FM_+NC_000913.2_0224738_22	rRNA	9.69444	286.468	41.4183	20.0522	3.06081	65.6633	8.72816	266.98	rrsH:rRNA:16S ribosomal RNA of rrnH operon
FM_+NC_000913.2_0224808_22	rRNA	16.319	2.30011	4.40621	11.4584	4.32114	1.45039	8.24326	3.76453	rrsH:rRNA:16S ribosomal RNA of rrnH operon
FM_+NC_000913.2_0224816_21	rRNA	14.5417	15.4735	5.1112	10.3566	1.80048	4.48304	6.14204	20.1779	rrsH:rRNA:16S ribosomal RNA of rrnH operon
FM_+NC_000913.2_0224826_21	rRNA	3.23148	57.9209	0.70499	1.98319	0.90024	3.42821	0.16163	6.77615	rrsH:rRNA:16S ribosomal RNA of rrnH operon
FM_+NC_000913.2_0224839_35	rRNA	10.987	1.0455	9.69365	15.8655	13.5036	9.22978	32.0033	4.81859	rrsH:rRNA:16S ribosomal RNA of rrnH operon
FM_+NC_000913.2_0224894_25	rRNA	47.1796	3.13651	4.05371	18.5098	7.38195	3.95562	9.37469	2.86104	rrsH:rRNA:16S ribosomal RNA of rrnH operon
FM_+NC_000913.2_0224920_24	rRNA	29.2449	1.2546	9.5174	19.3912	3.96105	3.82377	16.9714	2.10814	rrsH:rRNA:16S ribosomal RNA of rrnH operon
FM_+NC_000913.2_0224980_46	rRNA	0.80787	29.065	52.1695	0.88142	0.72019	216.504	0.16163	47.7342	rrsH:rRNA:16S ribosomal RNA of rrnH operon
FM_+NC_000913.2_0225066_32	rRNA	46.5333	18.4009	225.421	26.0018	6.66176	3.29635	16.3249	44.8732	rrsH:rRNA:16S ribosomal RNA of rrnH operon
FM_+NC_000913.2_0225098_54	rRNA	11.4718	44.3294	242.518	7.27169	7.92209	181.827	3.87918	92.005	rrsH:rRNA:16S ribosomal RNA of rrnH operon
FM_+NC_000913.2_0225180_76	rRNA	3.7162	23.2102	0.3525	7.27169	2.70071	0.79112	4.68735	14.1546	rrsH:rRNA:16S ribosomal RNA of rrnH operon
FM_+NC_000913.2_0225224_32	rRNA	2.74676	67.7487	0.17625	1.76283	0.18005	0.39556	0.80816	26.3517	rrsH:rRNA:16S ribosomal RNA of rrnH operon
FM_+NC_000913.2_0225259_44	rRNA	130.552	0.4182	0.88124	190.386	173.386	1.18669	211.415	1.05407	rrsH:rRNA:16S ribosomal RNA of rrnH operon
FM_+NC_000913.2_0225260_20	rRNA	4.68564	0.4182	10.3986	5.72921	2.34062	1.05483	3.87918	1.50581	rrsH:rRNA:16S ribosomal RNA of rrnH operon
FM_+NC_000913.2_0225269_33	rRNA	488.761	0.4182	1.40999	233.355	115.05	2.10966	121.548	0.30116	rrsH:rRNA:16S ribosomal RNA of rrnH operon
FM_+NC_000913.2_0225281_21	rRNA	27.6291	0	0.70499	11.8991	5.40143	0.26371	4.20245	0.60232	rrsH:rRNA:16S ribosomal RNA of rrnH operon
FM_+NC_000913.2_0225289_22	rRNA	7.59398	5.01842	8.81241	10.1363	4.32114	6.72456	2.90939	4.06569	rrsH:rRNA:16S ribosomal RNA of rrnH operon
FM_+NC_000913.2_0225312_33	intergenic	867.814	1.2546	1.23374	602.228	533.121	0.65927	556.824	0.60232	intergenic
FM_+NC_000913.2_0225345_19	intergenic	22.1356	2.71831	0	36.7991	53.114	0.39556	47.8432	1.80697	intergenic
FM_+NC_000913.2_0225345_31	intergenic	1155.42	2.71831	2.99622	1180.22	2440.91	4.21933	1671.77	3.01162	intergenic
FM_+NC_000913.2_0225380_33	tRNA	11098	19474.4	16333.1	4356.84	1974.22	3023.41	2093.95	22667.4	ileV:tRNA:tRNA-Ile;anticodon: GAU
FM_+NC_000913.2_0225380_77	tRNA	635.309	173.763	157.566	1327.41	1082.45	88.4741	1792.51	608.046	ileV:tRNA:tRNA-Ile;anticodon: GAU
FM_+NC_000913.2_0225436_21	tRNA	645.003	2055.46	653.528	1362.89	621.344	261.467	577.998	3574.04	ileV:tRNA:tRNA-Ile;anticodon: GAU
FM_+NC_000913.2_0225499_23	tRNA	274.514	178.572	113.328	375.483	182.568	126.052	177.796	172.717	alaV:tRNA:tRNA-Ala;anticodon: UGC
FM_+NC_000913.2_0225499_28	tRNA	11178.2	10542	23294	6570.74	729.373	15022.5	2697	11965.5	alaV:tRNA:tRNA-Ala;anticodon: UGC
FM_+NC_000913.2_0225536_28	tRNA	19.8736	30.7378	3.34872	21.8151	2.70071	0.52742	8.56653	23.7918	alaV:tRNA:tRNA-Ala;anticodon: UGC
FM_+NC_000913.2_0225536_38	tRNA	44.9175	5315.76	62.2156	48.9186	23.7663	19.6462	42.0245	7228.49	alaV:tRNA:tRNA-Ala;anticodon: UGC
FM_+NC_000913.2_0225539_22	tRNA	33.2842	74.8581	256.265	27.1036	3.96105	154.797	9.85959	70.3214	alaV:tRNA:tRNA-Ala;anticodon: UGC
FM_+NC_000913.2_0225554_21	tRNA	2769.05	18364.5	4576.81	2861.52	9563.23	2581.17	4960.99	10727.4	alaV:tRNA:tRNA-Ala;anticodon: UGC
FM_+NC_000913.2_0225643_21	intergenic	266.759	0.2091	0.3525	189.725	55.8147	0	58.9959	0.75291	intergenic
FM_+NC_000913.2_0225643_30	intergenic	105.831	1.46371	0.3525	123.178	264.31	0.92298	385.009	2.10814	intergenic
FM_+NC_000913.2_0225643_33	intergenic	99.0448	2.71831	0.52874	106.651	782.127	1.45039	432.69	2.86104	intergenic
FM_+NC_000913.2_0225650_23	intergenic	272.252	0.4182	0.17625	152.485	15.124	0.13185	39.4383	0.15058	intergenic
FM_+NC_000913.2_0225685_22	intergenic	30.8606	0.4182	7.93117	5.72921	2.16057	2.50523	2.42449	0.60232	intergenic
FM_+NC_000913.2_0225712_40	intergenic	26.175	0	0	9.91593	1.26033	0	1.77796	0	intergenic
FM_+NC_000913.2_0225758_29	rRNA	318.301	102.878	691.069	42.308	26.1069	1735.99	26.1845	207.952	rrlH:rRNA:23S ribosomal RNA of rrnH operon
FM_+NC_000913.2_0225758_47	rRNA	92.5819	234.611	249.744	81.9717	32.5886	529.658	18.911	272.1	rrlH:rRNA:23S ribosomal RNA of rrnH operon
FM_+NC_000913.2_0225768_19	rRNA	121.827	71.7216	1608.97	17.1876	5.76152	1991.66	7.27347	110.978	rrlH:rRNA:23S ribosomal RNA of rrnH operon
FM_+NC_000913.2_0225929_24	rRNA	11.1486	7.73673	30.6672	6.39027	4.86129	67.3774	3.23265	12.7994	rrlH:rRNA:23S ribosomal RNA of rrnH operon
FM_+NC_000913.2_0225967_153	rRNA	9.37129	54.1571	15.1573	1.76283	3.96105	46.0171	5.98041	33.1278	rrlH:rRNA:23S ribosomal RNA of rrnH operon
FM_+NC_000913.2_0225980_142	rRNA	1.45417	0.2091	0.70499	1.54248	17.2846	1.58225	1.45469	0.75291	rrlH:rRNA:23S ribosomal RNA of rrnH operon
FM_+NC_000913.2_0226047_52	rRNA	2.58518	210.146	48.1158	0.66106	0.18005	52.8735	0.80816	210.512	rrlH:rRNA:23S ribosomal RNA of rrnH operon
FM_+NC_000913.2_0226152_134	rRNA	142.347	93.8863	317.776	26.8832	5.94157	580.026	9.53632	20.3285	rrlH:rRNA:23S ribosomal RNA of rrnH operon
FM_+NC_000913.2_0226287_30	rRNA	67.2148	0.6273	1.58623	41.8673	18.7249	1.58225	5.98041	0.90349	rrlH:rRNA:23S ribosomal RNA of rrnH operon
FM_+NC_000913.2_0226438_18	rRNA	12.9259	20.0737	9.34116	7.93275	1.80048	10.6802	5.81877	27.1046	rrlH:rRNA:23S ribosomal RNA of rrnH operon
FM_+NC_000913.2_0226450_45	rRNA	22.4588	11.5006	0.88124	14.7637	52.5739	3.29635	29.2555	13.2511	rrlH:rRNA:23S ribosomal RNA of rrnH operon
FM_+NC_000913.2_0226468_22	rRNA	14.7032	7.73673	4.05371	5.94956	3.60095	1.84596	5.17224	14.4558	rrlH:rRNA:23S ribosomal RNA of rrnH operon
FM_+NC_000913.2_0226515_24	rRNA	27.4676	83.6403	3.17247	5.06814	3.24086	4.21933	5.98041	61.8888	rrlH:rRNA:23S ribosomal RNA of rrnH operon
FM_+NC_000913.2_0226552_20	rRNA	32.7995	8.15493	3.34872	13.4416	1.44038	1.45039	1.93959	9.03487	rrlH:rRNA:23S ribosomal RNA of rrnH operon
FM_+NC_000913.2_0226557_22	rRNA	9.53286	29.4832	5.28745	4.18673	0.90024	4.21933	1.45469	14.6064	rrlH:rRNA:23S ribosomal RNA of rrnH operon
FM_+NC_000913.2_0226609_71	rRNA	306.99	13.5915	16.3911	204.709	198.412	23.2063	150.48	10.9924	rrlH:rRNA:23S ribosomal RNA of rrnH operon
FM_+NC_000913.2_0226738_45	rRNA	2.42361	14.6371	58.5144	0	0.18005	681.554	0.64653	16.1122	rrlH:rRNA:23S ribosomal RNA of rrnH operon
FM_+NC_000913.2_0226790_85	rRNA	100.014	9.82774	6.34494	82.8531	88.9435	112.208	46.0653	9.63719	rrlH:rRNA:23S ribosomal RNA of rrnH operon
FM_+NC_000913.2_0226811_22	rRNA	17.6116	5.01842	48.292	15.4248	1.44038	1.18669	5.33388	6.02324	rrlH:rRNA:23S ribosomal RNA of rrnH operon
FM_+NC_000913.2_0226883_43	rRNA	61.7212	815.075	1663.96	12.7805	5.40143	14463.2	17.9412	1345.89	rrlH:rRNA:23S ribosomal RNA of rrnH operon
FM_+NC_000913.2_0226886_40	rRNA	106.477	1205.68	2346.39	30.1885	13.5036	17133.9	29.4171	1951.53	rrlH:rRNA:23S ribosomal RNA of rrnH operon
FM_+NC_000913.2_0226887_37	rRNA	75.7782	1547.76	1649.33	24.9	11.8831	8607.56	27.1543	2276.94	rrlH:rRNA:23S ribosomal RNA of rrnH operon
FM_+NC_000913.2_0226928_35	rRNA	0.6463	6.90033	22.2073	0.66106	0	58.0158	0	6.17382	rrlH:rRNA:23S ribosomal RNA of rrnH operon
FM_+NC_000913.2_0227011_45	rRNA	67.8611	21.7465	11.1036	50.2407	145.659	65.1359	64.8147	27.2552	rrlH:rRNA:23S ribosomal RNA of rrnH operon
FM_+NC_000913.2_0227062_47	rRNA	10.8255	4.80932	22.2073	6.83098	5.76152	34.9413	6.4653	4.96918	rrlH:rRNA:23S ribosomal RNA of rrnH operon
FM_+NC_000913.2_0227129_46	rRNA	0.16157	3.55471	2.81997	0.88142	0	8.43866	0	10.6913	rrlH:rRNA:23S ribosomal RNA of rrnH operon
FM_+NC_000913.2_0227194_44	rRNA	10.3407	0.2091	0.52874	8.1531	8.28219	0.65927	12.4457	0.30116	rrlH:rRNA:23S ribosomal RNA of rrnH operon
FM_+NC_000913.2_0227245_28	rRNA	16.8037	2.71831	3.70121	8.81416	2.88076	4.21933	6.30367	2.55988	rrlH:rRNA:23S ribosomal RNA of rrnH operon
FM_+NC_000913.2_0227262_27	rRNA	158.504	66.285	160.915	24.0186	10.4428	20.3055	11.6375	116.7	rrlH:rRNA:23S ribosomal RNA of rrnH operon
FM_+NC_000913.2_0227265_24	rRNA	77.7171	39.7292	95.3503	13.2212	5.04133	16.0862	6.9502	68.5144	rrlH:rRNA:23S ribosomal RNA of rrnH operon
FM_+NC_000913.2_0227514_20	rRNA	555.168	15.6826	48.8208	131.551	37.81	75.5524	18.5877	19.425	rrlH:rRNA:23S ribosomal RNA of rrnH operon
FM_+NC_000913.2_0227514_75	rRNA	12.6028	6.48213	43.8858	6.61062	3.06081	132.25	1.29306	3.31278	rrlH:rRNA:23S ribosomal RNA of rrnH operon
FM_+NC_000913.2_0227544_45	rRNA	198.574	9.61864	53.932	40.3248	12.6033	173.256	7.75836	8.58312	rrlH:rRNA:23S ribosomal RNA of rrnH operon
FM_+NC_000913.2_0227629_28	rRNA	67.3763	25.7194	73.3193	16.9673	1.98052	69.7508	2.90939	12.7994	rrlH:rRNA:23S ribosomal RNA of rrnH operon
FM_+NC_000913.2_0227629_31	rRNA	7.59398	16.9372	60.4531	3.30531	1.26033	59.8617	2.10122	13.8535	rrlH:rRNA:23S ribosomal RNA of rrnH operon
FM_+NC_000913.2_0227637_24	rRNA	7.10925	9.20044	1.93873	4.40708	1.80048	4.61489	2.74775	15.0581	rrlH:rRNA:23S ribosomal RNA of rrnH operon
FM_+NC_000913.2_0227673_19	rRNA	37.9699	15.2644	20.4448	18.069	3.781	14.2402	8.24326	41.1086	rrlH:rRNA:23S ribosomal RNA of rrnH operon
FM_+NC_000913.2_0227674_35	rRNA	6.94768	9.61864	214.847	2.8646	2.70071	223.229	2.74775	18.3709	rrlH:rRNA:23S ribosomal RNA of rrnH operon
FM_+NC_000913.2_0227727_48	rRNA	150.425	24.0466	2282.77	70.293	49.5131	960.161	33.4579	26.6529	rrlH:rRNA:23S ribosomal RNA of rrnH operon
FM_+NC_000913.2_0227790_23	rRNA	118.595	32.8288	307.906	16.0859	6.12162	1388.95	10.1829	23.7918	rrlH:rRNA:23S ribosomal RNA of rrnH operon
FM_+NC_000913.2_0227832_114	rRNA	21.3278	203.455	57.6332	5.2885	18.905	171.806	11.4759	41.1086	rrlH:rRNA:23S ribosomal RNA of rrnH operon
FM_+NC_000913.2_0227841_101	rRNA	22.2972	129.852	90.9441	9.47523	12.9634	155.588	20.689	91.8545	rrlH:rRNA:23S ribosomal RNA of rrnH operon
FM_+NC_000913.2_0227861_82	rRNA	8.56342	9.61864	257.499	5.50885	8.46224	936.559	7.59673	10.6913	rrlH:rRNA:23S ribosomal RNA of rrnH operon
FM_+NC_000913.2_0227968_26	rRNA	6.30138	34.9198	51.6407	0	1.26033	93.3527	0.32327	37.1935	rrlH:rRNA:23S ribosomal RNA of rrnH operon
FM_+NC_000913.2_0227971_21	rRNA	9.20971	63.1484	22.5598	2.8646	0.3601	43.7756	1.93959	72.8812	rrlH:rRNA:23S ribosomal RNA of rrnH operon
FM_+NC_000913.2_0227974_21	rRNA	3.7162	42.4475	25.0272	0.22035	0.54014	51.5549	0.80816	63.0935	rrlH:rRNA:23S ribosomal RNA of rrnH operon
FM_+NC_000913.2_0228035_72	rRNA	14.2185	25.0921	25.0272	7.05133	5.76152	27.0301	3.39428	12.4982	rrlH:rRNA:23S ribosomal RNA of rrnH operon
FM_+NC_000913.2_0228156_18	rRNA	136.045	37.429	14.6286	218.812	211.196	11.735	248.268	46.9813	rrlH:rRNA:23S ribosomal RNA of rrnH operon
FM_+NC_000913.2_0228196_33	rRNA	41.2013	168.953	100.461	19.3912	5.04133	201.473	8.56653	231.895	rrlH:rRNA:23S ribosomal RNA of rrnH operon
FM_+NC_000913.2_0228208_37	rRNA	258.357	19.4464	43.5333	175.402	43.9316	359.039	86.1502	12.4982	rrlH:rRNA:23S ribosomal RNA of rrnH operon
FM_+NC_000913.2_0228262_45	rRNA	109.709	50.3933	5.99244	53.3257	34.029	17.6684	22.1437	71.9778	rrlH:rRNA:23S ribosomal RNA of rrnH operon
FM_+NC_000913.2_0228371_70	rRNA	56.2277	156.407	215.199	18.069	37.2698	956.337	14.3853	37.7959	rrlH:rRNA:23S ribosomal RNA of rrnH operon
FM_+NC_000913.2_0228410_81	rRNA	3.0699	39.7292	354.083	2.20354	0.72019	861.798	0.32327	16.2628	rrlH:rRNA:23S ribosomal RNA of rrnH operon
FM_+NC_000913.2_0228561_88	rRNA	50.5726	4369.79	2053.29	20.0522	61.3962	3666.86	28.2857	3688.79	rrlH:rRNA:23S ribosomal RNA of rrnH operon
FM_+NC_000913.2_0228670_38	intergenic	1298.89	0.6273	0.52874	1051.09	914.282	0.26371	240.994	0.30116	intergenic
FM_+NC_000913.2_0228678_26	intergenic	254.641	0.2091	0.3525	222.337	276.373	0.13185	215.941	0	intergenic
FM_+NC_000913.2_0228725_24	intergenic	28.2754	0	0	14.1027	7.38195	0	5.65714	0	intergenic
FM_+NC_000913.2_0228755_108	rRNA	293.58	254.267	75.963	707.337	62.6566	114.977	50.7526	117.604	rrfH:rRNA:5S ribosomal RNA of rrnH operon
FM_+NC_000913.2_0228755_120	rRNA	877.023	7675.88	2766.74	1721.63	3678.19	3361.36	1801.88	1506.26	rrfH:rRNA:5S ribosomal RNA of rrnH operon
FM_+NC_000913.2_0228755_57	rRNA	2741.1	370.318	261.905	5059.33	510.615	451.073	860.532	105.708	rrfH:rRNA:5S ribosomal RNA of rrnH operon
FM_+NC_000913.2_0228793_82	rRNA	3064.73	1641.02	988.753	5168.41	10797.6	1671.65	7213.99	1444.98	rrfH:rRNA:5S ribosomal RNA of rrnH operon
FM_+NC_000913.2_0228844_31	rRNA	7926.17	5602.86	3614.85	7732.23	17439	3502.97	12101.6	1886.93	rrfH:rRNA:5S ribosomal RNA of rrnH operon
FM_+NC_000913.2_0228848_28	rRNA	4819.1	2782.71	1832.28	9039.59	11541.6	4554.5	8721.86	2170.78	rrfH:rRNA:5S ribosomal RNA of rrnH operon
FM_+NC_000913.2_0228879_34	intergenic	62.0444	0.2091	0	38.1213	44.2917	0	38.9534	0.30116	intergenic
FM_+NC_000913.2_0228927_34	tRNA	656.152	10349.4	2615.35	858.059	335.429	1214.38	531.125	9773.92	aspU:tRNA:tRNA-Asp;anticodon: GUC
FM_+NC_000913.2_0228933_71	tRNA	6865.44	11821.1	13762	7982.55	10144.8	14661.8	23065	4336.89	aspU:tRNA:tRNA-Asp;anticodon: GUC
FM_+NC_000913.2_0228973_31	tRNA	3371.4	3464.8	2724.62	5761.82	10178.8	1574.73	4101.27	4905.33	aspU:tRNA:tRNA-Asp;anticodon: GUC
FM_+NC_000913.2_0228983_21	tRNA	10106.6	12987.3	5774.6	9661.21	19680.1	3657.1	12210	9937.45	aspU:tRNA:tRNA-Asp;anticodon: GUC
FM_+NC_000913.2_0231062_20	intergenic	2.26204	16.7281	14.8049	0.44071	0	6.85641	0.32327	0.90349	intergenic
FM_+NC_000913.2_0236930_34	tRNA	657.929	10364.7	2617.81	860.703	335.969	1215.17	532.256	9786.11	aspV:tRNA:tRNA-Asp;anticodon: GUC
FM_+NC_000913.2_0236936_71	tRNA	6865.44	11821.1	13762	7982.55	10144.8	14661.8	23065	4336.89	aspV:tRNA:tRNA-Asp;anticodon: GUC
FM_+NC_000913.2_0236976_31	tRNA	3371.4	3464.8	2724.62	5761.82	10178.8	1574.73	4101.27	4905.33	aspV:tRNA:tRNA-Asp;anticodon: GUC
FM_+NC_000913.2_0236986_21	tRNA	10106.6	12987.3	5774.6	9661.21	19680.1	3657.1	12210	9937.45	aspV:tRNA:tRNA-Asp;anticodon: GUC
FM_+NC_000913.2_0237009_31	intergenic	66.4069	2.30011	0.17625	29.9682	15.124	0	88.413	2.71046	intergenic
FM_+NC_000913.2_0247468_23	repeat_region	13.0875	0	0	8.37346	0.3601	0	0.64653	0	REP18:repeat_region:REP18 (repetitive extragenic palindromic) element%3B contains 2 REP sequences
FM_+NC_000913.2_0257809_33	protein_coding	13.8954	0	7.22618	14.323	2.34062	9.88905	5.65714	0	crl:protein_coding:transcriptional regulator of cryptic csgA gene for curli surface fibers;sigma factor-binding protein%2C stimulates RNA polymerase holoenzyme formation
FM_+NC_000913.2_0257809_38	protein_coding	9.04814	0.4182	2.46748	13.4416	4.50119	2.10966	8.72816	0.90349	crl:protein_coding:transcriptional regulator of cryptic csgA gene for curli surface fibers;sigma factor-binding protein%2C stimulates RNA polymerase holoenzyme formation
FM_+NC_000913.2_0257809_43	protein_coding	14.0569	0	1.76248	18.7301	8.28219	3.56006	10.991	0.45174	crl:protein_coding:transcriptional regulator of cryptic csgA gene for curli surface fibers;sigma factor-binding protein%2C stimulates RNA polymerase holoenzyme formation
FM_+NC_000913.2_0262100_70	tRNA	8170.79	1164.27	4393.52	2930.71	11170.3	3244.4	19582.3	1059.04	thrW:tRNA:tRNA-Thr;anticodon: CGU
FM_+NC_000913.2_0262120_50	tRNA	4071.99	2952.09	4671.99	6010.6	4684.48	4527.6	7676.09	3259.78	thrW:tRNA:tRNA-Thr;anticodon: CGU
FM_+NC_000913.2_0262129_41	tRNA	10593.1	5759.89	6520.13	27407.6	18059.7	9090.94	18936.1	12760.4	thrW:tRNA:tRNA-Thr;anticodon: CGU
FM_+NC_000913.2_0262133_37	tRNA	36085.8	27615.3	31669.9	34033.3	50475.3	28523.6	75646.2	30330.9	thrW:tRNA:tRNA-Thr;anticodon: CGU
FM_+NC_000913.2_0267332_66	antisense_protein_coding	19.0657	0	0.17625	5.2885	4.50119	0	3.07102	0	antisense:ykfA:protein_coding:putative GTP-binding protein;CP4-6 prophage%3B predicted GTP-binding protein
FM_+NC_000913.2_0278479_24	antisense_protein_coding	5.00879	2.50921	2.46748	16.3062	0.54014	0.39556	1.29306	1.50581	antisense:insB1:protein_coding:IS1 transposase B
FM_+NC_000913.2_0296430_48	ncRNA	2699.25	1701.66	3577.31	3346.96	2928.47	2632.47	4872.09	2204.81	ptwF:ncRNA:tRNA-OTHER;tRNA_pseudogene
FM_+NC_000913.2_0296437_41	ncRNA	10593.1	5759.89	6520.13	27407.6	18059.7	9090.94	18936.1	12760.4	ptwF:ncRNA:tRNA-OTHER;tRNA_pseudogene
FM_+NC_000913.2_0296441_37	ncRNA	36085.8	27615.3	31669.9	34033.3	50475.3	28523.6	75646.2	30330.9	ptwF:ncRNA:tRNA-OTHER;tRNA_pseudogene
FM_+NC_000913.2_0312031_44	intergenic	0.6463	5.43662	0	18.2894	0	0	1.13143	0.15058	intergenic
FM_+NC_000913.2_0339072_23	repeat_region	59.1361	0.4182	0.70499	24.4593	8.10214	0	9.05143	0.60232	REP23:repeat_region:REP23 (repetitive extragenic palindromic) element%3B contains 8 REP sequences
FM_+NC_000913.2_0339258_23	repeat_region	59.1361	0.4182	0.70499	24.4593	8.10214	0	9.05143	0.60232	REP23:repeat_region:REP23 (repetitive extragenic palindromic) element%3B contains 8 REP sequences
FM_+NC_000913.2_0356702_27	repeat_region	5.65509	1.88191	2.46748	26.2221	2.34062	0.52742	62.8751	1.35523	REP27:repeat_region:REP27 (repetitive extragenic palindromic) element%3B contains 2 REP sequences
FM_+NC_000913.2_0356705_24	repeat_region	68.8305	0.4182	1.40999	37.6805	9.36247	0.39556	26.1845	0.75291	REP27:repeat_region:REP27 (repetitive extragenic palindromic) element%3B contains 2 REP sequences
FM_+NC_000913.2_0356729_31	repeat_region	176.277	0.6273	3.87746	2218.3	10.0827	1.97781	122.518	0.45174	REP27:repeat_region:REP27 (repetitive extragenic palindromic) element%3B contains 2 REP sequences
FM_+NC_000913.2_0356771_48	repeat_region	8.24027	0	0.3525	63.2416	1.26033	0.26371	13.4155	0	REP27:repeat_region:REP27 (repetitive extragenic palindromic) element%3B contains 2 REP sequences
FM_+NC_000913.2_0356902_27	repeat_region	5.65509	1.88191	2.46748	26.2221	2.34062	0.52742	62.8751	1.35523	REP28:repeat_region:REP28 (repetitive extragenic palindromic) element%3B contains 2 REP sequences
FM_+NC_000913.2_0356905_24	repeat_region	68.8305	0.4182	1.40999	37.6805	9.36247	0.39556	26.1845	0.75291	REP28:repeat_region:REP28 (repetitive extragenic palindromic) element%3B contains 2 REP sequences
FM_+NC_000913.2_0356929_31	repeat_region	176.277	0.6273	3.87746	2218.3	10.0827	1.97781	122.518	0.45174	REP28:repeat_region:REP28 (repetitive extragenic palindromic) element%3B contains 2 REP sequences
FM_+NC_000913.2_0365667_34	antisense_protein_coding	2.58518	0.2091	0	10.7973	6.30167	0	15.1935	0	antisense:lacI:protein_coding:DNA-binding transcriptional repressor;transcriptional repressor of the lac operon
FM_+NC_000913.2_0365672_23	antisense_protein_coding	2.74676	0.2091	0	22.4761	2.34062	0	22.9518	0.15058	antisense:lacI:protein_coding:DNA-binding transcriptional repressor;transcriptional repressor of the lac operon
FM_+NC_000913.2_0365701_20	antisense_protein_coding	3.87777	0	0	16.7469	6.12162	0	14.8702	0.15058	antisense:lacI:protein_coding:DNA-binding transcriptional repressor;transcriptional repressor of the lac operon
FM_+NC_000913.2_0365701_33	antisense_protein_coding	0.80787	0	0.3525	29.0867	3.96105	0	13.7388	0.30116	antisense:lacI:protein_coding:DNA-binding transcriptional repressor;transcriptional repressor of the lac operon
FM_+NC_000913.2_0365759_25	antisense_protein_coding	6.62453	0.2091	0	61.6992	10.8029	0	42.3477	0.45174	antisense:lacI:protein_coding:DNA-binding transcriptional repressor;transcriptional repressor of the lac operon
FM_+NC_000913.2_0365759_30	antisense_protein_coding	0.80787	0	0	14.323	2.16057	0	37.0139	0.30116	antisense:lacI:protein_coding:DNA-binding transcriptional repressor;transcriptional repressor of the lac operon
FM_+NC_000913.2_0365784_29	antisense_protein_coding	1.61574	0	0	5.2885	0.72019	0	13.7388	0.30116	antisense:lacI:protein_coding:DNA-binding transcriptional repressor;transcriptional repressor of the lac operon
FM_+NC_000913.2_0365784_62	antisense_protein_coding	0	0	0	3.74602	13.1435	0	1.61633	0	antisense:lacI:protein_coding:DNA-binding transcriptional repressor;transcriptional repressor of the lac operon
FM_+NC_000913.2_0365786_22	antisense_protein_coding	2.90833	0	0	13.0009	4.50119	0	20.689	0	antisense:lacI:protein_coding:DNA-binding transcriptional repressor;transcriptional repressor of the lac operon
FM_+NC_000913.2_0365786_36	antisense_protein_coding	1.45417	0	0	18.5098	4.32114	0.13185	21.4971	0.15058	antisense:lacI:protein_coding:DNA-binding transcriptional repressor;transcriptional repressor of the lac operon
FM_+NC_000913.2_0365822_33	antisense_protein_coding	3.87777	0.2091	0.17625	19.3912	1.80048	0	20.689	0.15058	antisense:lacI:protein_coding:DNA-binding transcriptional repressor;transcriptional repressor of the lac operon
FM_+NC_000913.2_0365822_42	antisense_protein_coding	0.80787	0	0	5.50885	0.3601	0	15.6784	0	antisense:lacI:protein_coding:DNA-binding transcriptional repressor;transcriptional repressor of the lac operon
FM_+NC_000913.2_0365900_125	antisense_protein_coding	15.8343	0.2091	0.17625	13.6619	2.88076	0	2.26286	0.15058	antisense:lacI:protein_coding:DNA-binding transcriptional repressor;transcriptional repressor of the lac operon
FM_+NC_000913.2_0365908_73	antisense_protein_coding	1.93889	0	0	56.631	99.9264	0	15.3551	0	antisense:lacI:protein_coding:DNA-binding transcriptional repressor;transcriptional repressor of the lac operon
FM_+NC_000913.2_0365942_19	antisense_protein_coding	61.3981	0.8364	1.58623	521.578	68.5981	0	505.102	4.21627	antisense:lacI:protein_coding:DNA-binding transcriptional repressor;transcriptional repressor of the lac operon
FM_+NC_000913.2_0365942_22	antisense_protein_coding	21.8125	0.6273	0.3525	187.742	58.3354	0.13185	295.303	1.05407	antisense:lacI:protein_coding:DNA-binding transcriptional repressor;transcriptional repressor of the lac operon
FM_+NC_000913.2_0365962_52	antisense_protein_coding	3.87777	0	0	70.5133	11.8831	0.13185	98.7575	0	antisense:lacI:protein_coding:DNA-binding transcriptional repressor;transcriptional repressor of the lac operon
FM_+NC_000913.2_0366054_22	antisense_protein_coding	33.9305	0.8364	0.52874	243.932	12.9634	0.13185	215.133	0.75291	antisense:lacI:protein_coding:DNA-binding transcriptional repressor;transcriptional repressor of the lac operon
FM_+NC_000913.2_0366057_19	antisense_protein_coding	70.1231	2.92741	2.11498	815.09	22.3259	0.39556	632.953	2.55988	antisense:lacI:protein_coding:DNA-binding transcriptional repressor;transcriptional repressor of the lac operon
FM_+NC_000913.2_0366088_22	antisense_protein_coding	4.52407	0	0	51.5629	1.26033	0.13185	26.6694	0.30116	antisense:lacI:protein_coding:DNA-binding transcriptional repressor;transcriptional repressor of the lac operon
FM_+NC_000913.2_0366146_21	antisense_protein_coding	83.049	3.13651	3.17247	1228.25	74.5397	1.58225	1257.18	5.72208	antisense:lacI:protein_coding:DNA-binding transcriptional repressor;transcriptional repressor of the lac operon
FM_+NC_000913.2_0366204_23	antisense_protein_coding	37.4851	0.6273	0.52874	103.566	21.7858	0	95.04	0.15058	antisense:lacI:protein_coding:DNA-binding transcriptional repressor;transcriptional repressor of the lac operon
FM_+NC_000913.2_0366210_25	antisense_protein_coding	1.29259	0	0	14.1027	1.98052	0	79.5232	0.15058	antisense:lacI:protein_coding:DNA-binding transcriptional repressor;transcriptional repressor of the lac operon
FM_+NC_000913.2_0366258_23	antisense_protein_coding	1.61574	0.2091	0	23.1372	0.72019	0.13185	18.2645	0	antisense:lacI:protein_coding:DNA-binding transcriptional repressor;transcriptional repressor of the lac operon
FM_+NC_000913.2_0366279_63	antisense_protein_coding	16.6421	0	0	2.64425	7.562	0	3.39428	0	antisense:lacI:protein_coding:DNA-binding transcriptional repressor;transcriptional repressor of the lac operon
FM_+NC_000913.2_0366293_21	antisense_protein_coding	4.20092	1.0455	0.17625	87.7009	1.98052	0	97.9493	0.45174	antisense:lacI:protein_coding:DNA-binding transcriptional repressor;transcriptional repressor of the lac operon
FM_+NC_000913.2_0366293_24	antisense_protein_coding	3.87777	0.8364	0.17625	111.94	4.50119	0	159.693	1.05407	antisense:lacI:protein_coding:DNA-binding transcriptional repressor;transcriptional repressor of the lac operon
FM_+NC_000913.2_0366345_24	antisense_protein_coding	1.13102	0	0	22.2558	0.3601	0	27.3159	0	antisense:lacI:protein_coding:DNA-binding transcriptional repressor;transcriptional repressor of the lac operon
FM_+NC_000913.2_0366395_40	antisense_protein_coding	0.48472	0	0	10.3566	0.72019	0	11.9608	0	antisense:lacI:protein_coding:DNA-binding transcriptional repressor;transcriptional repressor of the lac operon
FM_+NC_000913.2_0366465_19	antisense_protein_coding	16.4805	0.6273	0	74.2593	9.36247	0.39556	48.1665	0.30116	antisense:lacI:protein_coding:DNA-binding transcriptional repressor;transcriptional repressor of the lac operon
FM_+NC_000913.2_0366484_21	antisense_protein_coding	3.55463	0	0	27.3239	1.08029	0	15.5167	0.30116	antisense:lacI:protein_coding:DNA-binding transcriptional repressor;transcriptional repressor of the lac operon
FM_+NC_000913.2_0366505_26	antisense_protein_coding	1.45417	0.2091	0.17625	12.3398	2.16057	0	23.76	0	antisense:lacI:protein_coding:DNA-binding transcriptional repressor;transcriptional repressor of the lac operon
FM_+NC_000913.2_0366517_25	antisense_protein_coding	2.42361	0	0.17625	15.6451	0.90024	0	13.2539	0	antisense:lacI:protein_coding:DNA-binding transcriptional repressor;transcriptional repressor of the lac operon
FM_+NC_000913.2_0366614_72	antisense_protein_coding	12.9259	0	0	0.22035	14.0437	0	3.55592	0	antisense:lacI:protein_coding:DNA-binding transcriptional repressor;transcriptional repressor of the lac operon
FM_+NC_000913.2_0366621_64	antisense_protein_coding	28.437	0	0	2.4239	3.4209	0	1.13143	0	antisense:lacI:protein_coding:DNA-binding transcriptional repressor;transcriptional repressor of the lac operon
FM_+NC_000913.2_0366641_18	antisense_protein_coding	3.23148	0.2091	0	22.0354	2.70071	0	10.1829	0.15058	antisense:lacI:protein_coding:DNA-binding transcriptional repressor;transcriptional repressor of the lac operon
FM_+NC_000913.2_0366685_36	antisense_protein_coding	8.72499	0.2091	0.3525	179.148	9.72257	0	276.23	0.30116	antisense:lacI:protein_coding:DNA-binding transcriptional repressor;transcriptional repressor of the lac operon
FM_+NC_000913.2_0366686_28	antisense_protein_coding	15.188	0.8364	0.52874	247.237	5.58148	0	270.573	1.05407	antisense:lacI:protein_coding:DNA-binding transcriptional repressor;transcriptional repressor of the lac operon
FM_+NC_000913.2_0366747_21	intergenic	1.93889	0.2091	0	11.4584	3.60095	0.13185	11.1526	0.15058	intergenic
FM_+NC_000913.2_0366759_26	intergenic	0.96944	0	0	11.0177	0	0	13.2539	0	intergenic
FM_+NC_000913.2_0370206_46	protein_coding	9.04814	0	0	14.323	6.66176	0	13.7388	0.15058	mhpB:protein_coding:2%2C3-dihydroxyphenylpropionate 1%2C2-dioxygenase
FM_+NC_000913.2_0374152_23	repeat_region	80.787	0.2091	0.17625	29.3071	6.66176	0	8.56653	0.60232	REP31:repeat_region:REP31 (repetitive extragenic palindromic) element%3B contains 9 REP sequences
FM_+NC_000913.2_0374212_33	repeat_region	11.7949	0.2091	0	2.8646	0.18005	0	0.32327	0	REP31:repeat_region:REP31 (repetitive extragenic palindromic) element%3B contains 9 REP sequences
FM_+NC_000913.2_0374253_23	repeat_region	80.787	0.2091	0.17625	29.3071	6.66176	0	8.56653	0.60232	REP31:repeat_region:REP31 (repetitive extragenic palindromic) element%3B contains 9 REP sequences
FM_+NC_000913.2_0374315_31	repeat_region	12.2796	0.2091	0	2.8646	0.18005	0	0.32327	0	REP31:repeat_region:REP31 (repetitive extragenic palindromic) element%3B contains 9 REP sequences
FM_+NC_000913.2_0374354_23	repeat_region	80.787	0.2091	0.17625	29.3071	6.66176	0	8.56653	0.60232	REP31:repeat_region:REP31 (repetitive extragenic palindromic) element%3B contains 9 REP sequences
FM_+NC_000913.2_0374416_31	repeat_region	12.2796	0.2091	0	2.8646	0.18005	0	0.32327	0	REP31:repeat_region:REP31 (repetitive extragenic palindromic) element%3B contains 9 REP sequences
FM_+NC_000913.2_0374463_28	repeat_region	21.6509	0.2091	0	26.8832	3.4209	0.13185	5.49551	0.30116	REP31:repeat_region:REP31 (repetitive extragenic palindromic) element%3B contains 9 REP sequences
FM_+NC_000913.2_0374515_33	repeat_region	11.7949	0.2091	0	2.8646	0.18005	0	0.32327	0	REP31:repeat_region:REP31 (repetitive extragenic palindromic) element%3B contains 9 REP sequences
FM_+NC_000913.2_0392447_83	pseudogene	26.6597	0.6273	0.17625	9.25487	1.44038	0.79112	0.80816	0	yaiT:pseudogene:putative protein%3Bputative structure%3B Not classified~putative flagellin structural protein~interrupted by IS3
FM_+NC_000913.2_0406398_31	intergenic	205.36	16.519	38.4221	308.716	98.8461	17.9322	507.203	19.7261	intergenic
FM_+NC_000913.2_0406404_25	intergenic	17.6116	26.5558	124.784	81.3107	1.08029	12.1306	107.809	21.9848	intergenic
FM_+NC_000913.2_0420093_26	protein_coding	2.26204	38.2655	11.8086	2.64425	0.18005	2.50523	0.64653	84.476	brnQ:protein_coding:branched chain amino acid transport system II carrier protein;branched-chain amino acid transport system 2 carrier protein%3B LIV-II transport system for Ile%2C Leu%2C and Val
FM_+NC_000913.2_0420097_22	protein_coding	0.16157	7.10943	5.99244	0	0	1.45039	0	26.954	brnQ:protein_coding:branched chain amino acid transport system II carrier protein;branched-chain amino acid transport system 2 carrier protein%3B LIV-II transport system for Ile%2C Leu%2C and Val
FM_+NC_000913.2_0424329_25	protein_coding	19.2273	0	0	10.7973	63.7368	0	15.5167	0	queA:protein_coding:S-adenosylmethionine:tRNA ribosyltransferase-isomerase;synthesis of queuine in tRNA%3B probably S-adenosylmethionine:tRNA ribosyltransferase-isomerase
FM_+NC_000913.2_0426886_22	protein_coding	31.3453	0.2091	0	29.0867	0.18005	0.26371	7.11183	0.30116	secD:protein_coding:SecYEG protein translocase auxillary subunit;protein secretion%3B membrane protein%2C part of the channel
FM_+NC_000913.2_0426910_43	protein_coding	11.1486	0	0.17625	11.4584	4.14109	0	5.81877	0	secD:protein_coding:SecYEG protein translocase auxillary subunit;protein secretion%3B membrane protein%2C part of the channel
FM_+NC_000913.2_0426954_61	protein_coding	120.696	2.09101	0.3525	60.5974	74.1796	0.13185	61.4204	0.60232	secD:protein_coding:SecYEG protein translocase auxillary subunit;protein secretion%3B membrane protein%2C part of the channel
FM_+NC_000913.2_0426964_51	protein_coding	85.6342	0.2091	0	36.5788	57.7953	0.13185	33.7812	0.15058	secD:protein_coding:SecYEG protein translocase auxillary subunit;protein secretion%3B membrane protein%2C part of the channel
FM_+NC_000913.2_0427444_47	protein_coding	22.7819	0	0	16.5266	5.04133	0	3.39428	0	secD:protein_coding:SecYEG protein translocase auxillary subunit;protein secretion%3B membrane protein%2C part of the channel
FM_+NC_000913.2_0429118_44	protein_coding	13.4106	0	0.3525	5.94956	43.9316	0	12.1224	0	secF:protein_coding:protein secretion%2C membrane protein;SecYEG protein translocase auxillary subunit
FM_+NC_000913.2_0429124_38	protein_coding	17.9347	0.2091	0.17625	13.4416	11.8831	0	9.21306	0.15058	secF:protein_coding:protein secretion%2C membrane protein;SecYEG protein translocase auxillary subunit
FM_+NC_000913.2_0430196_22	repeat_region	14.3801	0	0	6.16992	1.26033	0	0.64653	0.15058	REP37:repeat_region:REP37 (repetitive extragenic palindromic) element%3B contains 2 REP sequences
FM_+NC_000913.2_0432198_27	intergenic	8.24027	0	0.3525	11.4584	0.3601	1.18669	0.64653	0	intergenic
FM_+NC_000913.2_0432907_52	protein_coding	19.5505	0	0	1.98319	2.70071	0	1.29306	0	ribD:protein_coding:fused diaminohydroxyphosphoribosylaminopyrimidine deaminase and 5-amino-6-(5-phosphoribosylamino) uracil reductase
FM_+NC_000913.2_0434779_21	protein_coding	112.94	0.4182	0.52874	59.0549	57.9753	0.26371	88.413	0.30116	nusB:protein_coding:transcription termination%3B L factor;transcription antitermination protein
FM_+NC_000913.2_0434800_23	intergenic	13.8954	0.6273	0	6.16992	9.90262	0.13185	19.7192	0.30116	intergenic
FM_+NC_000913.2_0434800_32	intergenic	45.5639	0	0.17625	22.6965	17.8247	0	14.3853	0.15058	intergenic
FM_+NC_000913.2_0434810_23	intergenic	43.7865	0	0	10.3566	12.6033	0	14.8702	0	intergenic
FM_+NC_000913.2_0454231_57	intergenic	13.4106	0	0	5.2885	7.92209	0	2.90939	0	intergenic
FM_+NC_000913.2_0454697_57	protein_coding	1.77731	0	0	12.7805	10.8029	0	12.9306	0	tig:protein_coding:peptidyl-prolyl cis/trans isomerase (trigger factor);trigger factor%3B a molecular chaperone involved in cell division
FM_+NC_000913.2_0456519_56	protein_coding	13.0875	0.2091	0	4.62744	15.3041	0	7.75836	0.15058	clpP:protein_coding:proteolytic subunit of ClpA-ClpP and ClpX-ClpP ATP-dependent serine proteases;ATP-dependent proteolytic subunit of clpA-clpP serine protease%2C heat shock protein F21.5
FM_+NC_000913.2_0457696_64	protein_coding	18.2579	0	0	5.06814	1.98052	0	1.77796	0	clpX:protein_coding:ATP-dependent specificity component of clpP serine protease%2C chaperone;ATPase and specificity subunit of ClpX-ClpP ATP-dependent serine protease
FM_+NC_000913.2_0458552_28	protein_coding	13.5722	0	0	3.52567	7.02186	0	5.98041	0	lon:protein_coding:DNA-binding ATP-dependent protease La;DNA-binding%2C ATP-dependent protease La%3B heat shock K-protein
FM_+NC_000913.2_0458713_63	protein_coding	5.65509	0	0.17625	10.1363	5.22138	0	5.98041	0	lon:protein_coding:DNA-binding ATP-dependent protease La;DNA-binding%2C ATP-dependent protease La%3B heat shock K-protein
FM_+NC_000913.2_0460488_33	intergenic	14.5417	0	0.17625	7.27169	10.2627	0	6.9502	0	intergenic
FM_+NC_000913.2_0460492_29	intergenic	40.7166	0	0	16.0859	27.7273	0	19.7192	0	intergenic
FM_+NC_000913.2_0460492_33	intergenic	44.2713	0	0	18.069	29.5278	0	29.5788	0.15058	intergenic
FM_+NC_000913.2_0460494_30	intergenic	55.5814	0	0	12.3398	17.1045	0	16.4865	0	intergenic
FM_+NC_000913.2_0460555_48	intergenic	23.9129	0.4182	0	20.4929	7.74205	0.13185	1.29306	0.30116	intergenic
FM_+NC_000913.2_0460975_23	intergenic	20.843	0.2091	0	4.62744	1.44038	0	7.4351	0	intergenic
FM_+NC_000913.2_0467576_31	protein_coding	2.42361	123.579	34.3684	0.22035	0	32.0405	0.64653	68.8156	ybaO:protein_coding:putative LRP-like transcriptional regulator;putative DNA-binding transcriptional regulator
FM_+NC_000913.2_0467578_28	intergenic	11.4718	301.732	169.022	7.93275	0.72019	178.53	1.61633	171.361	intergenic
FM_+NC_000913.2_0467618_22	protein_coding	1.77731	0.4182	31.5484	1.10177	0.18005	12.2624	0.32327	0.15058	ybaO:protein_coding:putative LRP-like transcriptional regulator;putative DNA-binding transcriptional regulator
FM_+NC_000913.2_0475671_19	ncRNA	97.2675	310.097	652.823	53.1053	22.5059	172.993	35.0743	449.033	ffs:ncRNA:SRP_RNA;4.5S sRNA component of Signal Recognition Particle (SRP);4.5S RNA%3B component of ribonucleoprotein particle%3B works with the Ffh protein~adjusted endpoints to reflect the mature 4.5S RNA (114 nt)
FM_+NC_000913.2_0475671_36	ncRNA	148.325	79.6674	75.6105	61.4788	37.63	42.0614	12.4457	71.8272	ffs:ncRNA:SRP_RNA;4.5S sRNA component of Signal Recognition Particle (SRP);4.5S RNA%3B component of ribonucleoprotein particle%3B works with the Ffh protein~adjusted endpoints to reflect the mature 4.5S RNA (114 nt)
FM_+NC_000913.2_0475753_31	ncRNA	920.164	1606.52	2044.48	724.965	1057.6	1744.69	1014.08	954.684	ffs:ncRNA:SRP_RNA;4.5S sRNA component of Signal Recognition Particle (SRP);4.5S RNA%3B component of ribonucleoprotein particle%3B works with the Ffh protein~adjusted endpoints to reflect the mature 4.5S RNA (114 nt)
FM_+NC_000913.2_0475757_28	ncRNA	1264.32	1180.17	1098.56	2383.79	2393.91	1030.44	2085.38	1421.03	ffs:ncRNA:SRP_RNA;4.5S sRNA component of Signal Recognition Particle (SRP);4.5S RNA%3B component of ribonucleoprotein particle%3B works with the Ffh protein~adjusted endpoints to reflect the mature 4.5S RNA (114 nt)
FM_+NC_000913.2_0489187_26	repeat_region	12.4412	0.4182	0.52874	5.50885	3.96105	0.26371	9.85959	0	RIP43:repeat_region:RIP43 (repetitive extragenic palindromic) element%3B contains 2 REP sequences and 1 IHF site
FM_+NC_000913.2_0490813_46	protein_coding	37.162	0	0	6.16992	1.26033	0	0.16163	0	apt:protein_coding:adenine phosphoribosyltransferase
FM_+NC_000913.2_0492336_45	protein_coding	7.59398	0	0	19.8319	5.94157	0	9.21306	0	dnaX:protein_coding:DNA polymerase III/DNA elongation factor III%2C tau and gamma subunits;DNA polymerase III%2C tau and gamma subunits%3B DNA elongation factor III
FM_+NC_000913.2_0492336_48	protein_coding	8.24027	0	0	31.5106	8.64228	0	18.7494	0	dnaX:protein_coding:DNA polymerase III/DNA elongation factor III%2C tau and gamma subunits;DNA polymerase III%2C tau and gamma subunits%3B DNA elongation factor III
FM_+NC_000913.2_0492666_33	protein_coding	3.23148	0	0	7.93275	3.96105	0	11.9608	0	dnaX:protein_coding:DNA polymerase III/DNA elongation factor III%2C tau and gamma subunits;DNA polymerase III%2C tau and gamma subunits%3B DNA elongation factor III
FM_+NC_000913.2_0495439_50	protein_coding	37.3236	0	0	7.93275	20.3454	0	5.17224	0	htpG:protein_coding:chaperone Hsp90%2C heat shock protein C 62.5;protein refolding molecular co-chaperone Hsp90%2C Hsp70-dependent%3B heat-shock protein%3B ATPase
FM_+NC_000913.2_0496217_27	protein_coding;repeat_region	28.9217	0	0	7.93275	23.2261	0	34.2661	0	REP44:repeat_region:REP44 (repetitive extragenic palindromic) element%3B contains 1 REP sequences;htpG:protein_coding:chaperone Hsp90%2C heat shock protein C 62.5;protein refolding molecular co-chaperone Hsp90%2C Hsp70-dependent%3B heat-shock protein%3B ATPase
FM_+NC_000913.2_0497042_64	protein_coding	49.6032	0	0	19.1708	23.5862	0	18.1029	0	adk:protein_coding:adenylate kinase;adenylate kinase activity%3B pleiotropic effects on glycerol-3-phosphate acyltransferase activity
FM_+NC_000913.2_0497042_68	protein_coding	18.581	0.2091	0	16.7469	60.496	0	20.2041	0	adk:protein_coding:adenylate kinase;adenylate kinase activity%3B pleiotropic effects on glycerol-3-phosphate acyltransferase activity
FM_+NC_000913.2_0497054_53	intergenic	84.0185	0	0	71.6151	40.3307	0	22.1437	0.30116	intergenic
FM_+NC_000913.2_0497132_23	repeat_region	12.6028	0	0	3.52567	0	0	0.80816	0	REP45:repeat_region:REP45 (repetitive extragenic palindromic) element%3B contains 1 REP sequences
FM_+NC_000913.2_0506445_65	ncRNA	1.77731	36.1744	237.583	2.4239	0.18005	345.458	0.9698	17.1662	chiX:ncRNA:antisense_RNA;sRNA antisense regulator of OM chitoporin ChiP(YbfM)%2C Hfq-dependent
FM_+NC_000913.2_0506469_42	ncRNA	11.1486	1.88191	9.69365	15.2044	1.26033	5.53787	4.20245	0	chiX:ncRNA:antisense_RNA;sRNA antisense regulator of OM chitoporin ChiP(YbfM)%2C Hfq-dependent
FM_+NC_000913.2_0507850_95	repeat_region	0.6463	0.2091	0.17625	1.54248	9.18243	0	10.1829	0	REP48:repeat_region:REP48 (repetitive extragenic palindromic) element%3B contains 5 REP sequences
FM_+NC_000913.2_0507892_53	repeat_region	13.0875	0.2091	0	17.6283	26.467	0.13185	19.3959	0.30116	REP48:repeat_region:REP48 (repetitive extragenic palindromic) element%3B contains 5 REP sequences
FM_+NC_000913.2_0507917_23	repeat_region	13.0875	0	0	8.37346	0.3601	0	0.64653	0	REP48:repeat_region:REP48 (repetitive extragenic palindromic) element%3B contains 5 REP sequences
FM_+NC_000913.2_0508018_23	repeat_region	13.0875	0	0	8.37346	0.3601	0	0.64653	0	REP48:repeat_region:REP48 (repetitive extragenic palindromic) element%3B contains 5 REP sequences
FM_+NC_000913.2_0529256_48	intergenic	11.4718	0	0	5.50885	5.58148	0	2.58612	0	intergenic
FM_+NC_000913.2_0529280_23	intergenic	34.7384	0	0	18.9505	0.72019	0	3.39428	0	intergenic
FM_+NC_000913.2_0550710_23	repeat_region	13.0875	0	0	8.37346	0.3601	0	0.64653	0	REP52:repeat_region:REP52 (repetitive extragenic palindromic) element%3B contains 4 REP sequences
FM_+NC_000913.2_0563945_23	tRNA	31.0222	3.34561	12.8661	25.3407	5.40143	12.7898	18.1029	1.65639	argU:tRNA:tRNA-Arg;anticodon: UCU
FM_+NC_000913.2_0563945_34	tRNA	10.3407	11.0823	79.6642	2.20354	6.48171	43.38	5.17224	12.0465	argU:tRNA:tRNA-Arg;anticodon: UCU
FM_+NC_000913.2_0563980_42	tRNA	311.676	77.9946	273.713	520.036	384.942	292.189	559.734	113.538	argU:tRNA:tRNA-Arg;anticodon: UCU
FM_+NC_000913.2_0563983_39	tRNA	131.198	55.8299	155.627	489.627	292.757	224.416	207.375	49.3906	argU:tRNA:tRNA-Arg;anticodon: UCU
FM_+NC_000913.2_0564001_21	tRNA	1465.8	875.296	1329.62	1515.15	2258.34	1447.89	1668.53	724.747	argU:tRNA:tRNA-Arg;anticodon: UCU
FM_+NC_000913.2_0571541_18	intergenic	10.3407	0.6273	0.3525	7.49204	0	0	0.64653	0.30116	intergenic
FM_+NC_000913.2_0576468_24	intergenic	140.892	0.4182	0.3525	42.5283	35.8295	0	34.5894	1.20465	intergenic
FM_+NC_000913.2_0609399_35	repeat_region	11.7949	0.4182	0.17625	2.64425	5.76152	0	2.74775	0	RIP54:repeat_region:RIP54 (repetitive extragenic palindromic) element%3B contains 2 REP sequences and 1 IHF site
FM_+NC_000913.2_0626798_42	protein_coding	10.0176	0	0	0.44071	0	0	0	0	entE:protein_coding:2%2C3-dihydroxybenzoate-AMP ligase;2%2C3-dihydroxybenzoate-AMP ligase component of enterobactin synthase multienzyme complex
FM_+NC_000913.2_0629080_57	protein_coding	86.9268	2.30011	1.23374	44.7319	35.8295	1.45039	30.7102	3.46337	cstA:protein_coding:carbon starvation protein
FM_+NC_000913.2_0629080_98	protein_coding	21.0046	1.0455	0.17625	15.8655	47.3525	0.79112	19.2343	0.60232	cstA:protein_coding:carbon starvation protein
FM_+NC_000913.2_0629087_49	protein_coding	16.319	6.69123	5.28745	9.25487	8.46224	2.63708	10.0212	4.36685	cstA:protein_coding:carbon starvation protein
FM_+NC_000913.2_0631333_35	repeat_region	12.6028	0.4182	0.17625	8.37346	18.0048	0	16.8098	0.30116	REP55:repeat_region:REP55 (repetitive extragenic palindromic) element%3B contains 1 REP sequences
FM_+NC_000913.2_0636508_24	antisense_protein_coding	2.26204	4.60022	10.0462	0	0.18005	16.3499	0	3.76453	antisense:ybdO:protein_coding:putative transcriptional regulator LYSR-type;putative DNA-binding transcriptional regulator
FM_+NC_000913.2_0636508_37	antisense_protein_coding	6.78611	10.2459	4.22996	1.98319	0	3.03264	0.4849	4.51743	antisense:ybdO:protein_coding:putative transcriptional regulator LYSR-type;putative DNA-binding transcriptional regulator
FM_+NC_000913.2_0636517_30	antisense_protein_coding	0	3.13651	16.2148	0.22035	0	11.735	0	3.76453	antisense:ybdO:protein_coding:putative transcriptional regulator LYSR-type;putative DNA-binding transcriptional regulator
FM_+NC_000913.2_0638143_42	protein_coding	23.9129	0	0.17625	6.39027	5.94157	0	2.58612	0.45174	ahpC:protein_coding:alkyl hydroperoxide reductase%2C C22 subunit;alkyl hydroperoxide reductase%2C C22 subunit%3B detoxification of hydroperoxides
FM_+NC_000913.2_0638482_39	protein_coding	20.1967	0.8364	0.3525	3.74602	2.34062	0.65927	2.42449	1.20465	ahpC:protein_coding:alkyl hydroperoxide reductase%2C C22 subunit;alkyl hydroperoxide reductase%2C C22 subunit%3B detoxification of hydroperoxides
FM_+NC_000913.2_0638742_32	intergenic	177.893	0	0.17625	41.2062	3.96105	0	5.49551	0	intergenic
FM_+NC_000913.2_0638744_28	intergenic	338.174	0	0.17625	62.1399	3.781	0	3.23265	0.15058	intergenic
FM_+NC_000913.2_0638845_47	intergenic	8.56342	0	0	13.0009	1.26033	0	0.4849	0.15058	intergenic
FM_+NC_000913.2_0638863_21	intergenic	24.7208	0	0	13.6619	1.80048	0	1.61633	0.15058	intergenic
FM_+NC_000913.2_0656720_50	protein_coding	21.9741	0	0	16.7469	14.5839	0	10.6677	0.60232	cspE:protein_coding:cold shock protein;DNA-binding transcriptional repressor
FM_+NC_000913.2_0674215_114	protein_coding	17.2884	0.2091	0.52874	10.3566	20.3454	0.39556	22.7902	0.15058	ybeL:protein_coding:putative alpha helical protein;conserved protein%2C DUF1451 family
FM_+NC_000913.2_0674215_120	protein_coding	18.581	1.2546	0	7.05133	15.124	0	15.0318	0.45174	ybeL:protein_coding:putative alpha helical protein;conserved protein%2C DUF1451 family
FM_+NC_000913.2_0674215_125	protein_coding	42.6555	3.34561	0	11.4584	12.6033	0.13185	8.72816	0.15058	ybeL:protein_coding:putative alpha helical protein;conserved protein%2C DUF1451 family
FM_+NC_000913.2_0674215_129	protein_coding	40.8782	0.4182	0	7.93275	16.5644	0.13185	6.78857	0	ybeL:protein_coding:putative alpha helical protein;conserved protein%2C DUF1451 family
FM_+NC_000913.2_0674215_138	protein_coding	3.87777	0	0	1.98319	10.8029	0	9.37469	0.30116	ybeL:protein_coding:putative alpha helical protein;conserved protein%2C DUF1451 family
FM_+NC_000913.2_0674215_42	protein_coding	29.7296	18.4009	1.76248	10.1363	10.9829	3.56006	11.6375	15.6604	ybeL:protein_coding:putative alpha helical protein;conserved protein%2C DUF1451 family
FM_+NC_000913.2_0674215_45	protein_coding	72.7083	103.714	2.99622	29.0867	22.866	2.37337	39.7616	38.3982	ybeL:protein_coding:putative alpha helical protein;conserved protein%2C DUF1451 family
FM_+NC_000913.2_0674215_50	protein_coding	18.7426	0.2091	0.70499	5.06814	28.4475	0.65927	12.2841	1.95755	ybeL:protein_coding:putative alpha helical protein;conserved protein%2C DUF1451 family
FM_+NC_000913.2_0698654_28	repeat_region	18.2579	0.4182	0.3525	16.0859	5.76152	0	9.05143	0.15058	RIP61:repeat_region:RIP61 (repetitive extragenic palindromic) element%3B contains 2 REP sequences and 1 IHF site
FM_+NC_000913.2_0707064_22	repeat_region	14.3801	0	0	6.16992	1.26033	0	0.64653	0.15058	RIP63:repeat_region:RIP63 (repetitive extragenic palindromic) element%3B contains 3 REP sequences and 1 IHF site
FM_+NC_000913.2_0707119_35	repeat_region	13.0875	0.4182	0.17625	3.74602	5.94157	0	3.07102	0	RIP63:repeat_region:RIP63 (repetitive extragenic palindromic) element%3B contains 3 REP sequences and 1 IHF site
FM_+NC_000913.2_0707575_19	protein_coding	12.7643	0	0	1.76283	3.06081	0	3.87918	0	chiP:protein_coding:chitoporin%2C uptake of chitosugars
FM_+NC_000913.2_0712749_70	protein_coding	11.7949	0.4182	0	11.8991	14.9439	0.13185	16.3249	0.90349	pgm:protein_coding:phosphoglucomutase;seqA:protein_coding:regulatory protein for replication initiation;negative modulator of initiation of replication
FM_+NC_000913.2_0714546_35	repeat_region	12.2796	0.4182	0.17625	3.08496	6.12162	0	3.23265	0	RIP65:repeat_region:RIP65 (repetitive extragenic palindromic) element%3B contains 2 REP sequences and 1 IHF site
FM_+NC_000913.2_0740174_24	repeat_region	67.2148	0.2091	0.52874	30.1885	8.82233	0.26371	15.0318	0.30116	RIP66:repeat_region:RIP66 (repetitive extragenic palindromic) element%3B contains 2 REP sequences and 1 IHF site
FM_+NC_000913.2_0742020_55	protein_coding	17.45	0	0	9.47523	5.94157	0.13185	1.29306	0	ybgI:protein_coding:conserved metal-binding protein%2C NIF3 family
FM_+NC_000913.2_0744535_65	protein_coding	13.4106	0	0.17625	5.50885	2.34062	0.13185	1.93959	0	ybgL:protein_coding:putative lactam utilization protein;conserved protein%2C UPF0271 family
FM_+NC_000913.2_0744539_61	protein_coding	10.5023	0	0	5.06814	1.80048	0	0.64653	0	ybgL:protein_coding:putative lactam utilization protein;conserved protein%2C UPF0271 family
FM_+NC_000913.2_0754177_28	intergenic	15.3495	0.4182	2.11498	25.7814	3.781	1.31854	6.4653	0.30116	intergenic
FM_+NC_000913.2_0754177_46	intergenic	20.5199	1.0455	0.17625	28.4257	3.781	0.65927	8.40489	0	intergenic
FM_+NC_000913.2_0754338_23	intergenic	0.96944	0.2091	0.17625	2.4239	0.90024	0	16.9714	0	intergenic
FM_+NC_000913.2_0754671_57	protein_coding	2.26204	0	0	15.8655	3.4209	0	8.56653	0	sdhC:protein_coding:succinate dehydrogenase%2C cytochrome b556;succinate dehydrogenase%2C membrane subunit%2C binds cytochrome b556
FM_+NC_000913.2_0754671_61	protein_coding	5.49351	0.4182	0.17625	7.49204	6.84181	0	14.3853	0.30116	sdhC:protein_coding:succinate dehydrogenase%2C cytochrome b556;succinate dehydrogenase%2C membrane subunit%2C binds cytochrome b556
FM_+NC_000913.2_0754742_22	protein_coding	2.90833	8.78223	4.22996	0.22035	0	0.52742	0.64653	15.9616	sdhC:protein_coding:succinate dehydrogenase%2C cytochrome b556;succinate dehydrogenase%2C membrane subunit%2C binds cytochrome b556
FM_+NC_000913.2_0754966_48	protein_coding	13.2491	0.2091	0.3525	2.4239	0.54014	0	1.77796	0	sdhD:protein_coding:succinate dehydrogenase%2C hydrophobic subunit;succinate dehydrogenase%2C membrane subunit%2C binds cytochrome b556
FM_+NC_000913.2_0755832_53	protein_coding	2.42361	0.2091	0	7.05133	14.9439	0	5.65714	0.15058	sdhA:protein_coding:succinate dehydrogenase%2C flavoprotein subunit
FM_+NC_000913.2_0755840_45	protein_coding	15.0264	0.2091	0	13.4416	26.287	0	7.11183	0	sdhA:protein_coding:succinate dehydrogenase%2C flavoprotein subunit
FM_+NC_000913.2_0756267_73	protein_coding	12.2796	0	0.17625	7.93275	5.58148	0	5.81877	0	sdhA:protein_coding:succinate dehydrogenase%2C flavoprotein subunit
FM_+NC_000913.2_0757047_19	protein_coding	36.031	1.46371	0.3525	43.6301	10.6228	0.13185	36.529	0.60232	sdhB:protein_coding:succinate dehydrogenase%2C FeS subunit;succinate dehydrogenase%2C iron sulfur protein
FM_+NC_000913.2_0757113_82	protein_coding	19.3889	0	0	22.2558	3.4209	0	13.2539	0	sdhB:protein_coding:succinate dehydrogenase%2C FeS subunit;succinate dehydrogenase%2C iron sulfur protein
FM_+NC_000913.2_0757626_19	protein_coding;repeat_region	1318.77	11.9187	17.4486	107.312	30.7881	2.10966	26.9926	8.58312	RIP67:repeat_region:RIP67 (repetitive extragenic palindromic) element%3B contains 3 REP sequences and 1 IHF site;sdhB:protein_coding:succinate dehydrogenase%2C FeS subunit;succinate dehydrogenase%2C iron sulfur protein
FM_+NC_000913.2_0757626_36	protein_coding;repeat_region	91.2893	1.88191	2.29123	17.1876	18.905	0.39556	33.1347	1.05407	RIP67:repeat_region:RIP67 (repetitive extragenic palindromic) element%3B contains 3 REP sequences and 1 IHF site;sdhB:protein_coding:succinate dehydrogenase%2C FeS subunit;succinate dehydrogenase%2C iron sulfur protein
FM_+NC_000913.2_0757626_70	protein_coding;repeat_region	1674.71	6.27302	10.5749	122.517	39.0703	3.1645	18.4261	1.35523	RIP67:repeat_region:RIP67 (repetitive extragenic palindromic) element%3B contains 3 REP sequences and 1 IHF site;sdhB:protein_coding:succinate dehydrogenase%2C FeS subunit;succinate dehydrogenase%2C iron sulfur protein
FM_+NC_000913.2_0757673_23	repeat_region	48.7953	0.2091	0.17625	18.9505	6.12162	0	7.11183	0.45174	RIP67:repeat_region:RIP67 (repetitive extragenic palindromic) element%3B contains 3 REP sequences and 1 IHF site
FM_+NC_000913.2_0757822_35	intergenic	656.475	0.6273	0.3525	165.927	512.956	0.39556	213.193	0.30116	intergenic
FM_+NC_000913.2_0757822_38	intergenic	1001.44	6.48213	0.88124	548.021	1442.72	1.18669	910.153	7.37847	intergenic
FM_+NC_000913.2_0758228_42	protein_coding	50.2495	0	0	24.0186	0.18005	0	1.45469	0	sucA:protein_coding:2-oxoglutarate decarboxylase%2C thiamin-requiring;2-oxoglutarate dehydrogenase (decarboxylase component)
FM_+NC_000913.2_0759451_30	protein_coding	13.2491	0	0	2.20354	0.18005	0	0.32327	0	sucA:protein_coding:2-oxoglutarate decarboxylase%2C thiamin-requiring;2-oxoglutarate dehydrogenase (decarboxylase component)
FM_+NC_000913.2_0761647_28	protein_coding	16.4805	0	0	4.18673	0.90024	0	2.58612	0.15058	sucB:protein_coding:dihydrolipoyltranssuccinase;2-oxoglutarate dehydrogenase (dihydrolipoyltranssuccinase E2 component)
FM_+NC_000913.2_0761971_20	repeat_region	132.167	0.2091	0.17625	22.4761	0.3601	0	1.29306	0.15058	REP68:repeat_region:REP68 (repetitive extragenic palindromic) element%3B contains 4 REP sequences
FM_+NC_000913.2_0761971_91	repeat_region	53.8041	0.8364	0.17625	28.646	12.4233	0	17.9412	0.15058	REP68:repeat_region:REP68 (repetitive extragenic palindromic) element%3B contains 4 REP sequences
FM_+NC_000913.2_0762071_33	repeat_region	13.2491	0	0	5.06814	1.26033	0	7.92	0	REP68:repeat_region:REP68 (repetitive extragenic palindromic) element%3B contains 4 REP sequences
FM_+NC_000913.2_0763348_39	protein_coding	1.29259	0	0	13.0009	0.54014	0	8.72816	0	sucC:protein_coding:succinyl-CoA synthetase%2C beta subunit
FM_+NC_000913.2_0764310_22	intergenic	33.9305	0	0	7.05133	0.72019	0	1.77796	0	intergenic
FM_+NC_000913.2_0764334_22	intergenic	11.3102	0	0	3.52567	1.62043	0	3.39428	0	intergenic
FM_+NC_000913.2_0770882_40	protein_coding	3.0699	0.2091	0	18.069	0.18005	0	1.13143	0	cydA:protein_coding:cytochrome d terminal oxidase%2C subunit I;cytochrome d terminal oxidase%2C polypeptide subunit I
FM_+NC_000913.2_0771735_54	protein_coding	12.1181	0	0	21.154	0.18005	0	0.32327	0	cydA:protein_coding:cytochrome d terminal oxidase%2C subunit I;cytochrome d terminal oxidase%2C polypeptide subunit I
FM_+NC_000913.2_0776796_22	protein_coding	61.2365	0	0	23.3575	1.26033	0	3.71755	0	tolA:protein_coding:membrane anchored protein in TolA-TolQ-TolR complex;membrane spanning protein%2C required for outer membrane integrity
FM_+NC_000913.2_0776796_75	protein_coding	4.52407	0	0	5.94956	12.2432	0.13185	4.20245	0	tolA:protein_coding:membrane anchored protein in TolA-TolQ-TolR complex;membrane spanning protein%2C required for outer membrane integrity
FM_+NC_000913.2_0777313_23	protein_coding	12.1181	0	0	6.16992	1.98052	0	2.58612	0	tolB:protein_coding:periplasmic protein;periplasmic protein involved in the tonb-independent uptake of group A colicins
FM_+NC_000913.2_0777830_55	protein_coding	14.7032	0.2091	0.17625	20.2726	3.96105	0	9.05143	0	tolB:protein_coding:periplasmic protein;periplasmic protein involved in the tonb-independent uptake of group A colicins
FM_+NC_000913.2_0778400_38	protein_coding	54.2888	0	0.3525	23.3575	3.24086	0	4.04081	0.30116	pal:protein_coding:peptidoglycan-associated lipoprotein;peptidoglycan-associated outer membrane lipoprotein
FM_+NC_000913.2_0778851_68	protein_coding	24.2361	0	0	6.39027	0.90024	0	0.16163	0	ybgF:protein_coding:periplasmic TolA-binding protein
FM_+NC_000913.2_0778852_65	protein_coding	28.5986	0	0	3.74602	0	0	0	0	ybgF:protein_coding:periplasmic TolA-binding protein
FM_+NC_000913.2_0779776_28	tRNA	4.52407	9.82774	49.702	3.52567	2.88076	52.2142	2.42449	10.8418	lysT:tRNA:tRNA-Lys;anticodon: UUU
FM_+NC_000913.2_0779776_32	tRNA	38.1315	32.4106	38.0696	14.323	49.5131	25.316	23.2751	38.8499	lysT:tRNA:tRNA-Lys;anticodon: UUU
FM_+NC_000913.2_0779782_29	tRNA	22.4588	29.2741	94.1166	6.39027	5.94157	15.9543	20.2041	12.0465	lysT:tRNA:tRNA-Lys;anticodon: UUU
FM_+NC_000913.2_0779784_25	tRNA	19.712	24.4648	66.2693	36.5788	10.8029	24.1293	25.053	40.9581	lysT:tRNA:tRNA-Lys;anticodon: UUU
FM_+NC_000913.2_0779817_22	tRNA	5.49351	15.0553	8.28367	6.16992	2.34062	3.42821	7.11183	9.48661	lysT:tRNA:tRNA-Lys;anticodon: UUU
FM_+NC_000913.2_0779831_21	tRNA	11907.4	26467.1	11813.9	10937.3	12550.6	6923.92	12971.2	24389	lysT:tRNA:tRNA-Lys;anticodon: UUU
FM_+NC_000913.2_0779932_20	intergenic	25.3671	192.791	53.227	54.6478	59.2357	32.568	49.7828	145.612	intergenic
FM_+NC_000913.2_0779987_25	tRNA	30.3759	21.3283	24.6747	19.3912	27.5473	35.205	25.8612	18.8226	valT:tRNA:tRNA-Val;anticodon: UAC
FM_+NC_000913.2_0779987_28	tRNA	214.57	483.441	1977.86	91.0062	30.6081	1220.7	64.653	342.572	valT:tRNA:tRNA-Val;anticodon: UAC
FM_+NC_000913.2_0780042_21	tRNA	1787.01	10782.1	3893.85	2105.04	3723.2	2835.92	2818.87	11085.9	valT:tRNA:tRNA-Val;anticodon: UAC
FM_+NC_000913.2_0780065_28	tRNA	4.52407	9.82774	49.702	3.52567	2.88076	52.2142	2.42449	10.8418	lysW:tRNA:tRNA-Lys;anticodon: UUU
FM_+NC_000913.2_0780065_32	tRNA	38.1315	32.4106	38.0696	14.323	49.6931	25.316	23.2751	38.8499	lysW:tRNA:tRNA-Lys;anticodon: UUU
FM_+NC_000913.2_0780071_29	tRNA	22.4588	29.2741	94.1166	6.39027	5.94157	15.9543	20.2041	12.0465	lysW:tRNA:tRNA-Lys;anticodon: UUU
FM_+NC_000913.2_0780073_25	tRNA	19.712	24.4648	66.2693	36.5788	10.8029	24.1293	25.053	40.9581	lysW:tRNA:tRNA-Lys;anticodon: UUU
FM_+NC_000913.2_0780106_22	tRNA	5.49351	15.0553	8.28367	6.16992	2.34062	3.42821	7.11183	9.48661	lysW:tRNA:tRNA-Lys;anticodon: UUU
FM_+NC_000913.2_0780120_21	tRNA	11892.2	26466.5	11813.7	10931.3	12486.1	6923.79	12947.3	24388.1	lysW:tRNA:tRNA-Lys;anticodon: UUU
FM_+NC_000913.2_0780219_20	intergenic	25.3671	192.791	53.227	54.6478	59.2357	32.568	49.7828	145.612	intergenic
FM_+NC_000913.2_0780290_25	tRNA	30.3759	21.3283	24.6747	19.3912	27.5473	35.205	25.8612	18.8226	valZ:tRNA:tRNA-Val;anticodon: UAC
FM_+NC_000913.2_0780290_28	tRNA	214.57	483.441	1977.86	91.0062	30.6081	1220.7	64.653	342.572	valZ:tRNA:tRNA-Val;anticodon: UAC
FM_+NC_000913.2_0780345_21	tRNA	2266.07	10783.3	3894.56	2069.35	5883.96	2837.63	3060.51	11089.7	valZ:tRNA:tRNA-Val;anticodon: UAC
FM_+NC_000913.2_0780369_28	tRNA	4.52407	9.82774	49.5258	3.52567	2.88076	52.2142	2.42449	10.8418	lysY:tRNA:tRNA-Lys;anticodon: UUU
FM_+NC_000913.2_0780369_32	tRNA	38.293	32.4106	38.0696	14.323	49.6931	25.316	23.2751	38.8499	lysY:tRNA:tRNA-Lys;anticodon: UUU
FM_+NC_000913.2_0780375_29	tRNA	22.4588	29.2741	94.1166	6.39027	5.94157	15.9543	20.2041	12.0465	lysY:tRNA:tRNA-Lys;anticodon: UUU
FM_+NC_000913.2_0780377_25	tRNA	19.712	24.4648	66.2693	36.5788	10.8029	24.1293	25.053	40.9581	lysY:tRNA:tRNA-Lys;anticodon: UUU
FM_+NC_000913.2_0780410_22	tRNA	5.49351	15.0553	8.28367	6.16992	2.34062	3.42821	7.11183	9.48661	lysY:tRNA:tRNA-Lys;anticodon: UUU
FM_+NC_000913.2_0780424_21	tRNA	11892.2	26466.5	11813.7	10931.3	12486.1	6923.79	12947.3	24388.1	lysY:tRNA:tRNA-Lys;anticodon: UUU
FM_+NC_000913.2_0780523_20	intergenic	25.3671	192.791	53.227	54.4275	61.2162	32.568	50.4294	145.762	intergenic
FM_+NC_000913.2_0780591_28	tRNA	4.52407	9.82774	49.702	3.52567	2.88076	52.2142	2.42449	10.8418	lysZ:tRNA:tRNA-Lys;anticodon: UUU
FM_+NC_000913.2_0780591_32	tRNA	38.1315	32.4106	38.0696	14.323	49.5131	25.316	23.2751	38.8499	lysZ:tRNA:tRNA-Lys;anticodon: UUU
FM_+NC_000913.2_0780597_29	tRNA	22.4588	29.2741	94.1166	6.39027	5.94157	15.9543	20.2041	12.0465	lysZ:tRNA:tRNA-Lys;anticodon: UUU
FM_+NC_000913.2_0780599_25	tRNA	19.712	24.4648	66.2693	36.5788	10.8029	24.1293	25.053	40.9581	lysZ:tRNA:tRNA-Lys;anticodon: UUU
FM_+NC_000913.2_0780632_22	tRNA	5.49351	15.0553	8.28367	6.16992	2.34062	3.42821	7.11183	9.48661	lysZ:tRNA:tRNA-Lys;anticodon: UUU
FM_+NC_000913.2_0780646_21	tRNA	11907.4	26467.1	11813.9	10937.3	12550.6	6923.92	12971.2	24389	lysZ:tRNA:tRNA-Lys;anticodon: UUU
FM_+NC_000913.2_0780746_20	intergenic	25.3671	192.791	53.227	54.4275	59.0556	32.568	49.6212	145.612	intergenic
FM_+NC_000913.2_0780799_28	tRNA	4.52407	9.82774	49.5258	3.74602	2.88076	52.3461	2.42449	10.8418	lysQ:tRNA:tRNA-Lys;anticodon: UUU
FM_+NC_000913.2_0780799_32	tRNA	38.1315	32.4106	38.0696	14.323	49.5131	25.316	23.2751	38.8499	lysQ:tRNA:tRNA-Lys;anticodon: UUU
FM_+NC_000913.2_0780805_29	tRNA	22.4588	29.2741	94.1166	6.39027	5.94157	15.9543	20.2041	12.0465	lysQ:tRNA:tRNA-Lys;anticodon: UUU
FM_+NC_000913.2_0780807_25	tRNA	19.712	24.4648	66.2693	36.5788	10.8029	24.1293	25.053	40.9581	lysQ:tRNA:tRNA-Lys;anticodon: UUU
FM_+NC_000913.2_0780840_22	tRNA	5.49351	15.0553	8.28367	6.16992	2.34062	3.42821	7.11183	9.48661	lysQ:tRNA:tRNA-Lys;anticodon: UUU
FM_+NC_000913.2_0780854_21	tRNA	11907.4	26467.1	11813.9	10937.3	12550.6	6923.92	12971.2	24389	lysQ:tRNA:tRNA-Lys;anticodon: UUU
FM_+NC_000913.2_0781011_20	intergenic	25.3671	192.791	53.227	54.4275	61.2162	32.568	50.4294	145.762	intergenic
FM_+NC_000913.2_0784819_55	protein_coding	1.61574	0	1.05749	14.323	0.54014	0.13185	5.81877	0.30116	aroG:protein_coding:3-deoxy-D-arabino-heptulosonate-7-phosphate synthase%2C phenylalanine repressible;3-deoxy-D-arabinoheptulosonate-7-phosphate synthase (DAHP synthetase%2C phenylalanine repressible)
FM_+NC_000913.2_0784829_45	protein_coding	3.39305	0.2091	1.93873	44.0708	0.54014	0.13185	6.14204	0.30116	aroG:protein_coding:3-deoxy-D-arabino-heptulosonate-7-phosphate synthase%2C phenylalanine repressible;3-deoxy-D-arabinoheptulosonate-7-phosphate synthase (DAHP synthetase%2C phenylalanine repressible)
FM_+NC_000913.2_0785910_34	intergenic	2.10046	0.2091	0	13.8823	0	0	15.84	0.45174	intergenic
FM_+NC_000913.2_0785914_30	intergenic	3.39305	0	0	10.1363	0.18005	0	3.23265	0	intergenic
FM_+NC_000913.2_0793973_22	intergenic	3.87777	0	0.88124	13.6619	0.3601	0.13185	0	0	intergenic
FM_+NC_000913.2_0793973_32	protein_coding	10.6639	0	1.76248	12.7805	0.18005	0.65927	1.13143	0.15058	acrZ:protein_coding:AcrAB-TolC efflux pump accessory protein%2C membrane-associated
FM_+NC_000913.2_0797505_73	antisense_protein_coding	21.4893	0	0	5.06814	5.04133	0	0.9698	0	antisense:ybhA:protein_coding:putative phosphatase;pyridoxal phosphate (PLP) phosphatase
FM_+NC_000913.2_0805181_23	repeat_region	13.0875	0	0	8.37346	0.3601	0	0.64653	0	REP72:repeat_region:REP72 (repetitive extragenic palindromic) element%3B contains 4 REP sequences
FM_+NC_000913.2_0814812_22	repeat_region	14.3801	0	0	6.16992	1.26033	0	0.64653	0.15058	RIP73:repeat_region:RIP73 (repetitive extragenic palindromic) element%3B contains 2 REP sequences and 1 IHF site
FM_+NC_000913.2_0814857_21	repeat_region	13.0875	2.30011	1.93873	30.8496	0.3601	0	8.08163	0.15058	RIP73:repeat_region:RIP73 (repetitive extragenic palindromic) element%3B contains 2 REP sequences and 1 IHF site
FM_+NC_000913.2_0816136_117	intergenic	5.17037	0	0	13.8823	23.4062	0	6.14204	0	intergenic
FM_+NC_000913.2_0816136_31	intergenic	17.7731	0.2091	4.58245	14.5434	1.62043	3.69191	3.07102	0	intergenic
FM_+NC_000913.2_0816136_40	intergenic	23.1051	0.4182	6.52118	27.5443	1.08029	5.53787	2.42449	0.15058	intergenic
FM_+NC_000913.2_0816136_45	intergenic	37.4851	0	4.93495	40.9859	2.34062	3.29635	6.9502	0.15058	intergenic
FM_+NC_000913.2_0836848_24	repeat_region	26.9828	0	1.05749	14.9841	0.18005	0	1.61633	0	REP77:repeat_region:REP77 (repetitive extragenic palindromic) element%3B contains 3 REP sequences
FM_+NC_000913.2_0844852_23	repeat_region	112.132	0.2091	0.52874	26.0018	8.46224	0	7.92	0.60232	RIP78:repeat_region:RIP78 (repetitive extragenic palindromic) element%3B contains 2 REP sequences and 1 IHF site
FM_+NC_000913.2_0849433_85	intergenic	7.4324	0	0	15.4248	10.8029	0	3.23265	0	intergenic
FM_+NC_000913.2_0856843_22	repeat_region	14.3801	0	0	6.16992	1.26033	0	0.64653	0.15058	RIP79:repeat_region:RIP79 (repetitive extragenic palindromic) element%3B contains 2 REP sequences and 1 IHF site
FM_+NC_000913.2_0870081_65	protein_coding	1.77731	0	0	5.2885	2.34062	0	12.2841	0	gsiB:protein_coding:putative transport protein;glutathione periplasmic binding protein%2C ABC superfamily transporter
FM_+NC_000913.2_0871093_27	protein_coding	0.48472	0	0	12.5602	0.90024	0	15.1935	0	gsiC:protein_coding:putative transport system permease protein;glutathione transporter%2C permease component%2C ABC superfamily;gsiD:protein_coding:putative transport system permease protein;glutathione transporter%2C permease component%2C ABC superfamily
FM_+NC_000913.2_0877439_151	protein_coding	2.42361	0.6273	0	23.3575	0.3601	0	1.29306	0.15058	bssR:protein_coding:putative receptor;repressor of biofilm formation by indole transport regulation
FM_+NC_000913.2_0877439_51	protein_coding	9.04814	2.92741	0.52874	16.3062	3.4209	0.52742	2.10122	4.36685	bssR:protein_coding:putative receptor;repressor of biofilm formation by indole transport regulation
FM_+NC_000913.2_0877439_55	protein_coding	15.6727	0.8364	0	20.9336	8.82233	0.39556	5.17224	0.75291	bssR:protein_coding:putative receptor;repressor of biofilm formation by indole transport regulation
FM_+NC_000913.2_0877439_68	protein_coding	9.85601	0.6273	0.52874	9.47523	13.8637	0.26371	10.8294	0.60232	bssR:protein_coding:putative receptor;repressor of biofilm formation by indole transport regulation
FM_+NC_000913.2_0877439_83	protein_coding	72.2236	0.4182	0.17625	51.3425	38.5302	0.13185	17.4563	0.60232	bssR:protein_coding:putative receptor;repressor of biofilm formation by indole transport regulation
FM_+NC_000913.2_0898916_24	repeat_region	30.699	0	0	8.59381	0.18005	0	1.45469	0	RIP82:repeat_region:RIP82 (repetitive extragenic palindromic) element%3B contains 2 REP sequences and 1 IHF site
FM_+NC_000913.2_0898926_27	repeat_region	12.2796	0.6273	0	15.2044	4.86129	0.13185	3.71755	0.15058	RIP82:repeat_region:RIP82 (repetitive extragenic palindromic) element%3B contains 2 REP sequences and 1 IHF site
FM_+NC_000913.2_0915940_43	protein_coding	23.1051	0	0	8.37346	3.781	0	4.68735	0.30116	ybjD:protein_coding:conserved protein with nucleoside triphosphate hydrolase domain
FM_+NC_000913.2_0917372_46	antisense_protein_coding	23.5898	0	0	18.9505	22.5059	0	14.8702	0.15058	antisense:ybjX:protein_coding:putative enzyme;hypothetical protein
FM_+NC_000913.2_0922555_19	protein_coding	0.16157	6.48213	0.52874	0	0	0.13185	0.16163	14.1546	clpA:protein_coding:ATP-binding component of serine protease;ATPase and specificity subunit of ClpA-ClpP ATP-dependent serine protease%2C chaperone activity
FM_+NC_000913.2_0924627_40	protein_coding	19.0657	0.2091	0	9.47523	0.72019	0	1.93959	0.15058	clpA:protein_coding:ATP-binding component of serine protease;ATPase and specificity subunit of ClpA-ClpP ATP-dependent serine protease%2C chaperone activity
FM_+NC_000913.2_0931798_46	protein_coding	5.33194	0	0	12.3398	1.98052	0.13185	3.71755	0	lrp:protein_coding:DNA-binding transcriptional dual regulator%2C leucine-binding;regulator for leucine (or lrp) regulon and high-affinity branched-chain amino acid transport system
FM_+NC_000913.2_0934475_34	protein_coding	97.2675	0	0	14.323	7.02186	0.13185	4.04081	0.45174	ftsK:protein_coding:cell division protein;DNA translocase at septal ring sorting daughter chromsomes
FM_+NC_000913.2_0936439_48	repeat_region	30.8606	0	0	10.1363	8.82233	0	7.59673	0	REP85:repeat_region:REP85 (repetitive extragenic palindromic) element%3B contains 1 REP sequences
FM_+NC_000913.2_0938587_27	intergenic	48.9569	0.2091	0.17625	38.1213	1.26033	0.13185	1.13143	0	intergenic
FM_+NC_000913.2_0961115_41	intergenic	14.5417	0	0	10.577	1.62043	0	3.07102	0	intergenic
FM_+NC_000913.2_0961117_74	intergenic	9.53286	0	0	10.577	11.523	0	13.2539	0	intergenic
FM_+NC_000913.2_0961422_55	protein_coding	18.2579	0	0.17625	12.5602	7.2019	0	8.72816	0.45174	rpsA:protein_coding:30S ribosomal subunit protein S1
FM_+NC_000913.2_0961482_28	protein_coding	16.8037	0	0	4.18673	0.72019	0	0.4849	0	rpsA:protein_coding:30S ribosomal subunit protein S1
FM_+NC_000913.2_0961526_45	protein_coding	6.46296	0	0	4.62744	14.0437	0	10.5061	0	rpsA:protein_coding:30S ribosomal subunit protein S1
FM_+NC_000913.2_0961595_33	protein_coding	11.9565	0	0	10.3566	0.72019	0	0.9698	0	rpsA:protein_coding:30S ribosomal subunit protein S1
FM_+NC_000913.2_0962362_24	protein_coding	13.4106	0	0	2.20354	0.3601	0	1.13143	0	rpsA:protein_coding:30S ribosomal subunit protein S1
FM_+NC_000913.2_0970836_31	intergenic	20.6815	0	0.17625	33.7142	5.76152	0.13185	19.3959	0	intergenic
FM_+NC_000913.2_0970949_35	protein_coding	10.3407	0	0	1.98319	0.18005	0.13185	0.32327	0	ycbJ:protein_coding:hypothetical protein
FM_+NC_000913.2_0973118_22	protein_coding	14.2185	0	0	4.40708	0.90024	0	0.4849	0	smtA:protein_coding:S-adenosylmethionine-dependent methyltransferase;putative S-adenosyl-L-methionine-dependent methyltransferase
FM_+NC_000913.2_0978508_78	protein_coding	5.17037	0	0	2.4239	12.6033	0	3.39428	0	mukB:protein_coding:chromosome condensin MukBEF%2C ATPase and DNA-binding subunit;kinesin-like cell division protein involved in chromosome partitioning
FM_+NC_000913.2_0979471_64	protein_coding	10.0176	0	0	8.59381	2.16057	0	1.61633	0	mukB:protein_coding:chromosome condensin MukBEF%2C ATPase and DNA-binding subunit;kinesin-like cell division protein involved in chromosome partitioning
FM_+NC_000913.2_0982245_103	protein_coding	3.0699	0	0.17625	10.7973	0	0	0.16163	0	ycbK:protein_coding:hypothetical protein
FM_+NC_000913.2_0982326_44	protein_coding	13.8954	0.2091	0	18.5098	4.14109	0.13185	5.65714	0	ycbK:protein_coding:hypothetical protein
FM_+NC_000913.2_0982996_22	protein_coding	10.3407	0	0	4.18673	0.18005	0	0.80816	0	ycbL:protein_coding:putative metal-binding enzyme
FM_+NC_000913.2_1015048_66	protein_coding	0.96944	0.2091	0.88124	37.2398	2.70071	0.13185	12.1224	0.60232	rmf:protein_coding:ribosome modulation factor
FM_+NC_000913.2_1067650_27	repeat_region	4.52407	0	0	13.0009	0.18005	0	0	0	RIP92:repeat_region:RIP92 (repetitive extragenic palindromic) element%3B contains 2 REP sequences and 1 IHF site
FM_+NC_000913.2_1067651_23	repeat_region	13.0875	0	0	8.37346	0.3601	0	0.64653	0	RIP92:repeat_region:RIP92 (repetitive extragenic palindromic) element%3B contains 2 REP sequences and 1 IHF site
FM_+NC_000913.2_1099518_68	protein_coding	8.24027	0	0	70.5133	3.4209	0.13185	1.77796	0.15058	ycdZ:protein_coding:inner membrane protein%2C DUF1097 family
FM_+NC_000913.2_1099598_43	protein_coding	19.0657	0	0	5.2885	1.26033	0	0.80816	0	ycdZ:protein_coding:inner membrane protein%2C DUF1097 family
FM_+NC_000913.2_1104549_65	intergenic	16.319	0	0	3.30531	1.80048	0	0.64653	0	intergenic
[truncated: 1,090 more rows]

## Sheet: Ribosome-associated RNA RPM
		MOPS 0.4 R II	LB 0.4 R II	MOPS 5d R II	LB 48hr R II	LB 0.4 R I	LB 48hr R I	MOPS 5d R I	MOPS 0.4 R I
Processing Product	Biotype	HL4RPI10	HL4RPI2	HL4RPI34	HL4RPI5	HLRPI11	HLRPI12	HLRPI16	HLRPI18	Annotation
FM_-NC_000913.2_0005647_24	antisense_repeat_region	37.7621	55.8471	0.92489	1.53954	28.7402	0	4.54251	66.4011	antisense:RIP1:repeat_region:RIP1 (repetitive extragenic palindromic) element%3B contains 2 REP sequences and 1 IHF site
FM_-NC_000913.2_0020876_34	protein_coding	20.8427	37.1219	0.18498	1.02636	27.5427	0	0.75709	28.229	rpsT:protein_coding:30S ribosomal subunit protein S20
FM_-NC_000913.2_0021058_54	protein_coding	12.9961	1.97107	0	0.51318	2.99377	0.15405	1.817	3.77149	rpsT:protein_coding:30S ribosomal subunit protein S20
FM_-NC_000913.2_0053323_20	protein_coding	5.14938	21.1891	0	0.51318	3.39294	0	1.51417	6.05724	pdxA:protein_coding:pyridoxine biosynthesis;4-hydroxy-L-threonine phosphate dehydrogenase%2C NAD-dependent
FM_-NC_000913.2_0075504_42	intergenic	3.92334	0.49277	0	0.76977	3.39294	0.15405	1.51417	11.6573	intergenic
FM_-NC_000913.2_0079420_47	protein_coding	51.739	0.16426	0	0	0	0	3.48259	9.71444	leuC:protein_coding:3-isopropylmalate dehydratase large subunit;3-isopropylmalate isomerase (dehydratase) subunit;leuD:protein_coding:isopropylmalate isomerase subunit;3-isopropylmalate dehydratase small subunit
FM_-NC_000913.2_0081841_99	protein_coding	11.77	0.32851	0	0.25659	0	0	0	1.71431	leuB:protein_coding:3-isopropylmalate dehydrogenase%2C NAD(+)-dependent
FM_-NC_000913.2_0081861_135	protein_coding	15.4482	0	0	0	0	0	0.30283	1.94289	leuA:protein_coding:2-isopropylmalate synthase;leuB:protein_coding:3-isopropylmalate dehydrogenase%2C NAD(+)-dependent
FM_-NC_000913.2_0082391_24	protein_coding	12.9961	0.32851	0	0	0	0	0	2.85719	leuA:protein_coding:2-isopropylmalate synthase
FM_-NC_000913.2_0083514_30	protein_coding	11.0344	0.16426	0	0	0	0	0.15142	2.7429	leuA:protein_coding:2-isopropylmalate synthase
FM_-NC_000913.2_0111906_18	protein_coding	0	0.32851	16.833	0.51318	0	0.15405	0.9085	0.11429	zapD:protein_coding:FtsZ stabilizer
FM_-NC_000913.2_0120350_53	protein_coding	13.2413	0.32851	0	0	0.19958	0	0.60567	5.60009	aroP:protein_coding:aromatic amino acid transporter;aromatic amino acid transport protein
FM_-NC_000913.2_0138774_24	antisense_repeat_region	38.0074	55.1901	0.92489	1.28295	29.1394	0	4.08826	66.7439	antisense:RIP10:repeat_region:RIP10 (repetitive extragenic palindromic) element%3B contains 2 REP sequences and 1 IHF site
FM_-NC_000913.2_0142646_57	protein_coding	22.0688	1.14979	0.36996	0	4.39087	0.15405	1.817	15.7717	can:protein_coding:carbonic anhydrase;putative carbonic anhdrase
FM_-NC_000913.2_0146630_124	protein_coding	12.0152	3.12087	0.18498	0.25659	1.39709	0.3081	1.36275	4.00006	panD:protein_coding:aspartate 1-decarboxylase
FM_-NC_000913.2_0159125_39	protein_coding	13.9769	1.14979	0	0	0.79834	0	0.15142	2.05718	pcnB:protein_coding:poly(A) polymerase
FM_-NC_000913.2_0179129_52	protein_coding	30.4059	7.39153	0	0.76977	15.5676	0.15405	9.23644	23.8861	mtn:protein_coding:5'-methylthioadenosine/S-adenosylhomocysteine nucleosidase
FM_-NC_000913.2_0183648_28	intergenic	16.9194	18.2324	1.10987	1.53954	17.1643	0.15405	57.9927	11.3145	intergenic
FM_-NC_000913.2_0188683_112	protein_coding	49.7774	23.1601	0	0.25659	8.38256	0.3081	0.60567	3.77149	map:protein_coding:methionine aminopeptidase
FM_-NC_000913.2_0214124_73	protein_coding	12.7508	2.79236	0	0.25659	0.59875	0	0	0.45715	yaeP:protein_coding:hypothetical protein;conserved hypothetical protein
FM_-NC_000913.2_0216050_30	antisense_repeat_region	0.49042	5.42045	0	0	10.1788	0	2.27126	3.54291	antisense:RIP16:repeat_region:RIP16 (repetitive extragenic palindromic) element%3B contains 2 REP sequences and 1 IHF site
FM_-NC_000913.2_0220061_23	intergenic	47.5705	9.3626	0.18498	0	4.19128	0	1.21134	69.2583	intergenic
FM_-NC_000913.2_0224898_19	antisense_rRNA	2.9425	0	0.36996	0.76977	2.79419	0	1.21134	16.5717	antisense:rrsH:rRNA:16S ribosomal RNA of rrnH operon
FM_-NC_000913.2_0233798_33	protein_coding	10.0536	4.76343	0	0.76977	2.19543	0.15405	1.21134	9.143	mltD:protein_coding:putative membrane-bound lytic murein transglycosylase D
FM_-NC_000913.2_0248312_23	antisense_repeat_region	24.7661	32.8512	0.55493	0.51318	18.761	0	3.17976	38.5149	antisense:REP19:repeat_region:REP19 (repetitive extragenic palindromic) element%3B contains 4 REP sequences
FM_-NC_000913.2_0273575_55	protein_coding	25.5017	9.03409	0.18498	2.05272	9.97924	0.6162	9.23644	13.0288	insH1:protein_coding:IS5 transposase and trans-activator
FM_-NC_000913.2_0273735_100	protein_coding	14.7125	6.7345	0.36996	0.76977	19.9585	0.15405	5.45101	10.4002	insH1:protein_coding:IS5 transposase and trans-activator
FM_-NC_000913.2_0274000_19	protein_coding	11.5248	10.1839	0	0.51318	5.38879	0.3081	3.17976	9.60015	insH1:protein_coding:IS5 transposase and trans-activator
FM_-NC_000913.2_0274281_51	protein_coding	99.0643	22.9959	2.21974	0.76977	24.1498	0.15405	30.8891	14.5145	insH1:protein_coding:IS5 transposase and trans-activator
FM_-NC_000913.2_0274286_46	protein_coding	11.5248	2.79236	0.36996	3.84884	2.39502	0.6162	6.2081	5.37151	insH1:protein_coding:IS5 transposase and trans-activator
FM_-NC_000913.2_0294761_83	protein_coding	14.7125	24.4742	0	0	15.7672	0.3081	3.93684	4.00006	yagN:protein_coding:CP4-6 prophage%3B putative protein
FM_-NC_000913.2_0294785_59	protein_coding	12.0152	11.1694	0.18498	2.05272	6.98547	1.38644	23.6211	17.0288	yagN:protein_coding:CP4-6 prophage%3B putative protein
FM_-NC_000913.2_0360368_38	antisense_protein_coding	1.47125	11.9907	0	0	7.98339	0	0.30283	1.60003	antisense:cynX:protein_coding:cyanate transport;putative cyanate transporter
FM_-NC_000913.2_0361119_23	antisense_repeat_region	3.67813	10.8409	0	0	4.39087	0	0.75709	2.17146	antisense:REP30:repeat_region:REP30 (repetitive extragenic palindromic) element%3B contains 1 REP sequences
FM_-NC_000913.2_0363444_31	protein_coding	0.98083	7.39153	27.3768	8.72404	11.5759	1.07834	44.3652	3.20005	lacZ:protein_coding:beta-D-galactosidase
FM_-NC_000913.2_0363445_28	protein_coding	0.49042	2.6281	23.6772	14.6256	1.39709	1.54049	33.3118	1.02859	lacZ:protein_coding:beta-D-galactosidase
FM_-NC_000913.2_0364719_19	protein_coding	0	0.65702	4.06952	9.23722	0.59875	0	26.3466	0	lacZ:protein_coding:beta-D-galactosidase
FM_-NC_000913.2_0364719_29	protein_coding	0.24521	0.32851	12.3935	4.61861	0.19958	0.92429	68.1377	0.68573	lacZ:protein_coding:beta-D-galactosidase
FM_-NC_000913.2_0365302_33	protein_coding	1.47125	11.9907	0.73991	0.51318	10.578	0.15405	6.66235	1.94289	lacZ:protein_coding:beta-D-galactosidase
FM_-NC_000913.2_0365505_62	protein_coding	17.1646	31.2087	2.40472	1.02636	11.1768	0.3081	19.6842	7.54298	lacZ:protein_coding:beta-D-galactosidase
FM_-NC_000913.2_0365547_18	intergenic	74.2982	27.4308	6.8442	10.7768	30.1373	1.69454	50.2704	46.2865	intergenic
FM_-NC_000913.2_0365549_22	intergenic	207.692	0.65702	8.509	1.79613	0.79834	0	1.66559	1.94289	intergenic
FM_-NC_000913.2_0365642_23	protein_coding	5.6398	7.22727	1.10987	3.33566	10.3784	0.3081	12.8704	20.8003	lacI:protein_coding:DNA-binding transcriptional repressor;transcriptional repressor of the lac operon
FM_-NC_000913.2_0365765_47	protein_coding	13.9769	7.06302	0.18498	1.28295	25.1477	0	21.5012	27.429	lacI:protein_coding:DNA-binding transcriptional repressor;transcriptional repressor of the lac operon
FM_-NC_000913.2_0365765_51	protein_coding	9.56314	5.91322	0	0.51318	14.7693	0	7.26802	12.6859	lacI:protein_coding:DNA-binding transcriptional repressor;transcriptional repressor of the lac operon
FM_-NC_000913.2_0365938_22	protein_coding	13.2413	4.76343	4.62446	4.36202	11.3763	0.46215	9.53927	16.3431	lacI:protein_coding:DNA-binding transcriptional repressor;transcriptional repressor of the lac operon
FM_-NC_000913.2_0365940_19	protein_coding	11.77	3.12087	9.43389	3.59225	10.9772	0.6162	9.99352	21.6003	lacI:protein_coding:DNA-binding transcriptional repressor;transcriptional repressor of the lac operon
FM_-NC_000913.2_0365978_21	protein_coding	17.1646	11.9907	11.6536	10.2636	22.3535	0.46215	22.1069	45.1436	lacI:protein_coding:DNA-binding transcriptional repressor;transcriptional repressor of the lac operon
FM_-NC_000913.2_0366193_32	protein_coding	10.544	5.2562	2.21974	5.38838	29.1394	0.92429	9.84211	55.5438	lacI:protein_coding:DNA-binding transcriptional repressor;transcriptional repressor of the lac operon
FM_-NC_000913.2_0366193_38	protein_coding	5.39459	1.64256	2.95965	3.07907	15.7672	0.6162	8.0251	8.91443	lacI:protein_coding:DNA-binding transcriptional repressor;transcriptional repressor of the lac operon
FM_-NC_000913.2_0366343_22	protein_coding	3.43292	0.98554	2.40472	2.30931	4.59045	0.3081	4.99676	12.4573	lacI:protein_coding:DNA-binding transcriptional repressor;transcriptional repressor of the lac operon
FM_-NC_000913.2_0366365_21	protein_coding	40.9498	17.0827	14.0584	18.4745	34.5282	1.07834	24.8324	78.5155	lacI:protein_coding:DNA-binding transcriptional repressor;transcriptional repressor of the lac operon
FM_-NC_000913.2_0366400_33	protein_coding	6.13022	2.6281	3.51459	5.90156	10.7776	0.3081	13.779	12.5716	lacI:protein_coding:DNA-binding transcriptional repressor;transcriptional repressor of the lac operon
FM_-NC_000913.2_0366432_21	protein_coding	15.6934	7.72004	12.7635	6.15815	11.1768	0.15405	18.3215	26.7433	lacI:protein_coding:DNA-binding transcriptional repressor;transcriptional repressor of the lac operon
FM_-NC_000913.2_0366601_18	protein_coding	7.35626	1.14979	2.77467	0.76977	2.99377	0	7.26802	12.0002	lacI:protein_coding:DNA-binding transcriptional repressor;transcriptional repressor of the lac operon
FM_-NC_000913.2_0366710_53	protein_coding	84.8422	11.6622	3.32961	6.15815	6.5863	2.61883	16.8073	25.6004	lacI:protein_coding:DNA-binding transcriptional repressor;transcriptional repressor of the lac operon
FM_-NC_000913.2_0366714_48	protein_coding	36.0457	5.58471	4.06952	9.49381	3.39294	6.316	9.99352	19.2003	lacI:protein_coding:DNA-binding transcriptional repressor;transcriptional repressor of the lac operon
FM_-NC_000913.2_0366733_30	protein_coding	18.3907	4.59917	0.36996	1.02636	11.1768	0.3081	3.93684	14.6288	lacI:protein_coding:DNA-binding transcriptional repressor;transcriptional repressor of the lac operon
FM_-NC_000913.2_0367511_53	protein_coding	0	0.82128	0.18498	0	0.19958	0	12.719	0.80001	mhpR:protein_coding:transcriptional regulator for mhp operon;DNA-binding transcriptional activator%2C 3HPP-binding
FM_-NC_000913.2_0376581_19	antisense_repeat_region	5.6398	30.2231	0.18498	1.79613	3.79211	0	5.14818	6.74297	antisense:REP32:repeat_region:REP32 (repetitive extragenic palindromic) element%3B contains 4 REP sequences
FM_-NC_000913.2_0376623_23	antisense_repeat_region	24.7661	32.8512	0.55493	0.51318	18.761	0	3.17976	38.5149	antisense:REP32:repeat_region:REP32 (repetitive extragenic palindromic) element%3B contains 4 REP sequences
FM_-NC_000913.2_0376710_28	antisense_repeat_region	1.96167	11.9907	0	0.25659	3.79211	0	1.21134	5.14294	antisense:REP32:repeat_region:REP32 (repetitive extragenic palindromic) element%3B contains 4 REP sequences
FM_-NC_000913.2_0376723_23	antisense_repeat_region	24.7661	32.8512	0.55493	0.51318	18.761	0	3.17976	38.5149	antisense:REP32:repeat_region:REP32 (repetitive extragenic palindromic) element%3B contains 4 REP sequences
FM_-NC_000913.2_0404013_42	antisense_protein_coding	2.9425	9.85537	0.18498	0.25659	20.9564	0	1.36275	12.1145	antisense:yaiC:protein_coding:diguanylate cyclase%2C cellulose regualtor
FM_-NC_000913.2_0404016_39	antisense_protein_coding	15.6934	32.5227	0.73991	0.51318	35.1269	0.15405	4.08826	23.7718	antisense:yaiC:protein_coding:diguanylate cyclase%2C cellulose regualtor
FM_-NC_000913.2_0410366_23	antisense_repeat_region	22.0688	32.1942	0.36996	1.02636	15.9668	0.15405	3.33117	39.4292	antisense:REP35:repeat_region:REP35 (repetitive extragenic palindromic) element%3B contains 4 REP sequences
FM_-NC_000913.2_0410470_23	antisense_repeat_region	22.0688	32.1942	0.36996	1.02636	15.9668	0.15405	3.33117	39.4292	antisense:REP35:repeat_region:REP35 (repetitive extragenic palindromic) element%3B contains 4 REP sequences
FM_-NC_000913.2_0446682_46	protein_coding	17.9002	20.2035	0	0.25659	5.38879	0	1.51417	4.68579	cyoE:protein_coding:protoheme IX farnesyltransferase;protoheme IX farnesyltransferase (haeme O biosynthesis)
FM_-NC_000913.2_0447319_39	protein_coding	14.9577	12.155	0	0.25659	3.9917	0	0.60567	5.14294	cyoC:protein_coding:cytochrome o ubiquinol oxidase subunit III
FM_-NC_000913.2_0447570_25	protein_coding	5.6398	11.4979	0	0.25659	7.58422	0	0.30283	4.5715	cyoC:protein_coding:cytochrome o ubiquinol oxidase subunit III
FM_-NC_000913.2_0447875_30	protein_coding	19.6167	20.8605	0.18498	0.25659	11.1768	0	2.11984	17.1431	cyoB:protein_coding:cytochrome o ubiquinol oxidase subunit I;cyoC:protein_coding:cytochrome o ubiquinol oxidase subunit III
FM_-NC_000913.2_0465794_18	protein_coding	0.24521	0.49277	0.18498	22.5799	1.99585	2.00263	3.17976	1.25716	ybaE:protein_coding:putative transporter subunit: periplasmic-binding component of ABC superfamily
FM_-NC_000913.2_0483495_73	protein_coding	6.37543	8.54132	0.18498	0.25659	12.3743	0	4.08826	5.4858	acrB:protein_coding:acridine efflux pump;multidrug efflux system protein
FM_-NC_000913.2_0500662_93	antisense_repeat_region	1.22604	5.91322	0	0	32.1332	0	1.66559	7.3144	antisense:REP46:repeat_region:REP46 (repetitive extragenic palindromic) element%3B contains 2 REP sequences
FM_-NC_000913.2_0500669_86	antisense_repeat_region	8.09189	22.1746	0	0	83.8256	0.3081	8.63077	21.4861	antisense:REP46:repeat_region:REP46 (repetitive extragenic palindromic) element%3B contains 2 REP sequences
FM_-NC_000913.2_0507817_24	antisense_repeat_region	37.5169	55.0258	0.92489	1.28295	28.341	0	3.78543	66.1725	antisense:REP48:repeat_region:REP48 (repetitive extragenic palindromic) element%3B contains 5 REP sequences
FM_-NC_000913.2_0507817_58	antisense_repeat_region	39.969	9.52686	0.36996	0.76977	15.9668	0.15405	5.2996	74.6298	antisense:REP48:repeat_region:REP48 (repetitive extragenic palindromic) element%3B contains 5 REP sequences
FM_-NC_000913.2_0510569_66	protein_coding	18.6359	0.49277	0	0.25659	0.39917	0.3081	0.60567	5.14294	copA:protein_coding:copper transporter
FM_-NC_000913.2_0514995_54	protein_coding	27.7086	3.28512	0.55493	3.33566	0.39917	0.6162	0.9085	1.25716	qmcA:protein_coding:putative protease;multicopy suppressor of ftsH htpX double mutant%3B membrane-anchored predicted protease with C-terminal cytoplasmic PHB domain
FM_-NC_000913.2_0573712_23	intergenic	23.7852	37.4504	0	0	4.19128	0	0.75709	4.45721	intergenic
FM_-NC_000913.2_0584143_26	protein_coding	36.2909	5.91322	0	0	1.99585	0	2.11984	11.3145	ompT:protein_coding:outer membrane protein 3b (a)%2C protease VII;DLP12 prophage%3B outer membrane protease VII (outer membrane protein 3b)
FM_-NC_000913.2_0584820_67	protein_coding	59.5857	5.2562	0	0.25659	3.59253	0	9.08502	76.8012	ompT:protein_coding:outer membrane protein 3b (a)%2C protease VII;DLP12 prophage%3B outer membrane protease VII (outer membrane protein 3b)
FM_-NC_000913.2_0594623_61	protein_coding	17.4098	0.16426	0.73991	0	0.19958	0.15405	0	0.9143	cusR:protein_coding:DNA-binding response regulator in two-component regulatory system with CusS
FM_-NC_000913.2_0606958_57	antisense_ncRNA	736.362	133.869	7.39913	7.4411	229.123	1.69454	129.764	221.146	antisense:sokE:ncRNA:antisense_RNA;sRNA at remnant mokE/hokE locus
FM_-NC_000913.2_0609402_28	antisense_repeat_region	1.96167	12.155	0	0	3.79211	0	1.36275	5.14294	antisense:RIP54:repeat_region:RIP54 (repetitive extragenic palindromic) element%3B contains 2 REP sequences and 1 IHF site
FM_-NC_000913.2_0609415_24	antisense_repeat_region	38.0074	55.1901	0.92489	1.28295	29.1394	0	4.08826	66.7439	antisense:RIP54:repeat_region:RIP54 (repetitive extragenic palindromic) element%3B contains 2 REP sequences and 1 IHF site
FM_-NC_000913.2_0631336_28	antisense_repeat_region	1.96167	12.155	0	0	3.79211	0	1.36275	5.14294	antisense:REP55:repeat_region:REP55 (repetitive extragenic palindromic) element%3B contains 1 REP sequences
FM_-NC_000913.2_0631349_23	antisense_repeat_region	20.8427	31.3729	0.36996	0.25659	16.366	0	3.17976	40.0006	antisense:REP55:repeat_region:REP55 (repetitive extragenic palindromic) element%3B contains 1 REP sequences
FM_-NC_000913.2_0643253_24	intergenic	5.6398	9.19835	0.18498	0	20.7568	0	1.817	9.143	intergenic
FM_-NC_000913.2_0658927_20	protein_coding	10.544	0.98554	0	0.25659	1.19751	0	2.11984	1.71431	lipA:protein_coding:lipoate synthase;lipoate synthesis%2C sulfur insertion?
FM_-NC_000913.2_0661842_87	protein_coding	6.37543	0.65702	0	0.25659	5.78796	0.15405	30.7377	7.88584	ybeD:protein_coding:conserved protein%2C UPF0250 family
FM_-NC_000913.2_0680909_36	antisense_repeat_region	1.71646	9.03409	0	0.25659	21.156	0	2.42267	10.2859	antisense:REP57:repeat_region:REP57 (repetitive extragenic palindromic) element%3B contains 1 REP sequences
FM_-NC_000913.2_0685905_73	antisense_repeat_region	1.47125	0.49277	7.95406	48.752	0	20.7966	0.15142	0.11429	antisense:REP58:repeat_region:REP58 (repetitive extragenic palindromic) element%3B contains 1 REP sequences
FM_-NC_000913.2_0685907_70	antisense_repeat_region	0.24521	0.32851	3.51459	51.5745	0	28.499	0	0.11429	antisense:REP58:repeat_region:REP58 (repetitive extragenic palindromic) element%3B contains 1 REP sequences
FM_-NC_000913.2_0685945_33	antisense_repeat_region	0	0.98554	1.84978	191.929	0.19958	61.1574	14.0818	0.11429	antisense:REP58:repeat_region:REP58 (repetitive extragenic palindromic) element%3B contains 1 REP sequences
FM_-NC_000913.2_0690983_117	protein_coding	12.0152	3.77789	0	0	0.59875	0	4.08826	2.97148	ybeX:protein_coding:predicteed ion transport;putative transport protein;ybeY:protein_coding:metal-binding heat shock protein required for rRNA maturation
FM_-NC_000913.2_0692577_75	protein_coding	6.62063	11.1694	1.6648	0	8.58215	0.15405	12.719	8.91443	ybeZ:protein_coding:putative ATP-binding protein in pho regulon;putative protein with nucleoside triphosphate hydrolase domain
FM_-NC_000913.2_0695652_21	tRNA	12.9961	279.728	60.1179	148.822	1010.3	25.4181	759.356	489.608	glnX:tRNA:tRNA-Gln;anticodon: CUG
FM_-NC_000913.2_0695652_38	tRNA	22.314	559.621	44.2098	253.254	1926.59	96.8967	496.799	843.328	glnX:tRNA:tRNA-Gln;anticodon: CUG
FM_-NC_000913.2_0695652_65	tRNA	5.14938	73.4225	17.388	28.9946	450.263	5.39171	30.132	110.173	glnX:tRNA:tRNA-Gln;anticodon: CUG
FM_-NC_000913.2_0695652_69	tRNA	8.09189	69.9731	11.0987	23.3497	414.138	6.47005	34.8259	264.347	glnX:tRNA:tRNA-Gln;anticodon: CUG
FM_-NC_000913.2_0695698_29	tRNA	22.0688	19.3822	6.65922	13.0861	4.59045	3.38907	19.6842	5.02865	glnX:tRNA:tRNA-Gln;anticodon: CUG
FM_-NC_000913.2_0695764_21	tRNA	12.9961	279.564	60.1179	148.822	1008.9	25.4181	759.356	489.379	glnV:tRNA:tRNA-Gln;anticodon: CUG
FM_-NC_000913.2_0695764_38	tRNA	22.314	559.457	44.2098	253.254	1925.19	96.8967	496.799	843.099	glnV:tRNA:tRNA-Gln;anticodon: CUG
FM_-NC_000913.2_0695764_67	tRNA	7.60147	75.5579	15.1682	31.0473	451.86	7.24029	36.6429	238.861	glnV:tRNA:tRNA-Gln;anticodon: CUG
FM_-NC_000913.2_0695852_33	intergenic	0	0	0	0	14.5697	0	0	3.77149	intergenic
FM_-NC_000913.2_0695886_21	tRNA	42.6663	739.974	677.02	1088.71	2979.2	186.245	4571.13	2712.27	metU:tRNA:tRNA-Met;anticodon: CAU
FM_-NC_000913.2_0695978_21	tRNA	27.2182	970.754	198.482	313.296	3298.94	115.074	2193.73	2556.96	glnW:tRNA:tRNA-Gln;anticodon: UUG
FM_-NC_000913.2_0695978_38	tRNA	122.85	2870.71	290.231	1081.27	8119.11	382.811	1883.33	1815.91	glnW:tRNA:tRNA-Gln;anticodon: UUG
FM_-NC_000913.2_0695978_42	tRNA	63.9995	624.174	84.1651	171.145	1637.79	59.1547	284.967	397.949	glnW:tRNA:tRNA-Gln;anticodon: UUG
FM_-NC_000913.2_0696026_27	tRNA	21.8236	20.6963	6.47424	13.0861	4.59045	2.77288	18.3215	4.80008	glnW:tRNA:tRNA-Gln;anticodon: UUG
FM_-NC_000913.2_0696029_24	tRNA	8.3371	12.155	7.21415	1.53954	5.58837	1.84859	4.23968	4.5715	glnW:tRNA:tRNA-Gln;anticodon: UUG
FM_-NC_000913.2_0696087_21	tRNA	27.2182	970.754	198.667	313.296	3298.94	115.074	2193.88	2557.07	glnU:tRNA:tRNA-Gln;anticodon: UUG
FM_-NC_000913.2_0696087_38	tRNA	122.85	2870.71	290.231	1081.27	8118.91	382.811	1883.02	1815.57	glnU:tRNA:tRNA-Gln;anticodon: UUG
FM_-NC_000913.2_0696087_42	tRNA	63.9995	624.174	84.1651	171.145	1637.59	59.1547	284.967	397.606	glnU:tRNA:tRNA-Gln;anticodon: UUG
FM_-NC_000913.2_0696135_27	tRNA	21.8236	20.6963	6.47424	13.0861	4.59045	2.77288	18.17	4.80008	glnU:tRNA:tRNA-Gln;anticodon: UUG
FM_-NC_000913.2_0696138_24	tRNA	8.3371	12.155	7.39913	1.53954	5.58837	1.84859	4.23968	4.68579	glnU:tRNA:tRNA-Gln;anticodon: UUG
FM_-NC_000913.2_0696163_21	intergenic	12.2604	4.92769	0	1.02636	3.39294	0	0.15142	4.11435	intergenic
FM_-NC_000913.2_0696185_21	tRNA	12.0152	228.809	47.9094	294.565	1001.32	52.9928	899.114	422.292	leuW:tRNA:tRNA-Leu;anticodon: CAA
FM_-NC_000913.2_0696185_46	tRNA	4.65896	305.024	215.13	355.89	1821.41	78.4108	1216.33	449.836	leuW:tRNA:tRNA-Leu;anticodon: CAA
FM_-NC_000913.2_0696227_43	tRNA	8.82751	13.6333	0.73991	0.25659	1.19751	0	0.75709	1.8286	leuW:tRNA:tRNA-Leu;anticodon: CAA
FM_-NC_000913.2_0696241_29	tRNA	5.88501	7.8843	3.69956	23.8628	4.19128	3.23502	4.84534	6.4001	leuW:tRNA:tRNA-Leu;anticodon: CAA
FM_-NC_000913.2_0696245_25	tRNA	6.86584	10.3481	18.8678	2.82248	4.79003	1.23239	3.33117	5.60009	leuW:tRNA:tRNA-Leu;anticodon: CAA
FM_-NC_000913.2_0696279_21	tRNA	44.1376	768.391	679.61	1118.73	3081.99	186.399	4610.65	2790.56	metT:tRNA:tRNA-Met;anticodon: CAU
FM_-NC_000913.2_0707135_23	antisense_repeat_region	20.8427	31.2087	0.73991	1.02636	15.5676	0.15405	3.48259	38.2863	antisense:RIP63:repeat_region:RIP63 (repetitive extragenic palindromic) element%3B contains 3 REP sequences and 1 IHF site
FM_-NC_000913.2_0710000_79	intergenic	10.2988	0.16426	0	0	0	0	0.15142	0.11429	intergenic
FM_-NC_000913.2_0714549_28	antisense_repeat_region	1.96167	12.155	0	0	3.79211	0	1.36275	5.14294	antisense:RIP65:repeat_region:RIP65 (repetitive extragenic palindromic) element%3B contains 2 REP sequences and 1 IHF site
FM_-NC_000913.2_0714562_23	antisense_repeat_region	22.314	32.5227	0.36996	1.02636	16.7651	0.15405	3.33117	38.8578	antisense:RIP65:repeat_region:RIP65 (repetitive extragenic palindromic) element%3B contains 2 REP sequences and 1 IHF site
FM_-NC_000913.2_0784522_52	protein_coding	0	0	0	21.8101	0	11.5537	0.45425	0	ybgS:protein_coding:hypothetical protein;putative homeobox protein
FM_-NC_000913.2_0788199_34	protein_coding	11.0344	1.14979	0.73991	0	0.99792	0.15405	0.30283	0.80001	galK:protein_coding:galactokinase
FM_-NC_000913.2_0806494_31	protein_coding	10.544	3.94215	0	0.25659	8.98132	0	0.75709	10.8573	ybhC:protein_coding:putative pectinesterase;acyl-CoA thioesterase%2C lipoprotein
FM_-NC_000913.2_0806496_35	protein_coding	22.5592	11.0052	0	0	13.5718	0	0	8.91443	ybhC:protein_coding:putative pectinesterase;acyl-CoA thioesterase%2C lipoprotein
FM_-NC_000913.2_0814869_28	antisense_repeat_region	1.96167	12.155	0	0	3.79211	0	1.36275	5.14294	antisense:RIP73:repeat_region:RIP73 (repetitive extragenic palindromic) element%3B contains 2 REP sequences and 1 IHF site
FM_-NC_000913.2_0814882_24	antisense_repeat_region	43.6472	57.1612	0.92489	1.53954	31.734	0.15405	4.23968	75.4298	antisense:RIP73:repeat_region:RIP73 (repetitive extragenic palindromic) element%3B contains 2 REP sequences and 1 IHF site
FM_-NC_000913.2_0814882_27	antisense_repeat_region	22.314	7.8843	0.18498	0.25659	8.58215	0	0.9085	35.6577	antisense:RIP73:repeat_region:RIP73 (repetitive extragenic palindromic) element%3B contains 2 REP sequences and 1 IHF site
FM_-NC_000913.2_0831570_31	antisense_repeat_region	0.73563	4.92769	0	0	10.3784	0	1.96842	4.45721	antisense:RIP75:repeat_region:RIP75 (repetitive extragenic palindromic) element%3B contains 2 REP sequences and 1 IHF site
FM_-NC_000913.2_0836849_39	protein_coding	2.6973	10.0196	0	0.25659	5.38879	0	1.96842	3.20005	ybiJ:protein_coding:hypothetical protein
FM_-NC_000913.2_0845958_28	protein_coding	12.0152	2.79236	0	0	0.79834	0	1.36275	5.14294	glnP:protein_coding:glutamine transporter subunit;glutamine high-affinity transport system%3B membrane component
FM_-NC_000913.2_0847203_67	protein_coding	20.1071	0.16426	0.18498	0	0.19958	0	0.9085	4.45721	glnH:protein_coding:glutamine transporter subunit;periplasmic glutamine-binding protein%3B permease
FM_-NC_000913.2_0847562_52	intergenic	2.45209	0.16426	2.21974	4.36202	1.19751	3.69717	25.2866	2.85719	intergenic
FM_-NC_000913.2_0848098_75	protein_coding	5.88501	2.6281	0.73991	1.28295	2.39502	0.3081	30.2834	6.17153	dps:protein_coding:global regulator%2C starvation conditions;Fe-binding and storage protein%3B stress-inducible DNA-binding protetin
FM_-NC_000913.2_0848114_53	protein_coding	3.92334	0.82128	11.4687	167.553	0.39917	59.4628	176.401	5.94295	dps:protein_coding:global regulator%2C starvation conditions;Fe-binding and storage protein%3B stress-inducible DNA-binding protetin
FM_-NC_000913.2_0852197_73	protein_coding	178.757	20.6963	7.76909	10.2636	5.1892	3.69717	26.6494	10.4002	mntS:protein_coding:Mn(2)-response protein%2C MntR-repressed
FM_-NC_000913.2_0852200_70	protein_coding	104.214	11.0052	7.02917	76.9769	2.99377	56.6899	15.1417	7.54298	mntS:protein_coding:Mn(2)-response protein%2C MntR-repressed
FM_-NC_000913.2_0852216_54	protein_coding	183.661	15.2758	10.5438	4.10543	9.1809	2.61883	17.5644	25.6004	mntS:protein_coding:Mn(2)-response protein%2C MntR-repressed
FM_-NC_000913.2_0852221_49	intergenic	114.758	24.6384	11.6536	9.49381	14.3701	3.23502	27.8607	24.229	intergenic
FM_-NC_000913.2_0852235_35	intergenic	10.0536	2.6281	1.6648	1.53954	0.59875	0	1.05992	3.77149	intergenic
FM_-NC_000913.2_0887199_21	ncRNA	2.45209	1.31405	13.6884	1.02636	0	0	5.75385	0.57144	rybB:ncRNA:antisense_RNA;identified in a large scale screen;sRNA antisense regulator of ompC and ompW mRNA instability%2C Hfq-dependent
FM_-NC_000913.2_0887199_25	ncRNA	2.45209	0.82128	14.9832	1.53954	0.59875	0.6162	6.2081	0.34286	rybB:ncRNA:antisense_RNA;identified in a large scale screen;sRNA antisense regulator of ompC and ompW mRNA instability%2C Hfq-dependent
FM_-NC_000913.2_0887199_73	ncRNA	0.98083	0.32851	14.0584	1.02636	0	0	0	0.11429	rybB:ncRNA:antisense_RNA;identified in a large scale screen;sRNA antisense regulator of ompC and ompW mRNA instability%2C Hfq-dependent
FM_-NC_000913.2_0887233_22	ncRNA	1.47125	2.46384	6.47424	2.82248	0.59875	0.46215	10.1449	1.8286	rybB:ncRNA:antisense_RNA;identified in a large scale screen;sRNA antisense regulator of ompC and ompW mRNA instability%2C Hfq-dependent
FM_-NC_000913.2_0887234_19	ncRNA	2.6973	4.10641	9.24891	5.64497	0.39917	0.46215	12.719	2.62861	rybB:ncRNA:antisense_RNA;identified in a large scale screen;sRNA antisense regulator of ompC and ompW mRNA instability%2C Hfq-dependent
FM_-NC_000913.2_0910254_45	protein_coding	0	0	0.92489	13.8558	0	4.62146	6.96518	1.14288	poxB:protein_coding:pyruvate oxidase;pyruvate dehydrogenase (pyruvate oxidase)%2C thiamin-dependent%2C FAD-binding
FM_-NC_000913.2_0917381_47	protein_coding	21.0879	33.0155	0	1.02636	66.8609	0.3081	10.902	35.3148	ybjX:protein_coding:putative enzyme;hypothetical protein
FM_-NC_000913.2_0917381_51	protein_coding	10.0536	14.7831	0	0.25659	27.3431	0	6.35952	19.3146	ybjX:protein_coding:putative enzyme;hypothetical protein
FM_-NC_000913.2_0921593_19	protein_coding	1.22604	0.65702	0.18498	0	2.79419	0	21.1984	1.02859	cspD:protein_coding:stress induced DNA replication inhibitor.;inhibitor of DNA replication%2C cold shock protein homolog
FM_-NC_000913.2_0921812_21	protein_coding	1.71646	3.44938	15.1682	5.64497	5.98754	0.77024	191.24	2.40004	cspD:protein_coding:stress induced DNA replication inhibitor.;inhibitor of DNA replication%2C cold shock protein homolog
FM_-NC_000913.2_0921875_24	intergenic	117.21	29.2376	283.017	3.33566	1.79626	0.15405	17.2615	9.02872	intergenic
FM_-NC_000913.2_0921878_21	intergenic	79.2024	20.3678	223.639	1.53954	1.59668	0.15405	20.1385	8.91443	intergenic
FM_-NC_000913.2_0925078_27	intergenic	12.7508	7.06302	0	0	9.77965	0	0.15142	19.7717	intergenic
FM_-NC_000913.2_0925106_21	tRNA	3.92334	358.407	213.835	196.548	1208.89	35.1231	955.896	209.718	serW:tRNA:tRNA-Ser;anticodon: GGA
FM_-NC_000913.2_0925106_47	tRNA	6.62063	167.706	24.2322	150.105	701.341	108.604	193.662	314.176	serW:tRNA:tRNA-Ser;anticodon: GGA
FM_-NC_000913.2_0925120_22	tRNA	74.2982	184.46	124.86	3.59225	16.9647	0	20.2899	58.5152	serW:tRNA:tRNA-Ser;anticodon: GGA
FM_-NC_000913.2_0925161_33	tRNA	38.743	246.549	243.986	263.261	1245.61	244.629	713.023	303.091	serW:tRNA:tRNA-Ser;anticodon: GGA
FM_-NC_000913.2_0925166_28	tRNA	129.47	176.411	477.244	224.259	198.387	81.3377	175.795	181.831	serW:tRNA:tRNA-Ser;anticodon: GGA
FM_-NC_000913.2_0984157_35	protein_coding	17.9002	1.97107	0	0	0.19958	0.15405	0.45425	1.71431	aspC:protein_coding:aspartate aminotransferase;aspartate aminotransferase%2C PLP-dependent
FM_-NC_000913.2_0985259_25	protein_coding	11.0344	3.28512	0	0.25659	0.19958	0	1.36275	2.40004	ompF:protein_coding:outer membrane porin 1a (Ia%3Bb%3BF);outer membrane protein 1a (Ia%3Bb%3BF)
FM_-NC_000913.2_0985919_24	protein_coding	8.82751	14.6188	0	0.51318	13.7713	0	0.9085	24.3433	ompF:protein_coding:outer membrane porin 1a (Ia%3Bb%3BF);outer membrane protein 1a (Ia%3Bb%3BF)
FM_-NC_000913.2_0986148_42	protein_coding	34.084	28.7448	0	0.51318	7.58422	0.15405	4.08826	17.8289	ompF:protein_coding:outer membrane porin 1a (Ia%3Bb%3BF);outer membrane protein 1a (Ia%3Bb%3BF)
FM_-NC_000913.2_0986273_42	intergenic	64.2447	19.218	0	0.51318	13.5718	0	14.2332	73.4869	intergenic
FM_-NC_000913.2_0986277_38	intergenic	93.6697	41.2283	0.18498	0.51318	17.5635	0	16.8073	105.373	intergenic
FM_-NC_000913.2_1015668_52	protein_coding	88.2751	20.532	0	0.51318	70.2538	0.3081	4.39109	227.547	fabA:protein_coding:beta-hydroxydecanoyl thioester dehydrase;beta-hydroxydecanoyl thioester dehydrase%2C trans-2-decenoyl-ACP isomerase
FM_-NC_000913.2_1015673_47	protein_coding	46.8349	8.37707	0.36996	3.33566	23.3514	2.15668	7.57085	45.2579	fabA:protein_coding:beta-hydroxydecanoyl thioester dehydrase;beta-hydroxydecanoyl thioester dehydrase%2C trans-2-decenoyl-ACP isomerase
FM_-NC_000913.2_1016720_45	protein_coding	11.5248	10.3481	0	1.02636	2.5946	0	0.30283	4.80008	ycbZ:protein_coding:putative peptidase;putative ATP-dependent protease
FM_-NC_000913.2_1018238_22	protein_coding	0.98083	1.47831	4.99441	368.463	1.39709	7.70244	20.5927	1.25716	ompA:protein_coding:outer membrane protein 3a (II*%3BG%3Bd);outer membrane protein A (3a%3BII*%3BG%3Bd)
FM_-NC_000913.2_1018527_59	protein_coding	15.4482	11.9907	0	0.76977	5.58837	0	1.21134	7.3144	ompA:protein_coding:outer membrane protein 3a (II*%3BG%3Bd);outer membrane protein A (3a%3BII*%3BG%3Bd)
FM_-NC_000913.2_1018666_40	protein_coding	10.7892	8.21281	0	0	13.3722	0	0.9085	9.60015	ompA:protein_coding:outer membrane protein 3a (II*%3BG%3Bd);outer membrane protein A (3a%3BII*%3BG%3Bd)
FM_-NC_000913.2_1018915_40	protein_coding	21.3332	11.0052	0.18498	0.51318	3.79211	0	1.21134	8.34299	ompA:protein_coding:outer membrane protein 3a (II*%3BG%3Bd);outer membrane protein A (3a%3BII*%3BG%3Bd)
FM_-NC_000913.2_1019023_50	protein_coding	16.429	6.24174	0	0.25659	2.5946	0	0.30283	2.62861	ompA:protein_coding:outer membrane protein 3a (II*%3BG%3Bd);outer membrane protein A (3a%3BII*%3BG%3Bd)
FM_-NC_000913.2_1019026_47	protein_coding	17.9002	6.7345	0.36996	0.25659	2.19543	0	0.15142	3.20005	ompA:protein_coding:outer membrane protein 3a (II*%3BG%3Bd);outer membrane protein A (3a%3BII*%3BG%3Bd)
FM_-NC_000913.2_1019207_54	protein_coding	13.7317	11.8264	0.18498	0.25659	2.19543	0.3081	0.75709	3.77149	ompA:protein_coding:outer membrane protein 3a (II*%3BG%3Bd);outer membrane protein A (3a%3BII*%3BG%3Bd)
FM_-NC_000913.2_1019240_21	protein_coding	24.0304	12.9762	5.73433	1.28295	2.5946	0.46215	7.57085	24.6861	ompA:protein_coding:outer membrane protein 3a (II*%3BG%3Bd);outer membrane protein A (3a%3BII*%3BG%3Bd)
FM_-NC_000913.2_1019258_45	protein_coding	14.7125	2.6281	0.36996	21.2969	4.19128	9.55102	3.93684	21.2575	ompA:protein_coding:outer membrane protein 3a (II*%3BG%3Bd);outer membrane protein A (3a%3BII*%3BG%3Bd)
FM_-NC_000913.2_1019276_26	intergenic	13.2413	5.91322	0	0.25659	2.5946	0	1.66559	3.31434	intergenic
FM_-NC_000913.2_1020119_53	protein_coding	25.2565	5.09194	0.36996	0.51318	4.39087	0	5.90526	5.4858	sulA:protein_coding:SOS cell division inhibitor;suppressor of lon%3B inhibits cell division and ftsZ ring formation
FM_-NC_000913.2_1020122_50	protein_coding	28.199	2.95661	7.21415	7.69769	2.79419	5.6998	23.6211	16.4574	sulA:protein_coding:SOS cell division inhibitor;suppressor of lon%3B inhibits cell division and ftsZ ring formation
FM_-NC_000913.2_1020125_47	protein_coding	12.9961	3.28512	5.17939	4.10543	1.79626	2.77288	8.9336	5.82866	sulA:protein_coding:SOS cell division inhibitor;suppressor of lon%3B inhibits cell division and ftsZ ring formation
FM_-NC_000913.2_1020152_20	intergenic	12.9961	7.06302	1.29485	0.76977	0.19958	0.77024	0.9085	1.8286	intergenic
FM_-NC_000913.2_1026197_64	protein_coding	16.9194	22.3388	0	0.51318	4.79003	0.3081	3.63401	1.94289	mgsA:protein_coding:methylglyoxal synthase
FM_-NC_000913.2_1027608_19	protein_coding	1.22604	2.46384	0.18498	0	2.19543	0.15405	13.3247	0.9143	hspQ:protein_coding:heat shock protein involved in degradation of mutant DnaA%3B hemimethylated oriC DNA-binding protein
FM_-NC_000913.2_1028069_21	protein_coding	2.6973	0	42.9149	49.2652	0.59875	8.16458	41.4883	1.60003	rlmI:protein_coding:putative oxidoreductase;23S rRNA m(5)C1962 methyltransferase%2C SAM-dependent
FM_-NC_000913.2_1028070_18	protein_coding	1.22604	0	36.9956	56.9629	0.19958	13.8644	29.3749	0.9143	rlmI:protein_coding:putative oxidoreductase;23S rRNA m(5)C1962 methyltransferase%2C SAM-dependent
FM_-NC_000913.2_1029933_96	protein_coding	12.7508	3.77789	0.36996	0	1.39709	0.46215	0.15142	0.11429	yccA:protein_coding:putative carrier/transport protein;HflBKC-binding inner membrane protein%2C UPF0005 family
FM_-NC_000913.2_1029934_93	protein_coding	16.6742	3.44938	0.18498	0.25659	0.99792	0.15405	0.15142	0.11429	yccA:protein_coding:putative carrier/transport protein;HflBKC-binding inner membrane protein%2C UPF0005 family
FM_-NC_000913.2_1030817_29	intergenic	4.90417	21.1891	0	0.51318	24.9481	0	0.75709	17.486	intergenic
FM_-NC_000913.2_1030821_25	intergenic	14.4673	42.8709	0.18498	0	31.5344	0	0.60567	17.8289	intergenic
FM_-NC_000913.2_1030847_21	tRNA	124.321	3668.33	382.535	2749.1	13408.3	504.818	6296.98	6874.28	serT:tRNA:tRNA-Ser;anticodon: UGA
FM_-NC_000913.2_1030906_29	tRNA	11.5248	17.2469	4.2545	26.9419	9.58007	7.70244	7.26802	20.3432	serT:tRNA:tRNA-Ser;anticodon: UGA
FM_-NC_000913.2_1030909_26	tRNA	49.0417	57.1612	32.5562	22.3233	36.7236	36.2015	46.0308	60.1153	serT:tRNA:tRNA-Ser;anticodon: UGA
FM_-NC_000913.2_1041219_22	antisense_repeat_region	11.2796	16.0971	0.36996	0	6.18713	0	2.27126	19.7717	antisense:REP90:repeat_region:REP90 (repetitive extragenic palindromic) element%3B contains 1 REP sequences
FM_-NC_000913.2_1076212_19	protein_coding	0	0.32851	10.7287	1.28295	0	0.15405	78.434	0.11429	putA:protein_coding:proline dehydrogenase%2C P5C dehydrogenase;fused DNA-binding transcriptional regulator/proline dehydrogenase/pyrroline-5-carboxylate dehydrogenase
FM_-NC_000913.2_1083968_22	antisense_repeat_region	13.2413	17.9039	0.36996	0.51318	8.78173	0.15405	2.27126	26.5147	antisense:REP95:repeat_region:REP95 (repetitive extragenic palindromic) element%3B contains 2 REP sequences
FM_-NC_000913.2_1096244_18	intergenic	0	6.57025	3.69956	2.5659	22.5531	0.3081	25.1352	5.4858	intergenic
FM_-NC_000913.2_1096244_21	intergenic	0	4.92769	2.40472	1.79613	23.1518	0.46215	23.4696	4.34293	intergenic
FM_-NC_000913.2_1113354_81	protein_coding	1.71646	0.49277	0.73991	1.53954	0	0.6162	30.132	3.77149	msyB:protein_coding:multicopy suppressor of secY and secA;acidic protein suppresses mutants lacking function of protein export
FM_-NC_000913.2_1113384_51	protein_coding	0.98083	0	2.21974	8.21087	0	3.23502	11.5077	1.48574	msyB:protein_coding:multicopy suppressor of secY and secA;acidic protein suppresses mutants lacking function of protein export
FM_-NC_000913.2_1114651_20	protein_coding	0.24521	0	4.43948	0.76977	0.39917	0	10.4478	0	mdtG:protein_coding:putative transport protein;putative drug efflux system
FM_-NC_000913.2_1115796_42	protein_coding	11.77	3.12087	0	1.28295	0.19958	0	0	0.11429	waaM:protein_coding:heat shock protein;lauryl-acyl carrier protein (ACP)-dependent acyltransferase
FM_-NC_000913.2_1129240_147	protein_coding	21.5784	15.2758	0	0	71.2518	0	21.6526	19.5432	flgM:protein_coding:anti-sigma factor for FliA (sigma 28);anti-FliA (anti-sigma) factor%3B also known as RflB protein
FM_-NC_000913.2_1129331_56	protein_coding	36.0457	24.3099	0.36996	0	13.5718	0.3081	195.177	110.173	flgM:protein_coding:anti-sigma factor for FliA (sigma 28);anti-FliA (anti-sigma) factor%3B also known as RflB protein
FM_-NC_000913.2_1129706_33	protein_coding	3.92334	10.5124	0	0.25659	16.7651	0	0	6.62868	flgA:protein_coding:assembly protein for flagellar basal-body periplasmic P ring;flagellar biosynthesis%3B assembly of basal-body periplasmic P ring
FM_-NC_000913.2_1130063_45	protein_coding	16.429	25.624	0	0.25659	14.5697	0	1.36275	21.1432	flgA:protein_coding:assembly protein for flagellar basal-body periplasmic P ring;flagellar biosynthesis%3B assembly of basal-body periplasmic P ring
FM_-NC_000913.2_1130085_23	protein_coding	3.43292	11.1694	0.18498	0.25659	11.7755	0	0	2.40004	flgA:protein_coding:assembly protein for flagellar basal-body periplasmic P ring;flagellar biosynthesis%3B assembly of basal-body periplasmic P ring
FM_-NC_000913.2_1173158_57	protein_coding	0.49042	0.32851	0	0	0.99792	0	13.1733	1.14288	mfd:protein_coding:transcription-repair coupling factor;transcription-repair coupling factor%3B mutation frequency decline
FM_-NC_000913.2_1187462_26	protein_coding	28.4442	15.9329	2.77467	6.15815	36.7236	3.69717	33.6146	45.2579	ycfD:protein_coding:cupin superfamily protein
FM_-NC_000913.2_1192948_78	protein_coding	17.9002	0.65702	0	0.25659	1.19751	0	0	1.37145	mnmA:protein_coding:tRNA(Gln%2CLys%2CGlu) U34 2-thiouridylase%2C first step in mnm(5)-s(2)U34-tRNA synthesis
FM_-NC_000913.2_1192978_48	protein_coding	10.2988	0.32851	0	0	0.99792	0	0.15142	1.37145	mnmA:protein_coding:tRNA(Gln%2CLys%2CGlu) U34 2-thiouridylase%2C first step in mnm(5)-s(2)U34-tRNA synthesis
FM_-NC_000913.2_1202973_27	antisense_protein_coding	73.0722	11.6622	4.62446	80.0559	5.58837	3.23502	51.179	25.2575	antisense:ymfL:protein_coding:e14 prophage%3B predicted DNA-binding transcriptional regulator
FM_-NC_000913.2_1202976_24	antisense_protein_coding	60.3213	18.3967	3.88454	24.8892	22.1539	1.07834	24.3781	33.0291	antisense:ymfL:protein_coding:e14 prophage%3B predicted DNA-binding transcriptional regulator
FM_-NC_000913.2_1202982_19	antisense_protein_coding	74.7887	22.0103	7.58411	4.10543	40.9149	0.92429	58.2956	98.8587	antisense:ymfL:protein_coding:e14 prophage%3B predicted DNA-binding transcriptional regulator
FM_-NC_000913.2_1226672_57	protein_coding	59.0953	2.6281	3.69956	1.02636	1.59668	0.15405	126.13	75.4298	pliG:protein_coding:hypothetical protein
FM_-NC_000913.2_1226678_51	protein_coding	25.2565	1.14979	1.10987	2.82248	0.39917	0.46215	71.9231	69.2583	pliG:protein_coding:hypothetical protein
FM_-NC_000913.2_1231699_20	intergenic	5.6398	6.7345	0	1.53954	31.1352	0	2.87692	17.3717	intergenic
FM_-NC_000913.2_1231699_24	protein_coding	2.20688	8.21281	0	0.51318	19.7589	0.15405	0.30283	9.02872	dsbB:protein_coding:oxidoreductase that catalyzes reoxidation of DsbA protein disulfide isomerase I;reoxidizes DsbA protein following formation of disulfide bond in P-ring of flagella.
FM_-NC_000913.2_1231803_81	protein_coding	26.7278	3.77789	0	0.25659	0.79834	0	0.15142	0.80001	dsbB:protein_coding:oxidoreductase that catalyzes reoxidation of DsbA protein disulfide isomerase I;reoxidizes DsbA protein following formation of disulfide bond in P-ring of flagella.
FM_-NC_000913.2_1259134_20	protein_coding	0.24521	22.3388	4.80943	26.9419	125.738	6.316	67.8348	85.2585	dauA:protein_coding:putative sulfate transporter;C4-dicarboxylic acid transporter
FM_-NC_000913.2_1272798_53	protein_coding	2.9425	3.12087	0.18498	0.51318	0.99792	0	12.1134	1.25716	ychN:protein_coding:hypothetical protein
FM_-NC_000913.2_1285932_18	intergenic	0.24521	2.79236	6.28926	1.79613	6.18713	0.6162	18.0186	3.31434	intergenic
FM_-NC_000913.2_1285932_21	intergenic	0	1.64256	2.40472	1.28295	4.19128	0.46215	11.9619	2.51433	intergenic
FM_-NC_000913.2_1286288_18	ncRNA	0.24521	2.79236	6.28926	1.79613	6.18713	0.6162	18.0186	3.31434	rttR:ncRNA:ncRNA;rtT sRNA%2C processed from tyrT transcript;rtT RNA may modulate the stringent response~released from primary tyrT transcript during tRNA processing%3B encodes putative Tpr protein
FM_-NC_000913.2_1286288_21	ncRNA	0	1.64256	2.40472	1.28295	4.19128	0.46215	11.9619	2.51433	rttR:ncRNA:ncRNA;rtT sRNA%2C processed from tyrT transcript;rtT RNA may modulate the stringent response~released from primary tyrT transcript during tRNA processing%3B encodes putative Tpr protein
FM_-NC_000913.2_1286466_21	tRNA	15.6934	223.06	195.522	251.971	617.316	34.661	1206.64	274.633	tyrV:tRNA:tRNA-Tyr;anticodon: GUA
FM_-NC_000913.2_1286466_45	tRNA	7.60147	45.9917	26.4519	34.8962	209.165	9.70507	174.432	152.002	tyrV:tRNA:tRNA-Tyr;anticodon: GUA
FM_-NC_000913.2_1286515_36	tRNA	16.429	24.8027	44.0248	23.3497	11.9751	27.1126	28.9206	15.886	tyrV:tRNA:tRNA-Tyr;anticodon: GUA
FM_-NC_000913.2_1286522_18	tRNA	3.92334	4.27066	101.553	1.53954	1.19751	0.15405	6.81377	2.17146	tyrV:tRNA:tRNA-Tyr;anticodon: GUA
FM_-NC_000913.2_1286531_20	tRNA	12.0152	17.9039	46.4295	22.0667	18.761	12.0158	47.8478	21.8289	tyrV:tRNA:tRNA-Tyr;anticodon: GUA
FM_-NC_000913.2_1286585_18	intergenic	0.24521	2.79236	6.28926	1.79613	6.18713	0.6162	18.0186	3.31434	intergenic
FM_-NC_000913.2_1286585_21	intergenic	0	1.80682	2.40472	1.28295	3.9917	0.46215	12.1134	2.51433	intergenic
FM_-NC_000913.2_1286760_21	tRNA	15.6934	221.91	195.337	251.201	610.729	34.661	1204.52	272.69	tyrT:tRNA:tRNA-Tyr;anticodon: GUA
FM_-NC_000913.2_1286760_45	tRNA	7.84668	45.1705	26.4519	34.8962	206.171	9.55102	173.524	149.374	tyrT:tRNA:tRNA-Tyr;anticodon: GUA
FM_-NC_000913.2_1286809_36	tRNA	16.1838	24.8027	43.8398	23.6062	11.9751	26.9585	28.9206	15.7717	tyrT:tRNA:tRNA-Tyr;anticodon: GUA
FM_-NC_000913.2_1286816_18	tRNA	3.92334	4.27066	101.553	1.53954	1.19751	0.15405	6.81377	2.17146	tyrT:tRNA:tRNA-Tyr;anticodon: GUA
FM_-NC_000913.2_1286825_20	tRNA	12.0152	17.9039	46.4295	22.0667	18.761	12.0158	47.8478	21.8289	tyrT:tRNA:tRNA-Tyr;anticodon: GUA
FM_-NC_000913.2_1291800_27	protein_coding	4.41376	10.1839	0.18498	0.25659	5.58837	0	2.11984	8.11442	hns:protein_coding:global DNA-binding transcriptional dual regulator H-NS;DNA-binding protein HLP-II (HU%2C BH2%2C HD%2C NS)%3B pleiotropic regulator
FM_-NC_000913.2_1292051_130	protein_coding	20.5975	4.10641	0.55493	0.25659	8.38256	0	6.51093	8.00013	hns:protein_coding:global DNA-binding transcriptional dual regulator H-NS;DNA-binding protein HLP-II (HU%2C BH2%2C HD%2C NS)%3B pleiotropic regulator
FM_-NC_000913.2_1292109_72	protein_coding	28.9346	20.3678	0.73991	1.53954	24.1498	0.15405	72.0745	60.801	hns:protein_coding:global DNA-binding transcriptional dual regulator H-NS;DNA-binding protein HLP-II (HU%2C BH2%2C HD%2C NS)%3B pleiotropic regulator
FM_-NC_000913.2_1292112_69	protein_coding	42.1759	87.7128	0.92489	2.05272	38.3203	0.3081	62.2324	50.2865	hns:protein_coding:global DNA-binding transcriptional dual regulator H-NS;DNA-binding protein HLP-II (HU%2C BH2%2C HD%2C NS)%3B pleiotropic regulator
FM_-NC_000913.2_1294646_21	intergenic	1.22604	0.16426	11.2837	37.7187	0	2.61883	19.23	0.80001	intergenic
FM_-NC_000913.2_1294646_26	protein_coding	0.49042	0	5.36437	13.3427	0	0.77024	13.1733	0.34286	adhE:protein_coding:fused acetaldehyde-CoA dehydrogenase/iron-dependent alcohol dehydrogenase/pyruvate-formate lyase deactivase;CoA-linked acetaldehyde dehydrogenase and iron-dependent alcohol dehydrogenase%3B pyruvate-formate-lyase deactivase
FM_-NC_000913.2_1297301_73	protein_coding	12.7508	7.22727	0	0.25659	8.18298	0	3.63401	17.9431	adhE:protein_coding:fused acetaldehyde-CoA dehydrogenase/iron-dependent alcohol dehydrogenase/pyruvate-formate lyase deactivase;CoA-linked acetaldehyde dehydrogenase and iron-dependent alcohol dehydrogenase%3B pyruvate-formate-lyase deactivase
FM_-NC_000913.2_1305150_49	protein_coding	3.43292	3.28512	0.18498	0.76977	10.1788	0.15405	0.15142	8.57157	yciU:protein_coding:conserved protein%2C UPF0263 family
FM_-NC_000913.2_1310343_21	intergenic	0.98083	2.29959	0.36996	0.76977	67.4597	0	0.60567	13.3716	intergenic
FM_-NC_000913.2_1317940_23	protein_coding	10.544	3.44938	0.18498	0	1.79626	0	0	10.6287	trpD:protein_coding:anthranilate synthase component II%2C glutamine amidotransferase and phosphoribosylanthranilate transferase;fused glutamine amidotransferase (component II) of anthranilate synthase/anthranilate phosphoribosyl transferase
FM_-NC_000913.2_1355773_53	protein_coding	11.5248	16.4256	0	0.25659	6.18713	0	2.72551	7.20012	puuP:protein_coding:putrescine importer;putative amino acid/amine transport protein
FM_-NC_000913.2_1358252_31	protein_coding	0	0.16426	7.95406	0.25659	0.19958	0.15405	12.1134	0.45715	puuA:protein_coding:putative glutamine synthetase;gamma-Glu-putrescine synthase
FM_-NC_000913.2_1358254_20	protein_coding	0	0.16426	18.6828	4.36202	0	0.6162	15.4445	0.22858	puuA:protein_coding:putative glutamine synthetase;gamma-Glu-putrescine synthase
FM_-NC_000913.2_1358255_24	protein_coding	0	0.16426	7.21415	0.51318	0	0	28.9206	0.11429	puuA:protein_coding:putative glutamine synthetase;gamma-Glu-putrescine synthase
FM_-NC_000913.2_1358908_83	protein_coding	11.77	0.65702	1.10987	0	0.19958	0	1.96842	3.31434	puuA:protein_coding:putative glutamine synthetase;gamma-Glu-putrescine synthase
FM_-NC_000913.2_1395651_80	protein_coding	13.4865	2.29959	0.18498	0.51318	1.19751	0.6162	8.0251	2.85719	uspE:protein_coding:stress-induced protein
FM_-NC_000913.2_1396579_104	protein_coding	22.8044	20.0393	1.29485	0.76977	40.3161	0	15.1417	6.51439	uspE:protein_coding:stress-induced protein
FM_-NC_000913.2_1396586_97	protein_coding	80.6737	53.7118	2.5897	2.82248	22.5531	1.07834	103.721	14.7431	uspE:protein_coding:stress-induced protein
FM_-NC_000913.2_1396627_56	protein_coding	15.2029	7.39153	0.55493	5.38838	1.99585	1.69454	8.17652	4.11435	uspE:protein_coding:stress-induced protein
FM_-NC_000913.2_1397455_121	protein_coding	23.7852	4.43492	0.55493	0.25659	5.98754	0	1.66559	2.7429	fnr:protein_coding:transcriptional regulation of aerobic%2C anaerobic respiration%2C osmotic balance;DNA-binding transcriptional dual regulator%2C global regulator of anaerobic growth
FM_-NC_000913.2_1403703_72	ncRNA	99.7999	4.92769	74.9162	3.07907	0.79834	0.77024	1.05992	0.80001	mcaS:ncRNA:antisense_RNA;identified in a large scale screen;motility and biofilm regulator sRNA
FM_-NC_000913.2_1426020_55	pseudogene	16.6742	5.42045	0.18498	1.53954	6.18713	0	5.14818	7.88584	insH1:pseudogene:IS5 transposase and trans-activator%3BIS%2C phage%2C Tn%3B Transposon-related functions%3B extrachromosomal%3B transposon related
FM_-NC_000913.2_1426180_100	pseudogene	14.7125	6.7345	0.36996	0.76977	19.9585	0.15405	5.45101	10.4002	insH1:pseudogene:IS5 transposase and trans-activator%3BIS%2C phage%2C Tn%3B Transposon-related functions%3B extrachromosomal%3B transposon related
FM_-NC_000913.2_1432473_48	intergenic	39.969	4.10641	0	0	0.19958	0	0	1.37145	intergenic
FM_-NC_000913.2_1433619_46	protein_coding	1.22604	0.16426	0.18498	0.51318	0	0	20.2899	0.45715	uspF:protein_coding:putative filament protein;stress-induced protein%2C ATP-binding protein
FM_-NC_000913.2_1433623_42	protein_coding	0.73563	0	0.55493	2.05272	0.19958	0.3081	11.0534	0.34286	uspF:protein_coding:putative filament protein;stress-induced protein%2C ATP-binding protein
FM_-NC_000913.2_1489467_62	ncRNA	30.6511	10.1839	1.10987	0.51318	2.39502	0.15405	0	0.80001	rydC:ncRNA:antisense_RNA;sRNA antisense regulator of yejABEF%2C Hfq-dependent%3B over-expression causes a thermosensitive growth phenotype on minimal glycerol%2C maltose%2C or ribose media
FM_-NC_000913.2_1492993_34	protein_coding	5.39459	1.31405	0.36996	0	1.19751	0	11.2049	5.82866	ydcI:protein_coding:putative transcriptional regulator LYSR-type;putative DNA-binding transcriptional regulator
FM_-NC_000913.2_1515055_36	intergenic	3.43292	4.76343	2.40472	6.15815	4.39087	0.15405	29.8291	8.57157	intergenic
FM_-NC_000913.2_1515060_31	intergenic	9.56314	14.2903	7.76909	18.9876	9.97924	1.84859	64.9579	19.3146	intergenic
FM_-NC_000913.2_1515065_26	intergenic	3.67813	5.2562	3.69956	67.9962	2.19543	2.00263	12.4162	4.5715	intergenic
FM_-NC_000913.2_1515198_43	protein_coding	1.47125	0	2.5897	21.5535	0	9.85912	13.779	0.57144	yncL:protein_coding:hypothetical protein
FM_-NC_000913.2_1550671_65	protein_coding	13.9769	3.44938	0.92489	2.05272	6.98547	1.69454	3.93684	10.0573	yddM:protein_coding:putative DNA-binding transcriptional regulator
FM_-NC_000913.2_1553964_19	protein_coding	0	0.98554	62.8926	70.3055	0	4.77551	109.626	1.14288	sra:protein_coding:stationary-phase-induced ribosome-associated protein;stationary phase-induced ribosome-associated protein
FM_-NC_000913.2_1620840_43	ncRNA	21.8236	1.64256	0	0	0	0	0.15142	0.57144	mgrR:ncRNA:antisense_RNA;sRNA antisense regulator down regulates YgdQ and EptB%2C PhoPQ-regulated%2C Hfq-dependent%3B affects sensitivity to antimicrobial peptides
FM_-NC_000913.2_1620918_20	ncRNA	19.8619	0.16426	0.36996	0	1.39709	0	0.9085	1.60003	mgrR:ncRNA:antisense_RNA;sRNA antisense regulator down regulates YgdQ and EptB%2C PhoPQ-regulated%2C Hfq-dependent%3B affects sensitivity to antimicrobial peptides
FM_-NC_000913.2_1623315_74	protein_coding	10.7892	0.82128	0.55493	0	0.59875	0.15405	0.60567	1.25716	dcp:protein_coding:dipeptidyl carboxypeptidase II
FM_-NC_000913.2_1636779_57	intergenic	12.7508	0.49277	0	0	0	0	0	0	intergenic
FM_-NC_000913.2_1636805_31	intergenic	11.77	0	0.18498	0	0	0	0	0.11429	intergenic
FM_-NC_000913.2_1640426_20	intergenic	27.9538	4.43492	0	0	1.59668	0	0	6.74297	intergenic
FM_-NC_000913.2_1642596_58	intergenic	14.7125	11.1694	0.36996	0.25659	21.9543	0	0.75709	6.4001	intergenic
FM_-NC_000913.2_1643280_38	protein_coding	0	0	0	35.9225	0.19958	9.39697	0.45425	0.22858	hokD:protein_coding:Qin prophage%3B small toxic polypeptide;polypeptide destructive to membrane potential~hokD (relF) regulatory elements are deleted%2C and the gene is fused to the relBE transcript%3B evolutionary relic?
FM_-NC_000913.2_1643280_42	protein_coding	0.24521	0	0	16.1651	0	8.16458	0.30283	0.22858	hokD:protein_coding:Qin prophage%3B small toxic polypeptide;polypeptide destructive to membrane potential~hokD (relF) regulatory elements are deleted%2C and the gene is fused to the relBE transcript%3B evolutionary relic?
FM_-NC_000913.2_1645074_29	intergenic	9.07272	5.58471	0.18498	0.25659	12.7734	0	11.5077	10.9716	intergenic
FM_-NC_000913.2_1664485_24	antisense_protein_coding	13.2413	9.03409	0.18498	0	0.79834	0	0.9085	2.40004	antisense:clcB:protein_coding:H(+)/Cl(-) exchange transporter
FM_-NC_000913.2_1668800_46	antisense_protein_coding	11.77	7.06302	0	0	2.99377	0	4.54251	1.60003	antisense:ynfM:protein_coding:putative transport protein;putative arabinose efflux transporter
FM_-NC_000913.2_1671713_89	intergenic	54.9267	0.16426	0.36996	0.25659	0.39917	0.3081	6.2081	12.1145	intergenic
FM_-NC_000913.2_1672965_20	antisense_protein_coding	9.31793	2.29959	0	0	0.79834	0	0	10.0573	antisense:tqsA:protein_coding:putative transport protein;pheromone AI-2 transporter
FM_-NC_000913.2_1675542_60	protein_coding	33.5936	2.13533	0	0.25659	2.39502	0	0	10.6287	pntA:protein_coding:pyridine nucleotide transhydrogenase%2C alpha subunit
FM_-NC_000913.2_1686206_54	protein_coding	2.9425	12.6477	1.47983	1.79613	1.99585	0.15405	9.53927	2.05718	fumA:protein_coding:fumarate hydratase (fumarase A)%2C aerobic Class I;fumarase A %3D fumarate hydratase Class I%3B aerobic isozyme
FM_-NC_000913.2_1686244_20	protein_coding	38.0074	197.436	3.14463	7.4411	35.5261	0.77024	127.645	27.3147	fumA:protein_coding:fumarate hydratase (fumarase A)%2C aerobic Class I;fumarase A %3D fumarate hydratase Class I%3B aerobic isozyme
FM_-NC_000913.2_1695013_61	protein_coding	0.73563	0.32851	3.51459	0.25659	0.39917	0.15405	11.0534	0.11429	uidR:protein_coding:repressor for uid operon;DNA-binding transcriptional repressor
FM_-NC_000913.2_1718544_31	protein_coding	0.24521	0	0	0	0.19958	0	10.902	0	slyA:protein_coding:DNA-binding transcriptional activator;transcriptional regulator for cryptic hemolysin
FM_-NC_000913.2_1722088_21	antisense_protein_coding	0	0	0.18498	10.7768	0	2.31073	2.11984	0	antisense:ydhK:protein_coding:putative efflux protein (PET) component of YdhJK efflux pump
FM_-NC_000913.2_1722659_44	protein_coding	0	0	1.10987	28.2248	0	16.0211	0.75709	0.45715	sodC:protein_coding:superoxide dismutase precursor (Cu-Zn);superoxide dismutase%2C Cu%2C Zn%2C periplasmic
FM_-NC_000913.2_1732106_52	protein_coding	10.0536	1.80682	4.06952	7.4411	3.79211	1.23239	21.047	27.2004	grxD:protein_coding:glutaredoxin-4
FM_-NC_000913.2_1735447_154	protein_coding	12.0152	0.49277	0.18498	0.51318	0.59875	0	0.75709	1.25716	ynhF:protein_coding:hypothetical protein
FM_-NC_000913.2_1762388_54	protein_coding	3.43292	2.79236	0	11.2899	2.79419	5.23766	0.45425	1.94289	sufA:protein_coding:Fe-S cluster assembly protein
FM_-NC_000913.2_1789236_42	protein_coding	16.9194	0.82128	0	0	0.59875	0.15405	0	0.34286	ydiU:protein_coding:conserved protein%2C UPF0061 family
FM_-NC_000913.2_1789244_34	protein_coding	12.7508	0.49277	0.18498	0	0.19958	0	0	0.34286	ydiU:protein_coding:conserved protein%2C UPF0061 family
FM_-NC_000913.2_1790450_24	protein_coding	0.24521	0.82128	13.6884	11.2899	0	1.54049	54.5101	1.8286	nlpC:protein_coding:lipoprotein;putative peptidase%2C C40 clan%2C lipoprotein
FM_-NC_000913.2_1790451_20	protein_coding	0	0.98554	26.6369	46.1861	0.19958	4.31337	182.912	3.42863	nlpC:protein_coding:lipoprotein;putative peptidase%2C C40 clan%2C lipoprotein
FM_-NC_000913.2_1797616_20	protein_coding	13.7317	16.5899	0.18498	0	7.98339	0.15405	0.45425	12.8002	rplT:protein_coding:50S ribosomal subunit protein L20;50S ribosomal subunit protein L20%2C and regulator
FM_-NC_000913.2_1798068_48	intergenic	4.65896	12.3192	0	0	7.58422	0	1.817	3.88578	intergenic
FM_-NC_000913.2_1798082_25	intergenic	7.11105	18.5609	0	0.76977	2.39502	0	2.27126	5.94295	intergenic
FM_-NC_000913.2_1798315_40	protein_coding	37.7621	69.3161	0.73991	0.76977	15.1684	0	3.17976	16.9146	infC:protein_coding:protein chain initiation factor IF-3
FM_-NC_000913.2_1798321_34	protein_coding	11.5248	24.9669	0.36996	0	17.763	0.15405	0.60567	10.1716	infC:protein_coding:protein chain initiation factor IF-3
FM_-NC_000913.2_1798595_91	protein_coding	21.5784	10.5124	0	0	8.18298	0	0.30283	7.3144	infC:protein_coding:protein chain initiation factor IF-3;thrS:protein_coding:threonyl-tRNA synthetase;threonine tRNA synthetase
FM_-NC_000913.2_1798708_135	protein_coding	12.0152	0.82128	0.18498	0	0.79834	0	0	0	thrS:protein_coding:threonyl-tRNA synthetase;threonine tRNA synthetase
FM_-NC_000913.2_1799126_68	protein_coding	20.1071	1.31405	0	0	0.39917	0	0.9085	1.14288	thrS:protein_coding:threonyl-tRNA synthetase;threonine tRNA synthetase
FM_-NC_000913.2_1799163_31	protein_coding	16.1838	0.32851	0	0	0.59875	0	2.11984	1.37145	thrS:protein_coding:threonyl-tRNA synthetase;threonine tRNA synthetase
FM_-NC_000913.2_1800029_35	protein_coding	6.86584	10.8409	0	0.76977	13.1726	0	3.33117	16.3431	thrS:protein_coding:threonyl-tRNA synthetase;threonine tRNA synthetase
FM_-NC_000913.2_1806921_29	protein_coding	0	0	3.32961	20.014	0	2.46478	57.5385	0.34286	yniB:protein_coding:putative inner membrane protein
FM_-NC_000913.2_1807233_54	protein_coding	37.7621	9.19835	1.84978	1.79613	4.98962	0.46215	8.47935	4.00006	yniB:protein_coding:putative inner membrane protein
FM_-NC_000913.2_1807249_38	protein_coding	31.3867	11.9907	0.55493	1.28295	1.39709	0	1.36275	2.97148	yniB:protein_coding:putative inner membrane protein
FM_-NC_000913.2_1807251_35	protein_coding	38.743	14.9473	1.6648	2.05272	1.59668	0	1.66559	2.85719	yniB:protein_coding:putative inner membrane protein
FM_-NC_000913.2_1820262_45	protein_coding	84.597	12.3192	14.2433	334.08	11.7755	111.993	367.338	107.43	osmE:protein_coding:activator of ntrL gene;DNA-binding transcriptional activator
FM_-NC_000913.2_1822960_46	protein_coding	3.43292	0.98554	0	0.25659	13.9709	0	4.99676	5.60009	ves:protein_coding:hypothetical protein
FM_-NC_000913.2_1823083_48	intergenic	4.65896	13.1405	1.6648	3.59225	0.99792	0.46215	1.96842	2.62861	intergenic
FM_-NC_000913.2_1823096_52	intergenic	3.67813	37.7789	1.84978	4.8752	13.9709	1.23239	40.5798	5.4858	intergenic
[truncated: 2,070 more rows]

## Sheet: Overlapping RNA RPM
		LB 0.4 T II	MOPS 5d T II	LB 48hr T II	MOPS 0.4 T II	LB 0.4 T I	LB 48hr T I	MOPS 0.4 T I	MOPS 5d T I	MOPS 0.4 R II	LB 0.4 R II	MOPS 5d R II	LB 48hr R II	LB 0.4 R I	LB 48hr R I	MOPS 5d R I	MOPS 0.4 R I
[truncated: 1,756 more rows]
