# Supplementary material for: Transcriptome-Wide Analysis of Stationary Phase Small ncRNAs in E. coli
Source: Int J Mol Sci. 2021 Feb 8;22(4):1703. doi: 10.3390/ijms22041703 (PMC7914890; doi:10.3390/ijms22041703)
Supplement: Supplementary file 1 [file ijms-22-01703-s001.zip › ijms-1059447-sup/Table S3.xlsx]

## Sheet: Legend
Label	Description
Processing Product	Assigned name for processing product
Candidate Name	sRNA shortened name used in the paper and in figures.
Annotation	gene annotation and description of gene function
Biotype	type of genomic location
Consensus Sequence	Includes +/- 2 nucleotides (extra nucleotides separated by *): eg. CT*CTAGTCAGTC*T
logFC	log2 fold change
logCPM	log2 counts per million
LR	likelihood ratio statistics
Pvalue	the two-sided p-value
FDR	adjusted p-value

## Sheet: Ribosome LB Up
Processing Product	Candidate Name	Annotation	Biotype	Consensus Sequence	logFC	logCPM	LR	PValue	FDR
FM_-NC_000913.2_0363445_28		lacZ:protein_coding:beta-D-galactosidase	protein_coding	AC*TACCGCAGCCGGAGAGCGCCGGGCAACT*CT	3.48938	4.26079	7.80521	0.0052096	0.030063
FM_-NC_000913.2_0364719_19		lacZ:protein_coding:beta-D-galactosidase	protein_coding	GG*TGAAACGCAGGTCGCCAGC*G	4.03854	3.28448	7.00716	0.00811842	0.0385216
FM_-NC_000913.2_0364719_29		lacZ:protein_coding:beta-D-galactosidase	protein_coding	T*TATGGCAGGGTGAAACGCAGGTCGCCAGC*G	4.4225	4.14212	7.44631	0.00635665	0.0330161
FM_-NC_000913.2_0465794_18		ybaE:protein_coding:putative transporter subunit: periplasmic-binding component of ABC superfamily	protein_coding	TG*ATTCCGGGCTTGCGCACC*	4.60668	3.28208	11.5188	0.000688959	0.00886386
FM_-NC_000913.2_0685905_73		antisense:REP58:repeat_region:REP58 (repetitive extragenic palindromic) element%3B contains 1 REP sequences	antisense_repeat_region	A*TCGGGCCTGAAAACCGCAATACGCTGGGTAACAATCTTCGAGGGTAGCAGTTAACGCTGCTACCCTCTTTTTT*T	8.25305	4.87229	19.5994	9.55014e-06	0.00043949
FM_-NC_000913.2_0685907_70		antisense:REP58:repeat_region:REP58 (repetitive extragenic palindromic) element%3B contains 1 REP sequences	antisense_repeat_region	AT*CGGGCCTGAAAACCGCAATACGCTGGGTAACAATCTTCGAGGGTAGCAGTTAACGCTGCTACCCTCTTTT*TT	8.85128	5.05772	23.7256	1.11096e-06	9.18497e-05
FM_-NC_000913.2_0685945_33		antisense:REP58:repeat_region:REP58 (repetitive extragenic palindromic) element%3B contains 1 REP sequences	antisense_repeat_region	CA*TCGGGCCTGAAAACCGCAATACGCTGGGTAACA*AT	9.14897	6.54689	28.8697	7.74146e-08	2.81022e-05
FM_-NC_000913.2_0784522_52		ybgS:protein_coding:hypothetical protein;putative homeobox protein	protein_coding	G*TTATCCGACATAACGACCATAACAGGAGCATCCTATGAAAATGACAAAACTG*GC	8.54474	3.76507	21.2256	4.08267e-06	0.000231245
FM_-NC_000913.2_0847562_52		intergenic	intergenic	*GCAGAACTTTAGTACCCGATAAAAGCGGCTTCCTGACAGGAGGCCGTTTTGT*A	4.20745	3.35008	8.52307	0.00350672	0.0254874
FM_-NC_000913.2_0848114_53	sRNA_dps	dps:protein_coding:global regulator%2C starvation conditions;Fe-binding and storage protein%3B stress-inducible DNA-binding protetin	protein_coding	AT*TACTGGGACATAACATCAAGAGGATATGAAATTATGAGTACCGCTAAATTAGT*TA	8.97986	6.82551	26.3284	2.88019e-07	3.28551e-05
FM_-NC_000913.2_0852200_70		mntS:protein_coding:Mn(2)-response protein%2C MntR-repressed	protein_coding	AA*AATGCAATCATCCCTCAAGGATCGACGGGATTAGCAAGTCAGGAGGTCTTATGAATGAGTTCAAGAGGTG*TA	5.30348	6.20366	13.4463	0.00024549	0.00473479
FM_-NC_000913.2_0910254_45		poxB:protein_coding:pyruvate oxidase;pyruvate dehydrogenase (pyruvate oxidase)%2C thiamin-dependent%2C FAD-binding	protein_coding	C*GTTATCACATTCAGGAGATGGAGAACCATGAAACAAACGGTTGCA*GC	7.56442	3.2	19.1739	1.19334e-05	0.000492356
FM_-NC_000913.2_1018238_22		ompA:protein_coding:outer membrane protein 3a (II*%3BG%3Bd);outer membrane protein A (3a%3BII*%3BG%3Bd)	protein_coding	GA*CGTTGTAACTCAGCCGCAGGCA*AA	8.1881	6.74035	21.2199	4.09494e-06	0.000231245
FM_-NC_000913.2_1019258_45		ompA:protein_coding:outer membrane protein 3a (II*%3BG%3Bd);outer membrane protein A (3a%3BII*%3BG%3Bd)	protein_coding	GT*ATTTTGGATGATAACGAGGCGCAAAAAATGAAAAAGACAGCTATC*GC	3.92664	4.15831	11.8219	0.000585378	0.007953
FM_-NC_000913.2_1028069_21		rlmI:protein_coding:putative oxidoreductase;23S rRNA m(5)C1962 methyltransferase%2C SAM-dependent	protein_coding	AG*AGCAGTTCCGTCAGGCAGCCG*	7.51106	5.28742	22.0383	2.67259e-06	0.000172851
FM_-NC_000913.2_1028070_18		rlmI:protein_coding:putative oxidoreductase;23S rRNA m(5)C1962 methyltransferase%2C SAM-dependent	protein_coding	AG*CAGTTCCGTCAGGCAGCC*G	8.71995	5.34773	25.8717	3.64883e-07	3.79637e-05
FM_-NC_000913.2_1113384_51		msyB:protein_coding:multicopy suppressor of secY and secA;acidic protein suppresses mutants lacking function of protein export	protein_coding	C*GAAACCTCATCAACTCAAAGGGAGAATCGTGATGACCATGTACGCAACGCT*	6.91787	3.05304	17.3306	3.14086e-05	0.000951403
FM_-NC_000913.2_1202973_27		antisense:ymfL:protein_coding:e14 prophage%3B predicted DNA-binding transcriptional regulator	antisense_protein_coding	C*CGGAGCTGCACACTCGCGGGCGTCATT*A	3.6648	5.47452	7.39766	0.0065309	0.033682
FM_-NC_000913.2_1294646_21		intergenic	intergenic	AT*CAGTAGCGCTGTCTGGCAACA*TA	7.8162	4.28616	21.2942	3.93912e-06	0.000231245
FM_-NC_000913.2_1294646_26		adhE:protein_coding:fused acetaldehyde-CoA dehydrogenase/iron-dependent alcohol dehydrogenase/pyruvate-formate lyase deactivase;CoA-linked acetaldehyde dehydrogenase and iron-dependent alcohol dehydrogenase%3B pyruvate-formate-lyase deactivase	protein_coding	GC*TTAATCAGTAGCGCTGTCTGGCAACA*T	6.94116	3.23713	16.2904	5.43392e-05	0.00146105
FM_-NC_000913.2_1358254_20		puuA:protein_coding:putative glutamine synthetase;gamma-Glu-putrescine synthase	protein_coding	*ATGGCGCGGTCGCTGAGGCC*T	5.03708	3.49257	8.34175	0.00387442	0.0259705
FM_-NC_000913.2_1433623_42		uspF:protein_coding:putative filament protein;stress-induced protein%2C ATP-binding protein	protein_coding	*GGATACTAAAACAGGAGGTTTTATGAACAGAACGATTCTTGT*	3.90092	2.27588	3.84359	0.0499366	0.122147
FM_-NC_000913.2_1515065_26		intergenic	intergenic	TC*AGAGAAATCAGTGCTCTGACAGTACG*CA	4.57834	4.65216	11.5236	0.000687179	0.00886386
FM_-NC_000913.2_1515198_43		yncL:protein_coding:hypothetical protein	protein_coding	GG*GGCAATGATAAAAGGTGGCAAAAATGAATGTTTCCAGTAGAAC*TG	8.41146	3.97951	24.3417	8.0675e-07	7.42521e-05
FM_-NC_000913.2_1553964_19		sra:protein_coding:stationary-phase-induced ribosome-associated protein;stationary phase-induced ribosome-associated protein	protein_coding	GA*AATCGAACCGTCAGGCACA*AC	7.30248	5.86134	19.3181	1.10651e-05	0.000465253
FM_-NC_000913.2_1643280_38		hokD:protein_coding:Qin prophage%3B small toxic polypeptide;polypeptide destructive to membrane potential~hokD (relF) regulatory elements are deleted%2C and the gene is fused to the relBE transcript%3B evolutionary relic?	protein_coding	GC*GTTGACAGGAGAAGCAGGCTATGAAGCAGCAAAAGGCG*AT	8.10201	4.02802	24.8458	6.2105e-07	5.94469e-05
FM_-NC_000913.2_1643280_42		hokD:protein_coding:Qin prophage%3B small toxic polypeptide;polypeptide destructive to membrane potential~hokD (relF) regulatory elements are deleted%2C and the gene is fused to the relBE transcript%3B evolutionary relic?	protein_coding	CT*TTGCGTTGACAGGAGAAGCAGGCTATGAAGCAGCAAAAGGCG*AT	8.06858	3.34638	23.952	9.87684e-07	8.75381e-05
FM_-NC_000913.2_1722088_21		antisense:ydhK:protein_coding:putative efflux protein (PET) component of YdhJK efflux pump	antisense_protein_coding	G*CGAGCAGTACAGCCGCCAGAC*	6.98697	2.61701	16.4323	5.04189e-05	0.00137105
FM_-NC_000913.2_1722659_44		sodC:protein_coding:superoxide dismutase precursor (Cu-Zn);superoxide dismutase%2C Cu%2C Zn%2C periplasmic	protein_coding	AG*GAATGCACAATGAACGGAGGTCCTATGAAACGTTTTAGTCTGGC*T	8.97299	4.20688	27.3173	1.72661e-07	2.81022e-05
FM_-NC_000913.2_1762388_54		sufA:protein_coding:Fe-S cluster assembly protein	protein_coding	AT*ATACGCTGAAAGCGATGAAGTGAGGTAAATCGATGGACATGCATTCAGGAACCT*T	3.32765	3.11552	8.9845	0.00272279	0.0219773
FM_-NC_000913.2_1790450_24		nlpC:protein_coding:lipoprotein;putative peptidase%2C C40 clan%2C lipoprotein	protein_coding	AA*AGACGAGTTGCTGCCAGGTGACCT*	5.12407	4.18548	11.7171	0.000619299	0.00818775
FM_-NC_000913.2_1790451_20		nlpC:protein_coding:lipoprotein;putative peptidase%2C C40 clan%2C lipoprotein	protein_coding	GA*CGAGTTGCTGCCAGGTGACC*T	6.56945	5.68407	15.722	7.33665e-05	0.00182881
FM_-NC_000913.2_1806921_29		yniB:protein_coding:putative inner membrane protein	protein_coding	G*ATTCCGGTGCCCGGATGAGTCGCCAGGCG*	7.63379	4.17297	15.8376	6.90156e-05	0.00177996
FM_-NC_000913.2_1820262_45	sRNA_osmE	osmE:protein_coding:activator of ntrL gene;DNA-binding transcriptional activator	protein_coding	AC*ACACGCTGATAAACAAGAGGACGGAATATGAACAAGAATATGGCA*GG	5.93831	7.90432	15.4747	8.36165e-05	0.00200094
FM_-NC_000913.2_1846688_33		ydjA:protein_coding:putative oxidoreductase	protein_coding	AT*ATCACGACAGGAGTTAATCAAATGGATGCACTC*GA	4.24737	2.71727	10.0517	0.00152208	0.0151135
FM_-NC_000913.2_1921158_34		ryeB:ncRNA:ncRNA;novel sRNA%2C function unknown;identified in a large scale screen	ncRNA	GC*GCACGGCTCTCTCCCAAGAGCCATTTCCCTGGAC*CG	5.82713	3.10584	14.2866	0.000156981	0.00335406
FM_-NC_000913.2_1956549_52		cutC:protein_coding:copper homeostasis protein	protein_coding	GT*AGACGGGGCGGCGGTTGCTGAAATGAAAGGAATCATTGAACGCCATCAGGCC*	4.57058	2.59834	5.9777	0.0144879	0.0550309
FM_-NC_000913.2_1985910_20		azuC:protein_coding:expressed protein;hypothetical protein	protein_coding	TT*CAAAGACGTACCGCCAGGCA*	6.89129	3.30662	15.8286	6.93478e-05	0.00177996
FM_-NC_000913.2_1985910_23		azuC:protein_coding:expressed protein;hypothetical protein	protein_coding	AC*GTTCAAAGACGTACCGCCAGGCA*	5.43004	3.22325	10.3474	0.0012966	0.0137483
FM_-NC_000913.2_1989940_18		cysT:tRNA:tRNA-Cys;anticodon: GCA	tRNA	TT*CGACTCCGGAACGCGCCT*CC	4.64467	10.3329	9.11723	0.00253213	0.0206829
FM_-NC_000913.2_1990067_38		glyW:tRNA:tRNA-Gly;anticodon: GCC	tRNA	CC*AAGGTCGGGGTCGCGAGTTCGAGTCTCGTTTCCCGCTC*CA	3.97071	7.32918	7.54417	0.00602046	0.0324165
FM_-NC_000913.2_1990109_32		glyW:tRNA:tRNA-Gly;anticodon: GCC	tRNA	*GCGGGAATAGCTCAGTTGGTAGAGCACGACCT*TG	4.04119	6.71463	10.3285	0.00130991	0.0137483
FM_-NC_000913.2_1990113_28		glyW:tRNA:tRNA-Gly;anticodon: GCC	tRNA	*GCGGGAANAGCTCAGTTGGTAGAGCACG*AC	4.9604	7.62263	12.3172	0.000448794	0.00683142
FM_-NC_000913.2_2079254_58		sbmC:protein_coding:SbmC protein;DNA gyrase inhibitor	protein_coding	AA*AAAAAAACAGTATCAATGGAGGCGTCATGAACTACGAGATTAAGCAGGAAGAGAAACG*	4.52623	4.21389	10.4871	0.00120211	0.0131354
FM_-NC_000913.2_2079267_45		sbmC:protein_coding:SbmC protein;DNA gyrase inhibitor	protein_coding	AA*AAAAAAACAGTATCAATGGAGGCGTCATGAACTACGAGATTAAGC*A	4.52291	3.95774	11.0891	0.000868389	0.0103903
FM_-NC_000913.2_2310753_47		ompC:protein_coding:outer membrane porin protein C;outer membrane protein 1b (Ib%3Bc)	protein_coding	AA*ATAAAGGCATATAACAGAGGGTTAATAACATGAAAGTTAAAGTACTG*	6.23685	4.30483	20.9734	4.65695e-06	0.000244199
FM_-NC_000913.2_2510687_26		mntH:protein_coding:manganese/divalent cation transporter	protein_coding	C*GTTGAGAGTAGCAGCGGACGGGCGGC*GC	7.18228	3.49388	21.688	3.20785e-06	0.00020201
FM_-NC_000913.2_2516102_36		alaX:tRNA:tRNA-Ala;anticodon: GGC	tRNA	*GGGGCTANAGCTCAGCTGGGAGAGCGCTTGCATGGC*AA	3.75604	8.71961	7.84802	0.00508764	0.0296844
FM_-NC_000913.2_2516217_36		alaW:tRNA:tRNA-Ala;anticodon: GGC	tRNA	*GGGGCTANAGCTCAGCTGGGAGAGCGCTTGCATGGC*AA	3.75282	8.71957	7.84423	0.00509832	0.0296844
FM_-NC_000913.2_2612630_19		antisense:focB:protein_coding:putative formate transporter;probable formate transporter (formate channel 2)	antisense_protein_coding	*GCCGGAAGGGGGGAGGGGT*	3.9979	3.57733	8.4579	0.00363462	0.0254874
FM_-NC_000913.2_2724316_87		rrlG:rRNA:23S ribosomal RNA of rrnG operon	rRNA	GG*TCCTGAAGGAACGTTGAAGACGACGACGTTGATAGGCCGGGTGTGTAAGCGCAGCGATGCGTTGAGCTAACCGGTACTAATGAACCG*AA	6.89176	11.6803	17.5478	2.80178e-05	0.000905471
FM_-NC_000913.2_2725908_128		rrlG:rRNA:23S ribosomal RNA of rrnG operon	rRNA	*GCTTATGCGTTGTTGGGTAGGGGAGCGTTCTGTAAGCCTGCGAAGGTGTGCTGTGAGGCATGCTGGAGGTATCAGAAGTGCGAATGCTGACATAAGTAACGATAAAGCGGGTGAAAAGCCCGCTCGCC*GG	9.43799	8.11377	21.1919	4.15526e-06	0.000231245
FM_-NC_000913.2_2726865_49		rrlG:rRNA:23S ribosomal RNA of rrnG operon	rRNA	GT*TAGTGGAAGCGTCTGGAAAGGCGCGCGATACAGGGTGACAGCCCCGTAC*	9.16399	8.55032	27.2685	1.77077e-07	2.81022e-05
FM_-NC_000913.2_2727393_38		gltW:tRNA:tRNA-Glu;anticodon: UUC	tRNA	TT*TCACGGCGGTAACAGGGGTTCGAATCCCCTAGGGGACG*CC	4.00576	12.4447	7.57519	0.00591772	0.0322576
FM_-NC_000913.2_2729025_66		rrsG:rRNA:16S ribosomal RNA of rrnG operon	rRNA	T*GCTTCGCTGACGAGTGGCGGACGGGTGAGTAATGTCTGGGAAGCTGCCTGATGGAGGGGGATAACT*AC	11.1407	7.3174	28.4022	9.8555e-08	2.81022e-05
FM_-NC_000913.2_2729098_81		rrsG:rRNA:16S ribosomal RNA of rrnG operon	rRNA	TT*AAATTGAAGAGTTTGATCATGGCTCAGATTGAACGCTGGCGGCAGGCCTAACACATGCAAGTCGAACGGTAACAGGAAGCA*GC	10.778	17.4707	22.5502	2.04725e-06	0.000136086
FM_-NC_000913.2_2815847_35		argQ:tRNA:tRNA-Arg;anticodon: ACG	tRNA	AC*GCATCCGNAGCTCAGCTGGATAGAGTACTCGGCTG*CG	4.16916	10.1461	9.23506	0.00237425	0.0199354
FM_-NC_000913.2_2815852_30		argQ:tRNA:tRNA-Arg;anticodon: ACG	tRNA	*GCATCCGNAGCTCAGCTGGATAGAGTACTC*GG	4.84521	9.07154	13.2136	0.000277929	0.00499858
FM_-NC_000913.2_2816122_35		argZ:tRNA:tRNA-Arg;anticodon: ACG	tRNA	AC*GCATCCGNAGCTCAGCTGGATAGAGTACTCGGCTG*CG	4.1656	10.1474	9.20688	0.00241107	0.0200337
FM_-NC_000913.2_2816127_30		argZ:tRNA:tRNA-Arg;anticodon: ACG	tRNA	*GCATCCGNAGCTCAGCTGGATAGAGTACTC*GG	4.84338	9.07201	13.2003	0.000279904	0.00499858
FM_-NC_000913.2_2816261_35		argY:tRNA:tRNA-Arg;anticodon: ACG	tRNA	AC*GCATCCGNAGCTCAGCTGGATAGAGTACTCGGCTG*CG	4.16895	10.1468	9.22287	0.00239011	0.0199983
FM_-NC_000913.2_2816266_30		argY:tRNA:tRNA-Arg;anticodon: ACG	tRNA	*GCATCCGNAGCTCAGCTGGATAGAGTACTC*GG	4.84285	9.07158	13.2149	0.000277726	0.00499858
FM_-NC_000913.2_2816536_35		argV:tRNA:tRNA-Arg;anticodon: ACG	tRNA	C*GCATCCGNAGCTCAGCTGGATAGAGTACTCGGCTG*CG	4.17065	10.1478	9.25673	0.00234631	0.0197702
FM_-NC_000913.2_2816541_30		argV:tRNA:tRNA-Arg;anticodon: ACG	tRNA	*GCATCCGNAGCTCAGCTGGATAGAGTACTC*GG	4.84684	9.07097	13.2077	0.000278796	0.00499858
FM_-NC_000913.2_2997044_35		glyU:tRNA:tRNA-Gly;anticodon: CCC	tRNA	*GCGGGCGNAGTTCAATGGTAGAACGAGAGCTTCCC*	3.47808	5.97095	8.50334	0.00354495	0.0254874
FM_-NC_000913.2_2997048_31		glyU:tRNA:tRNA-Gly;anticodon: CCC	tRNA	C*GCGGGCGTAGTTCAATGGTAGAACGAGAGCT*TC	3.91338	7.73665	9.17901	0.00244807	0.0202008
FM_-NC_000913.2_2997051_28		glyU:tRNA:tRNA-Gly;anticodon: CCC	tRNA	*GCGGGCGTAGTTCAATGGTAGAACGAGA*GC	3.89353	7.7785	9.64593	0.00189771	0.0171681
FM_-NC_000913.2_3145124_18		yghX:pseudogene:predicted dienlactone hydrolase (pseudogene)	pseudogene	T*TTATGGTCGTCAGGCACC*C	5.4309	3.34654	8.97289	0.00274015	0.0219773
FM_-NC_000913.2_3167680_51		ygiW:protein_coding:hypothetical protein	protein_coding	AT*GCTCGGAAACAGACATTAAAGGGAGTAATAAACATGAAAAAATTCGCAGCA*GT	9.54112	4.87391	27.6208	1.47584e-07	2.81022e-05
FM_-NC_000913.2_3189941_45		glgS:protein_coding:putative glycogen synthesis protein;glycogen biosynthesis%2C rpoS dependent	protein_coding	GG*TATGCGATAACCGGAGGATGTGCTTATGGATCATAGTCTTAATTC*TT	10.0938	6.69965	32.1625	1.41803e-08	1.13112e-05
FM_-NC_000913.2_3192869_21		sibD:ncRNA:antisense_RNA;identified in a large scale screen;sRNA antisense regulator of toxic IbsD protein	ncRNA	*ACAACAAGGGTGAGGGAGGAT*T	5.88204	3.54727	13.0996	0.000295354	0.00515888
FM_-NC_000913.2_3193204_58		sibE:ncRNA:antisense_RNA;sRNA antisense regulator of toxic IbsE protein	ncRNA	*ACAAGGGTAAGGGAGGATTTCTCCCCCCTCTGATGAGTTGTTAGTAAGTCGGGAAACT*	3.84073	2.61593	3.30312	0.0691482	0.149657
FM_-NC_000913.2_3309106_22		pnp:protein_coding:polynucleotide phosphorylase/polyadenylase;polynucleotide phosphorylase%3B cytidylate kinase activity	protein_coding	GG*CATGATGGCTCGTCAGGCTACT*GC	4.23105	6.92566	9.43181	0.00213254	0.0188308
FM_-NC_000913.2_3316276_35		metY:tRNA:tRNA-Met;anticodon: CAU	tRNA	*CGCGGGGTGGAGCAGCCTGGTAGCTCGTCGGGCTC*AA	3.32652	8.03934	7.52813	0.00607429	0.0324165
FM_-NC_000913.2_3320131_49		leuU:tRNA:tRNA-Leu;anticodon: UAG	tRNA	*GCCGAGGCGGTGGAATTGGTAGACACGCTACCTTGAGGTGGTAGTGCCC*AA	5.71757	6.7716	17.0369	3.66595e-05	0.00105143
FM_-NC_000913.2_3320145_35		leuU:tRNA:tRNA-Leu;anticodon: UAG	tRNA	*GCCGAGGCGGTGGAATTGGTAGACACGCTACCTTG*AG	4.60034	4.60187	13.382	0.000254054	0.00477196
FM_-NC_000913.2_3320152_28		leuU:tRNA:tRNA-Leu;anticodon: UAG	tRNA	*GCCGAGGNGGTGGAATTGGTAGACACGC*TA	5.43652	8.89288	13.623	0.000223431	0.00456984
FM_-NC_000913.2_3421456_108		rrfF:rRNA:5S ribosomal RNA of rrnD operon	rRNA	T*TGTCTGGCGGCAGTAGCGCGGTGGTCCCACCTGACCCCATGCCGAACTCAGAAGTGAAACGCCGTAGCGCCGATGGTAGTGTGGGGTCTCCCCATGCGAGAGTAGGGA*AC	4.99732	12.6298	8.47939	0.00359192	0.0254874
FM_-NC_000913.2_3421645_32		thrV:tRNA:tRNA-Thr;anticodon: GGU	tRNA	*GCTGATACGGCTCAGTTGGTAGAGCGCACCCT*TG	3.51788	5.05679	8.59076	0.00337874	0.0250319
FM_-NC_000913.2_3422621_101		rrlD:rRNA:23S ribosomal RNA of rrnD operon	rRNA	AG*CTTGACACTGAACATTGAGCCTTGATGTGTAGGATAGGTGGGAGGCTTAGAAGTGTGGACGCCAGTCTGCATGGAGCCGACCTTGAAATACCACCCTTTAA*TG	3.63567	5.29089	8.49909	0.00355325	0.0254874
FM_-NC_000913.2_3426628_156		rrsD:rRNA:16S ribosomal RNA of rrnD operon	rRNA	TT*AAATTGAAGAGTTTGATCATGGCTCAGATTGAACGCTGGCGGCAGGCCTAACACATGCAAGTCGAACGGTAACAGGAAACAGCTTGCTGTTTCGCTGACGAGTGGCGGACGGGTGAGTAATGTCTGGGAAACTGCCTGATGGAGGGGGATAACTAC*TG	5.82579	11.1804	13.0118	0.000309537	0.00517988
FM_-NC_000913.2_3426630_65		rrsD:rRNA:16S ribosomal RNA of rrnD operon	rRNA	TG*TTTCGCTGACGAGTGGCGGACGGGTGAGTAATGTCTGGGAAACTGCCTGATGGAGGGGGATAACT*AC	11.0734	10.2247	28.3907	9.91405e-08	2.81022e-05
FM_-NC_000913.2_3426703_81	16S rRNA fragment	rrsD:rRNA:16S ribosomal RNA of rrnD operon	rRNA	TT*AAATTGAAGAGTTTGATCATGGCTCAGATTGAACGCTGGCGGCAGGCCTAACACATGCAAGTCGAACGGTAACAGGAAACA*GC	8.87314	16.5666	17.4531	2.94489e-05	0.000905471
FM_-NC_000913.2_3446153_52		rplN:protein_coding:50S ribosomal subunit protein L14	protein_coding	G*TCTCAGTAGTAGTTGACATTAGCGGAGCACTAAAATGATCCAAGAACAGACT*A	7.85941	4.33744	23.0756	1.55752e-06	0.000112102
FM_-NC_000913.2_3464727_43		bfr:protein_coding:bacterioferrin%2C an iron storage homoprotein;bacterioferritin%2C iron storage and detoxification protein	protein_coding	AG*AGTGGAAGCGAAGGAGTCAAAAAATGAAAGGTGATACTAAAGT*	7.35978	3.5824	15.6398	7.66234e-05	0.00187102
FM_-NC_000913.2_3489619_51		yhfG:protein_coding:putative Fic-binding protein	protein_coding	*AAAATGGACACGTTCAGGGAGGCATCAAGTGAAGAAACTCACCGATAAGC *	3.83403	3.49352	3.11446	0.0776	0.161055
FM_-NC_000913.2_3489623_47		yhfG:protein_coding:putative Fic-binding protein	protein_coding	A*AAAATGGACACGTTCAGGGAGGCATCAAGTGAAGAAACTCACCGATA*A	8.87238	5.42003	23.6431	1.15958e-06	9.24958e-05
FM_-NC_000913.2_3520450_25		hofM:protein_coding:protein required for the utilization of DNA as a carbon source%2C pilus assembly protein homolog	protein_coding	GG*CCTGGCTGTCAGGGACGATGGCCCG*AA	4.24851	2.36467	6.25364	0.0123938	0.0497641
FM_-NC_000913.2_3564093_23		glgP:protein_coding:glycogen phosphorylase	protein_coding	G*TAGCCAGAAAGAGTCGCCAGACT*	4.97298	2.78774	6.75464	0.00935042	0.0412073
FM_-NC_000913.2_3676353_50		yhjG:protein_coding:Inner membrane protein%2C AsmA family	protein_coding	*TGGCACAGGAAGAATATGAGGAAGCGAACGATGAGCAAGGCAGGCAAAAT*AA	4.18239	3.89319	9.85981	0.00168929	0.0163003
FM_-NC_000913.2_3706681_34		proK:tRNA:tRNA-Pro;anticodon: CGG~proline tRNA1	tRNA	*CGGTGATTGGCGCAGCCTGGTAGCGCACTTCGTT*CG	4.515	5.26675	13.5107	0.000237204	0.00471763
FM_-NC_000913.2_3878123_52		gyrB:protein_coding:DNA gyrase%2C subunit B;DNA gyrase subunit B%2C type II topoisomerase%2C ATPase activity;recF:protein_coding:gap repair protein;ssDNA and dsDNA binding%2C ATP binding	protein_coding	T*TTTAACCCAAGTATAAATGAGCGAGAAACGTTGATGTCGAATTCTTATGACT*C	3.99686	3.66758	7.84924	0.0050842	0.0296844
FM_-NC_000913.2_4285374_39		acs:protein_coding:acetyl-CoA synthetase	protein_coding	C*CTACAAGGAGAACAAAAGCATGAGCCAAATTCACAAACA*C	6.22395	6.04302	15.1677	9.83705e-05	0.00226847
FM_-NC_000913.2_4360621_28		pheU:tRNA:tRNA-Phe;anticodon: GAA	tRNA	C*GCCCGGATAGCTCAGTCGGTAGAGCAGG*GG	3.69629	4.83667	9.3733	0.00220169	0.0192286
FM_-NC_000913.2_4414643_18		bsmA:protein_coding:bioflm peroxide resistance protein	protein_coding	AG*ATTCGCCGCGACCAGACG*C	5.1155	2.98228	9.35793	0.00222022	0.0192711
FM_-NC_000913.2_4604156_32		leuV:tRNA:tRNA-Leu;anticodon: CAG	tRNA	C*GCGAAGGTGGCGGAATTGGTAGACGCGCTAGC*TT	4.60573	12.1719	10.2761	0.00134765	0.0139434
FM_-NC_000913.2_4604163_25		leuV:tRNA:tRNA-Leu;anticodon: CAG	tRNA	*GCGAAGGTGGCGGAATTGGTAGACG*CG	3.50374	11.7506	5.19227	0.0226876	0.0726137
FM_-NC_000913.2_4604277_32		leuP:tRNA:tRNA-Leu;anticodon: CAG	tRNA	C*GCGAAGGTGGCGGAATTGGTAGACGCGCTAGC*TT	4.60641	12.1719	10.2816	0.00134364	0.0139434
FM_-NC_000913.2_4604284_25		leuP:tRNA:tRNA-Leu;anticodon: CAG	tRNA	*GCGAAGGTGGCGGAATTGGTAGACG*CG	3.50358	11.7506	5.18919	0.0227278	0.0726137
FM_-NC_000913.2_4604392_32		leuQ:tRNA:tRNA-Leu;anticodon: CAG	tRNA	C*GCGAAGGTGGCGGAATTGGTAGACGCGCTAGC*TT	4.60563	12.172	10.2657	0.00135526	0.0139434
FM_-NC_000913.2_4604399_25		leuQ:tRNA:tRNA-Leu;anticodon: CAG	tRNA	AT*GCGAAGGTGGCGGAATTGGTAGACG*CG	3.50199	11.7507	5.19049	0.0227109	0.0726137
FM_+NC_000913.2_0106529_45		lpxC:protein_coding:UDP-3-O-acyl N-acetylglucosamine deacetylase;UDP-3-O-acyl N-acetylglucosamine deacetylase%3B lipid A biosynthesis	protein_coding	TT*GGATAGGTAATTTGGCGAGATAATACGATGATCAAACAAAGGACA*CT	3.67853	5.99358	9.88337	0.00166779	0.0161937
FM_+NC_000913.2_0107421_23		lpxC:protein_coding:UDP-3-O-acyl N-acetylglucosamine deacetylase;UDP-3-O-acyl N-acetylglucosamine deacetylase%3B lipid A biosynthesis	protein_coding	GG*ACGACGCAGAACTGCCGTTGGCC*TT	5.00269	3.97642	14.9207	0.000112127	0.00246165
FM_+NC_000913.2_0180843_60		degP:protein_coding:serine endoprotease (protease Do)%2C membrane-associated;periplasmic serine protease Do%3B heat shock protein HtrA	protein_coding	AA*ACAGCAATTTTGCGTTATCTGTTAATCGAGACTGAAATACATGAAAAAAACCACATTAGC*	5.8227	3.99488	18.7592	1.48307e-05	0.0005818
FM_+NC_000913.2_0223770_156		rrsH:rRNA:16S ribosomal RNA of rrnH operon	rRNA	TT*AAATTGAAGAGTTTGATCATGGCTCAGATTGAACGCTGGCGGCAGGCCTAACACATGCAAGTCGAACGGTAACAGGAAGAAGCTTGCTTCTTTGCTGACGAGTGGCGGACGGGTGAGTAATGTCTGGGAAACTGCCTGATGGAGGGGGATAACTAC*TG	5.82579	11.1804	13.0526	0.000302857	0.0051722
FM_+NC_000913.2_0223770_78		rrsH:rRNA:16S ribosomal RNA of rrnH operon	rRNA	TT*AAATTGAAGAGTTTGATCATGGCTCAGATTGAACGCTGGCGGCAGGCCTAACACATGCAAGTCGAACGGTAACAGGAA*GA	11.9038	18.7676	23.7219	1.1131e-06	9.18497e-05
FM_+NC_000913.2_0223859_65		rrsH:rRNA:16S ribosomal RNA of rrnH operon	rRNA	TT*CTTTGCTGACGAGTGGCGGACGGGTGAGTAATGTCTGGGAAACTGCCTGATGGAGGGGGATAACT*AC	10.2006	8.84587	26.9067	2.13512e-07	2.81022e-05
FM_+NC_000913.2_0223865_58		rrsH:rRNA:16S ribosomal RNA of rrnH operon	rRNA	GC*TGACGAGTGGCGGACGGGTGAGTAATGTCTGGGAAACTGCCTGATGGAGGGGGATAAC*TA	5.32737	7.13427	13.0725	0.000299659	0.00515888
FM_+NC_000913.2_0224319_53		rrsH:rRNA:16S ribosomal RNA of rrnH operon	rRNA	C*GTTAATCGGAATTACTGGGCGTAAAGCGCACGCAGGCGGTTTGTTAAGTCAGA*TG	3.93162	5.73451	6.83427	0.00894251	0.0406195
FM_+NC_000913.2_0224341_35		rrsH:rRNA:16S ribosomal RNA of rrnH operon	rRNA	GT*AAAGCGCACGCAGGCGGTTTGTTAAGTCAGATGTG*AA	3.43513	7.25863	6.08527	0.0136313	0.0525541
FM_+NC_000913.2_0224688_72		rrsH:rRNA:16S ribosomal RNA of rrnH operon	rRNA	GA*ATTGACGGGGGCCCGCACAAGCGGTGGAGCATGTGGTTTAATTCGATGCAACGCGAAGAACCTTACCTGGTC*T	10.0416	8.78531	26.8216	2.23127e-07	2.81022e-05
FM_+NC_000913.2_0224980_46		rrsH:rRNA:16S ribosomal RNA of rrnH operon	rRNA	CC*TTACGACCAGGGCTACACACGTGCTACAATGGCGCATACAAAGAGA*AG	4.01379	6.03716	8.20345	0.00418108	0.0271836
FM_+NC_000913.2_0225098_54		rrsH:rRNA:16S ribosomal RNA of rrnH operon	rRNA	CC*ATGAAGTCGGAATCGCTAGTAATCGTGGATCAGAATGCCACGGTGAATACGTTC*CC	3.32008	8.93163	5.80098	0.0160172	0.0579669
FM_+NC_000913.2_0225499_28	5’-tRFAlaV	alaV:tRNA:tRNA-Ala;anticodon: UGC	tRNA	C*GGGGCTANAGCTCAGCTGGGAGAGCGCC*TG	4.42558	11.57	9.8455	0.00170248	0.0163616
FM_+NC_000913.2_0225539_22		alaV:tRNA:tRNA-Ala;anticodon: UGC	tRNA	TC*AGGAGGTCTGCGGTTCGATCCC*GC	3.91688	10.7966	7.31187	0.00685006	0.0345646
FM_+NC_000913.2_0226047_52		rrlH:rRNA:23S ribosomal RNA of rrnH operon	rRNA	TG*TGTTAGTGGAAGCGTCTGGAAAGGCGCGCGATACAGGGTGACAGCCCCGTAC*	9.15222	9.11413	27.1576	1.87523e-07	2.81022e-05
FM_+NC_000913.2_0226738_45		rrlH:rRNA:23S ribosomal RNA of rrnH operon	rRNA	AA*ACAACCCAGACCGCCAGCTAAGGTCCCAAAGTCATGGTTAAGTGG*GA	7.43865	6.62126	19.3651	1.07963e-05	0.000465253
FM_+NC_000913.2_0226883_43		rrlH:rRNA:23S ribosomal RNA of rrnH operon	rRNA	GG*AAGATGTAACGGGGCTAAACCATGCACCGAAGCTGCGGCAGCG*AC	7.21535	10.6526	17.2804	3.22492e-05	0.000952745
FM_+NC_000913.2_0226886_40		rrlH:rRNA:23S ribosomal RNA of rrnH operon	rRNA	AG*ATGTAACGGGGCTAAACCATGCACCGAAGCTGCGGCAGCG*AC	7.27629	11.1468	17.9751	2.23816e-05	0.000823088
FM_+NC_000913.2_0226887_37		rrlH:rRNA:23S ribosomal RNA of rrnH operon	rRNA	GA*TGTAACGGGGCTAAACCATGCACCGAAGCTGCGGCAG*CG	6.54003	10.3764	16.191	5.72649e-05	0.00151133
FM_+NC_000913.2_0226928_35		rrlH:rRNA:23S ribosomal RNA of rrnH operon	rRNA	AC*GCTTATGCGTTGTTGGGTAGGGGAGCGTTCTGTAA*GC	3.49719	8.26206	4.17716	0.0409722	0.106226
FM_+NC_000913.2_0227514_75		rrlH:rRNA:23S ribosomal RNA of rrnH operon	rRNA	AG*ATACCAGCTGGCTGCAACTGTTTATTAAAAACACAGCACTGTGCAAACACGAAAGTGGACGTATACGGTGTGACG*CC	3.6739	5.07174	7.09231	0.00774152	0.037577
FM_+NC_000913.2_0227674_35		rrlH:rRNA:23S ribosomal RNA of rrnH operon	rRNA	NA*TAACGGTCCTAAGGTAGCGAAATTCCTTGTCGGGT*AA	3.4719	7.87526	6.64645	0.00993534	0.0431493
FM_+NC_000913.2_0227841_101		rrlH:rRNA:23S ribosomal RNA of rrnH operon	rRNA	AG*CTTGACACTGAACATTGAGCCTTGATGTGTAGGATAGGTGGGAGGCTTTGAAGTGTGGACGCCAGTCTGCATGGAGCCGACCTTGAAATACCACCCTTTAA*TG	3.63836	5.15697	8.52026	0.00351215	0.0254874
FM_+NC_000913.2_0227861_82		rrlH:rRNA:23S ribosomal RNA of rrnH operon	rRNA	GC*CTTGATGTGTAGGATAGGTGGGAGGCTTTGAAGTGTGGACGCCAGTCTGCATGGAGCCGACCTTGAAATACCACCCTTTAAT*GT	6.17292	5.30787	17.4489	2.95139e-05	0.000905471
FM_+NC_000913.2_0228371_70		rrlH:rRNA:23S ribosomal RNA of rrnH operon	rRNA	CT*ATCTGCCGTGGGCGCTGGAGAACTGAGGGGGGCTGCTCCTAGTACGAGAGGACCGGAGTGGACGCATCAC*TG	6.65913	12.9521	14.9527	0.000110238	0.0024497
FM_+NC_000913.2_0228410_81		rrlH:rRNA:23S ribosomal RNA of rrnH operon	rRNA	CC*TAGTACGAGAGGACCGGAGTGGACGCATCACTGGTGTTCGGGTTGTCATGCCAATGGCACTGCCCGGTAGCTAAATGCGGA*AG	6.55657	8.75375	17.6915	2.59785e-05	0.000900963
FM_+NC_000913.2_0228561_88		rrlH:rRNA:23S ribosomal RNA of rrnH operon	rRNA	AG*TCCTGAAGGAACGTTGAAGACGACGACGTTGATAGGCCGGGTGTGTAAGCGCAGCGATGCGTTGAGCTAACCGGTACTAATGAACCGA*AA	7.16932	11.969	18.4059	1.78508e-05	0.000688984
FM_+NC_000913.2_0228755_108		rrfH:rRNA:5S ribosomal RNA of rrnH operon	rRNA	T*TGCCTGGCGGCCGTAGCGCGGTGGTCCCACCTGACCCCATGCCGAACTCAGAAGTGAAACGCCGTAGCGCCGATGGTAGTGTGGGGTCTCCCCATGCGAGAGTAGGGA*AC	4.81663	11.9203	9.27078	0.00232838	0.0197457
FM_+NC_000913.2_0257809_38		crl:protein_coding:transcriptional regulator of cryptic csgA gene for curli surface fibers;sigma factor-binding protein%2C stimulates RNA polymerase holoenzyme formation	protein_coding	*ATCACAACAGGAGATAGCAATGACGTTACCGAGTGGAC*A	4.28523	5.2078	11.4471	0.000716067	0.00906639
FM_+NC_000913.2_0420093_26		brnQ:protein_coding:branched chain amino acid transport system II carrier protein;branched-chain amino acid transport system 2 carrier protein%3B LIV-II transport system for Ile%2C Leu%2C and Val	protein_coding	*ATCGCGCGGCAGGTCGTCAGGTGACC*	4.10943	4.74007	7.93172	0.00485757	0.0289485
FM_+NC_000913.2_0420097_22		brnQ:protein_coding:branched chain amino acid transport system II carrier protein;branched-chain amino acid transport system 2 carrier protein%3B LIV-II transport system for Ile%2C Leu%2C and Val	protein_coding	CG*CGCGGCAGGTCGTCAGGTGACC*	4.62563	3.59502	7.30835	0.00686348	0.0345646
FM_+NC_000913.2_0453657_58	sRNA_bolA	bolA:protein_coding:possible regulator of murein genes;stationary-phase morphogene%2C transcriptional repressor for mreB%3B also regulator for dacA%2C dacC%2C and ampC	protein_coding	G*GATGGATGACATCTCAGCGTTGTCGGAGGAGATATTTCATGATGATACGTGAGCGGAT*AG	6.85963	5.55245	20.9582	4.69417e-06	0.000244199
FM_+NC_000913.2_0467578_28		intergenic	intergenic	AG*AGAGAAAAAAATTCTCTGTGGAAGGGCT*AT	6.40693	4.9693	20.4157	6.23167e-06	0.000298248
FM_+NC_000913.2_0475671_36		ffs:ncRNA:SRP_RNA;4.5S sRNA component of Signal Recognition Particle (SRP);4.5S RNA%3B component of ribonucleoprotein particle%3B works with the Ffh protein~adjusted endpoints to reflect the mature 4.5S RNA (114 nt)	ncRNA	*GGGGGCTCTGTTGGTTCTCCCGCAACGCTACTCTGT*TT	4.19065	5.11215	10.6794	0.00108334	0.0121142
FM_+NC_000913.2_0513177_59		cueR:protein_coding:DNA-binding transcriptional activator of copper-responsive regulon genes	protein_coding	T*GAAACCCTTTAACAAAGCACAGGAGGCGTTGCGCGAACGATGAACATCAGCGATGTAGC*	3.96555	2.77153	6.81609	0.00903402	0.0407895
FM_+NC_000913.2_0563945_34		argU:tRNA:tRNA-Arg;anticodon: UCU	tRNA	*GCGCCCTNAGCTCAGTTGGATAGAGCAACGACCT*TC	4.37356	3.5112	13.3476	0.000258748	0.00477196
FM_+NC_000913.2_0629087_49		cstA:protein_coding:carbon starvation protein	protein_coding	AT*CTCTATGGACACGCACACGGATAACAACTATGAACAAATCAGGGAAATA*CC	3.98934	6.39575	7.98698	0.00471148	0.0284132
FM_+NC_000913.2_0728346_28		ybfA:protein_coding:hypothetical protein	protein_coding	G*GGAGAAAAGTATGGAACTCTACAGAGAA*TA	5.69362	3.16458	13.4323	0.000247325	0.00473479
FM_+NC_000913.2_0779776_28		lysT:tRNA:tRNA-Lys;anticodon: UUU	tRNA	*GGGTCGTNAGCTCAGTTGGTAGAGCAGT*TG	3.97061	3.34936	11.7919	0.000594896	0.007953
FM_+NC_000913.2_0779987_28		valT:tRNA:tRNA-Val;anticodon: UAC	tRNA	*GGGTGATTAGCTCAGCTGGGAGAGCACC*TC	3.61835	6.68537	8.10691	0.00440968	0.0273821
FM_+NC_000913.2_0780018_20		valT:tRNA:tRNA-Val;anticodon: UAC	tRNA	CC*CTTACAAGGAGGGGGTCGGC*GG	4.05418	7.38468	8.92075	0.00281949	0.0219773
FM_+NC_000913.2_0780065_28		lysW:tRNA:tRNA-Lys;anticodon: UUU	tRNA	*GGGTCGTNAGCTCAGTTGGTAGAGCAGT*TG	3.97062	3.34936	11.7931	0.000594493	0.007953
FM_+NC_000913.2_0780290_28		valZ:tRNA:tRNA-Val;anticodon: UAC	tRNA	*GGGTGATTAGCTCAGCTGGGAGAGCACC*TC	3.61835	6.68537	8.09962	0.00442746	0.0273821
FM_+NC_000913.2_0780321_20		valZ:tRNA:tRNA-Val;anticodon: UAC	tRNA	CC*CTTACAAGGAGGGGGTCGGC*GG	4.05418	7.38468	8.92927	0.00280636	0.0219773
FM_+NC_000913.2_0780369_28		lysY:tRNA:tRNA-Lys;anticodon: UUU	tRNA	*GGGTCGTNAGCTCAGTTGGTAGAGCAGT*TG	3.97062	3.34936	11.7954	0.000593777	0.007953
FM_+NC_000913.2_0780591_28		lysZ:tRNA:tRNA-Lys;anticodon: UUU	tRNA	*GGGTCGTNAGCTCAGTTGGTAGAGCAGT*TG	3.97079	3.34936	11.8604	0.000573399	0.007953
FM_+NC_000913.2_0780799_28		lysQ:tRNA:tRNA-Lys;anticodon: UUU	tRNA	*GGGTCGTNAGCTCAGTTGGTAGAGCAGT*TG	3.97078	3.34936	11.8601	0.000573495	0.007953
FM_+NC_000913.2_0784829_45		aroG:protein_coding:3-deoxy-D-arabino-heptulosonate-7-phosphate synthase%2C phenylalanine repressible;3-deoxy-D-arabinoheptulosonate-7-phosphate synthase (DAHP synthetase%2C phenylalanine repressible)	protein_coding	*ATAAGTATGGCAACACTGGAACAGACATGAATTATCAGAACGACG*A	3.67044	4.47136	7.62069	0.00577024	0.0318896
FM_+NC_000913.2_0849639_52		ompX:protein_coding:outer membrane protein X	protein_coding	*TTAGGACTTATTTGAATCACATTTGAGGTGGTTATGAAAAAAATTGCATGTC*T	4.15622	3.07804	9.80859	0.00173698	0.0166111
FM_+NC_000913.2_0877439_51		bssR:protein_coding:putative receptor;repressor of biofilm formation by indole transport regulation	protein_coding	TT*GCAACAAGGCTGGGAAGAGGAGGATCGAAGTATGTTCGTTGACAGACAGCG*AA	4.17628	5.21537	12.808	0.000345144	0.00554625
FM_+NC_000913.2_1015048_66		rmf:protein_coding:ribosome modulation factor	protein_coding	G*TCACAATGGCTGGGAGGCTGGCGAGAAGCCATGGCGGACAGGGTAGTAATGGCCTGATTCTGTCTC*TT	3.37572	3.45481	6.47714	0.0109271	0.0462805
FM_+NC_000913.2_1015132_18		intergenic	intergenic	CG*CATTGCGGAGGTTTCGAA*A	7.06198	2.68617	15.1156	0.000101126	0.0023047
FM_+NC_000913.2_1027149_39		yccU:protein_coding:putative CoA-binding protein	protein_coding	AA*AAACAGTCTGGAGGAAATAATGAAAGAAACCGATATTGC*AG	5.08546	4.0992	17.5564	2.78911e-05	0.000905471
FM_+NC_000913.2_1067273_49		ymdF:protein_coding:hypothetical protein	protein_coding	AT*ATGATGTCTATACCCAGACGGAGGTCAGTAATGGCAAACCATCGAGGCG*G	7.83535	3.22529	17.5851	2.74728e-05	0.000905471
FM_+NC_000913.2_1168241_74		bhsA:protein_coding:biofilm%2C cell surface and signaling protein	protein_coding	*ATCGATCGTTAAGTAATTGCTTGCGACGTCATTCATCTGCATAAGGCCACTATTATGAAAAACGTAAAAACCCT*	7.29088	2.87638	18.1709	2.01945e-05	0.000755085
FM_+NC_000913.2_1238416_51		dadX:protein_coding:alanine racemase 2%2C catabolic;alanine racemase 2%2C PLP-binding	protein_coding	*CTCAAAGCACTGCAAAATGCGCGGCTAAAAGCACCGTTGGATATTTATCTT*A	7.05111	2.55313	13.4693	0.000242495	0.00471782
FM_+NC_000913.2_1257998_34		ychH:protein_coding:putative inner membrane protein	protein_coding	AG*TTCCGGAGGTGACATATGAAACGCAAAAACGCTT*CG	5.5413	5.58095	12.9074	0.000327294	0.00540148
FM_+NC_000913.2_1258352_42		antisense:dauA:protein_coding:putative sulfate transporter;C4-dicarboxylic acid transporter	antisense_protein_coding	A*ATCCGCCATCGCCGCGCGACGATTCGGGAAGAACGCCAGGCG*TC	4.70762	4.00205	7.5058	0.00615007	0.0324165
FM_+NC_000913.2_1258375_19		antisense:dauA:protein_coding:putative sulfate transporter;C4-dicarboxylic acid transporter	antisense_protein_coding	AT*TCGGGAAGAACGCCAGGCG*TC	7.23313	4.32183	20.7804	5.15065e-06	0.000262245
FM_+NC_000913.2_1342409_21		intergenic	intergenic	AA*ATACTGACGCGCCGGGCATCC*TC	5.6967	4.43917	11.9668	0.000541575	0.00780717
FM_+NC_000913.2_1366061_40		intergenic	intergenic	*AGCAGGACAATCCTGAACGCAGAAATCAAGAGGACAACAT*TA	4.78751	4.25645	15.017	0.000106544	0.00240529
FM_+NC_000913.2_1366061_48		pspA:protein_coding:phage shock protein%2C inner membrane protein;regulatory protein for phage-shock-protein operon	protein_coding	*AGCAGGACAATCCTGAACGCAGAAATCAAGAGGACAACATTATGGGTA*TT	6.48381	4.89293	19.5451	9.82515e-06	0.000443615
FM_+NC_000913.2_1366061_61		pspA:protein_coding:phage shock protein%2C inner membrane protein;regulatory protein for phage-shock-protein operon	protein_coding	GC*AGCAGGACAATCCTGAACGCAGAAATCAAGAGGACAACATTATGGGTATTTTTTCTCGCTT*TG	10.5381	6.35183	33.1072	8.72168e-09	1.13112e-05
FM_+NC_000913.2_1366061_65		pspA:protein_coding:phage shock protein%2C inner membrane protein;regulatory protein for phage-shock-protein operon	protein_coding	*AGCAGGACAATCCTGAACGCAGAAATCAAGAGGACAACATTATGGGTATTTTTTCTCGCTTTGCC*GA	6.81935	4.72549	19.3152	1.10821e-05	0.000465253
FM_+NC_000913.2_1403595_20		abgR:protein_coding:putative transcriptional regulator LYSR-type;putative DNA-binding transcriptional regulator of abgABT operon	protein_coding	G*CGTGATAGTCGCCAGACACC*A	5.51005	4.31066	9.66777	0.00187529	0.0171681
FM_+NC_000913.2_1682256_31		tus:protein_coding:inhibitor of replication at Ter%2C DNA-binding protein;DNA-binding protein%3B inhibition of replication at Ter sites	protein_coding	*ATGTTGTAACTAAAGTGGTTAATATTATGGC*GC	4.86865	2.77817	8.47016	0.0036102	0.0254874
FM_+NC_000913.2_1744539_29		valW:tRNA:tRNA-Val;anticodon: GAC	tRNA	C*GCGTCCGTAGCTCAGTTGGTTAGAGCACC*AC	6.07914	7.09869	17.71	2.57274e-05	0.000900963
FM_+NC_000913.2_1744539_33		valW:tRNA:tRNA-Val;anticodon: GAC	tRNA	*GCGTCCGTAGCTCAGTTGGTTAGAGCACCACCT*TG	4.44459	4.79404	12.4144	0.000426028	0.00662003
FM_+NC_000913.2_1744580_35		valW:tRNA:tRNA-Val;anticodon: GAC	tRNA	GG*TGGGGGTCGGTGGTTCGAGTCCACTCGGACGCACC*A	5.35031	6.61185	15.6168	7.75619e-05	0.0018748
FM_+NC_000913.2_1755410_52		lpp:protein_coding:murein lipoprotein	protein_coding	TA*CATGGAGATTAACTCAATCTAGAGGGTATTAATAATGAAAGCTACTAAACTG*G	7.06267	3.88749	23.211	1.45164e-06	0.000108556
FM_+NC_000913.2_1874900_51		yeaO:protein_coding:hypothetical protein	protein_coding	A*ACAAATCATGCGTGAAAGGGAGAACAAACACGATGAATATTCAGTGCAAAC*G	3.58668	3.10958	7.24008	0.00712938	0.0356172
FM_+NC_000913.2_1919748_75		yebV:protein_coding:hypothetical protein	protein_coding	T*ATGGTGCGATCGGACTGGTCGTACCACAATCGGCAGCTAAATGGAGAGCACGAAGATGAAAACCAGTGTGCGCAT*	7.64228	3.30382	20.1551	7.14094e-06	0.000335064
FM_+NC_000913.2_2033735_19		intergenic	intergenic	*CTTACAGCCGCCGACTACC*	6.06488	4.18246	10.9154	0.000953674	0.0110918
FM_+NC_000913.2_2284232_30		proL:tRNA:tRNA-Pro;anticodon: GGG	tRNA	C*CGGCACGTAGCGCAGCCTGGTAGCGCACCG*TC	4.83186	9.60331	11.2035	0.000816449	0.0100193
FM_+NC_000913.2_2518952_28		valU:tRNA:tRNA-Val;anticodon: UAC	tRNA	*GGGTGATTAGCTCAGCTGGGAGAGCACC*TC	3.61835	6.68633	8.09928	0.00442827	0.0273821
FM_+NC_000913.2_2518983_20		valU:tRNA:tRNA-Val;anticodon: UAC	tRNA	CC*CTTACAAGGAGGGGGTCGGC*GG	4.05418	7.38468	8.93204	0.00280211	0.0219773
FM_+NC_000913.2_2519072_28		valX:tRNA:tRNA-Val;anticodon: UAC	tRNA	*GGGTGATTAGCTCAGCTGGGAGAGCACC*TC	3.60627	6.68606	8.07481	0.00448848	0.0276117
FM_+NC_000913.2_2519103_20		valX:tRNA:tRNA-Val;anticodon: UAC	tRNA	CC*CTTACAAGGAGGGGGTCGGC*GG	4.05418	7.38468	8.92821	0.00280799	0.0219773
FM_+NC_000913.2_2519194_28		valY:tRNA:tRNA-Val;anticodon: UAC	tRNA	*GGGTGATTAGCTCAGCTGGGAGAGCACC*TC	3.60627	6.68606	8.0799	0.00447589	0.0276052
FM_+NC_000913.2_2519225_20		valY:tRNA:tRNA-Val;anticodon: UAC	tRNA	CC*CTTACAAGGAGGGGGTCGGC*GG	4.05418	7.38468	8.92256	0.0028167	0.0219773
FM_+NC_000913.2_2519274_28		lysV:tRNA:tRNA-Lys;anticodon: UUU	tRNA	*GGGTCGTNAGCTCAGTTGGTAGAGCAGT*TG	3.97072	3.34936	11.8359	0.000580982	0.007953
FM_+NC_000913.2_2531714_26		intergenic	intergenic	AT*ACAGGCTAAAGTCGAACCGCCAGGCT*	3.49239	3.42829	4.98603	0.0255528	0.0776974
FM_+NC_000913.2_2531720_20		intergenic	intergenic	GC*TAAAGTCGAACCGCCAGGCT*	6.74402	4.13953	15.6982	7.42954e-05	0.00183287
FM_+NC_000913.2_2601729_18		hyfB:protein_coding:hydrogenase 4 membrane subunit;hydrogenase 4%2C membrane subunit	protein_coding	C*CCCCCCATCGTGAGTGCC*A	3.95946	2.62062	5.12959	0.0235213	0.0740552
FM_+NC_000913.2_2663975_18		csiE:protein_coding:stationary phase inducible protein	protein_coding	*CTCCAACGTCGCTGGGCG*	6.74025	2.98028	16.5456	4.74939e-05	0.00132155
FM_+NC_000913.2_2753614_135		ssrA:ncRNA:tmRNA;tmRNA%2C 10Sa RNA;acts as tRNA-Ala and mRNA template for tagging proteins resulting from premature transcription termination for degradation%2C a process known as trans-translation	ncRNA	*GGGGCTGATTCTGGATTCGACGGGATTTGCGAAACCCAAGGTGCATGCCGAGGGGCGGTTGGCCTCGTAAAAAGCCGCAAAAAATAGTCGCAAACGACGAAAACTACGCTTTAGCAGCTTAATAACCTGCTTAGA*GC	5.1813	5.58803	12.0424	0.000520053	0.00758834
FM_+NC_000913.2_2753614_27		ssrA:ncRNA:tmRNA;tmRNA%2C 10Sa RNA;acts as tRNA-Ala and mRNA template for tagging proteins resulting from premature transcription termination for degradation%2C a process known as trans-translation	ncRNA	*GGGGCTGATTCTGGATTCGACGGGATT*TG	3.82396	8.7524	8.14015	0.00432956	0.0271836
FM_+NC_000913.2_2945408_35		metZ:tRNA:tRNA-Met;anticodon: CAU	tRNA	*CGCGGGGTGGAGCAGCCTGGTAGCTCGTCGGGCTC*AN	3.32155	8.04009	7.5176	0.00610989	0.0324165
FM_+NC_000913.2_2945518_35		metW:tRNA:tRNA-Met;anticodon: CAU	tRNA	*CGCGGGGTGGAGCAGCCTGGTAGCTCGTCGGGCTC*AN	3.32155	8.04009	7.52343	0.00609017	0.0324165
FM_+NC_000913.2_2945628_35		metV:tRNA:tRNA-Met;anticodon: CAU	tRNA	*CGCGGGGTGGAGCAGCCTGGTAGCTCGTCGGGCTC*AN	3.32155	8.04009	7.52849	0.00607307	0.0324165
FM_+NC_000913.2_2969265_47		ygdR:protein_coding:putative lipoprotein	protein_coding	*ATAGGTAGGCCAAATGAGGATAACCGGATGAAAAAATGGGCAGTAAT*	5.60281	2.98412	11.3498	0.000754563	0.00930758
FM_+NC_000913.2_3054005_31		ssrS:ncRNA:ncRNA;6S RNA inhibits RNA polymerase promoter binding;template for RNA-directed pRNA synthesis by RNAP%3B mimics an open promoter	ncRNA	AA*TTTCTCTGAGATGTTCGCAAGCGGGCCAGTC*CC	3.75756	8.07075	8.42643	0.00369805	0.0254874
FM_+NC_000913.2_3054005_39		ssrS:ncRNA:ncRNA;6S RNA inhibits RNA polymerase promoter binding;template for RNA-directed pRNA synthesis by RNAP%3B mimics an open promoter	ncRNA	AA*TTTCTCTGAGATGTTCGCAAGCGGGCCAGTCCCCTGAGC*CG	7.90076	11.4605	23.0326	1.59276e-06	0.000112102
FM_+NC_000913.2_3054005_42		ssrS:ncRNA:ncRNA;6S RNA inhibits RNA polymerase promoter binding;template for RNA-directed pRNA synthesis by RNAP%3B mimics an open promoter	ncRNA	AA*TTTCTCTGAGATGTTCGCAAGCGGGCCAGTCCCCTGAGCCGA*TA	7.30873	10.6536	20.6716	5.45181e-06	0.000271795
FM_+NC_000913.2_3054005_46		ssrS:ncRNA:ncRNA;6S RNA inhibits RNA polymerase promoter binding;template for RNA-directed pRNA synthesis by RNAP%3B mimics an open promoter	ncRNA	AA*TTTCTCTGAGATGTTCGCAAGCGGGCCAGTCCCCTGAGCCGATATT*TC	4.60326	8.6025	10.3415	0.00130073	0.0137483
FM_+NC_000913.2_3054005_72		ssrS:ncRNA:ncRNA;6S RNA inhibits RNA polymerase promoter binding;template for RNA-directed pRNA synthesis by RNAP%3B mimics an open promoter	ncRNA	A*TTTCTCTGAGATGTTCGCAAGCGGGCCAGTCCCCTGAGCCGATATTTCATACCACAAGAATGTGGCGCTCCG*C	5.9172	5.48821	13.4009	0.000251502	0.00477196
FM_+NC_000913.2_3054077_109		ssrS:ncRNA:ncRNA;6S RNA inhibits RNA polymerase promoter binding;template for RNA-directed pRNA synthesis by RNAP%3B mimics an open promoter	ncRNA	G*CGGTTGGTGAGCATGCTCGGTCCGTCCGAGAAGCCTTAAAACTGCGACGACACATTCACCTTGAACCAAGGGTTCAAGGGTTACAGCCTGCGGCGGCATCTCGGAGATT*CC	8.00011	6.15825	17.2087	3.34905e-05	0.000977351
FM_+NC_000913.2_3054159_27		ssrS:ncRNA:ncRNA;6S RNA inhibits RNA polymerase promoter binding;template for RNA-directed pRNA synthesis by RNAP%3B mimics an open promoter	ncRNA	TT*ACAGCCTGCGGCGGCATCTCGGAGATT*CC	4.72989	6.03336	13.5405	0.000233475	0.00471763
FM_+NC_000913.2_3054164_21		ssrS:ncRNA:ncRNA;6S RNA inhibits RNA polymerase promoter binding;template for RNA-directed pRNA synthesis by RNAP%3B mimics an open promoter	ncRNA	GC*CTGCGGCGGCATCTCGGAGAT*TC	6.48624	8.7788	12.8301	0.000341096	0.00554625
FM_+NC_000913.2_3054869_19		sibC:ncRNA:antisense_RNA;identified in a large scale screen;sRNA antisense regulator of toxic IbsC protein	ncRNA	A*AGTAAGGGTAAGGGAGGAT*TG	6.08797	3.23374	9.62594	0.00191848	0.0172591
FM_+NC_000913.2_3108387_28		pheV:tRNA:tRNA-Phe;anticodon: GAA	tRNA	C*GCCCGGATAGCTCAGTCGGTAGAGCAGG*GG	3.69628	4.83667	9.39741	0.00217292	0.0190469
FM_+NC_000913.2_3584942_41		yhhA:protein_coding:conserved protein%2C DUF2756 family	protein_coding	AT*ATATCTTCAGAGGAGGATACGCGATGAAACGACTTCTGATT*CT	6.96802	3.74906	21.0381	4.50229e-06	0.000244199
FM_+NC_000913.2_3584942_53		yhhA:protein_coding:conserved protein%2C DUF2756 family	protein_coding	AT*ATATCTTCAGAGGAGGATACGCGATGAAACGACTTCTGATTCTTACGGCACTC*CT	4.9145	3.07864	14.8095	0.000118935	0.00256407
FM_+NC_000913.2_3671354_49		yhjD:protein_coding:putative alternate lipid exporter%2C suppressor of msbA and KDO essentiality%2C inner membrane protein	protein_coding	G*AATGACCACGACAGAAGGACAAAAGAGCGGATGACGCAGGAAAACGAGA*T	5.49055	3.05226	15.1636	9.8588e-05	0.00226847
FM_+NC_000913.2_3834244_29		selC:tRNA:tRNA-Sec	tRNA	*GGAAGATCGTCGTCTCCGGTGAGGCGGCT*GG	5.53152	4.93818	18.9202	1.36304e-05	0.000552838
FM_+NC_000913.2_3834244_49		selC:tRNA:tRNA-Sec	tRNA	*GGAAGATCGTCGTCTCCGGTGAGGCGGCTGGACTTCAAATCCAGTTGGG*GC	4.65592	4.20911	11.7975	0.000593094	0.007953
FM_+NC_000913.2_3834244_58		selC:tRNA:tRNA-Sec	tRNA	*GGAAGATCGTCGTCTCCGGTGAGGCGGCTGGACTTCAAATCCAGTTGGGGCCGCCAGC*GA	7.14613	5.20289	22.8994	1.70703e-06	0.000116712
FM_+NC_000913.2_3834283_19		selC:tRNA:tRNA-Sec	tRNA	AA*TCCAGTTGGGGCCGCCAGC*GA	8.88741	5.40348	28.2504	1.0659e-07	2.81022e-05
FM_+NC_000913.2_3834304_21		selC:tRNA:tRNA-Sec	tRNA	GG*TCCCGGGCAGGTTCGACTCCT*G	4.02462	3.01927	11.9191	0.000555604	0.00792042
FM_+NC_000913.2_3939830_156		rrsC:rRNA:16S ribosomal RNA of rrnC operon	rRNA	TT*AAATTGAAGAGTTTGATCATGGCTCAGATTGAACGCTGGCGGCAGGCCTAACACATGCAAGTCGAACGGTAACAGGAAACAGCTTGCTGTTTCGCTGACGAGTGGCGGACGGGTGAGTAATGTCTGGGAAACTGCCTGATGGAGGGGGATAACTAC*TG	5.82579	11.1804	13.0369	0.000305407	0.0051722
FM_+NC_000913.2_3939830_78		rrsC:rRNA:16S ribosomal RNA of rrnC operon	rRNA	TT*AAATTGAAGAGTTTGATCATGGCTCAGATTGAACGCTGGCGGCAGGCCTAACACATGCAAGTCGAACGGTAACAGGAA*AC	10.4222	18.0041	20.4949	5.97911e-06	0.000292
FM_+NC_000913.2_3939830_81		rrsC:rRNA:16S ribosomal RNA of rrnC operon	rRNA	TT*AAATTGAAGAGTTTGATCATGGCTCAGATTGAACGCTGGCGGCAGGCCTAACACATGCAAGTCGAACGGTAACAGGAAACA*GC	8.87325	16.566	17.4876	2.89193e-05	0.000905471
FM_+NC_000913.2_3939919_65		rrsC:rRNA:16S ribosomal RNA of rrnC operon	rRNA	TG*TTTCGCTGACGAGTGGCGGACGGGTGAGTAATGTCTGGGAAACTGCCTGATGGAGGGGGATAACT*AC	11.0735	10.2247	28.4131	9.80005e-08	2.81022e-05
FM_+NC_000913.2_3940379_53		rrsC:rRNA:16S ribosomal RNA of rrnC operon	rRNA	C*GTTAATCGGAATTACTGGGCGTAAAGCGCACGCAGGCGGTTTGTTAAGTCAGA*TG	3.93162	5.73451	6.83368	0.00894547	0.0406195
FM_+NC_000913.2_3940401_35		rrsC:rRNA:16S ribosomal RNA of rrnC operon	rRNA	GT*AAAGCGCACGCAGGCGGTTTGTTAAGTCAGATGTG*AA	3.43513	7.25863	6.08399	0.0136413	0.0525541
FM_+NC_000913.2_3940748_72		rrsC:rRNA:16S ribosomal RNA of rrnC operon	rRNA	GA*ATTGACGGGGGCCCGCACAAGCGGTGGAGCATGTGGTTTAATTCGATGCAACGCGAAGAACCTTACCTGGTC*T	10.0416	8.78531	26.8324	2.21885e-07	2.81022e-05
FM_+NC_000913.2_3941040_46		rrsC:rRNA:16S ribosomal RNA of rrnC operon	rRNA	CC*TTACGACCAGGGCTACACACGTGCTACAATGGCGCATACAAAGAGA*AG	4.01379	6.03716	8.20177	0.00418496	0.0271836
FM_+NC_000913.2_3941492_38		gltU:tRNA:tRNA-Glu;anticodon: UUC	tRNA	TT*TCACGGCGGTAACAGGGGTTCGAATCCCCTAGGGGACG*CC	4.00568	12.4447	7.58446	0.00588737	0.0322219
FM_+NC_000913.2_3942013_54		rrlC:rRNA:23S ribosomal RNA of rrnC operon	rRNA	TG*TGTGTTAGTGGAAGCGTCTGGAAAGGCGCGCGATACAGGGTGACAGCCCCGTAC*AC	9.20649	8.41745	26.3264	2.88323e-07	3.28551e-05
FM_+NC_000913.2_3942016_51		rrlC:rRNA:23S ribosomal RNA of rrnC operon	rRNA	GT*GTTAGTGGAAGCGTCTGGAAAGGCGCGCGATACAGGGTGACAGCCCCGTAC*	9.23986	8.97186	26.9598	2.07733e-07	2.81022e-05
FM_+NC_000913.2_3942706_45		rrlC:rRNA:23S ribosomal RNA of rrnC operon	rRNA	AA*ACAACCCAGACCGCCAGCTAAGGTCCCAAAGTCATGGTTAAGTGG*GA	7.43868	6.62126	19.3449	1.09113e-05	0.000465253
FM_+NC_000913.2_3942851_43		rrlC:rRNA:23S ribosomal RNA of rrnC operon	rRNA	GG*AAGATGTAACGGGGCTAAACCATGCACCGAAGCTGCGGCAGCG*AC	7.21535	10.6526	17.2878	3.21243e-05	0.000952745
FM_+NC_000913.2_3942854_40	23S rRNA fragment	rrlC:rRNA:23S ribosomal RNA of rrnC operon	rRNA	AG*ATGTAACGGGGCTAAACCATGCACCGAAGCTGCGGCAGCG*AC	7.2763	11.1468	17.9481	2.27011e-05	0.000823088
FM_+NC_000913.2_3942855_37		rrlC:rRNA:23S ribosomal RNA of rrnC operon	rRNA	GA*TGTAACGGGGCTAAACCATGCACCGAAGCTGCGGCAG*CG	6.54003	10.3764	16.1842	5.74724e-05	0.00151133
FM_+NC_000913.2_3942896_128		rrlC:rRNA:23S ribosomal RNA of rrnC operon	rRNA	*GCTTATGCGTTGTTGGGTAGGGGAGCGTTCTGTAAGCCTGCGAAGGTGTGCTGTGAGGCATGCTGGAGGTATCAGAAGTGCGAATGCTGACATAAGTAACGATAAAGCGGGTGAAAAGCCCGCTCGCC*GG	9.43798	8.11377	21.2023	4.13268e-06	0.000231245
FM_+NC_000913.2_3943482_75		rrlC:rRNA:23S ribosomal RNA of rrnC operon	rRNA	AG*ATACCAGCTGGCTGCAACTGTTTATTAAAAACACAGCACTGTGCAAACACGAAAGTGGACGTATACGGTGTGACG*CC	3.67388	5.07174	7.09516	0.00772923	0.037577
FM_+NC_000913.2_3943642_35		rrlC:rRNA:23S ribosomal RNA of rrnC operon	rRNA	NA*TAACGGTCCTAAGGTAGCGAAATTCCTTGTCGGGT*AA	3.4719	7.87526	6.63914	0.0099762	0.0432462
FM_+NC_000913.2_3943809_101		rrlC:rRNA:23S ribosomal RNA of rrnC operon	rRNA	AG*CTTGACACTGAACATTGAGCCTTGATGTGTAGGATAGGTGGGAGGCTTTGAAGTGTGGACGCCAGTCTGCATGGAGCCGACCTTGAAATACCACCCTTTAA*TG	3.63837	5.15697	8.51753	0.00351741	0.0254874
FM_+NC_000913.2_3943829_82		rrlC:rRNA:23S ribosomal RNA of rrnC operon	rRNA	GC*CTTGATGTGTAGGATAGGTGGGAGGCTTTGAAGTGTGGACGCCAGTCTGCATGGAGCCGACCTTGAAATACCACCCTTTAAT*GT	6.17291	5.30787	17.4591	2.93555e-05	0.000905471
FM_+NC_000913.2_3944339_70		rrlC:rRNA:23S ribosomal RNA of rrnC operon	rRNA	CT*ATCTGCCGTGGGCGCTGGAGAACTGAGGGGGGCTGCTCCTAGTACGAGAGGACCGGAGTGGACGCATCAC*TG	6.65913	12.9521	14.9472	0.000110559	0.0024497
FM_+NC_000913.2_3944378_81		rrlC:rRNA:23S ribosomal RNA of rrnC operon	rRNA	CC*TAGTACGAGAGGACCGGAGTGGACGCATCACTGGTGTTCGGGTTGTCATGCCAATGGCACTGCCCGGTAGCTAAATGCGGA*AG	6.55656	8.75375	17.703	2.58213e-05	0.000900963
FM_+NC_000913.2_3944529_88		rrlC:rRNA:23S ribosomal RNA of rrnC operon	rRNA	AG*TCCTGAAGGAACGTTGAAGACGACGACGTTGATAGGCCGGGTGTGTAAGCGCAGCGATGCGTTGAGCTAACCGGTACTAATGAACCGA*AA	7.16932	11.969	18.3742	1.81498e-05	0.000689406
FM_+NC_000913.2_3944722_108		rrfC:rRNA:5S ribosomal RNA of rrnC operon	rRNA	T*TGCCTGGCGGCCGTAGCGCGGTGGTCCCACCTGACCCCATGCCGAACTCAGAAGTGAAACGCCGTAGCGCCGATGGTAGTGTGGGGTCTCCCCATGCGAGAGTAGGGA*AC	4.81663	11.9203	9.26546	0.00233516	0.0197457
FM_+NC_000913.2_3944979_33	5’-tRFtrpT	trpT:tRNA:tRNA-Trp;anticodon: CCA	tRNA	TC*AGGGGCGTAGTTCAATTGGTAGAGCACCGGTCT*CC	4.05103	8.50254	8.43807	0.00367446	0.0254874
FM_+NC_000913.2_3980397_34		argX:tRNA:tRNA-Arg;anticodon: CCG	tRNA	*GCGCCCGTAGCTCAGCTGGATAGAGCGCTGCCCT*CC	5.53667	4.31423	17.6317	2.68079e-05	0.000905471
FM_+NC_000913.2_3980628_25		leuT:tRNA:tRNA-Leu;anticodon: CAG	tRNA	AT*GCGAAGGTGGCGGAATTGGTAGACG*CG	3.50218	11.7507	5.19522	0.0226491	0.0726137
FM_+NC_000913.2_3980628_32		leuT:tRNA:tRNA-Leu;anticodon: CAG	tRNA	C*GCGAAGGTGGCGGAATTGGTAGACGCGCTAGC*TT	4.60575	12.1723	10.2625	0.00135763	0.0139434
FM_+NC_000913.2_3980757_29		proM:tRNA:tRNA-Pro;anticodon: UGG	tRNA	*CGGCGAGNAGCGCAGCTTGGTAGCGCAAC*TG	3.40111	4.57776	8.94996	0.00277476	0.0219773
FM_+NC_000913.2_3980757_34		proM:tRNA:tRNA-Pro;anticodon: UGG	tRNA	*CGGCGAGNAGCGCAGCTTGGTAGCGCAACTGGTT*TG	5.22049	6.2456	15.7923	7.06913e-05	0.00178068
FM_+NC_000913.2_3992868_18		dapF:protein_coding:diaminopimelate epimerase	protein_coding	G*CTGATTCGTCGCCTGGCT*A	6.63001	3.46863	16.4535	4.98572e-05	0.00137105
FM_+NC_000913.2_4035830_52		rrlA:rRNA:23S ribosomal RNA of rrnA operon	rRNA	TG*TGTTAGTGGAAGCGTCTGGAAAGGCGTGCGATACAGGGTGACAGCCCCGTAC*	9.0043	7.49393	27.2603	1.77825e-07	2.81022e-05
FM_+NC_000913.2_4038723_26		intergenic	intergenic	*ACGCTCTCCTGAGTAGGACAAATCCG*CT	6.88308	2.93159	13.0992	0.000295423	0.00515888
FM_+NC_000913.2_4098786_66		sodA:protein_coding:superoxide dismutase%2C Mn;superoxide dismutase%2C manganese	protein_coding	C*TTACGCGGCATTAACAATCGGCCGCCCGACAATACTGGAGATGAATATGAGCTATACCCTGCCATC*CC	4.03356	3.7923	13.7238	0.000211759	0.00439359
FM_+NC_000913.2_4103807_54		cpxP:protein_coding:inhibitor of the cpx response%3B periplasmic adaptor protein;periplasmic repressor of cpx regulon by interaction with CpxA	protein_coding	C*GTTGAATCGCGACAGAAAGATTTTGGGAGCAAATGATGCGCATAGTTACCGCTG*CC	4.4253	3.01783	7.30525	0.00687536	0.0345646
FM_+NC_000913.2_4106827_49		sbp:protein_coding:sulfate transporter subunit;periplasmic sulfate-binding protein%3B periplasmic-binding component of ABC superfamily	protein_coding	*ATCACAACACAACATAAGAGAGTCGGGCGATGAACAAGTGGGGCGTAGG*	3.54229	2.98201	2.64514	0.103867	0.19525
FM_+NC_000913.2_4169659_108		rrfB:rRNA:5S ribosomal RNA of rrnB operon	rRNA	T*TGCCTGGCGGCAGTAGCGCGGTGGTCCCACCTGACCCCATGCCGAACTCAGAAGTGAAACGCCGTAGCGCCGATGGTAGTGTGGGGTCTCCCCATGCGAGAGTAGGGA*A	4.14104	11.9957	7.68142	0.00557924	0.0314885
FM_+NC_000913.2_4173695_56		glyT:tRNA:tRNA-Gly;anticodon: UCC	tRNA	*GCGGGCATCGTATAATGGCTATTACCTCAGCCTTCCAAGCTGATGATGCGGGTTCG*A	4.05353	7.20993	11.1313	0.000848818	0.0103108
FM_+NC_000913.2_4173776_32		thrT:tRNA:tRNA-Thr;anticodon: GGU	tRNA	*GCTGATATAGCTCAGTTGGTAGAGCGCACCCT*TG	4.61292	5.61559	10.9276	0.000947404	0.0110918
FM_+NC_000913.2_4173817_35		thrT:tRNA:tRNA-Thr;anticodon: GGU	tRNA	GG*TGAGGTCGGCAGTTCGAATCTGCCTATCAGCACCA*CT	4.10267	8.85894	9.31674	0.0022707	0.0194269
FM_+NC_000913.2_4177828_18		intergenic	intergenic	C*AGGCCTCCGTCGAAGACC*GC	8.20761	4.12381	25.2948	4.92031e-07	4.90596e-05
FM_+NC_000913.2_4177828_56		intergenic	intergenic	*AGGCCTCCGTCGAAGACCGCAGGAGTTTCGCAAGAAACTTAATCCCCTGCGTAGAC*G	5.94961	3.386	18.799	1.45246e-05	0.000579289
FM_+NC_000913.2_4177833_51		intergenic	intergenic	CC*TCCGTCGAAGACCGCAGGAGTTTCGCAAGAAACTTAATCCCCTGCGTAGAC*G	5.37116	3.99315	17.4538	2.94372e-05	0.000905471
FM_+NC_000913.2_4206169_156		rrsE:rRNA:16S ribosomal RNA of rrnE operon	rRNA	TT*AAATTGAAGAGTTTGATCATGGCTCAGATTGAACGCTGGCGGCAGGCCTAACACATGCAAGTCGAACGGTAACAGGAAGAAGCTTGCTTCTTTGCTGACGAGTGGCGGACGGGTGAGTAATGTCTGGGAAACTGCCTGATGGAGGGGGATAACTAC*TG	5.82579	11.1804	13.0277	0.000306917	0.0051722
FM_+NC_000913.2_4206258_65		rrsE:rRNA:16S ribosomal RNA of rrnE operon	rRNA	TT*CTTTGCTGACGAGTGGCGGACGGGTGAGTAATGTCTGGGAAACTGCCTGATGGAGGGGGATAACT*AC	10.2006	8.84587	26.9182	2.12256e-07	2.81022e-05
FM_+NC_000913.2_4206264_58		rrsE:rRNA:16S ribosomal RNA of rrnE operon	rRNA	GC*TGACGAGTGGCGGACGGGTGAGTAATGTCTGGGAAACTGCCTGATGGAGGGGGATAAC*TA	5.32737	7.13427	13.0735	0.000299504	0.00515888
FM_+NC_000913.2_4208354_52		rrlE:rRNA:23S ribosomal RNA of rrnE operon	rRNA	TG*TGTTAGTGGAAGCGTCTGGAAAGGCGCGCGATACAGGGTGACAGCCCCGTAC*	9.15218	9.11413	27.2076	1.82738e-07	2.81022e-05
FM_+NC_000913.2_4211062_108		rrfE:rRNA:5S ribosomal RNA of rrnE operon	rRNA	T*TGCCTGGCGGCAGTAGCGCGGTGGTCCCACCTGACCCCATGCCGAACTCAGAAGTGAAACGCCGTAGCGCCGATGGTAGTGTGGGGTCTCCCCATGCGAGAGTAGGGA*A	4.14104	11.9957	7.67623	0.0055953	0.0315048
FM_+NC_000913.2_4215098_50		aceA:protein_coding:isocitrate lyase;aceB:protein_coding:malate synthase A	protein_coding	GC*GTAAACCACCACATAACTATGGAGCATCTGCACATGAAAACCCGTACACA*AC	8.83586	4.12849	25.9471	3.50895e-07	3.79637e-05
FM_+NC_000913.2_4215098_53		aceA:protein_coding:isocitrate lyase;aceB:protein_coding:malate synthase A	protein_coding	GC*GTAAACCACCACATAACTATGGAGCATCTGCACATGAAAACCCGTACACAACA*	8.3333	4.2688	23.4945	1.25273e-06	9.67027e-05
FM_+NC_000913.2_4257225_52		yjbJ:protein_coding:stress-induced protein%2C UPF0337 family	protein_coding	TA*CTCTCATTCACAACCTAACGATGAGGTCTTGATTATGAATAAAGATGAAGCC*GG	7.66865	3.04198	16.7921	4.1706e-05	0.00117414
FM_+NC_000913.2_4390382_28		glyV:tRNA:tRNA-Gly;anticodon: GCC	tRNA	*GCGGGAANAGCTCAGTTGGTAGAGCACG*AC	4.95979	7.62222	12.3071	0.000451234	0.00683142
FM_+NC_000913.2_4390382_32		glyV:tRNA:tRNA-Gly;anticodon: GCC	tRNA	*GCGGGAATAGCTCAGTTGGTAGAGCACGACCT*TG	4.0412	6.71463	10.3593	0.00128822	0.0137483
FM_+NC_000913.2_4390418_38		glyV:tRNA:tRNA-Gly;anticodon: GCC	tRNA	CC*AAGGTCGGGGTCGCGAGTTCGAGTCTCGTTTCCCGCTC*CA	3.97071	7.32918	7.54696	0.00601115	0.0324165
FM_+NC_000913.2_4390494_28		glyX:tRNA:tRNA-Gly;anticodon: GCC	tRNA	*GCGGGAANAGCTCAGTTGGTAGAGCACG*AC	4.95289	7.6224	12.2728	0.000459615	0.00683142
FM_+NC_000913.2_4390494_32	5’-tRFGly	glyX:tRNA:tRNA-Gly;anticodon: GCC	tRNA	*GCGGGAATAGCTCAGTTGGTAGAGCACGACCT*TG	4.0412	6.71463	10.3472	0.00129674	0.0137483
FM_+NC_000913.2_4390530_38		glyX:tRNA:tRNA-Gly;anticodon: GCC	tRNA	CC*AAGGTCGGGGTCGCGAGTTCGAGTCTCGTTTCCCGCTC*CA	3.97071	7.32918	7.54385	0.00602152	0.0324165
FM_+NC_000913.2_4390605_28		glyY:tRNA:tRNA-Gly;anticodon: GCC	tRNA	*GCGGGAANAGCTCAGTTGGTAGAGCACG*AC	4.95289	7.6224	12.2758	0.00045886	0.00683142
FM_+NC_000913.2_4390605_32		glyY:tRNA:tRNA-Gly;anticodon: GCC	tRNA	*GCGGGAATAGCTCAGTTGGTAGAGCACGACCT*TG	4.04119	6.71463	10.3327	0.00130694	0.0137483
FM_+NC_000913.2_4390641_38		glyY:tRNA:tRNA-Gly;anticodon: GCC	tRNA	CC*AAGGTCGGGGTCGCGAGTTCGAGTCTCGTTTCCCGCTC*CA	3.97071	7.32918	7.54608	0.00601409	0.0324165
FM_+NC_000913.2_4440547_20		tamA:protein_coding:translocation and assembly module for autotransporter export%2C outer membrane subunit	protein_coding	G*TGATGAAGTGACGCCAGACC*	3.36714	2.50621	2.71378	0.0994848	0.189695
FM_+NC_000913.2_4541696_34	sRNA_35	intergenic	intergenic	GG*TTCAGGGACGTCATTACGGGCAGGGATGCCCACC*CA	4.78324	8.78317	9.87931	0.00167147	0.0161937
FM_+NC_000913.2_4609390_46		osmY:protein_coding:periplasmic protein;hyperosmotically inducible periplasmic protein	protein_coding	A*TTACGAGCAAACATACAGGAATAAATCGATGACTATGACAAGACTG*AA	10.1772	6.38349	32.3416	1.29315e-08	1.13112e-05

## Sheet: Total RNA LB Up
Processing Product	Candidate Name	Annotation	Biotype	Consensus Sequence	logFC	logCPM	LR	PValue	FDR
FM_-NC_000913.2_0273191_34		intergenic	intergenic	AA*ATGACTGAGTCAGCCGAGAAGAATTTCCCCGCTT*A	6.22042	2.13492	20.1155	7.2905e-06	0.000117879
FM_-NC_000913.2_0273296_58		insH1:protein_coding:IS5 transposase and trans-activator	protein_coding	AA*ATGATACGTCAGTGGGAGAGATCTCACTAAAAACTGGGGATAACGCCTTAAATGGCGA*A	6.21262	2.70741	21.8785	2.90467e-06	5.30747e-05
FM_-NC_000913.2_0363445_28		lacZ:protein_coding:beta-D-galactosidase	protein_coding	AC*TACCGCAGCCGGAGAGCGCCGGGCAACT*CT	2.77565	3.56704	5.68628	0.017098	0.0417531
FM_-NC_000913.2_0364719_19		lacZ:protein_coding:beta-D-galactosidase	protein_coding	G*TGAAACGCAGGTCGCCAGC*G	3.49842	2.90752	5.75354	0.0164555	0.0406516
FM_-NC_000913.2_0364719_29		lacZ:protein_coding:beta-D-galactosidase	protein_coding	T*TATGGCAGGGTGAAACGCAGGTCGCCAGC*G	3.47471	3.04964	4.9786	0.0256627	0.0542413
FM_-NC_000913.2_0685905_73		antisense:REP58:repeat_region:REP58 (repetitive extragenic palindromic) element%3B contains 1 REP sequences	antisense_repeat_region	CA*TCGGGCCTGAAAACCGCAATACGCTGGGTAACAATCTTCGAGGGTAGCAGTTAACGCTGCTACCCTCTTTTTT*C	7.27421	3.2333	25.2214	5.1111e-07	1.23305e-05
FM_-NC_000913.2_0685907_70		antisense:REP58:repeat_region:REP58 (repetitive extragenic palindromic) element%3B contains 1 REP sequences	antisense_repeat_region	AT*CGGGCCTGAAAACCGCAATACGCTGGGTAACAATCTTCGAGGGTAGCAGTTAACGCTGCTACCCTCTTTT*TT	7.91184	3.50552	30.0831	4.1393e-08	1.38937e-06
FM_-NC_000913.2_0685945_33		antisense:REP58:repeat_region:REP58 (repetitive extragenic palindromic) element%3B contains 1 REP sequences	antisense_repeat_region	CA*TCGGGCCTGAAAACCGCAATACGCTGGGTAACA*AT	8.20282	3.81086	32.4207	1.24157e-08	4.56424e-07
FM_-NC_000913.2_0696241_29		leuW:tRNA:tRNA-Leu;anticodon: CAA	tRNA	*GCGGGAGNGGCGAAATTGGTAGACGCACC*A	3.1729	6.06458	10.607	0.0011266	0.00604661
FM_-NC_000913.2_0848114_53	sRNA_dps	dps:protein_coding:global regulator%2C starvation conditions;Fe-binding and storage protein%3B stress-inducible DNA-binding protetin	protein_coding	T*TACTGGGACATAACATCAAGAGGATATGAAATTATGAGTACCGCTAAATTAGT*T	3.84648	2.04222	7.31416	0.00684133	0.0224506
FM_-NC_000913.2_0879977_21		antisense:dacC:protein_coding:D-alanyl-D-alanine carboxypeptidase%3B penicillin-binding protein 6;D-alanyl-D-alanine carboxypeptidase (penicillin-binding protein 6a)	antisense_protein_coding	*ATGCAGTACCCGCGGCAAGAC*AA	6.19418	3.58448	17.414	3.00606e-05	0.000376113
FM_-NC_000913.2_0887199_73		rybB:ncRNA:antisense_RNA;identified in a large scale screen;sRNA antisense regulator of ompC and ompW mRNA instability%2C Hfq-dependent	ncRNA	C*TTTTCTTTGATGTCCCCATTTTGTGGAGCCCATCAACCCCGCCATTTCGGTTCAAGGTTGATGGGTTTTTTGT*	7.02176	2.3456	13.9078	0.000192004	0.00163463
FM_-NC_000913.2_0887233_22		rybB:ncRNA:antisense_RNA;identified in a large scale screen;sRNA antisense regulator of ompC and ompW mRNA instability%2C Hfq-dependent	ncRNA	*ATTTTGTGGAGCCCATCAACCC*CG	4.15069	2.81491	11.344	0.000756914	0.00461766
FM_-NC_000913.2_0887234_19		rybB:ncRNA:antisense_RNA;identified in a large scale screen;sRNA antisense regulator of ompC and ompW mRNA instability%2C Hfq-dependent	ncRNA	AT*TTTGTGGAGCCCATCAACC*CA	4.64869	3.41983	14.9857	0.000108326	0.00105524
FM_-NC_000913.2_1018238_22		ompA:protein_coding:outer membrane protein 3a (II*%3BG%3Bd);outer membrane protein A (3a%3BII*%3BG%3Bd)	protein_coding	A*CGTTGTAACTCAGCCGCAGGCA*CA	7.92764	4.84591	23.7147	1.11725e-06	2.31547e-05
FM_-NC_000913.2_1028069_21		rlmI:protein_coding:putative oxidoreductase;23S rRNA m(5)C1962 methyltransferase%2C SAM-dependent	protein_coding	AG*AGCAGTTCCGTCAGGCAGCCG*	5.62271	4.77193	17.269	3.24429e-05	0.000402834
FM_-NC_000913.2_1028070_18		rlmI:protein_coding:putative oxidoreductase;23S rRNA m(5)C1962 methyltransferase%2C SAM-dependent	protein_coding	AG*CAGTTCCGTCAGGCAGCC*G	6.92914	4.7627	23.0676	1.56402e-06	3.09539e-05
FM_-NC_000913.2_1028074_18		rlmI:protein_coding:putative oxidoreductase;23S rRNA m(5)C1962 methyltransferase%2C SAM-dependent	protein_coding	*AGAGCAGTTCCGTCAGGC*AA	4.18594	2.57184	10.1244	0.00146316	0.00732609
FM_-NC_000913.2_1030906_29		serT:tRNA:tRNA-Ser;anticodon: UGA	tRNA	*GGAAGTGCGGCCGAGCGGTTGAAGGCACC*GG	3.44647	6.79556	12.6953	0.000366577	0.00270165
FM_-NC_000913.2_1202973_27		antisense:ymfL:protein_coding:e14 prophage%3B predicted DNA-binding transcriptional regulator	antisense_protein_coding	C*CGGAGCTGCACACTCGCGGGCGTCATT*AC	2.90298	3.8574	6.86262	0.00880175	0.0264395
FM_-NC_000913.2_1203002_20		antisense:ymfL:protein_coding:e14 prophage%3B predicted DNA-binding transcriptional regulator	antisense_protein_coding	AG*AAGCAATCGACGCCACGACG*	4.29223	1.98137	9.82967	0.00171719	0.00841698
FM_-NC_000913.2_1262715_44		lolB:protein_coding:outer-membrane lipoprotein;lipoprotein localization factor	protein_coding	*TATAACTGCAACGTATCTCAAGGACTTGTCATCACTATGCCCCT*	2.88675	1.9878	6.32927	0.0118761	0.032715
FM_-NC_000913.2_1285932_21		intergenic	intergenic	*CCAATCCTTCCCCCACCACCA*	2.88804	4.37928	7.01172	0.00809778	0.0251337
FM_-NC_000913.2_1286288_21		rttR:ncRNA:ncRNA;rtT sRNA%2C processed from tyrT transcript;rtT RNA may modulate the stringent response~released from primary tyrT transcript during tRNA processing%3B encodes putative Tpr protein	ncRNA	*CCAATCCTTCCCCCACCACCA*	2.88804	4.37928	7.01157	0.00809844	0.0251337
FM_-NC_000913.2_1286466_21		tyrV:tRNA:tRNA-Tyr;anticodon: GUA	tRNA	TT*CGAATCCTTCCCCCACCACCA*	2.86674	11.5084	8.6671	0.00324007	0.0134843
FM_-NC_000913.2_1286585_21		intergenic	intergenic	*CCAATCCTTCCCCCACCACCA*	2.87556	4.40551	7.01958	0.0080623	0.0251321
FM_-NC_000913.2_1286760_21		tyrT:tRNA:tRNA-Tyr;anticodon: GUA	tRNA	TT*CGAATCCTTCCCCCACCACCA*	3.01375	11.5035	9.61787	0.00192693	0.00916851
FM_-NC_000913.2_1294646_21		intergenic	intergenic	AT*CAGTAGCGCTGTCTGGCAACA*	6.01967	3.09834	15.0398	0.000105266	0.00103195
FM_-NC_000913.2_1294646_26		adhE:protein_coding:fused acetaldehyde-CoA dehydrogenase/iron-dependent alcohol dehydrogenase/pyruvate-formate lyase deactivase;CoA-linked acetaldehyde dehydrogenase and iron-dependent alcohol dehydrogenase%3B pyruvate-formate-lyase deactivase	protein_coding	GC*TTAATCAGTAGCGCTGTCTGGCAACA*	6.55502	2.84696	14.0928	0.000174011	0.00152227
FM_-NC_000913.2_1358179_18		puuA:protein_coding:putative glutamine synthetase;gamma-Glu-putrescine synthase	protein_coding	*GATGATGCGCTGGCAGTG*	6.23105	1.69616	13.9063	0.000192154	0.00163463
FM_-NC_000913.2_1358254_20		puuA:protein_coding:putative glutamine synthetase;gamma-Glu-putrescine synthase	protein_coding	*ATGGCGCGGTCGCTGAGGCC*A	3.01258	2.68905	2.34767	0.12547	0.171061
FM_-NC_000913.2_1515065_26		intergenic	intergenic	*AGAGAAATCAGTGCTCTGACAGTACG*CA	2.65984	2.51415	4.98397	0.0255832	0.0541473
FM_-NC_000913.2_1553964_19		sra:protein_coding:stationary-phase-induced ribosome-associated protein;stationary phase-induced ribosome-associated protein	protein_coding	A*AATCGAACCGTCAGGCACA*A	6.26456	5.48951	18.1932	1.99593e-05	0.000269145
FM_-NC_000913.2_1762725_34		rydB:ncRNA:ncRNA;novel sRNA%2C function unknown;identified in a large scale screen	ncRNA	CG*GAGATAAGCGCCGGATGGGGTAGAAACCCTTAAG*AA	5.90431	1.68222	15.1897	9.72325e-05	0.000965447
FM_-NC_000913.2_1790450_24		nlpC:protein_coding:lipoprotein;putative peptidase%2C C40 clan%2C lipoprotein	protein_coding	AA*AGACGAGTTGCTGCCAGGTGACCT*	4.96767	3.92089	11.884	0.000566178	0.00365765
FM_-NC_000913.2_1790451_20		nlpC:protein_coding:lipoprotein;putative peptidase%2C C40 clan%2C lipoprotein	protein_coding	GA*CGAGTTGCTGCCAGGTGACC*T	6.19823	5.11867	20.1992	6.97839e-06	0.000114017
FM_-NC_000913.2_1806921_29		yniB:protein_coding:putative inner membrane protein	protein_coding	GG*ATTCCGGTGCCCGGATGAGTCGCCAGGCG*	7.24301	3.28133	17.7835	2.47525e-05	0.000317161
FM_-NC_000913.2_1846688_33		ydjA:protein_coding:putative oxidoreductase	protein_coding	AT*ATCACGACAGGAGTTAATCAAATGGATGCACTC*GA	6.52266	2.48724	22.425	2.18513e-06	4.08951e-05
FM_-NC_000913.2_1921158_34		ryeB:ncRNA:ncRNA;novel sRNA%2C function unknown;identified in a large scale screen	ncRNA	GC*GCACGGCTCTCTCCCAAGAGCCATTTCCCTGGAC*CG	6.51957	2.9646	19.419	1.0496e-05	0.000161252
FM_-NC_000913.2_1921173_24		ryeB:ncRNA:ncRNA;novel sRNA%2C function unknown;identified in a large scale screen	ncRNA	TT*TTAGCGCACGGCTCTCTCCCAAGA*AA	7.28889	2.43958	24.2274	8.56075e-07	1.87486e-05
FM_-NC_000913.2_1921178_19		ryeB:ncRNA:ncRNA;novel sRNA%2C function unknown;identified in a large scale screen	ncRNA	TT*TTAGCGCACGGCTCTCTCC*C	4.06012	3.23524	11.4684	0.000707886	0.004425
FM_-NC_000913.2_1921178_22		ryeB:ncRNA:ncRNA;novel sRNA%2C function unknown;identified in a large scale screen	ncRNA	A*CTTTTAGCGCACGGCTCTCTCC*CT	4.82784	2.63982	11.915	0.00055685	0.00362011
FM_-NC_000913.2_1928774_27		intergenic	intergenic	AA*AAAAATCACAGTTATTATGAGAGGCTG*CA	4.49223	1.88563	11.4317	0.000722032	0.00446558
FM_-NC_000913.2_1985910_20		azuC:protein_coding:expressed protein;hypothetical protein	protein_coding	TT*CAAAGACGTACCGCCAGGCA*	5.58332	2.53095	12.04	0.000520699	0.00345789
FM_-NC_000913.2_1985910_23		azuC:protein_coding:expressed protein;hypothetical protein	protein_coding	*GTTCAAAGACGTACCGCCAGGCA*AT	4.68574	2.06957	7.38106	0.00659145	0.0218161
FM_-NC_000913.2_1989838_36		leuZ:tRNA:tRNA-Leu;anticodon: GAG	tRNA	TT*CGCGCTGTGCGGGTTCAAGTCCCGCTCCGGGTACCA*	2.97877	10.7549	10.1595	0.00143562	0.00725565
FM_-NC_000913.2_1989839_20		leuZ:tRNA:tRNA-Leu;anticodon: GAG	tRNA	TT*CAAGTCCCGCTCCGGGTACC*A	3.92468	9.48001	15.5189	8.16839e-05	0.000852162
FM_-NC_000913.2_1989894_31		leuZ:tRNA:tRNA-Leu;anticodon: GAG	tRNA	C*GCCCGGACGGTGGAATCGGTAGACACAAGGG*AT	4.90574	8.40262	26.4356	2.72476e-07	7.25351e-06
FM_-NC_000913.2_1989900_25		leuZ:tRNA:tRNA-Leu;anticodon: GAG	tRNA	C*GCCCGGACGGTGGAATCGGTAGACA*CA	3.2118	9.12665	13.9879	0.000183994	0.00159599
FM_-NC_000913.2_1989940_18		cysT:tRNA:tRNA-Cys;anticodon: GCA	tRNA	TT*CGACTCCGGAACGCGCCT*CC	2.31479	11.5673	3.72458	0.0536173	0.0911228
FM_-NC_000913.2_1989940_23		cysT:tRNA:tRNA-Cys;anticodon: GCA	tRNA	TC*CGGTTCGACTCCGGAACGCGCCT*CC	4.31119	6.87326	13.0186	0.000308412	0.00235737
FM_-NC_000913.2_1990067_38		glyW:tRNA:tRNA-Gly;anticodon: GCC	tRNA	CC*AAGGTCGGGGTCGCGAGTTCGAGTCTCGTTTCCCGCTC*CA	3.50252	10.3349	14.7972	0.000119714	0.00113659
FM_-NC_000913.2_1990109_32		glyW:tRNA:tRNA-Gly;anticodon: GCC	tRNA	*GCGGGAACAGCTCAGTTGGTAGAGCACGACCT*TG	3.95592	8.77569	16.9592	3.81916e-05	0.000450136
FM_-NC_000913.2_1990113_28		glyW:tRNA:tRNA-Gly;anticodon: GCC	tRNA	AT*GCGGGAACAGCTCAGTTGGTAGAGCACG*AC	6.89469	9.68822	36.2691	1.71868e-09	9.43199e-08
FM_-NC_000913.2_2036788_36		yedW:protein_coding:putative 2-component transcriptional regulator;putative DNA-binding response regulator in two-component system with YedV	protein_coding	GA*TAATCAAAGGACCCAGGAATGGGTAACGCAGGGGCT*T	7.60106	4.42578	27.6946	1.42061e-07	4.12929e-06
FM_-NC_000913.2_2036789_33		yedW:protein_coding:putative 2-component transcriptional regulator;putative DNA-binding response regulator in two-component system with YedV	protein_coding	TA*ATCAAAGGACCCAGGAATGGGTAACGCAGGGGC*TT	6.51167	3.46837	19.1063	1.23635e-05	0.000184437
FM_-NC_000913.2_2036789_38		yedW:protein_coding:putative 2-component transcriptional regulator;putative DNA-binding response regulator in two-component system with YedV	protein_coding	GA*AGATAATCAAAGGACCCAGGAATGGGTAACGCAGGGGC*TT	6.56069	3.2115	19.1715	1.19482e-05	0.000179107
FM_-NC_000913.2_2056050_70		asnW:tRNA:tRNA-Asn;anticodon: GUU	tRNA	CT*GCAGTTCAGTCGGTAGAACGGCGGACTGTTAATCCGTATGTCACTGGTTCGAGTCCAGTCAGAGGAGCCA*AA	3.47221	12.9985	13.4837	0.000240642	0.00194529
FM_-NC_000913.2_2087629_24		yefM:protein_coding:antitoxin of the YoeB-YefM toxin-antitoxin system	protein_coding	T*ATTACTCGTCAGAATGGAGAGGCT*	3.55722	1.95846	6.05315	0.0138815	0.0361799
FM_-NC_000913.2_2087737_20		intergenic	intergenic	T*GTACAAAAGAGGAGATTGAC*A	4.02964	1.97324	7.53791	0.00604142	0.0206232
FM_-NC_000913.2_2174247_20		gatZ:protein_coding:putative tagatose 6-phosphate kinase 1;D-tagatose 1%2C6-bisphosphate aldolase 2%2C subunit	protein_coding	*TTATCGAAGCGGCGCTGGCC*A	5.78002	2.26602	20.0159	7.68024e-06	0.00012225
FM_-NC_000913.2_2347078_20		inaA:protein_coding:conserved protein%2C acid-induced;pH-inducible protein involved in stress response	protein_coding	CC*ATGTTGAAAGCAGTGGCGCT*G	5.42206	5.69978	16.1039	5.9962e-05	0.000658942
FM_-NC_000913.2_2411281_31		intergenic	intergenic	AT*GAATTTGACGACTCAATGAATATGTACTACT*TA	3.78639	3.69448	6.86417	0.00879413	0.0264395
FM_-NC_000913.2_2495721_21		alaC:protein_coding:putative aminotransferase;valine-pyruvate aminotransferase 3	protein_coding	*CTTCGAAAAAGTAGTGGCGCT*	3.41733	3.79499	3.04068	0.0812017	0.123523
FM_-NC_000913.2_2516110_28		alaX:tRNA:tRNA-Ala;anticodon: GGC	tRNA	*GGGGCTANAGCTCAGCTGGGAGAGCGCT*TG	3.50816	8.82677	14.6868	0.000126933	0.00118779
FM_-NC_000913.2_2516225_28		alaW:tRNA:tRNA-Ala;anticodon: GGC	tRNA	TC*GGGGCTANAGCTCAGCTGGGAGAGCGCT*TG	3.51508	8.84761	14.6908	0.000126665	0.00118779
FM_-NC_000913.2_2521809_19		xapB:protein_coding:xanthosine permease;xanthosine transporter	protein_coding	AT*CATCGCAGACAAATGGCTG*C	6.43227	1.72343	14.065	0.0001766	0.00154051
FM_-NC_000913.2_2689215_33		glmY:ncRNA:ncRNA;identified in a large scale screen;sRNA activator of glmS mRNA%2C glmZ processing antagonist	ncRNA	AA*CCATCGGGCGAAACGTCGAGTTAGGCACCGCCT*T	3.08944	2.87623	7.26326	0.00703793	0.0229011
FM_-NC_000913.2_2724316_87		rrlG:rRNA:23S ribosomal RNA of rrnG operon	rRNA	GG*TCCTGAAGGAACGTTGAAGACGACGACGTTGATAGGCCGGGTGTGTAAGCGCAGCGATGCGTTGAGCTAACCGGTACTAATGAACCG*AA	7.04314	10.7049	37.7472	8.05328e-10	5.64076e-08
FM_-NC_000913.2_2725908_128		rrlG:rRNA:23S ribosomal RNA of rrnG operon	rRNA	AC*GCTTATGCGTTGTTGGGTAGGGGAGCGTTCTGTAAGCCTGCGAAGGTGTGCTGTGAGGCATGCTGGAGGTATCAGAAGTGCGAATGCTGACATAAGTAACGATAAAGCGGGTGAAAAGCCCGCTCGCC*GG	8.46749	4.40442	27.3984	1.65572e-07	4.59292e-06
FM_-NC_000913.2_2726341_41		rrlG:rRNA:23S ribosomal RNA of rrnG operon	rRNA	CT*ATTTAGGTAGCGCCTCGTGAATTCATCTCCGGGGGTAGAGC*AC	6.0482	3.99218	17.0332	3.67324e-05	0.000437952
FM_-NC_000913.2_2726865_49		rrlG:rRNA:23S ribosomal RNA of rrnG operon	rRNA	GT*TAGTGGAAGCGTCTGGAAAGGCGCGCGATACAGGGTGACAGCCCCGTAC*	6.02321	5.49249	24.8265	6.27297e-07	1.49007e-05
FM_-NC_000913.2_2726941_26		rrlG:rRNA:23S ribosomal RNA of rrnG operon	rRNA	CC*CAGTAGCGGCGAGCGAACGGGGAGCA*GC	3.18017	4.32106	9.62139	0.00192325	0.00916851
FM_-NC_000913.2_2726941_55		rrlG:rRNA:23S ribosomal RNA of rrnG operon	rRNA	CC*CGAGGAAAAGAAATCAACCGAGATTCCCCCAGTAGCGGCGAGCGAACGGGGAGCA*GC	4.10386	6.18309	13.5765	0.000229035	0.00186612
FM_-NC_000913.2_2727393_38		gltW:tRNA:tRNA-Glu;anticodon: UUC	tRNA	TT*TCACGGCGGTAACAGGGGTTCGAATCCCCTAGGGGACG*CC	2.81704	14.3878	10.149	0.00144382	0.00728517
FM_-NC_000913.2_2727436_24		gltW:tRNA:tRNA-Glu;anticodon: UUC	tRNA	CC*TNCGTCTAGAGGCCCAGGACACCG*CC	5.98869	5.89729	29.4862	5.63161e-08	1.81341e-06
FM_-NC_000913.2_2728019_56		rrsG:rRNA:16S ribosomal RNA of rrnG operon	rRNA	CG*AGCGCAACCCTTATCCTTTGTTGCCAGCGGTCCGGCCGGGAACTCAAAGGAGACTG*CC	4.24982	3.958	13.9588	0.000186863	0.00160734
FM_-NC_000913.2_2729025_66		rrsG:rRNA:16S ribosomal RNA of rrnG operon	rRNA	CT*GCTTCGCTGACGAGTGGCGGACGGGTGAGTAATGTCTGGGAAGCTGCCTGATGGAGGGGGATAACT*AC	8.32107	3.66282	24.4014	7.82099e-07	1.76286e-05
FM_-NC_000913.2_2729098_81		rrsG:rRNA:16S ribosomal RNA of rrnG operon	rRNA	TT*AAATTGAAGAGTTTGATCATGGCTCAGATTGAACGCTGGCGGCAGGCCTAACACATGCAAGTCGAACGGTAACAGGAAGCA*GC	8.90501	13.3162	63.4694	1.62879e-15	1.67656e-12
FM_-NC_000913.2_2815847_35		argQ:tRNA:tRNA-Arg;anticodon: ACG	tRNA	AT*GCATCCGCAGCTCAGCTGGATAGAGTACTCGGCTG*CG	3.06292	12.5317	12.1159	0.00049993	0.00334152
FM_-NC_000913.2_2815852_30		argQ:tRNA:tRNA-Arg;anticodon: ACG	tRNA	*GCATCCGCAGCTCAGCTGGATAGAGTACTC*GG	4.12023	9.52498	12.5806	0.000389776	0.00283577
FM_-NC_000913.2_2816122_35		argZ:tRNA:tRNA-Arg;anticodon: ACG	tRNA	AT*GCATCCGCAGCTCAGCTGGATAGAGTACTCGGCTG*CG	3.0622	12.5312	12.1251	0.000497489	0.00333242
FM_-NC_000913.2_2816127_30		argZ:tRNA:tRNA-Arg;anticodon: ACG	tRNA	*GCATCCGCAGCTCAGCTGGATAGAGTACTC*GG	4.12025	9.52525	12.5741	0.000391122	0.00283577
FM_-NC_000913.2_2816261_35		argY:tRNA:tRNA-Arg;anticodon: ACG	tRNA	AT*GCATCCGCAGCTCAGCTGGATAGAGTACTCGGCTG*CG	3.0643	12.5313	12.1292	0.000496375	0.00333242
FM_-NC_000913.2_2816266_30		argY:tRNA:tRNA-Arg;anticodon: ACG	tRNA	*GCATCCGCAGCTCAGCTGGATAGAGTACTC*GG	4.12053	9.52488	12.5501	0.000396191	0.00285184
FM_-NC_000913.2_2816536_35		argV:tRNA:tRNA-Arg;anticodon: ACG	tRNA	*GCATCCGCAGCTCAGCTGGATAGAGTACTCGGCTG*CG	3.06245	12.5313	12.1269	0.000497005	0.00333242
FM_-NC_000913.2_2816541_30		argV:tRNA:tRNA-Arg;anticodon: ACG	tRNA	*GCATCCGCAGCTCAGCTGGATAGAGTACTC*GG	4.12273	9.52457	12.5506	0.000396076	0.00285184
FM_-NC_000913.2_2821815_25		intergenic	intergenic	TC*AACAGAACATATTGACTATCCGGTA*T	2.8287	2.41593	5.84055	0.0156609	0.0394167
FM_-NC_000913.2_2997044_35		glyU:tRNA:tRNA-Gly;anticodon: CCC	tRNA	*GCGGGCGNAGTTCAATGGTAGAACGAGAGCTTCCC*AA	2.72995	8.56608	8.47304	0.00360449	0.0143252
FM_-NC_000913.2_2997048_31		glyU:tRNA:tRNA-Gly;anticodon: CCC	tRNA	*GCGGGCGNAGTTCAATGGTAGAACGAGAGCT*TC	2.79798	9.63735	7.8756	0.00501062	0.0179733
FM_-NC_000913.2_2997051_28		glyU:tRNA:tRNA-Gly;anticodon: CCC	tRNA	*GCGGGCGNAGTTCAATGGTAGAACGAGA*GC	2.76257	8.87985	7.01631	0.00807703	0.0251321
FM_-NC_000913.2_3145124_18		yghX:pseudogene:predicted dienlactone hydrolase (pseudogene)	pseudogene	T*TTATGGTCGTCAGGCACC*C	4.13574	3.23385	6.64994	0.00991591	0.0290735
FM_-NC_000913.2_3192869_21		sibD:ncRNA:antisense_RNA;identified in a large scale screen;sRNA antisense regulator of toxic IbsD protein	ncRNA	*ACAACAAGGGTGAGGGAGGAT*T	3.56723	2.11122	7.75461	0.00535757	0.0188002
FM_-NC_000913.2_3193204_22		sibE:ncRNA:antisense_RNA;sRNA antisense regulator of toxic IbsE protein	ncRNA	GA*GTTGTTAGTAAGTCGGGAAACT*TA	4.83794	3.53199	16.0896	6.04143e-05	0.000661558
FM_-NC_000913.2_3309106_22		pnp:protein_coding:polynucleotide phosphorylase/polyadenylase;polynucleotide phosphorylase%3B cytidylate kinase activity	protein_coding	G*CATGATGGCTCGTCAGGCTACT*A	5.70624	7.03925	20.472	6.05086e-06	0.000100457
FM_-NC_000913.2_3316276_35		metY:tRNA:tRNA-Met;anticodon: CAU	tRNA	C*CGCGGGGNGGAGCAGCCTGGTAGCTCGTCGGGCTC*AA	3.75231	10.3971	17.1878	3.38609e-05	0.00041219
FM_-NC_000913.2_3320093_21		leuU:tRNA:tRNA-Leu;anticodon: UAG	tRNA	TT*CAAGTCCCGTCCTCGGTACCA*C	2.71375	11.5325	6.76911	0.00927491	0.0275394
FM_-NC_000913.2_3320093_35		leuU:tRNA:tRNA-Leu;anticodon: UAG	tRNA	AT*AGGGCTTACGGGTTCAAGTCCCGTCCTCGGTACCA*G	3.89262	12.5468	18.3384	1.84941e-05	0.000252699
FM_-NC_000913.2_3320093_383’-tRFLeuU		leuU:tRNA:tRNA-Leu;anticodon: UAG	tRNA	CC*AATAGGGCTTACGGGTTCAAGTCCCGTCCTCGGTACCA*AA	6.83731	14.4277	47.8615	4.57422e-12	8.30893e-10
FM_-NC_000913.2_3320093_41		leuU:tRNA:tRNA-Leu;anticodon: UAG	tRNA	TG*CCCAATAGGGCTTACGGGTTCAAGTCCCGTCCTCGGTACCA*A	5.57864	12.0654	32.0412	1.50938e-08	5.48348e-07
FM_-NC_000913.2_3320131_49		leuU:tRNA:tRNA-Leu;anticodon: UAG	tRNA	*GCCGAGGCGGTGGAATTGGTAGACACGCTACCTTGAGGTGGTAGTGCCC*AA	8.29043	8.61245	53.1057	3.16077e-13	6.97176e-11
FM_-NC_000913.2_3320145_35		leuU:tRNA:tRNA-Leu;anticodon: UAG	tRNA	C*GCCGAGGCGGTGGAATTGGTAGACACGCTACCTTG*AA	5.17457	7.23582	26.0315	3.35886e-07	8.78667e-06
FM_-NC_000913.2_3320152_28		leuU:tRNA:tRNA-Leu;anticodon: UAG	tRNA	C*GCCGAGGCGGTGGAATTGGTAGACACGC*TA	4.57881	8.21651	24.247	8.47392e-07	1.8691e-05
FM_-NC_000913.2_3320155_25		leuU:tRNA:tRNA-Leu;anticodon: UAG	tRNA	*GCCGAGGCGGTGGAATTGGTAGACA*CG	3.5674	6.34403	15.4349	8.53979e-05	0.000881033
FM_-NC_000913.2_3388232_18		antisense:aaeR:protein_coding:transcriptional regulator for aaeXAB operon	antisense_protein_coding	*CGATCCCGTCACCCACCA*	2.69702	3.48489	6.37967	0.0115435	0.0320542
FM_-NC_000913.2_3421493_71		rrfF:rRNA:5S ribosomal RNA of rrnD operon	rRNA	T*TGTCTGGCGGCAGTAGCGCGGTGGTCCCACCTGACCCCATGCCGAACTCAGAAGTGAAACGCCGTAGCGCC*GA	3.32198	7.21552	11.0274	0.00089773	0.00520111
FM_-NC_000913.2_3422617_115		rrlD:rRNA:23S ribosomal RNA of rrnD operon	rRNA	CC*TTTACTATAGCTTGACACTGAACATTGAGCCTTGATGTGTAGGATAGGTGGGAGGCTTAGAAGTGTGGACGCCAGTCTGCATGGAGCCGACCTTGAAATACCACCCTTTAATGTT*TT	3.89225	5.90697	11.9253	0.000553769	0.00361446
FM_-NC_000913.2_3422619_112		rrlD:rRNA:23S ribosomal RNA of rrnD operon	rRNA	CT*TTACTATAGCTTGACACTGAACATTGAGCCTTGATGTGTAGGATAGGTGGGAGGCTTAGAAGTGTGGACGCCAGTCTGCATGGAGCCGACCTTGAAATACCACCCTTTAATG*TT	4.90289	6.32318	18.2229	1.96505e-05	0.000266144
FM_-NC_000913.2_3422621_101		rrlD:rRNA:23S ribosomal RNA of rrnD operon	rRNA	AG*CTTGACACTGAACATTGAGCCTTGATGTGTAGGATAGGTGGGAGGCTTAGAAGTGTGGACGCCAGTCTGCATGGAGCCGACCTTGAAATACCACCCTTTAA*TG	4.4592	6.38885	18.051	2.15061e-05	0.000282599
FM_-NC_000913.2_3426630_65		rrsD:rRNA:16S ribosomal RNA of rrnD operon	rRNA	TG*TTTCGCTGACGAGTGGCGGACGGGTGAGTAATGTCTGGGAAACTGCCTGATGGAGGGGGATAACT*AC	9.9926	7.09269	44.8533	2.12367e-11	2.34211e-09
FM_-NC_000913.2_3426703_81	16S rRNA fragment	rrsD:rRNA:16S ribosomal RNA of rrnD operon	rRNA	TT*AAATTGAAGAGTTTGATCATGGCTCAGATTGAACGCTGGCGGCAGGCCTAACACATGCAAGTCGAACGGTAACAGGAAACA*GC	8.09603	12.4504	57.1718	3.99349e-14	1.69893e-11
FM_-NC_000913.2_3520447_28		hofM:protein_coding:protein required for the utilization of DNA as a carbon source%2C pilus assembly protein homolog	protein_coding	*CCTGGCTGTCAGGGACGATGGCCCGAAA*A	6.22783	3.43915	22.443	2.1647e-06	4.08135e-05
FM_-NC_000913.2_3520450_25		hofM:protein_coding:protein required for the utilization of DNA as a carbon source%2C pilus assembly protein homolog	protein_coding	*CCTGGCTGTCAGGGACGATGGCCCN*AA	7.75962	5.1474	34.0619	5.33854e-09	2.44876e-07
FM_-NC_000913.2_3564093_23		glgP:protein_coding:glycogen phosphorylase	protein_coding	G*TAGCCAGAAAGAGTCGCCAGACT*	3.57282	2.1075	4.08738	0.0432046	0.0785724
FM_-NC_000913.2_3706686_29		proK:tRNA:tRNA-Pro;anticodon: CGG~proline tRNA1	tRNA	*CGGTGATCGGCGCAGCCTGGTAGCGCACT*TC	3.15718	7.15558	9.25841	0.00234416	0.010701
FM_-NC_000913.2_4188362_38		sroH:ncRNA:ncRNA;novel sRNA%2C function unknown	ncRNA	GT*TCTGAATACCAGAGATAATTCTCTGGCGAAACCCACCT*	6.50751	2.11052	18.8988	1.37839e-05	0.000200777
FM_-NC_000913.2_4276062_27		ryjA:ncRNA:ncRNA;novel sRNA%2C function unknown;identified in a large scale screen	ncRNA	*ATCAACACCAACCGGAACCTCCACCAC*GT	3.25249	2.46483	2.66805	0.102382	0.145492
FM_-NC_000913.2_4283336_68		antisense:REP320:repeat_region:REP320 (repetitive extragenic palindromic) element%3B contains 2 REP sequences	antisense_repeat_region	G*TTTGTAGGCCTGATAAGACGCGACAGCGTCGCATCAGGCATTGATTGCCGGATGCGGCGTAAACGCCT*	2.40613	3.49729	4.87886	0.0271876	0.0564216
FM_-NC_000913.2_4360615_34		pheU:tRNA:tRNA-Phe;anticodon: GAA	tRNA	*GCCCGGANAGCTCAGTCGGTAGAGCAGGGGATTG*AA	3.84684	4.32346	10.989	0.00091654	0.00528037
FM_-NC_000913.2_4360621_28		pheU:tRNA:tRNA-Phe;anticodon: GAA	tRNA	C*GCCCGGACAGCTCAGTCGGTAGAGCAGG*GG	7.88502	8.13368	47.264	6.20399e-12	1.00831e-09
FM_-NC_000913.2_4414643_18		bsmA:protein_coding:bioflm peroxide resistance protein	protein_coding	*ATTCGCCGCGACCAGACG*	4.14106	2.27459	5.19802	0.0226126	0.049453
FM_-NC_000913.2_4604156_32		leuV:tRNA:tRNA-Leu;anticodon: CAG	tRNA	TC*GCGAAGGTGGCGGAATTGGTAGACGCGCTAGC*TT	4.6299	14.2132	29.4784	5.65442e-08	1.81341e-06
FM_-NC_000913.2_4604163_25		leuV:tRNA:tRNA-Leu;anticodon: CAG	tRNA	TC*GCGAAGGTGGCGGAATTGGTAGACG*CG	2.35109	9.53076	7.54188	0.00602813	0.0206232
FM_-NC_000913.2_4604277_32		leuP:tRNA:tRNA-Leu;anticodon: CAG	tRNA	TC*GCGAAGGTGGCGGAATTGGTAGACGCGCTAGC*TT	4.62989	14.2132	29.4641	5.69627e-08	1.81341e-06
FM_-NC_000913.2_4604284_25		leuP:tRNA:tRNA-Leu;anticodon: CAG	tRNA	TC*GCGAAGGTGGCGGAATTGGTAGACG*CG	2.35156	9.53082	7.5372	0.00604379	0.0206232
FM_-NC_000913.2_4604392_32		leuQ:tRNA:tRNA-Leu;anticodon: CAG	tRNA	TC*GCGAAGGTGGCGGAATTGGTAGACGCGCTAGC*TT	4.63001	14.2132	29.4725	5.67155e-08	1.81341e-06
FM_-NC_000913.2_4604399_25		leuQ:tRNA:tRNA-Leu;anticodon: CAG	tRNA	TC*GCGAAGGTGGCGGAATTGGTAGACG*CG	2.34908	9.53103	7.51296	0.00612565	0.0207485
FM_+NC_000913.2_0106548_28		lpxC:protein_coding:UDP-3-O-acyl N-acetylglucosamine deacetylase;UDP-3-O-acyl N-acetylglucosamine deacetylase%3B lipid A biosynthesis	protein_coding	AG*ATAATACGATGATCAAACAAAGGACACT*TA	4.96288	2.73005	17.4608	2.933e-05	0.000369677
FM_+NC_000913.2_0107421_23		lpxC:protein_coding:UDP-3-O-acyl N-acetylglucosamine deacetylase;UDP-3-O-acyl N-acetylglucosamine deacetylase%3B lipid A biosynthesis	protein_coding	*ACGACGCAGAACTGCCGTTGGCC*TT	4.32552	2.87156	11.548	0.000678221	0.00427592
FM_+NC_000913.2_0223770_78		rrsH:rRNA:16S ribosomal RNA of rrnH operon	rRNA	TT*AAATTGAAGAGTTTGATCATGGCTCAGATTGAACGCTGGCGGCAGGCCTAACACATGCAAGTCGAACGGTAACAGGAA*GA	8.72527	14.7259	57.2436	3.85042e-14	1.69893e-11
FM_+NC_000913.2_0223859_65		rrsH:rRNA:16S ribosomal RNA of rrnH operon	rRNA	TT*CTTTGCTGACGAGTGGCGGACGGGTGAGTAATGTCTGGGAAACTGCCTGATGGAGGGGGATAACT*AC	8.55921	5.78539	33.6285	6.67086e-09	2.7309e-07
FM_+NC_000913.2_0223865_58		rrsH:rRNA:16S ribosomal RNA of rrnH operon	rRNA	C*TGACGAGTGGCGGACGGGTGAGTAATGTCTGGGAAACTGCCTGATGGAGGGGGATAAC*TA	5.22687	4.62303	15.287	9.23494e-05	0.000928587
FM_+NC_000913.2_0224171_19		rrsH:rRNA:16S ribosomal RNA of rrnH operon	rRNA	C*GCGTGTATGAAGAAGGCCT*TC	2.78673	2.30415	5.38427	0.0203191	0.0465397
FM_+NC_000913.2_0224319_53		rrsH:rRNA:16S ribosomal RNA of rrnH operon	rRNA	C*GTTAATCGGAATTACTGGGCGTAAAGCGCACGCAGGCGGTTTGTTAAGTCAGA*TG	7.0347	5.25748	27.5498	1.53103e-07	4.29803e-06
FM_+NC_000913.2_0224341_35		rrsH:rRNA:16S ribosomal RNA of rrnH operon	rRNA	GT*AAAGCGCACGCAGGCGGTTTGTTAAGTCAGATGTG*AA	8.92101	7.33122	45.8122	1.30151e-11	1.61535e-09
FM_+NC_000913.2_0224625_21		rrsH:rRNA:16S ribosomal RNA of rrnH operon	rRNA	*CCGGAGCTAACGCGTTAAGTC*	3.59025	2.073	6.321	0.0119316	0.0328386
FM_+NC_000913.2_0224688_22		rrsH:rRNA:16S ribosomal RNA of rrnH operon	rRNA	*ATTGACGGGGGCCCGCACAAGC*GG	2.34347	4.11735	5.37895	0.0203812	0.0465397
FM_+NC_000913.2_0224688_72		rrsH:rRNA:16S ribosomal RNA of rrnH operon	rRNA	A*ATTGACGGGGGCCCGCACAAGCGGTGGAGCATGTGGTTTAATTCGATGCAACGCGAAGAACCTTACCTGGTC*TT	11.1654	8.43379	57.9957	2.62695e-14	1.6224e-11
FM_+NC_000913.2_0224738_22		rrsH:rRNA:16S ribosomal RNA of rrnH operon	rRNA	CA*ACGCGAAGAACCTTACCTGGTC*TT	4.96154	6.66779	23.4305	1.29511e-06	2.66621e-05
FM_+NC_000913.2_0224980_46		rrsH:rRNA:16S ribosomal RNA of rrnH operon	rRNA	CC*TTACGACCAGGGCTACACACGTGCTACAATGGCGCATACAAAGAGA*AG	8.95658	5.76278	36.477	1.54477e-09	9.00049e-08
FM_+NC_000913.2_0225066_32		rrsH:rRNA:16S ribosomal RNA of rrnH operon	rRNA	TC*GTAGTCCGGATTGGAGTCTGCAACTCGACTCC*A	4.2041	5.61599	8.95356	0.00276929	0.0120106
FM_+NC_000913.2_0225098_54		rrsH:rRNA:16S ribosomal RNA of rrnH operon	rRNA	CC*ATGAAGTCGGAATCGCTAGTAATCGTGGATCAGAATGCCACGGTGAATACGTTC*AA	6.14884	6.46855	30.5223	3.30051e-08	1.14516e-06
FM_+NC_000913.2_0225260_20		rrsH:rRNA:16S ribosomal RNA of rrnH operon	rRNA	GT*GAAGTCGNAACAAGGTAACC*	2.45606	1.91625	4.28686	0.038408	0.0715304
FM_+NC_000913.2_0225380_33		ileV:tRNA:tRNA-Ile;anticodon: GAU	tRNA	TC*AGGCTTGTAGCTCAGGTGGTTAGAGCGCACCCC*TG	2.65769	13.3103	8.39167	0.00376945	0.0147907
FM_+NC_000913.2_0225499_28	5’-tRFAlaV	alaV:tRNA:tRNA-Ala;anticodon: UGC	tRNA	TC*GGGGCTANAGCTCAGCTGGGAGAGCGCC*TG	3.98354	13.3026	16.9412	3.85553e-05	0.000450476
FM_+NC_000913.2_0225539_22		alaV:tRNA:tRNA-Ala;anticodon: UGC	tRNA	C*AGGAGGTCTGCGGTTCGATCCC*GC	5.58145	6.45549	28.1909	1.09921e-07	3.2638e-06
FM_+NC_000913.2_0225758_29		rrlH:rRNA:23S ribosomal RNA of rrnH operon	rRNA	GA*GGTTAAGCGACTAAGCGTACACGGTGGAT*GC	5.09335	8.78333	21.0461	4.48367e-06	7.66978e-05
FM_+NC_000913.2_0225758_47		rrlH:rRNA:23S ribosomal RNA of rrnH operon	rRNA	GA*GGTTAAGCGACTAAGCGTACACGGTGGATGCCCTGGCAGTCAGAGGC*GA	4.55965	7.70042	21.4472	3.63698e-06	6.38124e-05
FM_+NC_000913.2_0225768_19		rrlH:rRNA:23S ribosomal RNA of rrnH operon	rRNA	GA*CTAAGCGTACACGGTGGAT*GC	7.12735	9.19771	34.7416	3.76502e-09	1.81662e-07
FM_+NC_000913.2_0225929_24		rrlH:rRNA:23S ribosomal RNA of rrnH operon	rRNA	TT*AATGAGGCGAACCGGGGGAACTGA*AA	4.45046	4.32153	17.7925	2.46356e-05	0.000316978
FM_+NC_000913.2_0225967_153		rrlH:rRNA:23S ribosomal RNA of rrnH operon	rRNA	CC*CCGAGGAAAAGAAATCAACCGAGATTCCCCCAGTAGCGGCGAGCGAACGGGGAGGAGCCCAGAGCCTGAATCAGTGTGTGTGTTAGTGGAAGCGTCTGGAAAGGCGCGCGATACAGGGTGACAGCCCCGTACACAAAAATGCACATGCTGTGA*GC	4.0396	4.55885	13.1181	0.00029246	0.00225216
FM_+NC_000913.2_0226047_52		rrlH:rRNA:23S ribosomal RNA of rrnH operon	rRNA	TG*TGTTAGTGGAAGCGTCTGGAAAGGCGCGCGATACAGGGTGACAGCCCCGTAC*	6.98023	6.31145	32.5187	1.18054e-08	4.39216e-07
FM_+NC_000913.2_0226152_134		rrlH:rRNA:23S ribosomal RNA of rrnH operon	rRNA	CC*TGTCTGAATATGGGGGGACCATCCTCCAAGGCTAAATACTCCTGACTGACCGATAGTGAACCAGTACCGTGAGGGAAAGGCGAAAAGAACCCCGGCGAGGGGAGTGAAAAAGAACCTGAAACCGTGTACGTACA*AA	4.932	7.32349	17.906	2.32086e-05	0.000300874
FM_+NC_000913.2_0226438_18		rrlH:rRNA:23S ribosomal RNA of rrnH operon	rRNA	CC*GGTGATCTAGCCATGGGC*A	2.48177	3.6036	5.8748	0.0153591	0.0388415
FM_+NC_000913.2_0226738_45		rrlH:rRNA:23S ribosomal RNA of rrnH operon	rRNA	AA*ACAACCCAGACCGCCAGCTAAGGTCCCAAAGTCATGGTTAAGTGG*CC	9.97714	6.91618	37.6489	8.46959e-10	5.64076e-08
FM_+NC_000913.2_0226811_22		rrlH:rRNA:23S ribosomal RNA of rrnH operon	rRNA	CC*AGGATGTTGGCTTAGAAGCAGC*CA	3.50444	3.50657	6.77131	0.00926347	0.0275318
FM_+NC_000913.2_0226883_43		rrlH:rRNA:23S ribosomal RNA of rrnH operon	rRNA	GG*AAGATGTAACGGGGCTAAACCATGCACCGAAGCTGCGGCAGCG*AC	10.1526	11.4841	44.6397	2.36844e-11	2.43791e-09
FM_+NC_000913.2_0226886_40		rrlH:rRNA:23S ribosomal RNA of rrnH operon	rRNA	AG*ATGTAACGGGGCTAAACCATGCACCGAAGCTGCGGCAGCG*AC	9.53998	11.7919	46.2507	1.04051e-11	1.42119e-09
FM_+NC_000913.2_0226887_37		rrlH:rRNA:23S ribosomal RNA of rrnH operon	rRNA	GA*TGTAACGGGGCTAAACCATGCACCGAAGCTGCGGCAG*CG	9.01268	11.1049	46.474	9.28446e-12	1.37995e-09
FM_+NC_000913.2_0226928_35		rrlH:rRNA:23S ribosomal RNA of rrnH operon	rRNA	*GCTTATGCGTTGTTGGGTAGGGGAGCGTTCTGTAA*GC	8.1871	3.88644	31.3472	2.15767e-08	7.74754e-07
FM_+NC_000913.2_0227062_47		rrlH:rRNA:23S ribosomal RNA of rrnH operon	rRNA	A*CCAAGGGTTCCTGTCCAACGTTAATCGGGGCAGGGTGAGTCGACCCC*A	3.56804	3.62622	12.6358	0.000378438	0.00276269
FM_+NC_000913.2_0227129_46		rrlH:rRNA:23S ribosomal RNA of rrnH operon	rRNA	CG*TAGTCGATGGGAAACAGGTTAATATTCCTGTACTTGGTGTTACTGC*GA	6.20711	2.21548	14.1939	0.000164904	0.00147601
FM_+NC_000913.2_0227262_27		rrlH:rRNA:23S ribosomal RNA of rrnH operon	rRNA	AA*ATCAAGGCTGAGGCGTGATGACGAGGC*AC	2.35827	5.99644	4.46763	0.0345429	0.0662774
FM_+NC_000913.2_0227265_24		rrlH:rRNA:23S ribosomal RNA of rrnH operon	rRNA	TC*AAGGCTGAGGCGTGATGACGAGGC*AC	2.66972	5.24808	5.80323	0.0159968	0.0398693
FM_+NC_000913.2_0227514_75		rrlH:rRNA:23S ribosomal RNA of rrnH operon	rRNA	AG*ATACCAGCTGGCTGCAACTGTTTATTAAAAACACAGCACTGTGCAAACACGAAAGTGGACGTATACGGTGTGACG*CC	5.45867	4.90714	23.3226	1.3698e-06	2.76466e-05
FM_+NC_000913.2_0227544_45		rrlH:rRNA:23S ribosomal RNA of rrnH operon	rRNA	AA*ACACAGCACTGTGCAAACACGAAAGTGGACGTATACGGTGTGACG*CC	2.41428	5.56243	5.2166	0.0223723	0.0491363
FM_+NC_000913.2_0227629_28		rrlH:rRNA:23S ribosomal RNA of rrnH operon	rRNA	A*AGCGAAGCTCTTGATCGAAGCCCCGGTA*AA	3.36167	4.94383	9.34996	0.0022299	0.0103237
FM_+NC_000913.2_0227629_31		rrlH:rRNA:23S ribosomal RNA of rrnH operon	rRNA	CA*AGCGAAGCTCTTGATCGAAGCCCCGGTAAAC*GG	5.71228	4.58329	27.6604	1.44593e-07	4.13428e-06
FM_+NC_000913.2_0227674_35		rrlH:rRNA:23S ribosomal RNA of rrnH operon	rRNA	NA*TAACGGTCCTAAGGTAGCGAAATTCCTTGTCGGGT*AA	7.33341	6.18319	38.3032	6.0564e-10	4.4529e-08
FM_+NC_000913.2_0227727_48		rrlH:rRNA:23S ribosomal RNA of rrnH operon	rRNA	A*ATGGCGTAATGATGGCCAGGCTGTCTCCACCCGAGACTCAGTGAAATT*GA	5.93712	9.00359	34.6315	3.98405e-09	1.86405e-07
FM_+NC_000913.2_0227790_23		rrlH:rRNA:23S ribosomal RNA of rrnH operon	rRNA	AG*ATGCAGTGTACCCGCGGCAAGAC*NA	6.08752	8.11772	24.6852	6.74994e-07	1.57908e-05
FM_+NC_000913.2_0227832_114		rrlH:rRNA:23S ribosomal RNA of rrnH operon	rRNA	CT*TTACTATAGCTTGACACTGAACATTGAGCCTTGATGTGTAGGATAGGTGGGAGGCTTTGAAGTGTGGACGCCAGTCTGCATGGAGCCGACCTTGAAATACCACCCTTTAATGTT*TG	4.13716	6.15597	13.1996	0.000280007	0.00217576
FM_+NC_000913.2_0227841_101		rrlH:rRNA:23S ribosomal RNA of rrnH operon	rRNA	AG*CTTGACACTGAACATTGAGCCTTGATGTGTAGGATAGGTGGGAGGCTTTGAAGTGTGGACGCCAGTCTGCATGGAGCCGACCTTGAAATACCACCCTTTAA*TG	4.56233	6.21513	18.7518	1.48885e-05	0.000212425
FM_+NC_000913.2_0227861_82		rrlH:rRNA:23S ribosomal RNA of rrnH operon	rRNA	GC*CTTGATGTGTAGGATAGGTGGGAGGCTTTGAAGTGTGGACGCCAGTCTGCATGGAGCCGACCTTGAAATACCACCCTTTAAT*GA	7.74979	7.57385	37.6428	8.49616e-10	5.64076e-08
FM_+NC_000913.2_0227968_26		rrlH:rRNA:23S ribosomal RNA of rrnH operon	rRNA	GT*AATCCGGGTTGCGGACAGTGTCTGGA*AA	6.1823	5.08461	28.57	9.03714e-08	2.80126e-06
FM_+NC_000913.2_0227971_21		rrlH:rRNA:23S ribosomal RNA of rrnH operon	rRNA	AT*CCGGGTTGCGGACAGTGTCTG*GA	4.87447	4.99579	18.9726	1.32612e-05	0.000195936
FM_+NC_000913.2_0227974_21		rrlH:rRNA:23S ribosomal RNA of rrnH operon	rRNA	CG*GGTTGCGGACAGTGTCTGGAA*A	6.03892	4.85068	24.3548	8.0126e-07	1.79296e-05
FM_+NC_000913.2_0228035_72		rrlH:rRNA:23S ribosomal RNA of rrnH operon	rRNA	GG*AGGAGCACGAAGGTTGGCTAATCCTGGTCGGACATCAGGAGGTTAGTGCAATGGCATAAGCCAGCTTGACTG*C	3.23222	3.92688	11.5692	0.000670529	0.00424302
FM_+NC_000913.2_0228196_33		rrlH:rRNA:23S ribosomal RNA of rrnH operon	rRNA	GT*ACTCCGGGGATAACAGGCTGATACCGCCCAAGA*AT	4.85571	6.80972	21.5398	3.46557e-06	6.19924e-05
FM_+NC_000913.2_0228208_37		rrlH:rRNA:23S ribosomal RNA of rrnH operon	rRNA	TA*ACAGGCTGATACCGCCCAAGAGTTCATATCGACGGCG*GT	2.56021	6.52387	6.1721	0.0129781	0.0345188
FM_+NC_000913.2_0228371_70		rrlH:rRNA:23S ribosomal RNA of rrnH operon	rRNA	CT*ATCTGCCGTGGGCGCTGGAGAACTGAGGGGGGCTGCTCCTAGTACGAGAGGACCGGAGTGGACGCATCAC*TG	5.36808	7.74563	22.735	1.85946e-06	3.54445e-05
FM_+NC_000913.2_0228410_81		rrlH:rRNA:23S ribosomal RNA of rrnH operon	rRNA	CC*TAGTACGAGAGGACCGGAGTGGACGCATCACTGGTGTTCGGGTTGTCATGCCAATGGCACTGCCCGGTAGCTAAATGCGGA*AG	10.1338	7.61817	55.5703	9.01775e-14	2.56841e-11
FM_+NC_000913.2_0228561_88		rrlH:rRNA:23S ribosomal RNA of rrnH operon	rRNA	AG*TCCTGAAGGAACGTTGAAGACGACGACGTTGATAGGCCGGGTGTGTAAGCGCAGCGATGCGTTGAGCTAACCGGTACTAATGAACCGA*AA	7.18523	11.0277	39.7439	2.8955e-10	2.27343e-08
FM_+NC_000913.2_0228927_34		aspU:tRNA:tRNA-Asp;anticodon: GUC	tRNA	GT*GGAGCGGCAGTTCAGTCGGTTAGAATACCTGCCT*GT	3.72291	11.8606	18.0713	2.12786e-05	0.00028114
FM_+NC_000913.2_0231062_20		intergenic	intergenic	A*AACAGTAGAACCCTCCCGAG*TG	5.05192	2.64477	12.2728	0.000459616	0.00316806
FM_+NC_000913.2_0236930_34		aspV:tRNA:tRNA-Asp;anticodon: GUC	tRNA	C*GGAGCGGCAGTTCAGTCGGTTAGAATACCTGCCT*GT	3.72115	11.8625	18.069	2.1304e-05	0.00028114
FM_+NC_000913.2_0406404_25		intergenic	intergenic	A*CTGCTCGGAAGGGATTCTGAGTGCC*A	5.01233	5.33759	15.2495	9.42014e-05	0.000938368
FM_+NC_000913.2_0420093_26		brnQ:protein_coding:branched chain amino acid transport system II carrier protein;branched-chain amino acid transport system 2 carrier protein%3B LIV-II transport system for Ile%2C Leu%2C and Val	protein_coding	*ATCGCGCGGCAGGTCGTCAGGTGACC*A	4.31114	4.49027	10.5982	0.00113197	0.00604661
FM_+NC_000913.2_0420097_22		brnQ:protein_coding:branched chain amino acid transport system II carrier protein;branched-chain amino acid transport system 2 carrier protein%3B LIV-II transport system for Ile%2C Leu%2C and Val	protein_coding	CG*CGCGGCAGGTCGTCAGGTGACA*	5.59216	2.84306	10.2149	0.0013931	0.00709884
FM_+NC_000913.2_0467576_31		ybaO:protein_coding:putative LRP-like transcriptional regulator;putative DNA-binding transcriptional regulator	protein_coding	AA*AGAGAGAAAAAAATTCTCTGTGGAAGGGCTA*TG	6.55568	5.25181	28.4514	9.60787e-08	2.93754e-06
FM_+NC_000913.2_0467578_28		intergenic	intergenic	AG*AGAGAAAAAAATTCTCTGTGGAAGGGCT*AT	6.90921	6.93058	36.5048	1.52292e-09	9.00049e-08
FM_+NC_000913.2_0467618_22		ybaO:protein_coding:putative LRP-like transcriptional regulator;putative DNA-binding transcriptional regulator	protein_coding	AA*ATTGACCGTAAGCTGCTGGCCT*TA	6.16297	2.88252	21.2808	3.96692e-06	6.92082e-05
FM_+NC_000913.2_0475671_19		ffs:ncRNA:SRP_RNA;4.5S sRNA component of Signal Recognition Particle (SRP);4.5S RNA%3B component of ribonucleoprotein particle%3B works with the Ffh protein~adjusted endpoints to reflect the mature 4.5S RNA (114 nt)	ncRNA	*GGGGGCTCTGTTGGTTCTC*CC	4.79547	7.98217	21.492	3.55313e-06	6.30579e-05
FM_+NC_000913.2_0475753_31		ffs:ncRNA:SRP_RNA;4.5S sRNA component of Signal Recognition Particle (SRP);4.5S RNA%3B component of ribonucleoprotein particle%3B works with the Ffh protein~adjusted endpoints to reflect the mature 4.5S RNA (114 nt)	ncRNA	GT*GTGCCGGGATGTAGCTGGCAGGGCCCCCACC*AA	2.44167	10.1789	7.31019	0.00685645	0.0224764
FM_+NC_000913.2_0506445_65		chiX:ncRNA:antisense_RNA;sRNA antisense regulator of OM chitoporin ChiP(YbfM)%2C Hfq-dependent	ncRNA	TG*ACGGCATAATAATAAAAAAATGAAATTCCTCTTTGACGGGCCAATAGCGATATTGGCCATTTTTT*TT	9.90394	6.61113	54.1874	1.82253e-13	4.3292e-11
FM_+NC_000913.2_0506469_42		chiX:ncRNA:antisense_RNA;sRNA antisense regulator of OM chitoporin ChiP(YbfM)%2C Hfq-dependent	ncRNA	*ATTCCTCTTTGACGGGCCAATAGCGATATTGGCCATTTTTTT*	2.33577	2.27753	4.82233	0.0280933	0.0576773
FM_+NC_000913.2_0563945_34		argU:tRNA:tRNA-Arg;anticodon: UCU	tRNA	*GCGCCCTNAGCTCAGTTGGATAGAGCAACGACCT*TC	4.58993	4.58079	18.2974	1.88966e-05	0.00025706
FM_+NC_000913.2_0636508_24		antisense:ybdO:protein_coding:putative transcriptional regulator LYSR-type;putative DNA-binding transcriptional regulator	antisense_protein_coding	C*AGAGCAAGAAATGAGCTGAGGGCC*G	5.21128	2.56555	15.8019	7.03316e-05	0.000754111
FM_+NC_000913.2_0636517_30		antisense:ybdO:protein_coding:putative transcriptional regulator LYSR-type;putative DNA-binding transcriptional regulator	antisense_protein_coding	A*AATGAGCTGAGGGCCGTAGATAATAAAGTT*TT	7.94594	2.54921	24.2665	8.38862e-07	1.8636e-05
FM_+NC_000913.2_0754742_22		sdhC:protein_coding:succinate dehydrogenase%2C cytochrome b556;succinate dehydrogenase%2C membrane subunit%2C binds cytochrome b556	protein_coding	*TTATTACTGTCGTGCTTTCACT*	2.58946	2.40842	3.38816	0.0656662	0.105229
FM_+NC_000913.2_0779776_28		lysT:tRNA:tRNA-Lys;anticodon: UUU	tRNA	*GGGTCGTCAGCTCAGTTGGTAGAGCAGT*A	5.50672	4.31035	25.5993	4.20187e-07	1.03417e-05
FM_+NC_000913.2_0779782_29		lysT:tRNA:tRNA-Lys;anticodon: UUU	tRNA	CG*TTAGCTCAGTTGGTAGAGCAGTTGACTTT*T	3.89736	4.68604	10.8984	0.000962448	0.00547337
FM_+NC_000913.2_0779784_25		lysT:tRNA:tRNA-Lys;anticodon: UUU	tRNA	TT*AGCTCAGTTGGTAGAGCAGTTGACT*TT	3.31895	4.87158	11.0927	0.000866704	0.00507853
FM_+NC_000913.2_0779817_22		lysT:tRNA:tRNA-Lys;anticodon: UUU	tRNA	CA*ATTGGTCGCAGGTTCGAATCCT*	2.38242	2.83841	4.78378	0.028729	0.0582373
FM_+NC_000913.2_0779987_28		valT:tRNA:tRNA-Val;anticodon: UAC	tRNA	*GGGTGATTAGCTCAGCTGGGAGAGCACC*TC	5.85202	9.28741	33.5632	6.89871e-09	2.75677e-07
FM_+NC_000913.2_0780065_28		lysW:tRNA:tRNA-Lys;anticodon: UUU	tRNA	*GGGTCGTCAGCTCAGTTGGTAGAGCAGT*A	5.50672	4.31035	25.6	4.2005e-07	1.03417e-05
FM_+NC_000913.2_0780071_29		lysW:tRNA:tRNA-Lys;anticodon: UUU	tRNA	CG*TTAGCTCAGTTGGTAGAGCAGTTGACTTT*T	3.89736	4.68604	10.8933	0.000965151	0.00547392
FM_+NC_000913.2_0780073_25		lysW:tRNA:tRNA-Lys;anticodon: UUU	tRNA	TT*AGCTCAGTTGGTAGAGCAGTTGACT*TT	3.31897	4.87158	11.103	0.000861892	0.00507811
FM_+NC_000913.2_0780106_22		lysW:tRNA:tRNA-Lys;anticodon: UUU	tRNA	CA*ATTGGTCGCAGGTTCGAATCCT*	2.38242	2.83841	4.78448	0.0287174	0.0582373
FM_+NC_000913.2_0780290_28		valZ:tRNA:tRNA-Val;anticodon: UAC	tRNA	*GGGTGATTAGCTCAGCTGGGAGAGCACC*TC	5.85203	9.28741	33.545	6.96335e-09	2.75677e-07
FM_+NC_000913.2_0780369_28		lysY:tRNA:tRNA-Lys;anticodon: UUU	tRNA	*GGGTCGTCAGCTCAGTTGGTAGAGCAGT*A	5.50428	4.30844	25.5759	4.25322e-07	1.03417e-05
FM_+NC_000913.2_0780375_29		lysY:tRNA:tRNA-Lys;anticodon: UUU	tRNA	CG*TTAGCTCAGTTGGTAGAGCAGTTGACTTT*T	3.89737	4.68604	10.8915	0.00096609	0.00547392
FM_+NC_000913.2_0780377_25		lysY:tRNA:tRNA-Lys;anticodon: UUU	tRNA	TT*AGCTCAGTTGGTAGAGCAGTTGACT*TT	3.31898	4.87158	11.1117	0.000857839	0.00507811
FM_+NC_000913.2_0780410_22		lysY:tRNA:tRNA-Lys;anticodon: UUU	tRNA	CA*ATTGGTCGCAGGTTCGAATCCT*	2.38242	2.83841	4.78365	0.0287312	0.0582373
FM_+NC_000913.2_0780591_28		lysZ:tRNA:tRNA-Lys;anticodon: UUU	tRNA	*GGGTCGTCAGCTCAGTTGGTAGAGCAGT*A	5.50668	4.31035	25.5783	4.24788e-07	1.03417e-05
FM_+NC_000913.2_0780597_29		lysZ:tRNA:tRNA-Lys;anticodon: UUU	tRNA	CG*TTAGCTCAGTTGGTAGAGCAGTTGACTTT*T	3.89735	4.68604	10.9028	0.000960199	0.00547337
FM_+NC_000913.2_0780599_25		lysZ:tRNA:tRNA-Lys;anticodon: UUU	tRNA	TT*AGCTCAGTTGGTAGAGCAGTTGACT*TT	3.31898	4.87158	11.1102	0.000858538	0.00507811
FM_+NC_000913.2_0780632_22		lysZ:tRNA:tRNA-Lys;anticodon: UUU	tRNA	CA*ATTGGTCGCAGGTTCGAATCCT*	2.38241	2.83841	4.78279	0.0287455	0.0582373
FM_+NC_000913.2_0780799_28		lysQ:tRNA:tRNA-Lys;anticodon: UUU	tRNA	G*GGGTCGTCAGCTCAGTTGGTAGAGCAGT*A	5.50618	4.31059	25.5886	4.22524e-07	1.03417e-05
FM_+NC_000913.2_0780805_29		lysQ:tRNA:tRNA-Lys;anticodon: UUU	tRNA	CG*TTAGCTCAGTTGGTAGAGCAGTTGACTTT*T	3.89735	4.68604	10.9047	0.000959199	0.00547337
FM_+NC_000913.2_0780807_25		lysQ:tRNA:tRNA-Lys;anticodon: UUU	tRNA	TT*AGCTCAGTTGGTAGAGCAGTTGACT*TT	3.319	4.87158	11.1185	0.000854692	0.00507556
FM_+NC_000913.2_0780840_22		lysQ:tRNA:tRNA-Lys;anticodon: UUU	tRNA	CA*ATTGGTCGCAGGTTCGAATCCT*	2.38239	2.83841	4.77738	0.0288359	0.0582758
FM_+NC_000913.2_1167347_41		ycfJ:protein_coding:hypothetical protein	protein_coding	GA*ATAACAAAGTATAACAAGGCTGTACTCTGCAATTTGGCCCC*TC	8.89288	5.01698	42.6021	6.70871e-11	6.47391e-09
FM_+NC_000913.2_1168501_22		bhsA:protein_coding:biofilm%2C cell surface and signaling protein	protein_coding	*TTCTGTAACCGGTCCGAATACC*C	5.35391	4.23658	10.2633	0.00135701	0.00698409
FM_+NC_000913.2_1215905_32		intergenic	intergenic	AT*TTTGTCTGTCGCTTTAGACTATACACAGCATA*AT	6.02189	1.96857	14.5372	0.000137418	0.00126294
FM_+NC_000913.2_1258375_19		antisense:dauA:protein_coding:putative sulfate transporter;C4-dicarboxylic acid transporter	antisense_protein_coding	AT*TCGGGAAGAACGCCAGGCG*TC	7.04007	3.7936	24.0878	9.20396e-07	1.97374e-05
FM_+NC_000913.2_1331803_29		intergenic	intergenic	TT*ATTAAATCGTATTAGTCACCCGCCAGGTG*T	7.37024	1.8118	18.1483	2.04348e-05	0.000274359
FM_+NC_000913.2_1342409_21		intergenic	intergenic	A*ATACTGACGCGCCGGGCATCC*TC	4.95531	3.86753	13.2403	0.000274001	0.0021475
FM_+NC_000913.2_1366061_40		intergenic	intergenic	GC*AGCAGGACAATCCTGAACGCAGAAATCAAGAGGACAACAT*TA	4.18352	2.54547	12.6396	0.000377655	0.00276269
FM_+NC_000913.2_1366061_48		pspA:protein_coding:phage shock protein%2C inner membrane protein;regulatory protein for phage-shock-protein operon	protein_coding	*AGCAGGACAATCCTGAACGCAGAAATCAAGAGGACAACATTATGGGTA*TT	5.34056	2.14783	17.1346	3.48215e-05	0.000420034
FM_+NC_000913.2_1403595_20		abgR:protein_coding:putative transcriptional regulator LYSR-type;putative DNA-binding transcriptional regulator of abgABT operon	protein_coding	*CGTGATAGTCGCCAGACACC*A	4.89518	4.17353	10.1236	0.00146379	0.00732609
FM_+NC_000913.2_1490147_20		sokB:ncRNA:antisense_RNA;antisense RNA blocking mokB and hokB translation;sRNA antisense regulator blocking mokB%2C and hence hokB%2C translation	ncRNA	AG*GTTCATTCGTTGGCCTCGGT*	2.34359	4.94498	4.36148	0.0367603	0.0694287
FM_+NC_000913.2_1490165_25		sokB:ncRNA:antisense_RNA;antisense RNA blocking mokB and hokB translation;sRNA antisense regulator blocking mokB%2C and hence hokB%2C translation	ncRNA	G*GTTGATAGAAATATCGGTCGGGGCC*T	3.59783	2.26683	10.6452	0.0011036	0.00604238
FM_+NC_000913.2_1496901_18		intergenic	intergenic	*TTTCCTAAGCCGCCAGCC*	2.39521	1.82308	1.40328	0.236174	0.28872
FM_+NC_000913.2_1744496_38		valV:tRNA:tRNA-Val;anticodon: GAC	tRNA	CA*TGGTGGGGGTCGTTGGTTCGAGTCCAATTGAACGCACC*A	2.39869	10.118	6.94941	0.00838469	0.0256501
FM_+NC_000913.2_1744539_29		valW:tRNA:tRNA-Val;anticodon: GAC	tRNA	GG*GCGTCCGTAGCTCAGTTGGTTAGAGCACC*AC	8.19596	8.25056	48.1717	3.90477e-12	7.5362e-10
FM_+NC_000913.2_1744539_33		valW:tRNA:tRNA-Val;anticodon: GAC	tRNA	*GCGTCCGNAGCTCAGTTGGTTAGAGCACCACCT*TG	3.34138	6.69066	13.3644	0.000256443	0.00203572
FM_+NC_000913.2_1744539_37		valW:tRNA:tRNA-Val;anticodon: GAC	tRNA	*GCGTCCGNAGCTCAGTTGGTTAGAGCACCACCTTGAC*A	2.56288	6.2118	8.52782	0.00349759	0.0140457
FM_+NC_000913.2_1744580_35		valW:tRNA:tRNA-Val;anticodon: GAC	tRNA	GG*TGGGGGTCGGTGGTTCGAGTCCACTCGGACGCACC*A	5.65653	7.38481	27.2574	1.78095e-07	4.86688e-06
FM_+NC_000913.2_1921152_28		ryeA:ncRNA:ncRNA;novel sRNA%2C function unknown;identified in a large scale screen	ncRNA	TG*TATTCGGTCCAGGGAAATGGCTCTTGGG*	3.19189	1.65794	2.48935	0.114619	0.158848
FM_+NC_000913.2_2033735_19		intergenic	intergenic	*CTTACAGCCGCCGACTACC*	5.79087	4.01963	12.3632	0.00043787	0.00305224
FM_+NC_000913.2_2042578_70		asnT:tRNA:tRNA-Asn;anticodon: GUU	tRNA	CT*GCAGTTCAGTCGGTAGAACGGCGGACTGTTAATCCGTATGTCACTGGTTCGAGTCCAGTCAGAGGAGCCA*AA	3.47275	12.9978	13.4502	0.000244976	0.00195981
FM_+NC_000913.2_2057880_70		asnU:tRNA:tRNA-Asn;anticodon: GUU	tRNA	CT*GCAGTTCAGTCGGTAGAACGGCGGACTGTTAATCCGTATGTCACTGGTTCGAGTCCAGTCAGAGGAGCCA*AA	3.47275	12.9978	13.4682	0.000242644	0.00195126
FM_+NC_000913.2_2165145_78		cyaR:ncRNA:antisense_RNA;identified in a large scale screen;sRNA antisense regulator of ompX mRNA instability%2C Hfq-dependent%2C cAMP-induced	ncRNA	AA*ACATAACCCATAAAATGCTAGCTGTACCAGGAACCACCTCCTTAGCCTGTGTAATCTCCCTTACACGGGCTTATTTTT*T	3.15464	3.14453	6.54782	0.0105013	0.0301375
FM_+NC_000913.2_2284232_30		proL:tRNA:tRNA-Pro;anticodon: GGG	tRNA	TC*CGGCACGTAGCGCAGCCTGGTAGCGCACCG*TC	6.75216	12.3724	37.0134	1.17319e-09	7.39348e-08
FM_+NC_000913.2_2284278_31		proL:tRNA:tRNA-Pro;anticodon: GGG	tRNA	GG*GTCGGAGGTTCAAATCCTCTCGTGCCGACCA*A	2.72514	9.61273	7.96969	0.00475671	0.0174037
FM_+NC_000913.2_2284288_21		proL:tRNA:tRNA-Pro;anticodon: GGG	tRNA	TT*CAAATCCTCTCGTGCCGACCA*A	2.31893	11.583	6.01656	0.0141723	0.0365766
FM_+NC_000913.2_2518952_28		valU:tRNA:tRNA-Val;anticodon: UAC	tRNA	G*GGGTGATTAGCTCAGCTGGGAGAGCACC*TC	5.85427	9.28729	33.6202	6.69934e-09	2.7309e-07
FM_+NC_000913.2_2519072_28		valX:tRNA:tRNA-Val;anticodon: UAC	tRNA	*GGGTGATTAGCTCAGCTGGGAGAGCACC*TC	5.85412	9.28714	33.64	6.63148e-09	2.7309e-07
FM_+NC_000913.2_2519194_28		valY:tRNA:tRNA-Val;anticodon: UAC	tRNA	*GGGTGATTAGCTCAGCTGGGAGAGCACC*TC	5.85413	9.28714	33.6157	6.71497e-09	2.7309e-07
FM_+NC_000913.2_2519274_28		lysV:tRNA:tRNA-Lys;anticodon: UUU	tRNA	*GGGTCGTCAGCTCAGTTGGTAGAGCAGT*A	5.50428	4.30844	25.5765	4.25184e-07	1.03417e-05
FM_+NC_000913.2_2519280_29		lysV:tRNA:tRNA-Lys;anticodon: UUU	tRNA	CG*TTAGCTCAGTTGGTAGAGCAGTTGACTTT*T	3.89735	4.68604	10.9012	0.000961014	0.00547337
FM_+NC_000913.2_2519282_25		lysV:tRNA:tRNA-Lys;anticodon: UUU	tRNA	TT*AGCTCAGTTGGTAGAGCAGTTGACT*TT	3.31896	4.87158	11.0999	0.000863345	0.00507811
FM_+NC_000913.2_2519315_22		lysV:tRNA:tRNA-Lys;anticodon: UUU	tRNA	CA*ATTGGTCGCAGGTTCGAATCCT*	2.38236	2.83841	4.7726	0.0289161	0.0583613
FM_+NC_000913.2_2531720_20		intergenic	intergenic	C*TAAAGTCGAACCGCCAGGCT*	4.66838	2.87328	10.1645	0.00143169	0.00724762
FM_+NC_000913.2_2716696_20		intergenic	intergenic	AC*ATATTAGAAACATACCGGCG*T	2.86542	1.5837	2.91073	0.0879919	0.13145
FM_+NC_000913.2_2753614_24		ssrA:ncRNA:tmRNA;tmRNA%2C 10Sa RNA;acts as tRNA-Ala and mRNA template for tagging proteins resulting from premature transcription termination for degradation%2C a process known as trans-translation	ncRNA	*GGGGCTGATTCTGGATTCGACGGG*AT	3.25556	6.79691	10.7834	0.00102415	0.00571725
FM_+NC_000913.2_2753614_27		ssrA:ncRNA:tmRNA;tmRNA%2C 10Sa RNA;acts as tRNA-Ala and mRNA template for tagging proteins resulting from premature transcription termination for degradation%2C a process known as trans-translation	ncRNA	*GGGGCTGATTCTGGATTCGACGGGATT*TG	3.66985	7.52835	13.9333	0.000189409	0.00162471
FM_+NC_000913.2_2753758_45		ssrA:ncRNA:tmRNA;tmRNA%2C 10Sa RNA;acts as tRNA-Ala and mRNA template for tagging proteins resulting from premature transcription termination for degradation%2C a process known as trans-translation	ncRNA	T*CCCTAGCCTCCGCTCTTAGGACGGGGATCAAGAGAGGTCAAACCC*A	6.74611	2.04958	18.7843	1.4637e-05	0.000210228
FM_+NC_000913.2_2753759_23		ssrA:ncRNA:tmRNA;tmRNA%2C 10Sa RNA;acts as tRNA-Ala and mRNA template for tagging proteins resulting from premature transcription termination for degradation%2C a process known as trans-translation	ncRNA	C*CCTAGCCTCCGCTCTTAGGACGG*	3.89626	2.5778	8.04512	0.00456265	0.0170368
FM_+NC_000913.2_2945408_35		metZ:tRNA:tRNA-Met;anticodon: CAU	tRNA	A*CGCGGGGNGGAGCAGCCTGGTAGCTCGTCGGGCTC*AA	3.7485	10.3955	17.2095	3.34761e-05	0.00041185
FM_+NC_000913.2_2945518_35		metW:tRNA:tRNA-Met;anticodon: CAU	tRNA	A*CGCGGGGNGGAGCAGCCTGGTAGCTCGTCGGGCTC*AA	3.7485	10.3955	17.1959	3.37166e-05	0.00041219
FM_+NC_000913.2_2945628_35		metV:tRNA:tRNA-Met;anticodon: CAU	tRNA	A*CGCGGGGNGGAGCAGCCTGGTAGCTCGTCGGGCTC*AA	3.7485	10.3955	17.1823	3.39593e-05	0.00041219
FM_+NC_000913.2_3054005_31		ssrS:ncRNA:ncRNA;6S RNA inhibits RNA polymerase promoter binding;template for RNA-directed pRNA synthesis by RNAP%3B mimics an open promoter	ncRNA	AA*TTTCTCTGAGATGTTCGCAAGCGGGCCAGTC*CC	3.58474	10.6359	15.5293	8.12373e-05	0.000852162
FM_+NC_000913.2_3054005_39		ssrS:ncRNA:ncRNA;6S RNA inhibits RNA polymerase promoter binding;template for RNA-directed pRNA synthesis by RNAP%3B mimics an open promoter	ncRNA	AA*TTTCTCTGAGATGTTCGCAAGCGGGCCAGTCCCCTGAGC*CG	4.84929	9.53123	23.9825	9.72134e-07	2.04214e-05
FM_+NC_000913.2_3054005_42		ssrS:ncRNA:ncRNA;6S RNA inhibits RNA polymerase promoter binding;template for RNA-directed pRNA synthesis by RNAP%3B mimics an open promoter	ncRNA	AA*TTTCTCTGAGATGTTCGCAAGCGGGCCAGTCCCCTGAGCCGA*TA	3.9423	9.41219	15.7918	7.07068e-05	0.000755511
FM_+NC_000913.2_3054005_46		ssrS:ncRNA:ncRNA;6S RNA inhibits RNA polymerase promoter binding;template for RNA-directed pRNA synthesis by RNAP%3B mimics an open promoter	ncRNA	AA*TTTCTCTGAGATGTTCGCAAGCGGGCCAGTCCCCTGAGCCGATATT*TC	4.72037	10.3431	24.1758	8.79293e-07	1.91215e-05
FM_+NC_000913.2_3054005_72		ssrS:ncRNA:ncRNA;6S RNA inhibits RNA polymerase promoter binding;template for RNA-directed pRNA synthesis by RNAP%3B mimics an open promoter	ncRNA	AA*TTTCTCTGAGATGTTCGCAAGCGGGCCAGTCCCCTGAGCCGATATTTCATACCACAAGAATGTGGCGCTCCG*CG	10.4989	9.96653	65.3559	6.25223e-16	9.65345e-13
FM_+NC_000913.2_3054077_109		ssrS:ncRNA:ncRNA;6S RNA inhibits RNA polymerase promoter binding;template for RNA-directed pRNA synthesis by RNAP%3B mimics an open promoter	ncRNA	CG*CGGTTGGTGAGCATGCTCGGTCCGTCCGAGAAGCCTTAAAACTGCGACGACACATTCACCTTGAACCAAGGGTTCAAGGGTTACAGCCTGCGGCGGCATCTCGGAGATT*CC	11.3979	9.11914	66.9529	2.78074e-16	8.58692e-13
FM_+NC_000913.2_3054159_27		ssrS:ncRNA:ncRNA;6S RNA inhibits RNA polymerase promoter binding;template for RNA-directed pRNA synthesis by RNAP%3B mimics an open promoter	ncRNA	TT*ACAGCCTGCGGCGGCATCTCGGAGATT*CC	6.55992	8.85907	32.8625	9.89139e-09	3.77094e-07
FM_+NC_000913.2_3054164_21		ssrS:ncRNA:ncRNA;6S RNA inhibits RNA polymerase promoter binding;template for RNA-directed pRNA synthesis by RNAP%3B mimics an open promoter	ncRNA	GC*CTGCGGCGGCATCTCGGAGAT*TC	10.4533	11.7216	40.8516	1.64238e-10	1.37072e-08
FM_+NC_000913.2_3054869_19		sibC:ncRNA:antisense_RNA;identified in a large scale screen;sRNA antisense regulator of toxic IbsC protein	ncRNA	A*AGTAAGGGTAAGGGAGGAT*T	2.41042	2.33184	3.79393	0.0514386	0.0892373
FM_+NC_000913.2_3054872_40		sibC:ncRNA:antisense_RNA;identified in a large scale screen;sRNA antisense regulator of toxic IbsC protein	ncRNA	A*AAGGGTAAGGGAGGATTGCTCCTCCCCTGAGACTGACTGT*	3.19518	2.62356	7.84896	0.005085	0.0181539
FM_+NC_000913.2_3108387_28		pheV:tRNA:tRNA-Phe;anticodon: GAA	tRNA	C*GCCCGGACAGCTCAGTCGGTAGAGCAGG*GG	7.88591	8.1346	47.3373	5.97633e-12	1.00831e-09
FM_+NC_000913.2_3108387_34		pheV:tRNA:tRNA-Phe;anticodon: GAA	tRNA	*GCCCGGANAGCTCAGTCGGTAGAGCAGGGGATTG*AA	3.85354	4.32349	11.0208	0.000900965	0.00520565
FM_+NC_000913.2_3646315_29		intergenic	intergenic	*GTTAGATAAGAACTCTCTCACTCCAGCCA*GA	2.95103	1.52868	4.67616	0.0305841	0.0604245
FM_+NC_000913.2_3655536_20		hdeD:protein_coding:acid-resistance membrane protein	protein_coding	A*TTTAGCGCCGCCAGCCTGTT*	6.62042	1.32985	9.32015	0.00226647	0.010415
FM_+NC_000913.2_3657035_68		intergenic	intergenic	*ATCCACCAGTAGAACCCTTCGTTGCCCGAATGCTGGCAGGAACTGTTGGCAGAACGGCAACATTTTTT*T	6.434	2.13894	14.5727	0.000134852	0.00124305
FM_+NC_000913.2_3834244_29		selC:tRNA:tRNA-Sec	tRNA	*GGAAGATCGTCGTCTCCGGTGAGGCGGCT*GG	5.18516	6.33547	23.0642	1.56684e-06	3.09539e-05
FM_+NC_000913.2_3834244_49		selC:tRNA:tRNA-Sec	tRNA	*GGAAGATCGTCGTCTCCGGTGAGGCGGCTGGACTTCAAATCCAGTTGGG*GC	3.45254	5.84187	9.71482	0.00182788	0.00882872
FM_+NC_000913.2_3834244_58		selC:tRNA:tRNA-Sec	tRNA	*GGAAGATCGTCGTCTCCGGTGAGGCGGCTGGACTTCAAATCCAGTTGGGGCCGCCAGC*GA	4.5025	3.2344	14.8758	0.000114825	0.00111153
FM_+NC_000913.2_3834304_21		selC:tRNA:tRNA-Sec	tRNA	G*TCCCGGGCAGGTTCGACTCCT*GA	6.59901	2.80558	24.4569	7.59916e-07	1.73824e-05
FM_+NC_000913.2_3931634_28		rbsD:protein_coding:putative cytoplasmic sugar-binding protein;D-ribose high-affinity transport system%3B membrane-associated protein	protein_coding	AC*CTTGAGCAGCTGCAAAAACACCAGGGAA*AT	3.71752	3.95695	10.4778	0.00120816	0.00638835
FM_+NC_000913.2_3931634_33		rbsD:protein_coding:putative cytoplasmic sugar-binding protein;D-ribose high-affinity transport system%3B membrane-associated protein	protein_coding	AC*CTTGAGCAGCTGCAAAAACACCAGGGAAATACC*A	2.45791	4.67567	7.17343	0.00739912	0.0235309
FM_+NC_000913.2_3939830_78		rrsC:rRNA:16S ribosomal RNA of rrnC operon	rRNA	TT*AAATTGAAGAGTTTGATCATGGCTCAGATTGAACGCTGGCGGCAGGCCTAACACATGCAAGTCGAACGGTAACAGGAA*AC	8.27613	14.1352	55.6699	8.57192e-14	2.56841e-11
FM_+NC_000913.2_3939830_81		rrsC:rRNA:16S ribosomal RNA of rrnC operon	rRNA	TT*AAATTGAAGAGTTTGATCATGGCTCAGATTGAACGCTGGCGGCAGGCCTAACACATGCAAGTCGAACGGTAACAGGAAACA*GC	8.09804	12.4499	56.9806	4.40138e-14	1.69893e-11
FM_+NC_000913.2_3939919_65		rrsC:rRNA:16S ribosomal RNA of rrnC operon	rRNA	TG*TTTCGCTGACGAGTGGCGGACGGGTGAGTAATGTCTGGGAAACTGCCTGATGGAGGGGGATAACT*AC	9.9921	7.09225	44.8631	2.113e-11	2.34211e-09
FM_+NC_000913.2_3940231_19		rrsC:rRNA:16S ribosomal RNA of rrnC operon	rRNA	C*GCGTGTATGAAGAAGGCCT*TC	2.78672	2.30415	5.38533	0.0203067	0.0465397
FM_+NC_000913.2_3940379_53		rrsC:rRNA:16S ribosomal RNA of rrnC operon	rRNA	C*GTTAATCGGAATTACTGGGCGTAAAGCGCACGCAGGCGGTTTGTTAAGTCAGA*TG	7.0347	5.25748	27.5583	1.52427e-07	4.29803e-06
FM_+NC_000913.2_3940401_35		rrsC:rRNA:16S ribosomal RNA of rrnC operon	rRNA	GT*AAAGCGCACGCAGGCGGTTTGTTAAGTCAGATGTG*AA	8.92102	7.33122	45.8028	1.30776e-11	1.61535e-09
FM_+NC_000913.2_3940685_21		rrsC:rRNA:16S ribosomal RNA of rrnC operon	rRNA	*CCGGAGCTAACGCGTTAAGTC*	3.59037	2.073	6.31209	0.0119917	0.0329159
FM_+NC_000913.2_3940748_22		rrsC:rRNA:16S ribosomal RNA of rrnC operon	rRNA	*ATTGACGGGGGCCCGCACAAGC*GG	2.34346	4.11735	5.37994	0.0203695	0.0465397
FM_+NC_000913.2_3940748_72		rrsC:rRNA:16S ribosomal RNA of rrnC operon	rRNA	A*ATTGACGGGGGCCCGCACAAGCGGTGGAGCATGTGGTTTAATTCGATGCAACGCGAAGAACCTTACCTGGTC*TT	11.1653	8.43379	58.0694	2.53028e-14	1.6224e-11
FM_+NC_000913.2_3940798_22		rrsC:rRNA:16S ribosomal RNA of rrnC operon	rRNA	CA*ACGCGAAGAACCTTACCTGGTC*TT	4.96155	6.66779	23.4123	1.30738e-06	2.67364e-05
FM_+NC_000913.2_3940934_56		rrsC:rRNA:16S ribosomal RNA of rrnC operon	rRNA	CG*AGCGCAACCCTTATCCTTTGTTGCCAGCGGTCCGGCCGGGAACTCAAAGGAGACTG*CC	4.24981	3.958	13.9659	0.000186154	0.00160734
FM_+NC_000913.2_3941040_46		rrsC:rRNA:16S ribosomal RNA of rrnC operon	rRNA	CC*TTACGACCAGGGCTACACACGTGCTACAATGGCGCATACAAAGAGA*AG	8.95659	5.76278	36.4811	1.54153e-09	9.00049e-08
FM_+NC_000913.2_3941126_32		rrsC:rRNA:16S ribosomal RNA of rrnC operon	rRNA	TC*GTAGTCCGGATTGGAGTCTGCAACTCGACTCC*A	4.2041	5.61599	8.95471	0.00276755	0.0120106
FM_+NC_000913.2_3941158_54		rrsC:rRNA:16S ribosomal RNA of rrnC operon	rRNA	CC*ATGAAGTCGGAATCGCTAGTAATCGTGGATCAGAATGCCACGGTGAATACGTTC*AA	6.14885	6.46855	30.5292	3.28884e-08	1.14516e-06
FM_+NC_000913.2_3941320_20		rrsC:rRNA:16S ribosomal RNA of rrnC operon	rRNA	GT*GAAGTCGNAACAAGGTAACC*	2.45605	1.91625	4.28593	0.0384291	0.0715304
FM_+NC_000913.2_3941463_24		gltU:tRNA:tRNA-Glu;anticodon: UUC	tRNA	CC*TNCGTCTAGAGGCCCAGGACACCG*CC	5.98965	5.89855	29.4981	5.59714e-08	1.81341e-06
FM_+NC_000913.2_3941492_38		gltU:tRNA:tRNA-Glu;anticodon: UUC	tRNA	TT*TCACGGCGGTAACAGGGGTTCGAATCCCCTAGGGGACG*CC	2.81705	14.3879	10.1419	0.00144934	0.00728918
FM_+NC_000913.2_3941726_29		rrlC:rRNA:23S ribosomal RNA of rrnC operon	rRNA	GA*GGTTAAGCGACTAAGCGTACACGGTGGAT*GC	5.09336	8.78333	21.0305	4.5204e-06	7.66978e-05
FM_+NC_000913.2_3941726_47		rrlC:rRNA:23S ribosomal RNA of rrnC operon	rRNA	GA*GGTTAAGCGACTAAGCGTACACGGTGGATGCCCTGGCAGTCAGAGGC*GA	4.55965	7.70042	21.4693	3.59534e-06	6.34424e-05
FM_+NC_000913.2_3941736_19		rrlC:rRNA:23S ribosomal RNA of rrnC operon	rRNA	GA*CTAAGCGTACACGGTGGAT*GC	7.12733	9.19771	34.7578	3.73373e-09	1.81662e-07
FM_+NC_000913.2_3941935_56		rrlC:rRNA:23S ribosomal RNA of rrnC operon	rRNA	CC*CCGAGGAAAAGAAATCAACCGAGATTCCCCCAGTAGCGGCGAGCGAACGGGGAGCA*GC	4.07227	6.31878	13.272	0.000269405	0.00212222
FM_+NC_000913.2_3941965_26		rrlC:rRNA:23S ribosomal RNA of rrnC operon	rRNA	CC*CAGTAGCGGCGAGCGAACGGGGAGCA*GC	3.18016	4.32041	9.61799	0.00192681	0.00916851
FM_+NC_000913.2_3942013_54		rrlC:rRNA:23S ribosomal RNA of rrnC operon	rRNA	TG*TGTGTTAGTGGAAGCGTCTGGAAAGGCGCGCGATACAGGGTGACAGCCCCGTAC*	7.00297	5.86142	30.6296	3.12286e-08	1.10844e-06
FM_+NC_000913.2_3942016_51		rrlC:rRNA:23S ribosomal RNA of rrnC operon	rRNA	GT*GTTAGTGGAAGCGTCTGGAAAGGCGCGCGATACAGGGTGACAGCCCCGTAC*	6.44603	6.0791	28.0807	1.16363e-07	3.42217e-06
FM_+NC_000913.2_3942120_134		rrlC:rRNA:23S ribosomal RNA of rrnC operon	rRNA	CC*TGTCTGAATATGGGGGGACCATCCTCCAAGGCTAAATACTCCTGACTGACCGATAGTGAACCAGTACCGTGAGGGAAAGGCGAAAAGAACCCCGGCGAGGGGAGTGAAAAAGAACCTGAAACCGTGTACGTACA*AA	4.93201	7.32349	17.8996	2.32866e-05	0.000300874
FM_+NC_000913.2_3942406_18		rrlC:rRNA:23S ribosomal RNA of rrnC operon	rRNA	CC*GGTGATCTAGCCATGGGC*A	2.48177	3.6036	5.87442	0.0153625	0.0388415
FM_+NC_000913.2_3942550_41		rrlC:rRNA:23S ribosomal RNA of rrnC operon	rRNA	CT*ATTTAGGTAGCGCCTCGTGAATTCATCTCCGGGGGTAGAGC*AC	6.04821	3.99218	17.0362	3.66744e-05	0.000437952
FM_+NC_000913.2_3942706_45		rrlC:rRNA:23S ribosomal RNA of rrnC operon	rRNA	AA*ACAACCCAGACCGCCAGCTAAGGTCCCAAAGTCATGGTTAAGTGG*CC	9.97711	6.91618	37.6602	8.42046e-10	5.64076e-08
FM_+NC_000913.2_3942779_22		rrlC:rRNA:23S ribosomal RNA of rrnC operon	rRNA	CC*AGGATGTTGGCTTAGAAGCAGC*CA	3.50437	3.50657	6.77927	0.00922225	0.0274452
FM_+NC_000913.2_3942851_43		rrlC:rRNA:23S ribosomal RNA of rrnC operon	rRNA	GG*AAGATGTAACGGGGCTAAACCATGCACCGAAGCTGCGGCAGCG*AC	10.1525	11.4841	44.6554	2.34952e-11	2.43791e-09
FM_+NC_000913.2_3942854_40	23S rRNA fragment	rrlC:rRNA:23S ribosomal RNA of rrnC operon	rRNA	AG*ATGTAACGGGGCTAAACCATGCACCGAAGCTGCGGCAGCG*AC	9.53999	11.7919	46.217	1.05853e-11	1.42119e-09
FM_+NC_000913.2_3942855_37		rrlC:rRNA:23S ribosomal RNA of rrnC operon	rRNA	GA*TGTAACGGGGCTAAACCATGCACCGAAGCTGCGGCAG*CG	9.01269	11.1049	46.453	9.38434e-12	1.37995e-09
FM_+NC_000913.2_3942896_128		rrlC:rRNA:23S ribosomal RNA of rrnC operon	rRNA	AC*GCTTATGCGTTGTTGGGTAGGGGAGCGTTCTGTAAGCCTGCGAAGGTGTGCTGTGAGGCATGCTGGAGGTATCAGAAGTGCGAATGCTGACATAAGTAACGATAAAGCGGGTGAAAAGCCCGCTCGCC*GG	8.46749	4.40442	27.3866	1.66582e-07	4.59292e-06
FM_+NC_000913.2_3943030_47		rrlC:rRNA:23S ribosomal RNA of rrnC operon	rRNA	A*CCAAGGGTTCCTGTCCAACGTTAATCGGGGCAGGGTGAGTCGACCCC*A	3.56806	3.62622	12.6435	0.000376868	0.00276269
FM_+NC_000913.2_3943097_46		rrlC:rRNA:23S ribosomal RNA of rrnC operon	rRNA	CG*TAGTCGATGGGAAACAGGTTAATATTCCTGTACTTGGTGTTACTGC*GA	6.20711	2.21548	14.1941	0.000164887	0.00147601
FM_+NC_000913.2_3943230_27		rrlC:rRNA:23S ribosomal RNA of rrnC operon	rRNA	AA*ATCAAGGCTGAGGCGTGATGACGAGGC*AC	2.35827	5.99644	4.46702	0.0345552	0.0662774
FM_+NC_000913.2_3943233_24		rrlC:rRNA:23S ribosomal RNA of rrnC operon	rRNA	TC*AAGGCTGAGGCGTGATGACGAGGC*AC	2.66964	5.24808	5.81739	0.0158684	0.0396705
FM_+NC_000913.2_3943482_75		rrlC:rRNA:23S ribosomal RNA of rrnC operon	rRNA	AG*ATACCAGCTGGCTGCAACTGTTTATTAAAAACACAGCACTGTGCAAACACGAAAGTGGACGTATACGGTGTGACG*CC	5.45867	4.90714	23.3228	1.36968e-06	2.76466e-05
FM_+NC_000913.2_3943512_45		rrlC:rRNA:23S ribosomal RNA of rrnC operon	rRNA	AA*ACACAGCACTGTGCAAACACGAAAGTGGACGTATACGGTGTGACG*CC	2.41429	5.56243	5.21362	0.0224107	0.0491506
FM_+NC_000913.2_3943597_21		rrlC:rRNA:23S ribosomal RNA of rrnC operon	rRNA	CA*AGCGAAGCTCTTGATCGAAGC*CC	4.39916	2.72336	13.1968	0.000280425	0.00217576
FM_+NC_000913.2_3943597_28		rrlC:rRNA:23S ribosomal RNA of rrnC operon	rRNA	A*AGCGAAGCTCTTGATCGAAGCCCCGGTA*AA	3.36166	4.94383	9.35076	0.00222894	0.0103237
FM_+NC_000913.2_3943597_31		rrlC:rRNA:23S ribosomal RNA of rrnC operon	rRNA	CA*AGCGAAGCTCTTGATCGAAGCCCCGGTAAAC*GG	5.71224	4.58329	27.6807	1.43081e-07	4.12929e-06
FM_+NC_000913.2_3943642_35		rrlC:rRNA:23S ribosomal RNA of rrnC operon	rRNA	NA*TAACGGTCCTAAGGTAGCGAAATTCCTTGTCGGGT*AA	7.33341	6.18319	38.314	6.02291e-10	4.4529e-08
FM_+NC_000913.2_3943695_48		rrlC:rRNA:23S ribosomal RNA of rrnC operon	rRNA	A*ATGGCGTAATGATGGCCAGGCTGTCTCCACCCGAGACTCAGTGAAATT*GA	5.93712	9.00359	34.6816	3.88277e-09	1.84462e-07
FM_+NC_000913.2_3943758_23		rrlC:rRNA:23S ribosomal RNA of rrnC operon	rRNA	AG*ATGCAGTGTACCCGCGGCAAGAC*NA	6.08751	8.11772	24.6922	6.72567e-07	1.57908e-05
FM_+NC_000913.2_3943800_114		rrlC:rRNA:23S ribosomal RNA of rrnC operon	rRNA	CT*TTACTATAGCTTGACACTGAACATTGAGCCTTGATGTGTAGGATAGGTGGGAGGCTTTGAAGTGTGGACGCCAGTCTGCATGGAGCCGACCTTGAAATACCACCCTTTAATGTT*TG	4.13716	6.15597	13.1972	0.000280362	0.00217576
FM_+NC_000913.2_3943809_101		rrlC:rRNA:23S ribosomal RNA of rrnC operon	rRNA	AG*CTTGACACTGAACATTGAGCCTTGATGTGTAGGATAGGTGGGAGGCTTTGAAGTGTGGACGCCAGTCTGCATGGAGCCGACCTTGAAATACCACCCTTTAA*TG	4.56233	6.21513	18.7468	1.49276e-05	0.000212425
FM_+NC_000913.2_3943829_82		rrlC:rRNA:23S ribosomal RNA of rrnC operon	rRNA	GC*CTTGATGTGTAGGATAGGTGGGAGGCTTTGAAGTGTGGACGCCAGTCTGCATGGAGCCGACCTTGAAATACCACCCTTTAAT*GA	7.74976	7.57385	37.6224	8.58536e-10	5.64076e-08
FM_+NC_000913.2_3943941_21		rrlC:rRNA:23S ribosomal RNA of rrnC operon	rRNA	CC*GGGTTGCGGACAGTGTCTGGA*AA	5.78854	5.5449	24.529	7.32e-07	1.69956e-05
FM_+NC_000913.2_3944003_72		rrlC:rRNA:23S ribosomal RNA of rrnC operon	rRNA	GG*AGGAGCACGAAGGTTGGCTAATCCTGGTCGGACATCAGGAGGTTAGTGCAATGGCATAAGCCAGCTTGACTG*C	3.23222	3.92688	11.572	0.000669507	0.00424302
FM_+NC_000913.2_3944164_33		rrlC:rRNA:23S ribosomal RNA of rrnC operon	rRNA	GT*ACTCCGGGGATAACAGGCTGATACCGCCCAAGA*AT	4.85571	6.80972	21.5396	3.46589e-06	6.19924e-05
FM_+NC_000913.2_3944176_37		rrlC:rRNA:23S ribosomal RNA of rrnC operon	rRNA	TA*ACAGGCTGATACCGCCCAAGAGTTCATATCGACGGCG*GT	2.56021	6.52387	6.1694	0.0129979	0.0345282
FM_+NC_000913.2_3944339_70		rrlC:rRNA:23S ribosomal RNA of rrnC operon	rRNA	CT*ATCTGCCGTGGGCGCTGGAGAACTGAGGGGGGCTGCTCCTAGTACGAGAGGACCGGAGTGGACGCATCAC*TG	5.36809	7.74563	22.751	1.84412e-06	3.53704e-05
FM_+NC_000913.2_3944378_81		rrlC:rRNA:23S ribosomal RNA of rrnC operon	rRNA	CC*TAGTACGAGAGGACCGGAGTGGACGCATCACTGGTGTTCGGGTTGTCATGCCAATGGCACTGCCCGGTAGCTAAATGCGGA*AG	10.1338	7.61817	55.5418	9.14914e-14	2.56841e-11
FM_+NC_000913.2_3944529_88		rrlC:rRNA:23S ribosomal RNA of rrnC operon	rRNA	AG*TCCTGAAGGAACGTTGAAGACGACGACGTTGATAGGCCGGGTGTGTAAGCGCAGCGATGCGTTGAGCTAACCGGTACTAATGAACCGA*AA	7.18522	11.0277	39.7108	2.94486e-10	2.27343e-08
FM_+NC_000913.2_3944894_34		aspT:tRNA:tRNA-Asp;anticodon: GUC	tRNA	GT*GGAGCGGCAGTTCAGTCGGTTAGAATACCTGCCT*GT	3.72291	11.8606	18.0759	2.12274e-05	0.00028114
FM_+NC_000913.2_3944979_33	5’-tRFtrpT	trpT:tRNA:tRNA-Trp;anticodon: CCA	tRNA	C*AGGGGCGTAGTTCAATTGGTAGAGCACCGGTCT*CC	3.96239	12.4884	15.3382	8.98807e-05	0.000907032
FM_+NC_000913.2_3948371_53		ilvL:protein_coding:ilvG operon leader peptide;ilvGEDA operon leader peptide	protein_coding	C*CTGGTCGTGATTAGCGTGGTGGTGATTATTATCCCACCGTGCGGGGCTGCACT*T	5.10798	2.27487	15.5274	8.13178e-05	0.000852162
FM_+NC_000913.2_3980397_34		argX:tRNA:tRNA-Arg;anticodon: CCG	tRNA	*GCGCCCGNAGCTCAGCTGGATAGAGCGCTGCCCT*CC	5.47722	5.93383	25.8149	3.75769e-07	9.63448e-06
FM_+NC_000913.2_3980531_29		hisR:tRNA:tRNA-His;anticodon: GUG	tRNA	*GGTGGCTANAGCTCAGTTGGTAGAGCCCT*GG	3.50651	6.22004	10.1078	0.00147641	0.00736535
FM_+NC_000913.2_3980628_25		leuT:tRNA:tRNA-Leu;anticodon: CAG	tRNA	TC*GCGAAGGTGGCGGAATTGGTAGACG*CG	2.35006	9.53082	7.5195	0.00610346	0.0207115
FM_+NC_000913.2_3980628_32		leuT:tRNA:tRNA-Leu;anticodon: CAG	tRNA	TC*GCGAAGGTGGCGGAATTGGTAGACGCGCTAGC*TT	4.63007	14.2135	29.4341	5.785e-08	1.82286e-06
FM_+NC_000913.2_3980757_29		proM:tRNA:tRNA-Pro;anticodon: UGG	tRNA	*CGGCGAGNAGCGCAGCTTGGTAGCGCAAC*TG	2.79558	6.17326	6.98504	0.00821939	0.0254063
FM_+NC_000913.2_3980798_21		proM:tRNA:tRNA-Pro;anticodon: UGG	tRNA	C*AGTGGGTCGGAGGTTCGAATC*CT	2.39091	3.11465	5.76526	0.0163461	0.0404712
FM_+NC_000913.2_3992868_18		dapF:protein_coding:diaminopimelate epimerase	protein_coding	*CTGATTCGTCGCCTGGCT*	3.69173	3.04023	8.65925	0.00325405	0.0135149
FM_+NC_000913.2_4011400_19		metE:protein_coding:tetrahydropteroyltriglutamate methyltransferase;5-methyltetrahydropteroyltriglutamate-homocysteine S-methyltransferase	protein_coding	C*CTGCGGCGGCATCGGAGAT*AA	7.99034	2.32018	19.0254	1.28989e-05	0.000191499
FM_+NC_000913.2_4035750_56		rrlA:rRNA:23S ribosomal RNA of rrnA operon	rRNA	CC*CCGAGGAAAAGAAATCAACCGAGATTCCCCCAGTAGCGGCGAGCGAACGGGGAGCA*GC	4.07226	6.31878	13.2683	0.000269928	0.00212222
FM_+NC_000913.2_4035830_52		rrlA:rRNA:23S ribosomal RNA of rrnA operon	rRNA	TG*TGTTAGTGGAAGCGTCTGGAAAGGCGTGCGATACAGGGTGACAGCCCCGTAC*	5.93313	4.71403	20.8473	4.97384e-06	8.34741e-05
FM_+NC_000913.2_4038539_71		rrfA:rRNA:5S ribosomal RNA of rrnA operon	rRNA	T*TGCCTGGCGGCAGTAGCGCGGTGGTCCCACCTGACCCCATGCCGAACTCAGAAGTGAAACGCCGTAGCGCC*GA	3.76392	7.99553	13.7948	0.0002039	0.00171098
FM_+NC_000913.2_4103807_22		intergenic	intergenic	*GTTGAATCGCGACAGAAAGATT*TT	2.53247	1.9112	3.86584	0.0492785	0.0863632
FM_+NC_000913.2_4173415_71		thrU:tRNA:tRNA-Thr;anticodon: UGU	tRNA	GA*CTCAGCTCAGTAGGTAGAGCAACTGACTTGTAATCAGTAGGTCACCAGTTCGATTCCGGTAGTCGGCACCA*TC	2.38585	12.1363	5.49585	0.0190616	0.0445927
FM_+NC_000913.2_4173418_68		thrU:tRNA:tRNA-Thr;anticodon: UGU	tRNA	TN*AGCTCAGTAGGTAGAGCAACTGACTTGTAATCAGTAGGTCACCAGTTCGATTCCGGTAGTCGGCACCA*AC	2.54409	13.2557	8.16809	0.00426337	0.0162134
FM_+NC_000913.2_4173558_21		tyrU:tRNA:tRNA-Tyr;anticodon: GUA	tRNA	TT*CGAATCCTTCCCCCACCACCA*	3.01241	11.5035	9.61037	0.00193482	0.00917776
FM_+NC_000913.2_4173695_26		glyT:tRNA:tRNA-Gly;anticodon: UCC	tRNA	*GCGGGCATCGTATAATGGCTATTACC*TC	3.55968	8.86811	14.1226	0.000171275	0.00150852
FM_+NC_000913.2_4173695_33		glyT:tRNA:tRNA-Gly;anticodon: UCC	tRNA	*GCGGGCATCGTATAATGGCTATTACCTCAGCCT*TC	3.81555	9.18531	16.4853	4.90277e-05	0.00055457
FM_+NC_000913.2_4173695_56		glyT:tRNA:tRNA-Gly;anticodon: UCC	tRNA	AC*GCGGGCATCGTATAATGGCTATTACCTCAGCCTTCCAAGCTGATGATGCGGGTTCG*AT	4.42481	7.59066	23.1995	1.46034e-06	2.92827e-05
FM_+NC_000913.2_4173695_75		glyT:tRNA:tRNA-Gly;anticodon: UCC	tRNA	GC*GCGGGCANCGTATAATGGCTATTACCTCAGCCTTCCAAGCTGATGATGCGGGTTCGATTCCCGCTGCCCGCTCCA*	3.48648	7.96346	9.86993	0.00168002	0.00824786
FM_+NC_000913.2_4173776_32		thrT:tRNA:tRNA-Thr;anticodon: GGU	tRNA	GG*GCTGATANAGCTCAGTTGGTAGAGCGCACCCT*TG	4.95022	7.57927	26.016	3.38605e-07	8.78667e-06
FM_+NC_000913.2_4173816_23		thrT:tRNA:tRNA-Thr;anticodon: GGU	tRNA	G*GTGAGGTCGGCAGTTCGAATCTG*CC	4.32739	2.61034	13.8766	0.000195212	0.00165504
FM_+NC_000913.2_4173817_35		thrT:tRNA:tRNA-Thr;anticodon: GGU	tRNA	GG*TGAGGTCGGCAGTTCGAATCTGCCTATCAGCACCA*AA	6.00037	11.3246	36.0869	1.88714e-09	9.95516e-08
FM_+NC_000913.2_4173831_21		thrT:tRNA:tRNA-Thr;anticodon: GGU	tRNA	TT*CGAATCTGCCTATCAGCACCA*AT	2.55415	10.4608	8.2857	0.00399585	0.0153472
FM_+NC_000913.2_4177809_75		intergenic	intergenic	*GTTGGAGCCTGGCCTATCCAGGCCTCCGTCGAAGACCGCAGGAGTTTCGCAAGAAACTTAATCCCCTGCGTAGAC*GG	5.19068	2.46538	16.922	3.89467e-05	0.000450476
FM_+NC_000913.2_4177828_18		intergenic	intergenic	CC*AGGCCTCCGTCGAAGACC*GC	9.18019	3.39154	28.3631	1.00565e-07	3.01501e-06
FM_+NC_000913.2_4177828_56		intergenic	intergenic	CC*AGGCCTCCGTCGAAGACCGCAGGAGTTTCGCAAGAAACTTAATCCCCTGCGTAGAC*	6.08041	2.54268	20.3702	6.38162e-06	0.000104822
FM_+NC_000913.2_4177833_51		intergenic	intergenic	CC*TCCGTCGAAGACCGCAGGAGTTTCGCAAGAAACTTAATCCCCTGCGTAGAC*G	9.40503	6.48984	49.4889	1.99493e-12	4.1069e-10
FM_+NC_000913.2_4178973_46		intergenic	intergenic	*GAAATCAGGCTGATGGCTGGTGACTTTTTAGTCACCAGCCTTTTTG*	7.15838	2.00807	17.4125	3.00842e-05	0.000376113
FM_+NC_000913.2_4206258_65		rrsE:rRNA:16S ribosomal RNA of rrnE operon	rRNA	TT*CTTTGCTGACGAGTGGCGGACGGGTGAGTAATGTCTGGGAAACTGCCTGATGGAGGGGGATAACT*AC	8.55916	5.78539	33.6139	6.72112e-09	2.7309e-07
FM_+NC_000913.2_4206264_58		rrsE:rRNA:16S ribosomal RNA of rrnE operon	rRNA	C*TGACGAGTGGCGGACGGGTGAGTAATGTCTGGGAAACTGCCTGATGGAGGGGGATAAC*TA	5.22689	4.62303	15.2801	9.26875e-05	0.000928587
FM_+NC_000913.2_4208275_55		rrlE:rRNA:23S ribosomal RNA of rrnE operon	rRNA	CC*CGAGGAAAAGAAATCAACCGAGATTCCCCCAGTAGCGGCGAGCGAACGGGGAGCA*GC	4.10386	6.18309	13.5776	0.000228904	0.00186612
FM_+NC_000913.2_4208354_52		rrlE:rRNA:23S ribosomal RNA of rrnE operon	rRNA	TG*TGTTAGTGGAAGCGTCTGGAAAGGCGCGCGATACAGGGTGACAGCCCCGTAC*	6.98016	6.31145	32.5465	1.16372e-08	4.38238e-07
FM_+NC_000913.2_4210275_26		rrlE:rRNA:23S ribosomal RNA of rrnE operon	rRNA	GT*AATCCGGGTTGCGGACAGTGTCTGGA*AA	6.18231	5.08461	28.5627	9.07144e-08	2.80126e-06
FM_+NC_000913.2_4210278_21		rrlE:rRNA:23S ribosomal RNA of rrnE operon	rRNA	AT*CCGGGTTGCGGACAGTGTCTG*GA	4.87462	4.99579	18.9487	1.34281e-05	0.000197456
FM_+NC_000913.2_4210281_21		rrlE:rRNA:23S ribosomal RNA of rrnE operon	rRNA	CG*GGTTGCGGACAGTGTCTGGAA*A	6.03879	4.85068	24.4024	7.81729e-07	1.76286e-05
FM_+NC_000913.2_4216430_36		REP311:repeat_region:REP311 (repetitive extragenic palindromic) element%3B contains 3 REP sequences;aceA:protein_coding:isocitrate lyase	protein_coding;repeat_region	AG*TTCTAAGCAACAACAACCGTTGCTGACTGTAGGCCG*GA	3.20762	2.61679	8.67092	0.00323328	0.0134742
FM_+NC_000913.2_4390382_28		glyV:tRNA:tRNA-Gly;anticodon: GCC	tRNA	C*GCGGGAACAGCTCAGTTGGTAGAGCACG*AC	6.89148	9.68908	36.2483	1.73707e-09	9.43199e-08
FM_+NC_000913.2_4390382_32		glyV:tRNA:tRNA-Gly;anticodon: GCC	tRNA	*GCGGGAACAGCTCAGTTGGTAGAGCACGACCT*TG	3.95659	8.77685	16.9157	3.90765e-05	0.000450476
FM_+NC_000913.2_4390418_38		glyV:tRNA:tRNA-Gly;anticodon: GCC	tRNA	CC*AAGGTCGGGGTCGCGAGTTCGAGTCTCGTTTCCCGCTC*CA	3.50132	10.3349	14.809	0.000118968	0.00113659
FM_+NC_000913.2_4390494_28		glyX:tRNA:tRNA-Gly;anticodon: GCC	tRNA	*GCGGGAACAGCTCAGTTGGTAGAGCACG*AC	6.89505	9.68867	36.2636	1.72357e-09	9.43199e-08
FM_+NC_000913.2_4390494_32	5’-tRFGly	glyX:tRNA:tRNA-Gly;anticodon: GCC	tRNA	*GCGGGAACAGCTCAGTTGGTAGAGCACGACCT*TG	3.9548	8.7762	16.9313	3.87563e-05	0.000450476
FM_+NC_000913.2_4390530_38		glyX:tRNA:tRNA-Gly;anticodon: GCC	tRNA	CC*AAGGTCGGGGTCGCGAGTTCGAGTCTCGTTTCCCGCTC*CA	3.50131	10.3349	14.8009	0.000119477	0.00113659
FM_+NC_000913.2_4390605_28		glyY:tRNA:tRNA-Gly;anticodon: GCC	tRNA	*GCGGGAACAGCTCAGTTGGTAGAGCACG*AC	6.89506	9.68867	36.2439	1.74101e-09	9.43199e-08
FM_+NC_000913.2_4390605_32		glyY:tRNA:tRNA-Gly;anticodon: GCC	tRNA	*GCGGGAACAGCTCAGTTGGTAGAGCACGACCT*TG	3.95481	8.7762	16.9167	3.90571e-05	0.000450476
FM_+NC_000913.2_4390641_38		glyY:tRNA:tRNA-Gly;anticodon: GCC	tRNA	CC*AAGGTCGGGGTCGCGAGTTCGAGTCTCGTTTCCCGCTC*CA	3.50131	10.3349	14.7929	0.000119989	0.00113659
FM_+NC_000913.2_4440547_20		tamA:protein_coding:translocation and assembly module for autotransporter export%2C outer membrane subunit	protein_coding	*TGATGAAGTGACGCCAGACC*	4.16183	2.39829	5.44667	0.0196057	0.0455548
FM_+NC_000913.2_4494427_34		leuX:tRNA:tRNA-Leu;anticodon: UAA	tRNA	G*GCCGAAGNGGCGAAATCGGTAGACGCAGTTGATT*CA	2.77471	8.46372	10.2209	0.0013886	0.00709842
FM_+NC_000913.2_4494427_85		leuX:tRNA:tRNA-Leu;anticodon: UAA	tRNA	*GCCGAAGCGGCGAAATCGGTAGACGCAGTTGATTCAAAATCAACCGTAGAAATACGTGCCGGTTCGAGTCCGGCCTTCGGCACCA*	3.70682	9.19329	9.18319	0.00244247	0.010926
FM_+NC_000913.2_4494488_19		leuX:tRNA:tRNA-Leu;anticodon: UAA	tRNA	CG*GTTCGAGTCCGGCCTTCGG*CA	4.12288	2.30929	7.95075	0.00480674	0.0175659
FM_+NC_000913.2_4494491_21		leuX:tRNA:tRNA-Leu;anticodon: UAA	tRNA	TT*CGAGTCCGGCCTTCGGCACCA*	2.57082	9.84387	8.30649	0.00395037	0.0152686
FM_+NC_000913.2_4541696_34	sRNA_35	intergenic	intergenic	GG*TTCAGGGACGTCATTACGGGCAGGGATGCCCACC*CA	8.56251	12.4663	54.5245	1.53525e-13	3.95071e-11

## Sheet: Ribosome MOPS Up
Processing Product	Candidate Name	Annotation	Biotype	Consensus Sequence	logFC	logCPM	LR	PValue	FDR
FM_-NC_000913.2_0111906_18		zapD:protein_coding:FtsZ stabilizer	protein_coding	T*TTTATGCCGCTGGACACT*G	6.79464	2.84879	11.7026	0.000624131	0.0116042
FM_-NC_000913.2_0363444_31		lacZ:protein_coding:beta-D-galactosidase	protein_coding	GA*ACTACCGCAGCCGGAGAGCGCCGGGCAACTC*TG	5.07723	4.47411	16.191	5.72659e-05	0.00301339
FM_-NC_000913.2_0363445_28		lacZ:protein_coding:beta-D-galactosidase	protein_coding	AC*TACCGCAGCCGGAGAGCGCCGGGCAACT*CT	6.06087	4.26079	19.4513	1.03198e-05	0.00107833
FM_-NC_000913.2_0364719_19		lacZ:protein_coding:beta-D-galactosidase	protein_coding	GG*TGAAACGCAGGTCGCCAGC*G	7.15663	3.28448	16.6671	4.45469e-05	0.00260001
FM_-NC_000913.2_0364719_29		lacZ:protein_coding:beta-D-galactosidase	protein_coding	TT*TATGGCAGGGTGAAACGCAGGTCGCCAGC*G	6.78079	4.14212	21.7644	3.08274e-06	0.00061475
FM_-NC_000913.2_0367511_53		mhpR:protein_coding:transcriptional regulator for mhp operon;DNA-binding transcriptional activator%2C 3HPP-binding	protein_coding	AA*ACTTGATGGCGGTGCCAGCGTCGGGCTGCTGGCGGAACTCAGCGGCCTGCATC*AC	4.1496	2.16551	5.02939	0.0249207	0.0843633
FM_-NC_000913.2_0685907_70		antisense:REP58:repeat_region:REP58 (repetitive extragenic palindromic) element%3B contains 1 REP sequences	antisense_repeat_region	. T*CGGGCCTGAAAACCGCAATACGCTGGGTAACAATCTTCGAGGGTAGCAGTTAACGCTGCTACCCTCTTTT*TT	3.77424	5.05772	4.46249	0.0346469	0.101357
FM_-NC_000913.2_0685945_33		antisense:REP58:repeat_region:REP58 (repetitive extragenic palindromic) element%3B contains 1 REP sequences	antisense_repeat_region	TA*TCGGGCCTGAAAACCGCAATACGCTGGGTAACA*A	5.85585	6.54689	11.4842	0.000701897	0.0122949
FM_-NC_000913.2_0848114_53	sRNA_dps	dps:protein_coding:global regulator%2C starvation conditions;Fe-binding and storage protein%3B stress-inducible DNA-binding protetin	protein_coding	AT*TACTGGGACATAACATCAAGAGGATATGAAATTATGAGTACCGCTAAATTAGT*TA	4.8815	6.82551	11.9822	0.000537099	0.0110138
FM_-NC_000913.2_0887199_21		rybB:ncRNA:antisense_RNA;identified in a large scale screen;sRNA antisense regulator of ompC and ompW mRNA instability%2C Hfq-dependent	ncRNA	TT*CAAGGTTGATGGGTTTTTTGT*T	3.96284	2.91904	8.47566	0.00359931	0.028371
FM_-NC_000913.2_0887199_25		rybB:ncRNA:antisense_RNA;identified in a large scale screen;sRNA antisense regulator of ompC and ompW mRNA instability%2C Hfq-dependent	ncRNA	TC*GGTTCAAGGTTGATGGGTTTTTTGT*T	4.19391	3.07449	9.71862	0.0018241	0.0196841
FM_-NC_000913.2_0887199_73		rybB:ncRNA:antisense_RNA;identified in a large scale screen;sRNA antisense regulator of ompC and ompW mRNA instability%2C Hfq-dependent	ncRNA	T*CGGGCCTGAAAACCGCAATACGCTGGGTAACAATCTTCGAGGGTAGCAGTTAACGCTGCTACCCTCTTTT*TT	4.95845	2.68301	6.5769	0.0103311	0.0504536
FM_-NC_000913.2_0921593_19		cspD:protein_coding:stress induced DNA replication inhibitor.;inhibitor of DNA replication%2C cold shock protein homolog	protein_coding	C*GAAGTAGAAGCGGCAGTCG*CA	3.71929	2.63784	5.78023	0.0162075	0.0680429
FM_-NC_000913.2_0921812_21		cspD:protein_coding:stress induced DNA replication inhibitor.;inhibitor of DNA replication%2C cold shock protein homolog	protein_coding	GA*TTTGCGAAGGATGTCGAAGCA*	6.23109	5.23638	18.1939	1.99516e-05	0.0017683
FM_-NC_000913.2_1018238_22		ompA:protein_coding:outer membrane protein 3a (II*%3BG%3Bd);outer membrane protein A (3a%3BII*%3BG%3Bd)	protein_coding	GA*CGTTGTAACTCAGCCGCAGGCT*AA	4.20237	6.74035	7.25506	0.00707014	0.0420762
FM_-NC_000913.2_1028069_21		rlmI:protein_coding:putative oxidoreductase;23S rRNA m(5)C1962 methyltransferase%2C SAM-dependent	protein_coding	AG*AGCAGTTCCGTCAGGCAGCCG*	5.4493	5.28742	16.1693	5.79257e-05	0.00301339
FM_-NC_000913.2_1028070_18		rlmI:protein_coding:putative oxidoreductase;23S rRNA m(5)C1962 methyltransferase%2C SAM-dependent	protein_coding	AG*CAGTTCCGTCAGGCAGCC*G	6.03475	5.34773	17.8154	2.43404e-05	0.00203497
FM_-NC_000913.2_1076212_19		putA:protein_coding:proline dehydrogenase%2C P5C dehydrogenase;fused DNA-binding transcriptional regulator/proline dehydrogenase/pyrroline-5-carboxylate dehydrogenase	protein_coding	GC*TAACGAACACCGCCTGGCC*TC	8.28459	4.11469	24.0212	9.52784e-07	0.000325716
FM_-NC_000913.2_1114651_20		mdtG:protein_coding:putative transport protein;putative drug efflux system	protein_coding	GA*AACCTGATCGTCGCCTGGCT*AG	5.62132	2.40119	12.1708	0.000485438	0.0105359
FM_-NC_000913.2_1286522_18		tyrV:tRNA:tRNA-Tyr;anticodon: GUA	tRNA	CC*CGAGCGGCCAAAGGGAGC*A	5.74272	5.14054	12.4971	0.000407574	0.00988213
FM_-NC_000913.2_1286816_18		tyrT:tRNA:tRNA-Tyr;anticodon: GUA	tRNA	CC*CGAGCGGCCAAAGGGAGC*A	5.74272	5.14054	12.4969	0.000407622	0.00988213
FM_-NC_000913.2_1294646_21		intergenic	intergenic	AT*CAGTAGCGCTGTCTGGCAACA*TA	4.78472	4.28616	11.9181	0.000555918	0.0111074
FM_-NC_000913.2_1294646_26		adhE:protein_coding:fused acetaldehyde-CoA dehydrogenase/iron-dependent alcohol dehydrogenase/pyruvate-formate lyase deactivase;CoA-linked acetaldehyde dehydrogenase and iron-dependent alcohol dehydrogenase%3B pyruvate-formate-lyase deactivase	protein_coding	GC*TTAATCAGTAGCGCTGTCTGGCAACA*T	4.96984	3.23713	11.8963	0.000562451	0.0111235
FM_-NC_000913.2_1358252_31		puuA:protein_coding:putative glutamine synthetase;gamma-Glu-putrescine synthase	protein_coding	GA*TTCCGGCAGATGGCGCGGTCGCTGAGGCCTC*GC	5.709	2.69002	15.7322	7.29697e-05	0.00349233
FM_-NC_000913.2_1358254_20		puuA:protein_coding:putative glutamine synthetase;gamma-Glu-putrescine synthase	protein_coding	AG*ATGGCGCGGTCGCTGAGGCC*TC	7.08938	3.49257	20.6982	5.37662e-06	0.00085775
FM_-NC_000913.2_1358255_24		puuA:protein_coding:putative glutamine synthetase;gamma-Glu-putrescine synthase	protein_coding	CC*GGCAGATGGCGCGGTCGCTGAGGC*CT	7.10579	3.12906	20.1601	7.12248e-06	0.000995115
FM_-NC_000913.2_1433619_46		uspF:protein_coding:putative filament protein;stress-induced protein%2C ATP-binding protein	protein_coding	*GGATACTAAAACAGGAGGTTTTATGAACAGAACGATTCTTGTCCCT*AT	4.02099	2.51668	6.05633	0.0138565	0.0625636
FM_-NC_000913.2_1433623_42		uspF:protein_coding:putative filament protein;stress-induced protein%2C ATP-binding protein	protein_coding	GC*GGATACTAAAACAGGAGGTTTTATGAACAGAACGATTCTTGT*CC	3.80016	2.27588	5.72119	0.0167614	0.069195
FM_-NC_000913.2_1553964_19		sra:protein_coding:stationary-phase-induced ribosome-associated protein;stationary phase-induced ribosome-associated protein	protein_coding	GA*AATCGAACCGTCAGGCACA*AC	7.90631	5.86134	22.3798	2.23714e-06	0.000600382
FM_-NC_000913.2_1695013_61		uidR:protein_coding:repressor for uid operon;DNA-binding transcriptional repressor	protein_coding	AT*GATGGATAACATGCAGACTGAAGCACAACCGACACGGACCCGGATCCTCAATGCTGCCAGA*GA	4.57033	2.37101	9.69714	0.00184555	0.0197161
FM_-NC_000913.2_1718544_31		slyA:protein_coding:DNA-binding transcriptional activator;transcriptional regulator for cryptic hemolysin	protein_coding	*CTGACGGAAAAGGCAGAGCCGCTGATCAGCG*AA	4.84476	2.00249	5.68	0.0171594	0.0699079
FM_-NC_000913.2_1790450_24		nlpC:protein_coding:lipoprotein;putative peptidase%2C C40 clan%2C lipoprotein	protein_coding	AA*AGACGAGTTGCTGCCAGGTGACCT*	5.68503	4.18548	17.3887	3.04635e-05	0.00211056
FM_-NC_000913.2_1790451_20		nlpC:protein_coding:lipoprotein;putative peptidase%2C C40 clan%2C lipoprotein	protein_coding	GA*CGAGTTGCTGCCAGGTGACC*T	6.53059	5.68407	17.1422	3.46837e-05	0.002216
FM_-NC_000913.2_1806921_29		yniB:protein_coding:putative inner membrane protein	protein_coding	GG*ATTCCGGTGCCCGGATGAGTCGCCAGGCG*	7.09339	4.17297	16.1149	5.96141e-05	0.00303524
FM_-NC_000913.2_1921158_34		ryeB:ncRNA:ncRNA;novel sRNA%2C function unknown;identified in a large scale screen	ncRNA	C*GCACGGCTCTCTCCCAAGAGCCATTTCCCTGGAC*CG	4.8136	3.10584	9.78793	0.00175661	0.0196428
FM_-NC_000913.2_1956549_52		cutC:protein_coding:copper homeostasis protein	protein_coding	GT*AGACGGGGCGGCGGTTGCTGAAATGAAAGGAATCATTGAACGCCATCAGGCC*A	5.65174	2.59834	11.6077	0.000656808	0.0117672
FM_-NC_000913.2_1985910_20		azuC:protein_coding:expressed protein;hypothetical protein	protein_coding	TT*CAAAGACGTACCGCCAGGCA*A	6.504	3.30662	16.2052	5.68393e-05	0.00301339
FM_-NC_000913.2_1985910_23		azuC:protein_coding:expressed protein;hypothetical protein	protein_coding	AC*GTTCAAAGACGTACCGCCAGGCA*A	6.83802	3.22325	18.9716	1.32679e-05	0.00127001
FM_-NC_000913.2_1985910_30		azuC:protein_coding:expressed protein;hypothetical protein	protein_coding	*GCAAGACGTTCAAAGACGTACCGCCAGGCA*	6.42097	2.47181	14.6808	0.000127334	0.00476108
FM_-NC_000913.2_1990067_38		glyW:tRNA:tRNA-Gly;anticodon: GCC	tRNA	CC*AAGGTCGGGGTCGCGAGTTCGAGTCTCGTTTCCCGCTC*CA	5.03917	7.32918	11.1098	0.000858737	0.0130669
FM_-NC_000913.2_2079267_45		sbmC:protein_coding:SbmC protein;DNA gyrase inhibitor	protein_coding	AA*AAAAAAACAGTATCAATGGAGGCGTCATGAACTACGAGATTAAGC*AG	3.7595	3.95774	9.75449	0.00178886	0.0196814
FM_-NC_000913.2_2347078_20		inaA:protein_coding:conserved protein%2C acid-induced;pH-inducible protein involved in stress response	protein_coding	*ATGTTGAAAGCAGTGGCGCT*G	3.95575	2.7622	6.87107	0.0087602	0.0483022
FM_-NC_000913.2_2516063_38		alaX:tRNA:tRNA-Ala;anticodon: GGC	tRNA	CA*TGCAAGAGGTCAGCGGTTCGATCCCGCTTAGCTCCACC*A	4.07415	4.18947	8.25747	0.00405847	0.030921
FM_-NC_000913.2_2516102_36		alaX:tRNA:tRNA-Ala;anticodon: GGC	tRNA	*GGGGCTANAGCTCAGCTGGGAGAGCGCTTGCATGGC*AA	4.29169	8.71961	9.75028	0.00179295	0.0196814
FM_-NC_000913.2_2516178_38		alaW:tRNA:tRNA-Ala;anticodon: GGC	tRNA	CA*TGCAAGAGGTCAGCGGTTCGATCCCGCTTAGCTCCACC*A	4.07415	4.18947	8.2522	0.00407025	0.030921
FM_-NC_000913.2_2516217_36		alaW:tRNA:tRNA-Ala;anticodon: GGC	tRNA	C*GGGGCTANAGCTCAGCTGGGAGAGCGCTTGCATGGC*AA	4.29139	8.71957	9.75817	0.00178527	0.0196814
FM_-NC_000913.2_2724316_87		rrlG:rRNA:23S ribosomal RNA of rrnG operon	rRNA	GG*TCCTGAAGGAACGTTGAAGACGACGACGTTGATAGGCCGGGTGTGTAAGCGCAGCGATGCGTTGAGCTAACCGGTACTAATGAACCG*AA	6.95864	11.6803	17.7905	2.46612e-05	0.00203497
FM_-NC_000913.2_2725908_128		rrlG:rRNA:23S ribosomal RNA of rrnG operon	rRNA	AC*GCTTATGCGTTGTTGGGTAGGGGAGCGTTCTGTAAGCCTGCGAAGGTGTGCTGTGAGGCATGCTGGAGGTATCAGAAGTGCGAATGCTGACATAAGTAACGATAAAGCGGGTGAAAAGCCCGCTCGCC*G	4.53586	8.11377	7.32575	0.00679735	0.0409724
FM_-NC_000913.2_2726865_49		rrlG:rRNA:23S ribosomal RNA of rrnG operon	rRNA	GT*TAGTGGAAGCGTCTGGAAAGGCGCGCGATACAGGGTGACAGCCCCGTAC*AC	9.87219	8.55032	29.4324	5.79009e-08	2.77114e-05
FM_-NC_000913.2_2726941_26		rrlG:rRNA:23S ribosomal RNA of rrnG operon	rRNA	CC*CAGTAGCGGCGAGCGAACGGGGAGCA*GC	4.35412	10.2495	8.58904	0.00338191	0.0276288
FM_-NC_000913.2_2727392_35		gltW:tRNA:tRNA-Glu;anticodon: UUC	tRNA	AC*GGCGGTAACAGGGGTTCGAATCCCCTAGGGGACGC*CA	4.56315	11.7207	9.94997	0.00160852	0.0184043
FM_-NC_000913.2_2727393_38		gltW:tRNA:tRNA-Glu;anticodon: UUC	tRNA	TT*TCACGGCGGTAACAGGGGTTCGAATCCCCTAGGGGACG*CC	4.36777	12.4447	8.70222	0.00317822	0.0270085
FM_-NC_000913.2_2727436_24		gltW:tRNA:tRNA-Glu;anticodon: UUC	tRNA	CC*TTCGTCTAGAGGCCCAGGACACCG*CC	4.52038	7.41973	8.49691	0.00355751	0.028371
FM_-NC_000913.2_2729025_66		rrsG:rRNA:16S ribosomal RNA of rrnG operon	rRNA	*GCTTCGCTGACGAGTGGCGGACGGGTGAGTAATGTCTGGGAAGCTGCCTGATGGAGGGGGATAACT*AC	4.55998	7.3174	7.20656	0.00726377	0.0428133
FM_-NC_000913.2_2729098_81		rrsG:rRNA:16S ribosomal RNA of rrnG operon	rRNA	TT*AAATTGAAGAGTTTGATCATGGCTCAGATTGAACGCTGGCGGCAGGCCTAACACATGCAAGTCGAACGGTAACAGGAAGCA*GC	5.43565	17.4707	8.99291	0.0027103	0.0255344
FM_-NC_000913.2_2974175_36		omrA:ncRNA:antisense_RNA;identified in a large scale screen;sRNA antisense regulator downregulates OM proteins and curli%3B positively regulated by OmpR/EnvZ%2C Hfq-dependent	ncRNA	C*CCCAGAGGTATTGATTGGTGAGATTATTCGGTACGC*TC	4.75199	2.64811	8.30581	0.00395184	0.0305057
FM_-NC_000913.2_3122229_58		glcF:protein_coding:glycolate oxidase 4Fe-4S iron-sulfur cluster subunit;glcG:protein_coding:hypothetical protein	protein_coding	AA*ATTGTAGAACAAGCCCTTGAAAAGGAATAACAAAATGAAAACTAAAGTCATTCTTAGC*C	3.80257	3.73635	5.39392	0.020207	0.076321
FM_-NC_000913.2_3123399_58		glcF:protein_coding:glycolate oxidase 4Fe-4S iron-sulfur cluster subunit	protein_coding	AG*ATGCGGCAGAACGCGCGCGCGCTGGAAGCCGACAGCATCCTGCGCGCCTGTGTTCACA*GA	5.87948	4.30194	8.94243	0.00278622	0.0256439
FM_-NC_000913.2_3123403_54		glcF:protein_coding:glycolate oxidase 4Fe-4S iron-sulfur cluster subunit	protein_coding	AG*ATGCGGCAGAACGCGCGCGCGCTGGAAGCCGACAGCATCCTGCGCGCCTGTGTT*CA	6.0175	3.80908	8.4732	0.00360417	0.028371
FM_-NC_000913.2_3125650_51		glcD:protein_coding:glycolate oxidase subunit D;glycolate oxidase subunit%2C FAD-linked	protein_coding	AC*ATTAACCCCGTTGGTCGCCGCGCGCGCGTGCAGCCAGGCGTGCGTAACCTG*GC	5.25839	2.23715	6.9079	0.00858159	0.0475364
FM_-NC_000913.2_3145124_18		yghX:pseudogene:predicted dienlactone hydrolase (pseudogene)	pseudogene	T*TTATGGTCGTCAGGCACC*C	6.74646	3.34654	14.9888	0.000108153	0.0043135
FM_-NC_000913.2_3167680_51		ygiW:protein_coding:hypothetical protein	protein_coding	*GCTCGGAAACAGACATTAAAGGGAGTAATAAACATGAAAAAATTCGCAGCA*GT	4.74962	4.87391	9.27269	0.00232595	0.0230629
FM_-NC_000913.2_3189941_45		glgS:protein_coding:putative glycogen synthesis protein;glycogen biosynthesis%2C rpoS dependent	protein_coding	G*TATGCGATAACCGGAGGATGTGCTTATGGATCATAGTCTTAATTC*TT	5.61267	6.69965	14.0587	0.000177194	0.00622742
FM_-NC_000913.2_3192869_21		sibD:ncRNA:antisense_RNA;identified in a large scale screen;sRNA antisense regulator of toxic IbsD protein	ncRNA	*ACAACAAGGGTGAGGGAGGAT*T	5.40493	3.54727	11.684	0.000630397	0.0116042
FM_-NC_000913.2_3309106_22		pnp:protein_coding:polynucleotide phosphorylase/polyadenylase;polynucleotide phosphorylase%3B cytidylate kinase activity	protein_coding	GG*CATGATGGCTCGTCAGGCTACT*G	5.82018	6.92566	15.8707	6.78208e-05	0.00331215
FM_-NC_000913.2_3320145_35		leuU:tRNA:tRNA-Leu;anticodon: UAG	tRNA	*GCCGAGGNGGTGGAATTGGTAGACACGCTACCTTG*AG	4.00935	4.60187	10.6946	0.00107449	0.0145649
FM_-NC_000913.2_3388232_18		antisense:aaeR:protein_coding:transcriptional regulator for aaeXAB operon	antisense_protein_coding	*CGATCCCGTCACCCACCA*	3.75599	2.54438	6.57729	0.0103288	0.0504536
FM_-NC_000913.2_3421456_108		rrfF:rRNA:5S ribosomal RNA of rrnD operon	rRNA	TT*TGTCTGGCGGCAGTAGCGCGGTGGTCCCACCTGACCCCATGCCGAACTCAGAAGTGAAACGCCGTAGCGCCGATGGTAGTGTGGGGTCTCCCCATGCGAGAGTAGGGA*AC	4.00561	12.6298	5.99138	0.0143759	0.0635426
FM_-NC_000913.2_3422617_115		rrlD:rRNA:23S ribosomal RNA of rrnD operon	rRNA	CC*TTTACTATAGCTTGACACTGAACATTGAGCCTTGATGTGTAGGATAGGTGGGAGGCTTAGAAGTGTGGACGCCAGTCTGCATGGAGCCGACCTTGAAATACCACCCTTTAATGTT*TG	3.72548	5.53706	7.34589	0.00672162	0.0408341
FM_-NC_000913.2_3426630_65		rrsD:rRNA:16S ribosomal RNA of rrnD operon	rRNA	TG*TTTCGCTGACGAGTGGCGGACGGGTGAGTAATGTCTGGGAAACTGCCTGATGGAGGGGGATAACT*AC	6.36833	10.2247	13.5437	0.000233078	0.00724359
FM_-NC_000913.2_3426703_81	16S rRNA fragment	rrsD:rRNA:16S ribosomal RNA of rrnD operon	rRNA	TT*AAATTGAAGAGTTTGATCATGGCTCAGATTGAACGCTGGCGGCAGGCCTAACACATGCAAGTCGAACGGTAACAGGAAACA*GC	4.49265	16.5666	6.64103	0.00996562	0.0496827
FM_-NC_000913.2_3464727_43		bfr:protein_coding:bacterioferrin%2C an iron storage homoprotein;bacterioferritin%2C iron storage and detoxification protein	protein_coding	AG*AGTGGAAGCGAAGGAGTCAAAAAATGAAAGGTGATACTAAAGT*TA	4.91279	3.5824	10.4765	0.00120904	0.0154719
FM_-NC_000913.2_3489619_51		yhfG:protein_coding:putative Fic-binding protein	protein_coding	A*AAAATGGACACGTTCAGGGAGGCATCAAGTGAAGAAACTCACCGATAAGCA*AA	5.3519	3.49352	10.9461	0.000938024	0.0133613
FM_-NC_000913.2_3489623_47		yhfG:protein_coding:putative Fic-binding protein	protein_coding	A*AAAATGGACACGTTCAGGGAGGCATCAAGTGAAGAAACTCACCGATA*AG	4.76239	5.42003	10.702	0.00107019	0.0145649
FM_-NC_000913.2_3564093_23		glgP:protein_coding:glycogen phosphorylase	protein_coding	GG*TAGCCAGAAAGAGTCGCCAGACT*T	5.83324	2.78774	13.7664	0.000207002	0.00678569
FM_-NC_000913.2_3588951_18		antisense:REP257:repeat_region:REP257 (repetitive extragenic palindromic) element%3B contains 2 REP sequences	antisense_repeat_region	C*GAAGCGCATCCGGCACAG*TA	5.66314	3.56154	12.4115	0.000426688	0.0100994
FM_-NC_000913.2_3676353_50		yhjG:protein_coding:Inner membrane protein%2C AsmA family	protein_coding	C*TGGCACAGGAAGAATATGAGGAAGCGAACGATGAGCAAGGCAGGCAAAAT*A	3.88156	3.89319	11.4194	0.000726805	0.0125771
FM_-NC_000913.2_3886218_64		intergenic	intergenic	A*ATAACAGGAGTGGTAACAATGAAGCGAAGCCGCATCTGACAGTCAGAATGCGGCTTCGTAAGCA*A	4.46868	2.23646	5.60294	0.0179304	0.0719924
FM_-NC_000913.2_4285370_43		acs:protein_coding:acetyl-CoA synthetase	protein_coding	TC*CTACAAGGAGAACAAAAGCATGAGCCAAATTCACAAACACACC*AT	4.71366	6.90242	9.98787	0.00157575	0.018394
FM_-NC_000913.2_4285374_39		acs:protein_coding:acetyl-CoA synthetase	protein_coding	TC*CTACAAGGAGAACAAAAGCATGAGCCAAATTCACAAACA*CA	6.02052	6.04302	15.5944	7.84865e-05	0.00365182
FM_-NC_000913.2_4360616_22		pheU:tRNA:tRNA-Phe;anticodon: GAA	tRNA	GC*TCAGTCGGTAGAGCAGGGGATT*GA	3.86453	5.9955	5.28512	0.0215085	0.0777992
FM_-NC_000913.2_4414643_18		bsmA:protein_coding:bioflm peroxide resistance protein	protein_coding	AG*ATTCGCCGCGACCAGACG*CA	6.49582	2.98228	17.5167	2.84791e-05	0.00211056
FM_-NC_000913.2_4526088_20		antisense:ryjB:ncRNA:ncRNA;novel sRNA%2C function unknown	antisense_ncRNA	C*CCCGGCAAAGAGCAATAACC*C	4.70571	2.07306	5.59078	0.0180552	0.0721305
FM_+NC_000913.2_0107421_23		lpxC:protein_coding:UDP-3-O-acyl N-acetylglucosamine deacetylase;UDP-3-O-acyl N-acetylglucosamine deacetylase%3B lipid A biosynthesis	protein_coding	GG*ACGACGCAGAACTGCCGTTGGCC*T	4.18288	3.97642	9.40521	0.00216369	0.0218469
FM_+NC_000913.2_0223770_78		rrsH:rRNA:16S ribosomal RNA of rrnH operon	rRNA	TT*AAATTGAAGAGTTTGATCATGGCTCAGATTGAACGCTGGCGGCAGGCCTAACACATGCAAGTCGAACGGTAACAGGAA*GA	6.69542	18.7676	11.3107	0.000770599	0.0127549
FM_+NC_000913.2_0223859_65		rrsH:rRNA:16S ribosomal RNA of rrnH operon	rRNA	TT*CTTTGCTGACGAGTGGCGGACGGGTGAGTAATGTCTGGGAAACTGCCTGATGGAGGGGGATAACT*AC	4.30545	8.84587	7.76615	0.00532345	0.0360261
FM_+NC_000913.2_0223865_58		rrsH:rRNA:16S ribosomal RNA of rrnH operon	rRNA	GC*TGACGAGTGGCGGACGGGTGAGTAATGTCTGGGAAACTGCCTGATGGAGGGGGATAAC*AA	5.29594	7.13427	13.1021	0.000294965	0.00840298
FM_+NC_000913.2_0224688_72		rrsH:rRNA:16S ribosomal RNA of rrnH operon	rRNA	A*ATTGACGGGGGCCCGCACAAGCGGTGGAGCATGTGGTTTAATTCGATGCAACGCGAAGAACCTTACCTGGTC*T	4.20828	8.78531	7.34547	0.0067232	0.0408341
FM_+NC_000913.2_0224980_46		rrsH:rRNA:16S ribosomal RNA of rrnH operon	rRNA	CC*TTACGACCAGGGCTACACACGTGCTACAATGGCGCATACAAAGAGA*AA	4.59538	6.03716	10.2524	0.0013651	0.016686
FM_+NC_000913.2_0225536_28		alaV:tRNA:tRNA-Ala;anticodon: UGC	tRNA	CA*CGCAGGAGGTCTGCGGTTCGATCCCGCA*TA	7.551	11.9321	13.8098	0.000202283	0.00672311
FM_+NC_000913.2_0225536_38		alaV:tRNA:tRNA-Ala;anticodon: UGC	tRNA	CA*CGCAGGAGGTCTGCGGTTCGATCCCGCATAGCTCCACC*A	4.4747	7.08743	7.9089	0.00491921	0.0343634
FM_+NC_000913.2_0225539_22		alaV:tRNA:tRNA-Ala;anticodon: UGC	tRNA	CC*AGGAGGTCTGCGGTTCGATCCC*GC	3.77479	10.7966	6.88762	0.00867948	0.0479676
FM_+NC_000913.2_0226047_52		rrlH:rRNA:23S ribosomal RNA of rrnH operon	rRNA	TG*TGTTAGTGGAAGCGTCTGGAAAGGCGCGCGATACAGGGTGACAGCCCCGTAC*AC	10.1975	9.11413	30.8098	2.84596e-08	2.77114e-05
FM_+NC_000913.2_0226738_45		rrlH:rRNA:23S ribosomal RNA of rrnH operon	rRNA	AA*ACAACCCAGACCGCCAGCTAAGGTCCCAAAGTCATGGTTAAGTGG*G	4.66437	6.62126	9.46686	0.00209217	0.0214874
FM_+NC_000913.2_0226883_43		rrlH:rRNA:23S ribosomal RNA of rrnH operon	rRNA	GG*AAGATGTAACGGGGCTAAACCATGCACCGAAGCTGCGGCAGCG*AC	5.51428	10.6526	11.7936	0.000594356	0.0115634
FM_+NC_000913.2_0226886_40		rrlH:rRNA:23S ribosomal RNA of rrnH operon	rRNA	AG*ATGTAACGGGGCTAAACCATGCACCGAAGCTGCGGCAGCG*AC	5.70532	11.1468	12.7506	0.000355888	0.00915308
FM_+NC_000913.2_0226887_37		rrlH:rRNA:23S ribosomal RNA of rrnH operon	rRNA	GA*TGTAACGGGGCTAAACCATGCACCGAAGCTGCGGCAG*CG	5.71232	10.3764	13.3413	0.000259631	0.00769347
FM_+NC_000913.2_0226928_35		rrlH:rRNA:23S ribosomal RNA of rrnH operon	rRNA	AC*GCTTATGCGTTGTTGGGTAGGGGAGCGTTCTGTAA*GC	5.77178	8.26206	9.33821	0.00224424	0.022565
FM_+NC_000913.2_0227544_45		rrlH:rRNA:23S ribosomal RNA of rrnH operon	rRNA	AA*ACACAGCACTGTGCAAACACGAAAGTGGACGTATACGGTGTGACG*CC	3.70244	5.66173	10.5279	0.00117586	0.0152926
FM_+NC_000913.2_0228561_88		rrlH:rRNA:23S ribosomal RNA of rrnH operon	rRNA	AG*TCCTGAAGGAACGTTGAAGACGACGACGTTGATAGGCCGGGTGTGTAAGCGCAGCGATGCGTTGAGCTAACCGGTACTAATGAACCGA*AA	6.94679	11.969	17.637	2.67336e-05	0.00209686
FM_+NC_000913.2_0228755_108		rrfH:rRNA:5S ribosomal RNA of rrnH operon	rRNA	TT*TGCCTGGCGGCCGTAGCGCGGTGGTCCCACCTGACCCCATGCCGAACTCAGAAGTGAAACGCCGTAGCGCCGATGGTAGTGTGGGGTCTCCCCATGCGAGAGTAGGGA*AC	5.83613	11.9203	12.3659	0.00043725	0.0100994
FM_+NC_000913.2_0420093_26		brnQ:protein_coding:branched chain amino acid transport system II carrier protein;branched-chain amino acid transport system 2 carrier protein%3B LIV-II transport system for Ile%2C Leu%2C and Val	protein_coding	GG*ATCGCGCGGCAGGTCGTCAGGTGACC*TC	5.69569	4.74007	17.1147	3.51893e-05	0.002216
FM_+NC_000913.2_0420097_22		brnQ:protein_coding:branched chain amino acid transport system II carrier protein;branched-chain amino acid transport system 2 carrier protein%3B LIV-II transport system for Ile%2C Leu%2C and Val	protein_coding	CG*CGCGGCAGGTCGTCAGGTGACA*	6.71206	3.59502	18.5182	1.68293e-05	0.00154894
FM_+NC_000913.2_0453657_58	sRNA_bolA	bolA:protein_coding:possible regulator of murein genes;stationary-phase morphogene%2C transcriptional repressor for mreB%3B also regulator for dacA%2C dacC%2C and ampC	protein_coding	GG*GATGGATGACATCTCAGCGTTGTCGGAGGAGATATTTCATGATGATACGTGAGCGGAT*AG	3.86877	5.55245	9.72945	0.00181339	0.0196841
FM_+NC_000913.2_0453657_62		bolA:protein_coding:possible regulator of murein genes;stationary-phase morphogene%2C transcriptional repressor for mreB%3B also regulator for dacA%2C dacC%2C and ampC	protein_coding	GG*GATGGATGACATCTCAGCGTTGTCGGAGGAGATATTTCATGATGATACGTGAGCGGATAGAA*GA	4.12445	4.13841	9.67119	0.0018718	0.0199076
FM_+NC_000913.2_0463133_51		ybaV:protein_coding:conserved protein%2C ComEA homolog	protein_coding	*ACTGTTAACAAACAAGGAGAAAACAGTATGAAACACGGAATTAAAGCACTG*CT	3.81137	2.32249	5.36118	0.0205898	0.0764472
FM_+NC_000913.2_0489187_26		RIP43:repeat_region:RIP43 (repetitive extragenic palindromic) element%3B contains 2 REP sequences and 1 IHF site	repeat_region	G*ATGCGGCGTGACCGCCTTATCCGGCC*TA	4.05452	3.61514	6.29648	0.0120978	0.0564327
FM_+NC_000913.2_0629087_49		cstA:protein_coding:carbon starvation protein	protein_coding	AT*CTCTATGGACACGCACACGGATAACAACTATGAACAAATCAGGGAAATA*CC	4.15694	6.39575	8.6341	0.00329928	0.0276288
FM_+NC_000913.2_0780018_20		valT:tRNA:tRNA-Val;anticodon: UAC	tRNA	CC*CTTACAAGGAGGGGGTCGGC*GG	4.59009	7.38468	11.0457	0.000888947	0.0130669
FM_+NC_000913.2_0780321_20		valZ:tRNA:tRNA-Val;anticodon: UAC	tRNA	CC*CTTACAAGGAGGGGGTCGGC*GG	4.59009	7.38468	11.0564	0.000883803	0.0130669
FM_+NC_000913.2_0921565_24		antisense:cspD:protein_coding:stress induced DNA replication inhibitor.;inhibitor of DNA replication%2C cold shock protein homolog	antisense_protein_coding	G*ATGTACACAATGAGACAGAAGAGC*	4.61043	2.18443	4.8221	0.0280971	0.0896484
FM_+NC_000913.2_1258352_42		antisense:dauA:protein_coding:putative sulfate transporter;C4-dicarboxylic acid transporter	antisense_protein_coding	AA*ATCCGCCATCGCCGCGCGACGATTCGGGAAGAACGCCAGGCG*TC	5.17956	4.00205	13.8698	0.000195924	0.00660348
FM_+NC_000913.2_1258352_45		antisense:dauA:protein_coding:putative sulfate transporter;C4-dicarboxylic acid transporter	antisense_protein_coding	AA*ATCCGCCATCGCCGCGCGACGATTCGGGAAGAACGCCAGGCGTCC*CG	3.7114	3.38493	7.85371	0.00507166	0.0350766
FM_+NC_000913.2_1258374_23		antisense:dauA:protein_coding:putative sulfate transporter;C4-dicarboxylic acid transporter	antisense_protein_coding	GA*TTCGGGAAGAACGCCAGGCGTCC*C	3.7922	3.08495	8.33385	0.0038913	0.0302334
FM_+NC_000913.2_1258375_19		antisense:dauA:protein_coding:putative sulfate transporter;C4-dicarboxylic acid transporter	antisense_protein_coding	AT*TCGGGAAGAACGCCAGGCG*TC	4.24301	4.32183	9.53074	0.00202059	0.0213007
FM_+NC_000913.2_1342409_21		intergenic	intergenic	AA*ATACTGACGCGCCGGGCATCC*T	7.63172	4.43917	22.0102	2.71211e-06	0.000600382
FM_+NC_000913.2_1403595_20		abgR:protein_coding:putative transcriptional regulator LYSR-type;putative DNA-binding transcriptional regulator of abgABT operon	protein_coding	G*CGTGATAGTCGCCAGACACC*AC	7.004	4.31066	20.0651	7.4852e-06	0.000995115
FM_+NC_000913.2_1744577_38		valW:tRNA:tRNA-Val;anticodon: GAC	tRNA	CA*TGGTGGGGGTCGGTGGTTCGAGTCCACTCGGACGCACC*A	4.57781	5.23939	11.0527	0.000885558	0.0130669
FM_+NC_000913.2_1744580_35		valW:tRNA:tRNA-Val;anticodon: GAC	tRNA	GG*TGGGGGTCGGTGGTTCGAGTCCACTCGGACGCACC*A	4.39571	6.61185	11.305	0.000772984	0.0127549
FM_+NC_000913.2_1744595_21		valW:tRNA:tRNA-Val;anticodon: GAC	tRNA	TT*CGAGTCCACTCGGACGCACCA*	4.42784	7.92021	8.9289	0.00280694	0.0256634
FM_+NC_000913.2_1805793_51		yniA:protein_coding:putative phosphotransferase/kinase	protein_coding	T*CTGGCAGACAACATGGGAGAGACATCATGTGGCAGGCAATCAGTCGTCTTT*TG	4.01245	3.36783	6.84399	0.008894	0.0487053
FM_+NC_000913.2_1919748_75		yebV:protein_coding:hypothetical protein	protein_coding	TN*ATGGTGCGATCGGACTGGTCGTACCACAATCGGCAGCTAAATGGAGAGCACGAAGATGAAAACCAGTGTGCGCAT*	5.02399	3.30382	10.0235	0.00154559	0.0183099
FM_+NC_000913.2_1919748_79		yebV:protein_coding:hypothetical protein	protein_coding	AT*ATGGTGCGATCGGACTGGTCGTACCACAATCGGCAGCTAAATGGAGAGCACGAAGATGAAAACCAGTGTGCGCATAGGC*GC	3.93109	2.98883	9.71396	0.00182874	0.0196841
FM_+NC_000913.2_2033735_19		intergenic	intergenic	TA*CTTACAGCCGCCGACTACC*GC	7.1084	4.18246	20.0741	7.44978e-06	0.000995115
FM_+NC_000913.2_2284278_31		proL:tRNA:tRNA-Pro;anticodon: GGG	tRNA	G*GTCGGAGGTTCAAATCCTCTCGTGCCGACCA*	3.96772	9.74811	5.67814	0.0171775	0.0699079
FM_+NC_000913.2_2284288_21		proL:tRNA:tRNA-Pro;anticodon: GGG	tRNA	TT*CAAATCCTCTCGTGCCGACCA*	3.94662	11.1416	5.10191	0.0238995	0.0826468
FM_+NC_000913.2_2353516_49		glpB:protein_coding:sn-glycerol-3-phosphate dehydrogenase (anaerobic)%2C membrane anchor subunit;glpC:protein_coding:sn-glycerol-3-phosphate dehydrogenase (anaerobic)%2C K-small subunit;anaerobic sn-glycerol-3-phosphate dehydrogenase%2C C subunit%2C 4Fe-4S iron-sulfur cluster	protein_coding	*ATTGCCCAACGCGCAGGAGGCCAACAATGAATGACACCAGCTTCGAAAA*CT	5.03707	2.09018	6.14665	0.0131662	0.0598985
FM_+NC_000913.2_2459359_22		fadL:protein_coding:long-chain fatty acid outer membrane transporter;long-chain fatty acid transport protein (outer membrane flp protein)	protein_coding	C*TCTCGCAGTCGCAGTGGCACTT*	5.9527	2.49111	12.8856	0.000331118	0.00867525
FM_+NC_000913.2_2518983_20		valU:tRNA:tRNA-Val;anticodon: UAC	tRNA	CC*CTTACAAGGAGGGGGTCGGC*GG	4.5901	7.38468	11.0599	0.000882135	0.0130669
FM_+NC_000913.2_2519103_20		valX:tRNA:tRNA-Val;anticodon: UAC	tRNA	CC*CTTACAAGGAGGGGGTCGGC*GG	4.59009	7.38468	11.0551	0.00088444	0.0130669
FM_+NC_000913.2_2519225_20		valY:tRNA:tRNA-Val;anticodon: UAC	tRNA	CC*CTTACAAGGAGGGGGTCGGC*GG	4.59009	7.38468	11.0479	0.000887854	0.0130669
FM_+NC_000913.2_2531714_26		intergenic	intergenic	AT*ACAGGCTAAAGTCGAACCGCCAGGCT*	4.30467	3.42829	11.6511	0.000641656	0.0117212
FM_+NC_000913.2_2531720_20		intergenic	intergenic	GC*TAAAGTCGAACCGCCAGGCT*A	6.10116	4.13953	15.1989	9.67603e-05	0.00413478
FM_+NC_000913.2_2601729_18		hyfB:protein_coding:hydrogenase 4 membrane subunit;hydrogenase 4%2C membrane subunit	protein_coding	C*CCCCCCATCGTGAGTGCC*A	4.0647	2.62062	5.52954	0.018698	0.0732312
FM_+NC_000913.2_2663975_18		csiE:protein_coding:stationary phase inducible protein	protein_coding	CG*CTCCAACGTCGCTGGGCG*	4.14277	2.98028	5.18637	0.0227647	0.0800212
FM_+NC_000913.2_2735145_54		raiA:protein_coding:putative yhbH sigma 54 modulator;cold shock protein associated with 30S ribosomal subunit	protein_coding	AA*ACCAAGACGGGAAGACAAGAGGTAAAATTTATGACAATGAACATTACCAGCAAA*CA	3.83777	8.90447	6.02507	0.0141041	0.0629683
FM_+NC_000913.2_2735402_63		raiA:protein_coding:putative yhbH sigma 54 modulator;cold shock protein associated with 30S ribosomal subunit	protein_coding	GA*ATTGATCAACAAGCTGGAACGGCAGCTCAATAAACTGCAGCACAAAGGCGAAGCACGTCGTGC*CG	4.96938	4.04894	10.0942	0.00148737	0.0177964
FM_+NC_000913.2_2735402_66		raiA:protein_coding:putative yhbH sigma 54 modulator;cold shock protein associated with 30S ribosomal subunit	protein_coding	GA*ATTGATCAACAAGCTGGAACGGCAGCTCAATAAACTGCAGCACAAAGGCGAAGCACGTCGTGCCGC*AA	5.12481	4.06528	9.9679	0.00159293	0.0184043
FM_+NC_000913.2_2735402_99		raiA:protein_coding:putative yhbH sigma 54 modulator;cold shock protein associated with 30S ribosomal subunit	protein_coding	GA*ATTGATCAACAAGCTGGAACGGCAGCTCAATAAACTGCAGCACAAAGGCGAAGCACGTCGTGCCGCAACATCGGTGAAAGACGCCAACTTCGTCGAAGA*AG	5.33623	4.95373	10.4858	0.00120298	0.0154719
FM_+NC_000913.2_2969265_47		ygdR:protein_coding:putative lipoprotein	protein_coding	C*ATAGGTAGGCCAAATGAGGATAACCGGATGAAAAAATGGGCAGTAAT*AA	4.22591	2.98412	7.43709	0.0063893	0.0400275
FM_+NC_000913.2_3054077_109		ssrS:ncRNA:ncRNA;6S RNA inhibits RNA polymerase promoter binding;template for RNA-directed pRNA synthesis by RNAP%3B mimics an open promoter	ncRNA	*CGGTTGGTGAGCATGCTCGGTCCGTCCGAGAAGCCTTAAAACTGCGACGACACATTCACCTTGAACCAAGGGTTCAAGGGTTACAGCCTGCGGCGGCATCTCGGAGATT*CC	3.90669	6.15825	5.36082	0.0205941	0.0764472
FM_+NC_000913.2_3054159_27		ssrS:ncRNA:ncRNA;6S RNA inhibits RNA polymerase promoter binding;template for RNA-directed pRNA synthesis by RNAP%3B mimics an open promoter	ncRNA	TT*ACAGCCTGCGGCGGCATCTCGGAGATA*CC	3.77734	6.03336	9.32593	0.00225934	0.0226217
FM_+NC_000913.2_3054869_19		sibC:ncRNA:antisense_RNA;identified in a large scale screen;sRNA antisense regulator of toxic IbsC protein	ncRNA	G*AGTAAGGGTAAGGGAGGAT*TG	5.57664	3.23374	11.2493	0.000796514	0.0127549
FM_+NC_000913.2_3108398_22		pheV:tRNA:tRNA-Phe;anticodon: GAA	tRNA	GC*TCAGTCGGTAGAGCAGGGGATT*GA	3.86453	5.9955	5.28399	0.0215224	0.0777992
FM_+NC_000913.2_3275561_28		yhaV:protein_coding:toxin of the SohB(PrlF)-YhaV toxin-antitoxin system	protein_coding	C*ATTCCGTCATGGCAAGTCGTTAGGCTCT*G	6.46432	2.89131	18.9976	1.30883e-05	0.00127001
FM_+NC_000913.2_3275562_25		yhaV:protein_coding:toxin of the SohB(PrlF)-YhaV toxin-antitoxin system	protein_coding	CA*TTCCGTCATGGCAAGTCGTTAGGCT*CT	6.50906	2.47394	14.88	0.00011457	0.00442204
FM_+NC_000913.2_3545913_26		REP254:repeat_region:REP254 (repetitive extragenic palindromic) element%3B contains 2 REP sequences	repeat_region	G*ATGCGGCGTGACCGCCTTATCCGGCC*TA	4.05454	3.61514	6.2996	0.0120765	0.0564327
FM_+NC_000913.2_3560077_31		glpD:protein_coding:sn-glycerol-3-phosphate dehydrogenase (aerobic);sn-glycerol-3-phosphate dehydrogenase%2C aerobic%2C FAD/NAD(P)-binding	protein_coding	AT*GGTGCTGGTATCGCGGCAGACGCCGCTGGAC*AC	3.86722	3.20865	9.97305	0.00158848	0.0184043
FM_+NC_000913.2_3834244_58		selC:tRNA:tRNA-Sec	tRNA	*GGAAGATCGTCGTCTCCGGTGAGGCGGCTGGACTTCAAATCCAGTTGGGGCCGCCAGC*GA	4.35091	5.20289	10.6866	0.00107914	0.0145649
FM_+NC_000913.2_3834283_19		selC:tRNA:tRNA-Sec	tRNA	A*TCCAGTTGGGGCCGCCAGC*G	4.23281	5.40348	5.81437	0.0158957	0.0672057
FM_+NC_000913.2_3886433_48		tnaC:protein_coding:tryptophanase leader peptide	protein_coding	GT*GTGTCTTGCGAGGATAAGTGCATTATGAATATCTTACATATATGTGTG*AC	4.32697	3.32192	8.29909	0.0039665	0.0305204
FM_+NC_000913.2_3939830_78		rrsC:rRNA:16S ribosomal RNA of rrnC operon	rRNA	TT*AAATTGAAGAGTTTGATCATGGCTCAGATTGAACGCTGGCGGCAGGCCTAACACATGCAAGTCGAACGGTAACAGGAA*AC	6.50786	18.0041	11.0434	0.000890055	0.0130669
FM_+NC_000913.2_3939830_81		rrsC:rRNA:16S ribosomal RNA of rrnC operon	rRNA	TT*AAATTGAAGAGTTTGATCATGGCTCAGATTGAACGCTGGCGGCAGGCCTAACACATGCAAGTCGAACGGTAACAGGAAACA*GC	4.49207	16.566	6.6527	0.00990059	0.0495651
FM_+NC_000913.2_3939919_65		rrsC:rRNA:16S ribosomal RNA of rrnC operon	rRNA	TG*TTTCGCTGACGAGTGGCGGACGGGTGAGTAATGTCTGGGAAACTGCCTGATGGAGGGGGATAACT*AC	6.36575	10.2247	13.5459	0.000232801	0.00724359
FM_+NC_000913.2_3940748_72		rrsC:rRNA:16S ribosomal RNA of rrnC operon	rRNA	A*ATTGACGGGGGCCCGCACAAGCGGTGGAGCATGTGGTTTAATTCGATGCAACGCGAAGAACCTTACCTGGTC*T	4.20828	8.78531	7.34814	0.0067132	0.0408341
FM_+NC_000913.2_3941040_46		rrsC:rRNA:16S ribosomal RNA of rrnC operon	rRNA	CC*TTACGACCAGGGCTACACACGTGCTACAATGGCGCATACAAAGAGA*AA	4.59538	6.03716	10.2502	0.00136668	0.016686
FM_+NC_000913.2_3941463_24		gltU:tRNA:tRNA-Glu;anticodon: UUC	tRNA	CC*TTCGTCTAGAGGCCCAGGACACCG*CC	4.52038	7.41973	8.49757	0.00355621	0.028371
FM_+NC_000913.2_3941492_38		gltU:tRNA:tRNA-Glu;anticodon: UUC	tRNA	TT*TCACGGCGGTAACAGGGGTTCGAATCCCCTAGGGGACG*CC	4.36796	12.4447	8.71375	0.00315819	0.0269913
FM_+NC_000913.2_3941496_35		gltU:tRNA:tRNA-Glu;anticodon: UUC	tRNA	AC*GGCGGTAACAGGGGTTCGAATCCCCTAGGGGACGC*CA	4.56318	11.7207	9.94334	0.00161433	0.0184043
FM_+NC_000913.2_3941965_26		rrlC:rRNA:23S ribosomal RNA of rrnC operon	rRNA	CC*CAGTAGCGGCGAGCGAACGGGGAGCA*GC	4.35377	10.2491	8.5921	0.00337625	0.0276288
FM_+NC_000913.2_3942013_54		rrlC:rRNA:23S ribosomal RNA of rrnC operon	rRNA	TG*TGTGTTAGTGGAAGCGTCTGGAAAGGCGCGCGATACAGGGTGACAGCCCCGTAC*AC	9.48607	8.41745	27.9031	1.27544e-07	5.08686e-05
FM_+NC_000913.2_3942016_51		rrlC:rRNA:23S ribosomal RNA of rrnC operon	rRNA	GT*GTTAGTGGAAGCGTCTGGAAAGGCGCGCGATACAGGGTGACAGCCCCGTAC*AC	10.0751	8.97186	29.7931	4.80703e-08	2.77114e-05
FM_+NC_000913.2_3942090_48		rrlC:rRNA:23S ribosomal RNA of rrnC operon	rRNA	GC*TCGATGAGTAGGGCGGGACACGTGGTATCCTGTCTGAATATGGGGGGA*CC	5.72501	9.97606	10.4275	0.00124154	0.0158032
FM_+NC_000913.2_3942706_45		rrlC:rRNA:23S ribosomal RNA of rrnC operon	rRNA	AA*ACAACCCAGACCGCCAGCTAAGGTCCCAAAGTCATGGTTAAGTGG*G	4.66439	6.62126	9.45751	0.00210286	0.0215049
FM_+NC_000913.2_3942851_43		rrlC:rRNA:23S ribosomal RNA of rrnC operon	rRNA	GG*AAGATGTAACGGGGCTAAACCATGCACCGAAGCTGCGGCAGCG*AC	5.51428	10.6526	11.7986	0.000592753	0.0115634
FM_+NC_000913.2_3942854_40	23S rRNA fragment	rrlC:rRNA:23S ribosomal RNA of rrnC operon	rRNA	AG*ATGTAACGGGGCTAAACCATGCACCGAAGCTGCGGCAGCG*AC	5.70532	11.1468	12.7315	0.000359544	0.00915308
FM_+NC_000913.2_3942855_37		rrlC:rRNA:23S ribosomal RNA of rrnC operon	rRNA	GA*TGTAACGGGGCTAAACCATGCACCGAAGCTGCGGCAG*CG	5.71232	10.3764	13.3356	0.000260414	0.00769347
FM_+NC_000913.2_3942896_128		rrlC:rRNA:23S ribosomal RNA of rrnC operon	rRNA	AC*GCTTATGCGTTGTTGGGTAGGGGAGCGTTCTGTAAGCCTGCGAAGGTGTGCTGTGAGGCATGCTGGAGGTATCAGAAGTGCGAATGCTGACATAAGTAACGATAAAGCGGGTGAAAAGCCCGCTCGCC*G	4.53585	8.11377	7.32915	0.0067845	0.0409724
FM_+NC_000913.2_3943512_45		rrlC:rRNA:23S ribosomal RNA of rrnC operon	rRNA	AA*ACACAGCACTGTGCAAACACGAAAGTGGACGTATACGGTGTGACG*CC	3.70244	5.66173	10.5497	0.00116207	0.0151959
FM_+NC_000913.2_3944529_88		rrlC:rRNA:23S ribosomal RNA of rrnC operon	rRNA	AG*TCCTGAAGGAACGTTGAAGACGACGACGTTGATAGGCCGGGTGTGTAAGCGCAGCGATGCGTTGAGCTAACCGGTACTAATGAACCGA*AA	6.94679	11.969	17.6066	2.71637e-05	0.00209686
FM_+NC_000913.2_3944722_108		rrfC:rRNA:5S ribosomal RNA of rrnC operon	rRNA	TT*TGCCTGGCGGCCGTAGCGCGGTGGTCCCACCTGACCCCATGCCGAACTCAGAAGTGAAACGCCGTAGCGCCGATGGTAGTGTGGGGTCTCCCCATGCGAGAGTAGGGA*AC	5.83613	11.9203	12.3588	0.000438919	0.0100994
FM_+NC_000913.2_3980806_26		proM:tRNA:tRNA-Pro;anticodon: UGG	tRNA	TC*GGAGGTTCGAATCCTCTCTCGCCGAC*CA	3.90341	7.6746	9.01602	0.00267624	0.0254136
FM_+NC_000913.2_3992868_18		dapF:protein_coding:diaminopimelate epimerase	protein_coding	AG*CTGATTCGTCGCCTGGCT*A	4.5004	3.46863	8.48368	0.00358346	0.028371
FM_+NC_000913.2_4035830_52		rrlA:rRNA:23S ribosomal RNA of rrnA operon	rRNA	TG*TGTTAGTGGAAGCGTCTGGAAAGGCGTGCGATACAGGGTGACAGCCCCGTAC*AC	9.50192	7.49393	29.9447	4.44534e-08	2.77114e-05
FM_+NC_000913.2_4038539_71		rrfA:rRNA:5S ribosomal RNA of rrnA operon	rRNA	TT*TGCCTGGCGGCAGTAGCGCGGTGGTCCCACCTGACCCCATGCCGAACTCAGAAGTGAAACGCCGTAGCGCC*GA	3.76373	9.98142	7.72646	0.00544174	0.0366819
FM_+NC_000913.2_4169659_108		rrfB:rRNA:5S ribosomal RNA of rrnB operon	rRNA	TT*TGCCTGGCGGCAGTAGCGCGGTGGTCCCACCTGACCCCATGCCGAACTCAGAAGTGAAACGCCGTAGCGCCGATGGTAGTGTGGGGTCTCCCCATGCGAGAGTAGGGA*AC	6.62493	11.9957	15.5481	8.04321e-05	0.00365182
FM_+NC_000913.2_4173505_18		tyrU:tRNA:tRNA-Tyr;anticodon: GUA	tRNA	CC*CGAGCGGCCAAAGGGAGC*A	5.74273	5.14054	12.4914	0.00040883	0.00988213
FM_+NC_000913.2_4206258_65		rrsE:rRNA:16S ribosomal RNA of rrnE operon	rRNA	TT*CTTTGCTGACGAGTGGCGGACGGGTGAGTAATGTCTGGGAAACTGCCTGATGGAGGGGGATAACT*AC	4.30545	8.84587	7.76927	0.00531424	0.0360261
FM_+NC_000913.2_4206264_58		rrsE:rRNA:16S ribosomal RNA of rrnE operon	rRNA	GC*TGACGAGTGGCGGACGGGTGAGTAATGTCTGGGAAACTGCCTGATGGAGGGGGATAAC*AA	5.29594	7.13427	13.1031	0.000294809	0.00840298
FM_+NC_000913.2_4208354_52		rrlE:rRNA:23S ribosomal RNA of rrnE operon	rRNA	TG*TGTTAGTGGAAGCGTCTGGAAAGGCGCGCGATACAGGGTGACAGCCCCGTAC*AC	10.1976	9.11413	30.8661	2.76462e-08	2.77114e-05
FM_+NC_000913.2_4211062_108		rrfE:rRNA:5S ribosomal RNA of rrnE operon	rRNA	TT*TGCCTGGCGGCAGTAGCGCGGTGGTCCCACCTGACCCCATGCCGAACTCAGAAGTGAAACGCCGTAGCGCCGATGGTAGTGTGGGGTCTCCCCATGCGAGAGTAGGGA*AC	6.62493	11.9957	15.5376	8.08803e-05	0.00365182
FM_+NC_000913.2_4390418_38		glyV:tRNA:tRNA-Gly;anticodon: GCC	tRNA	CC*AAGGTCGGGGTCGCGAGTTCGAGTCTCGTTTCCCGCTC*CA	5.03917	7.32918	11.1139	0.00085681	0.0130669
FM_+NC_000913.2_4390530_38		glyX:tRNA:tRNA-Gly;anticodon: GCC	tRNA	CC*AAGGTCGGGGTCGCGAGTTCGAGTCTCGTTTCCCGCTC*CA	5.03917	7.32918	11.1093	0.000858958	0.0130669
FM_+NC_000913.2_4390641_38		glyY:tRNA:tRNA-Gly;anticodon: GCC	tRNA	CC*AAGGTCGGGGTCGCGAGTTCGAGTCTCGTTTCCCGCTC*CA	5.03917	7.32918	11.1126	0.000857418	0.0130669
FM_+NC_000913.2_4440547_20		tamA:protein_coding:translocation and assembly module for autotransporter export%2C outer membrane subunit	protein_coding	AG*TGATGAAGTGACGCCAGACC*	6.06251	2.50621	13.577	0.000228975	0.00724359

## Sheet: Total RNA MOPS Up
Processing Product	Candidate Name	Annotation	Biotype	Consensus Sequence	logFC	logCPM	LR	PValue	FDR
FM_-NC_000913.2_0111906_18		zapD:protein_coding:FtsZ stabilizer	protein_coding	GT*TTTATGCCGCTGGACACT*NA	7.69682	2.59836	23.9436	9.91998e-07	2.01532e-05
FM_-NC_000913.2_0363444_31		lacZ:protein_coding:beta-D-galactosidase	protein_coding	GA*ACTACCGCAGCCGGAGAGCGCCGGGCAACTC*TG	6.34288	4.50533	29.2893	6.23386e-08	2.18752e-06
FM_-NC_000913.2_0363445_28		lacZ:protein_coding:beta-D-galactosidase	protein_coding	AC*TACCGCAGCCGGAGAGCGCCGGGCAACT*CT	7.35294	3.56704	27.322	1.72239e-07	4.74886e-06
FM_-NC_000913.2_0364719_19		lacZ:protein_coding:beta-D-galactosidase	protein_coding	G*TGAAACGCAGGTCGCCAGC*G	8.47426	2.90752	24.063	9.32325e-07	1.90664e-05
FM_-NC_000913.2_0364719_29		lacZ:protein_coding:beta-D-galactosidase	protein_coding	T*TATGGCAGGGTGAAACGCAGGTCGCCAGC*G	7.24677	3.04964	22.4751	2.12885e-06	3.77809e-05
FM_-NC_000913.2_0465794_18		ybaE:protein_coding:putative transporter subunit: periplasmic-binding component of ABC superfamily	protein_coding	G*ATTCCGGGCTTGCGCACC*	2.35153	1.64356	2.03412	0.153803	0.19964
FM_-NC_000913.2_0685905_73		antisense:REP58:repeat_region:REP58 (repetitive extragenic palindromic) element%3B contains 1 REP sequences	antisense_repeat_region	A*TCGGGCCTGAAAACCGCAATACGCTGGGTAACAATCTTCGAGGGTAGCAGTTAACGCTGCTACCCTCTTTTTT*	3.72812	3.2333	6.65711	0.00987612	0.0271088
FM_-NC_000913.2_0685907_70		antisense:REP58:repeat_region:REP58 (repetitive extragenic palindromic) element%3B contains 1 REP sequences	antisense_repeat_region	T*CGGGCCTGAAAACCGCAATACGCTGGGTAACAATCTTCGAGGGTAGCAGTTAACGCTGCTACCCTCTTTT*TT	4.08154	3.50552	6.34375	0.0117795	0.0305202
FM_-NC_000913.2_0685945_33		antisense:REP58:repeat_region:REP58 (repetitive extragenic palindromic) element%3B contains 1 REP sequences	antisense_repeat_region	A*TCGGGCCTGAAAACCGCAATACGCTGGGTAACA*	5.91073	3.81086	11.7488	0.000608832	0.00358285
FM_-NC_000913.2_0848114_53	sRNA_dps	dps:protein_coding:global regulator%2C starvation conditions;Fe-binding and storage protein%3B stress-inducible DNA-binding protetin	protein_coding	T*TACTGGGACATAACATCAAGAGGATATGAAATTATGAGTACCGCTAAATTAGT*	4.78825	2.04222	12.667	0.000372172	0.00250385
FM_-NC_000913.2_0879977_21		antisense:dacC:protein_coding:D-alanyl-D-alanine carboxypeptidase%3B penicillin-binding protein 6;D-alanyl-D-alanine carboxypeptidase (penicillin-binding protein 6a)	antisense_protein_coding	*ATGCAGTACCCGCGGCAAGAC*A	2.69665	3.58448	2.06145	0.151067	0.196501
FM_-NC_000913.2_0887199_73		rybB:ncRNA:antisense_RNA;identified in a large scale screen;sRNA antisense regulator of ompC and ompW mRNA instability%2C Hfq-dependent	ncRNA	C*TTTTCTTTGATGTCCCCATTTTGTGGAGCCCATCAACCCCGCCATTTCGGTTCAAGGTTGATGGGTTTTTTGT*T	6.9946	2.3456	13.1152	0.000292915	0.00206512
FM_-NC_000913.2_0887233_22		rybB:ncRNA:antisense_RNA;identified in a large scale screen;sRNA antisense regulator of ompC and ompW mRNA instability%2C Hfq-dependent	ncRNA	*ATTTTGTGGAGCCCATCAACCN*AG	3.66988	2.81491	9.44509	0.00211715	0.00950256
FM_-NC_000913.2_0887234_19		rybB:ncRNA:antisense_RNA;identified in a large scale screen;sRNA antisense regulator of ompC and ompW mRNA instability%2C Hfq-dependent	ncRNA	AT*TTTGTGGAGCCCATCAACC*AA	3.40574	3.41983	9.16785	0.00246304	0.0105637
FM_-NC_000913.2_0925106_21		serW:tRNA:tRNA-Ser;anticodon: GGA	tRNA	TT*CGAATCCCCCCCTCACCGCCA*	3.46923	11.2188	11.7887	0.000595924	0.00354569
FM_-NC_000913.2_0925106_47		serW:tRNA:tRNA-Ser;anticodon: GGA	tRNA	GT*GTGTATACGGCAACGTATCGGGGGTTCGAATCCCCCCCTCACCGCCA*T	2.42697	11.2546	4.53405	0.0332268	0.0624115
FM_-NC_000913.2_0925161_33		serW:tRNA:tRNA-Ser;anticodon: GGA	tRNA	C*GGTGAGGTGTCCGAGTGGCTGAAGGAGCACGCC*TG	2.58564	9.78647	6.70047	0.00963873	0.0266467
FM_-NC_000913.2_1018238_22		ompA:protein_coding:outer membrane protein 3a (II*%3BG%3Bd);outer membrane protein A (3a%3BII*%3BG%3Bd)	protein_coding	A*CGTTGTAACTCAGCCGCAGGCT*TA	7.26725	4.84591	19.7499	8.82653e-06	0.000126391
FM_-NC_000913.2_1019240_21		ompA:protein_coding:outer membrane protein 3a (II*%3BG%3Bd);outer membrane protein A (3a%3BII*%3BG%3Bd)	protein_coding	CT*ATCGCGATTGCAGTGGCACTG*GC	2.8452	3.92827	7.81846	0.00517153	0.0173207
FM_-NC_000913.2_1028069_21		rlmI:protein_coding:putative oxidoreductase;23S rRNA m(5)C1962 methyltransferase%2C SAM-dependent	protein_coding	AG*AGCAGTTCCGTCAGGCAGCCG*A	6.04954	4.77193	20.2701	6.72443e-06	9.84125e-05
FM_-NC_000913.2_1028070_18		rlmI:protein_coding:putative oxidoreductase;23S rRNA m(5)C1962 methyltransferase%2C SAM-dependent	protein_coding	AG*CAGTTCCGTCAGGCAGCC*G	6.45169	4.7627	22.4048	2.20821e-06	3.89654e-05
FM_-NC_000913.2_1030903_32		serT:tRNA:tRNA-Ser;anticodon: UGA	tRNA	*GGAAGTGNGGCCGAGCGGTTGAAGGCACCGGT*CT	3.1519	4.17349	10.795	0.00101774	0.00532674
FM_-NC_000913.2_1076212_19		putA:protein_coding:proline dehydrogenase%2C P5C dehydrogenase;fused DNA-binding transcriptional regulator/proline dehydrogenase/pyrroline-5-carboxylate dehydrogenase	protein_coding	C*TAACGAACACCGCCTGGCC*TC	8.44476	3.24122	27.0487	1.98396e-07	5.28973e-06
FM_-NC_000913.2_1096244_18		intergenic	intergenic	CA*ATCCCCCCCTCACCGCCA*	3.17625	5.78329	9.17069	0.00245922	0.010562
FM_-NC_000913.2_1096244_21		intergenic	intergenic	*TCAATCCCCCCCTCACCGCCA*	3.15203	5.25695	8.52729	0.0034986	0.0132074
FM_-NC_000913.2_1114651_20		mdtG:protein_coding:putative transport protein;putative drug efflux system	protein_coding	GA*AACCTGATCGTCGCCTGGCT*	5.31856	2.12103	16.0657	6.11817e-05	0.000569064
FM_-NC_000913.2_1285932_18		intergenic	intergenic	CA*ATCCTTCCCCCACCACCA*	5.11264	5.40792	17.6871	2.60384e-05	0.000292387
FM_-NC_000913.2_1285932_21		intergenic	intergenic	*CTAATCCTTCCCCCACCACCA*	4.87216	4.37928	17.5714	2.76722e-05	0.000306337
FM_-NC_000913.2_1286288_18		rttR:ncRNA:ncRNA;rtT sRNA%2C processed from tyrT transcript;rtT RNA may modulate the stringent response~released from primary tyrT transcript during tRNA processing%3B encodes putative Tpr protein	ncRNA	CA*ATCCTTCCCCCACCACCA*	5.11263	5.40792	17.7175	2.56256e-05	0.00028986
FM_-NC_000913.2_1286288_21		rttR:ncRNA:ncRNA;rtT sRNA%2C processed from tyrT transcript;rtT RNA may modulate the stringent response~released from primary tyrT transcript during tRNA processing%3B encodes putative Tpr protein	ncRNA	*CTAATCCTTCCCCCACCACCA*	4.87216	4.37928	17.571	2.76775e-05	0.000306337
FM_-NC_000913.2_1286466_21		tyrV:tRNA:tRNA-Tyr;anticodon: GUA	tRNA	TT*CGAATCCTTCCCCCACCACCA*CC	5.4741	11.5084	24.7928	6.38367e-07	1.35019e-05
FM_-NC_000913.2_1286466_45		tyrV:tRNA:tRNA-Tyr;anticodon: GUA	tRNA	AT*CTGCCGTCATCGACTTCGAAGGTTCGAATCCTTCCCCCACCACCA*	2.59877	9.26189	5.8098	0.0159371	0.0373965
FM_-NC_000913.2_1286515_36		tyrV:tRNA:tRNA-Tyr;anticodon: GUA	tRNA	*GGTGGGGTTCCCGAGCGGCCAAAGGGAGCAGACTGT*A	3.97879	6.88162	17.1675	3.42245e-05	0.000354851
FM_-NC_000913.2_1286531_20		tyrV:tRNA:tRNA-Tyr;anticodon: GUA	tRNA	*GGTGGGGTTCCCGAGCGGCC*AA	4.32702	5.34156	18.1684	2.02207e-05	0.00024147
FM_-NC_000913.2_1286585_18		intergenic	intergenic	CA*ATCCTTCCCCCACCACCA*	5.11263	5.40792	17.7013	2.58445e-05	0.00029127
FM_-NC_000913.2_1286585_21		intergenic	intergenic	*CTAATCCTTCCCCCACCACCA*	4.86648	4.40551	17.6723	2.62421e-05	0.000293607
FM_-NC_000913.2_1286760_21		tyrT:tRNA:tRNA-Tyr;anticodon: GUA	tRNA	TT*CGAATCCTTCCCCCACCACCA*	5.53063	11.5035	25.5949	4.21148e-07	9.70469e-06
FM_-NC_000913.2_1286760_45		tyrT:tRNA:tRNA-Tyr;anticodon: GUA	tRNA	AT*CTGCCGTCATCGACTTCGAAGGTTCGAATCCTTCCCCCACCACCA*TA	2.70362	9.23091	6.36605	0.0116324	0.0303386
FM_-NC_000913.2_1286809_36		tyrT:tRNA:tRNA-Tyr;anticodon: GUA	tRNA	*GGTGGGGTTCCCGAGCGGCCAAAGGGAGCAGACTGT*A	3.97787	6.88154	17.1121	3.52376e-05	0.000357902
FM_-NC_000913.2_1286825_20		tyrT:tRNA:tRNA-Tyr;anticodon: GUA	tRNA	*GGTGGGGTTCCCGAGCGGCC*AA	4.32699	5.34156	18.1431	2.04916e-05	0.000243377
FM_-NC_000913.2_1294646_21		intergenic	intergenic	AT*CAGTAGCGCTGTCTGGCAACA*	5.81345	3.09834	15.2103	9.61783e-05	0.000841356
FM_-NC_000913.2_1294646_26		adhE:protein_coding:fused acetaldehyde-CoA dehydrogenase/iron-dependent alcohol dehydrogenase/pyruvate-formate lyase deactivase;CoA-linked acetaldehyde dehydrogenase and iron-dependent alcohol dehydrogenase%3B pyruvate-formate-lyase deactivase	protein_coding	GC*TTAATCAGTAGCGCTGTCTGGCAACA*A	6.038	2.84696	15.8112	6.9987e-05	0.000635647
FM_-NC_000913.2_1358179_18		puuA:protein_coding:putative glutamine synthetase;gamma-Glu-putrescine synthase	protein_coding	*GATGATGCGCTGGCAGTG*	4.24675	1.69616	4.64678	0.0311119	0.059195
FM_-NC_000913.2_1358252_31		puuA:protein_coding:putative glutamine synthetase;gamma-Glu-putrescine synthase	protein_coding	A*TTCCGGCAGATGGCGCGGTCGCTGAGGCCTC*G	6.95748	2.04246	19.0491	1.27398e-05	0.000171793
FM_-NC_000913.2_1358254_20		puuA:protein_coding:putative glutamine synthetase;gamma-Glu-putrescine synthase	protein_coding	AG*ATGGCGCGGTCGCTGAGGCC*TA	8.37722	2.68905	26.1454	3.16659e-07	7.46444e-06
FM_-NC_000913.2_1358255_24		puuA:protein_coding:putative glutamine synthetase;gamma-Glu-putrescine synthase	protein_coding	C*GGCAGATGGCGCGGTCGCTGAGGC*AT	7.2902	1.74708	17.1735	3.41168e-05	0.000354851
FM_-NC_000913.2_1553964_19		sra:protein_coding:stationary-phase-induced ribosome-associated protein;stationary phase-induced ribosome-associated protein	protein_coding	GA*AATCGAACCGTCAGGCACA*AC	9.49038	5.48951	33.6085	6.73991e-09	4.8402e-07
FM_-NC_000913.2_1790450_24		nlpC:protein_coding:lipoprotein;putative peptidase%2C C40 clan%2C lipoprotein	protein_coding	AA*AGACGAGTTGCTGCCAGGTGACCT*	6.8383	3.92089	25.4942	4.43717e-07	9.85755e-06
FM_-NC_000913.2_1790451_20		nlpC:protein_coding:lipoprotein;putative peptidase%2C C40 clan%2C lipoprotein	protein_coding	GA*CGAGTTGCTGCCAGGTGACC*T	7.44685	5.11867	27.9717	1.23104e-07	3.7269e-06
FM_-NC_000913.2_1806921_29		yniB:protein_coding:putative inner membrane protein	protein_coding	*ATTCCGGTGCCCGGATGAGTCGCCAGGCG*	8.30055	3.28133	20.6842	5.4161e-06	8.40448e-05
FM_-NC_000913.2_1823083_48		intergenic	intergenic	*TTGTCCACTACCTTGCAGTAATGCGGTGGACAGGATCGGCGGTTTTCT*AT	2.68902	4.16794	6.78397	0.009198	0.0256117
FM_-NC_000913.2_1823126_21		intergenic	intergenic	A*CTTAAGACCGCCGGTCTTGTC*C	3.72405	3.76477	8.57903	0.00340057	0.0129322
FM_-NC_000913.2_1921158_34		ryeB:ncRNA:ncRNA;novel sRNA%2C function unknown;identified in a large scale screen	ncRNA	*GCACGGCTCTCTCCCAAGAGCCATTTCCCTGGAC*CG	6.41066	2.9646	15.5134	8.19212e-05	0.000722779
FM_-NC_000913.2_1921173_24		ryeB:ncRNA:ncRNA;novel sRNA%2C function unknown;identified in a large scale screen	ncRNA	T*TTAGCGCACGGCTCTCTCCCAAGA*	2.6928	2.43958	1.70919	0.191091	0.238129
FM_-NC_000913.2_1921178_22		ryeB:ncRNA:ncRNA;novel sRNA%2C function unknown;identified in a large scale screen	ncRNA	A*CTTTTAGCGCACGGCTCTCTCC*CA	2.97322	2.63982	6.95617	0.00835307	0.023963
FM_-NC_000913.2_1985910_20		azuC:protein_coding:expressed protein;hypothetical protein	protein_coding	TT*CAAAGACGTACCGCCAGGCA*	6.19072	2.53095	13.9617	0.000186571	0.00144757
FM_-NC_000913.2_1985910_23		azuC:protein_coding:expressed protein;hypothetical protein	protein_coding	C*GTTCAAAGACGTACCGCCAGGCA*	7.39015	2.06957	16.3789	5.18581e-05	0.000495783
FM_-NC_000913.2_1989838_36		leuZ:tRNA:tRNA-Leu;anticodon: GAG	tRNA	TT*CGCGCTGTGCGGGTTCAAGTCCCGCTCCGGGTACCA*T	2.31862	10.7549	6.49486	0.0108187	0.0288499
FM_-NC_000913.2_1989839_20		leuZ:tRNA:tRNA-Leu;anticodon: GAG	tRNA	TT*CAAGTCCCGCTCCGGGTACC*A	5.14241	9.48001	23.8829	1.02378e-06	2.05287e-05
FM_-NC_000913.2_1989894_31		leuZ:tRNA:tRNA-Leu;anticodon: GAG	tRNA	*GCCCGGANGGTGGAATCGGTAGACACAAGGG*AT	2.42078	8.40262	8.00043	0.00467663	0.016284
FM_-NC_000913.2_1989940_18		cysT:tRNA:tRNA-Cys;anticodon: GCA	tRNA	TT*CGACTCCGGAACGCGCCT*CC	2.82772	11.5673	5.33598	0.0208896	0.0449526
FM_-NC_000913.2_1989940_23		cysT:tRNA:tRNA-Cys;anticodon: GCA	tRNA	TC*CGGTTCGACTCCGGAACGCGCCT*CC	3.07824	6.87326	7.48023	0.00623803	0.0196762
FM_-NC_000913.2_1989978_33		cysT:tRNA:tRNA-Cys;anticodon: GCA	tRNA	C*GGCGCGTTAACAAAGCGGTTATGTAGCGGATTG*CA	3.19798	9.85804	12.1418	0.000493052	0.00309378
FM_-NC_000913.2_1989981_30		cysT:tRNA:tRNA-Cys;anticodon: GCA	tRNA	*GGCGCGTTAACAAAGCGGTTATGTAGCGGA*TT	3.2872	9.08546	12.4247	0.000423685	0.00274861
FM_-NC_000913.2_1990067_38		glyW:tRNA:tRNA-Gly;anticodon: GCC	tRNA	CC*AAGGTCGGGGTCGCGAGTTCGAGTCTCGTTTCCCGCTC*CA	7.9627	10.3349	52.3573	4.62672e-13	2.04105e-10
FM_-NC_000913.2_1990109_32		glyW:tRNA:tRNA-Gly;anticodon: GCC	tRNA	*GCGGGAATAGCTCAGTTGGTAGAGCACGACCT*TG	5.84134	8.77569	30.8868	2.73531e-08	1.12622e-06
FM_-NC_000913.2_1990113_28		glyW:tRNA:tRNA-Gly;anticodon: GCC	tRNA	*GCGGGAANAGCTCAGTTGGTAGAGCACG*AC	4.33731	9.68822	18.2453	1.94203e-05	0.000236324
FM_-NC_000913.2_2036788_36		yedW:protein_coding:putative 2-component transcriptional regulator;putative DNA-binding response regulator in two-component system with YedV	protein_coding	GA*TAATCAAAGGACCCAGGAATGGGTAACGCAGGGGCT*TT	7.32446	4.42578	28.6131	8.83806e-08	2.84291e-06
FM_-NC_000913.2_2036789_33		yedW:protein_coding:putative 2-component transcriptional regulator;putative DNA-binding response regulator in two-component system with YedV	protein_coding	TA*ATCAAAGGACCCAGGAATGGGTAACGCAGGGGC*TT	6.84405	3.46837	23.8901	1.01997e-06	2.05287e-05
FM_-NC_000913.2_2036789_38		yedW:protein_coding:putative 2-component transcriptional regulator;putative DNA-binding response regulator in two-component system with YedV	protein_coding	GA*AGATAATCAAAGGACCCAGGAATGGGTAACGCAGGGGC*TT	7.04781	3.2115	22.8267	1.77282e-06	3.23934e-05
FM_-NC_000913.2_2041549_32		serU:tRNA:tRNA-Ser;anticodon: CGA	tRNA	*GGAGAGATGCCGGAGCGGCTGAACGGACCGGT*CT	2.51122	5.63333	7.87337	0.0050168	0.016931
FM_-NC_000913.2_2087629_20		yefM:protein_coding:antitoxin of the YoeB-YefM toxin-antitoxin system	protein_coding	TA*CTCGTCAGAATGGAGAGGCT*T	6.08349	1.80552	17.417	3.00126e-05	0.000322051
FM_-NC_000913.2_2087629_24		yefM:protein_coding:antitoxin of the YoeB-YefM toxin-antitoxin system	protein_coding	TT*ATTACTCGTCAGAATGGAGAGGCT*T	5.98112	1.95846	18.0174	2.18899e-05	0.000255078
FM_-NC_000913.2_2087737_20		intergenic	intergenic	N*GTACAAAAGAGGAGATTGAC*A	3.22632	1.97324	7.3398	0.00674444	0.0207232
FM_-NC_000913.2_2175181_39		gatY:protein_coding:tagatose-bisphosphate aldolase 1;D-tagatose 1%2C6-bisphosphate aldolase 2%2C catalytic subunit	protein_coding	AC*GTGGTATCGACAAAGCAGATGCTGAACAACGCACAGCGC*G	6.62995	1.72925	17.1211	3.50698e-05	0.000357902
FM_-NC_000913.2_2347078_20		inaA:protein_coding:conserved protein%2C acid-induced;pH-inducible protein involved in stress response	protein_coding	CC*ATGTTGAAAGCAGTGGCGCT*G	11.4266	5.69978	43.4426	4.36573e-11	8.42586e-09
FM_-NC_000913.2_2495721_21		alaC:protein_coding:putative aminotransferase;valine-pyruvate aminotransferase 3	protein_coding	TT*CTTCGAAAAAGTAGTGGCGCT*G	8.50562	3.79499	27.4901	1.57898e-07	4.43263e-06
FM_-NC_000913.2_2516062_21		alaX:tRNA:tRNA-Ala;anticodon: GGC	tRNA	TT*CGATCCCGCTTAGCTCCACCA*	2.37622	10.0902	5.20502	0.0225218	0.0473432
FM_-NC_000913.2_2516062_24		alaX:tRNA:tRNA-Ala;anticodon: GGC	tRNA	CG*GTTCGATCCCGCTTAGCTCCACCA*	2.33009	5.94114	5.49024	0.0191229	0.0421495
FM_-NC_000913.2_2516062_41		alaX:tRNA:tRNA-Ala;anticodon: GGC	tRNA	GG*CATGCAAGAGGTCAGCGGTTCGATCCCGCTTAGCTCCACCA*	5.67848	7.39402	27.5345	1.54318e-07	4.38074e-06
FM_-NC_000913.2_2516063_38		alaX:tRNA:tRNA-Ala;anticodon: GGC	tRNA	CA*TGCAAGAGGTCAGCGGTTCGATCCCGCTTAGCTCCACC*A	7.32022	7.79232	33.4124	7.45485e-09	5.18749e-07
FM_-NC_000913.2_2516102_36		alaX:tRNA:tRNA-Ala;anticodon: GGC	tRNA	*GGGGCTATAGCTCAGCTGGGAGAGCGCTTGCATGGC*AA	5.37552	10.8769	31.2234	2.29973e-08	1.00926e-06
FM_-NC_000913.2_2516177_21		alaW:tRNA:tRNA-Ala;anticodon: GGC	tRNA	TT*CGATCCCGCTTAGCTCCACCA*	2.37605	10.0901	5.19981	0.0225893	0.0473885
FM_-NC_000913.2_2516177_41		alaW:tRNA:tRNA-Ala;anticodon: GGC	tRNA	GG*CATGCAAGAGGTCAGCGGTTCGATCCCGCTTAGCTCCACCA*	5.67796	7.39338	27.5306	1.54631e-07	4.38074e-06
FM_-NC_000913.2_2516178_38		alaW:tRNA:tRNA-Ala;anticodon: GGC	tRNA	CA*TGCAAGAGGTCAGCGGTTCGATCCCGCTTAGCTCCACC*A	7.31983	7.79183	33.3853	7.5595e-09	5.18749e-07
FM_-NC_000913.2_2516217_36		alaW:tRNA:tRNA-Ala;anticodon: GGC	tRNA	TC*GGGGCTATAGCTCAGCTGGGAGAGCGCTTGCATGGC*AA	5.37535	10.8773	31.206	2.32052e-08	1.00926e-06
FM_-NC_000913.2_2724316_87		rrlG:rRNA:23S ribosomal RNA of rrnG operon	rRNA	GG*TCCTGAAGGAACGTTGAAGACGACGACGTTGATAGGCCGGGTGTGTAAGCGCAGCGATGCGTTGAGCTAACCGGTACTAATGAACCG*AA	8.76864	10.7049	50.2177	1.37603e-12	4.24919e-10
FM_-NC_000913.2_2725908_128		rrlG:rRNA:23S ribosomal RNA of rrnG operon	rRNA	*GCTTATGCGTTGTTGGGTAGGGGAGCGTTCTGTAAGCCTGCGAAGGTGTGCTGTGAGGCATGCTGGAGGTATCAGAAGTGCGAATGCTGACATAAGTAACGATAAAGCGGGTGAAAAGCCCGCTCGCC*G	6.20937	4.40442	16.7601	4.24165e-05	0.000415817
FM_-NC_000913.2_2726341_41		rrlG:rRNA:23S ribosomal RNA of rrnG operon	rRNA	*ATTTAGGTAGCGCCTCGTGAATTCATCTCCGGGGGTAGAGC*A	2.60822	3.99218	3.22469	0.0725353	0.110996
FM_-NC_000913.2_2726426_23		rrlG:rRNA:23S ribosomal RNA of rrnG operon	rRNA	AG*CGGATGACTTGTGGCTGGGGGTG*AA	4.37493	4.78086	19.284	1.12645e-05	0.000154599
FM_-NC_000913.2_2726865_49		rrlG:rRNA:23S ribosomal RNA of rrnG operon	rRNA	GT*TAGTGGAAGCGTCTGGAAAGGCGCGCGATACAGGGTGACAGCCCCGTAC*	9.09323	5.49249	40.6944	1.78e-10	3.11125e-08
FM_-NC_000913.2_2726941_26		rrlG:rRNA:23S ribosomal RNA of rrnG operon	rRNA	CC*CAGTAGCGGCGAGCGAACGGGGAGCA*GC	4.67945	4.32106	17.4369	2.97009e-05	0.000321812
FM_-NC_000913.2_2726941_55		rrlG:rRNA:23S ribosomal RNA of rrnG operon	rRNA	CC*CGAGGAAAAGAAATCAACCGAGATTCCCCCAGTAGCGGCGAGCGAACGGGGAGCA*GC	4.98806	6.18309	18.3589	1.82962e-05	0.000225995
FM_-NC_000913.2_2727390_41		gltW:tRNA:tRNA-Glu;anticodon: UUC	tRNA	TT*TCACGGCGGTAACAGGGGTTCGAATCCCCTAGGGGACGCCA*CT	3.92377	14.27	18.1036	2.09211e-05	0.000247526
FM_-NC_000913.2_2727392_35		gltW:tRNA:tRNA-Glu;anticodon: UUC	tRNA	AC*GGCGGTAACAGGGGTTCGAATCCCCTAGGGGACGC*CA	5.59446	13.5238	30.9257	2.68099e-08	1.11877e-06
FM_-NC_000913.2_2727393_38		gltW:tRNA:tRNA-Glu;anticodon: UUC	tRNA	TT*TCACGGCGGTAACAGGGGTTCGAATCCCCTAGGGGACG*CC	6.56044	14.3878	38.8536	4.5682e-10	6.22092e-08
FM_-NC_000913.2_2727436_24		gltW:tRNA:tRNA-Glu;anticodon: UUC	tRNA	CC*TTCGTCTAGAGGCCCAGGACACCG*CC	4.49994	5.89729	18.6502	1.57033e-05	0.000202049
FM_-NC_000913.2_2728019_56		rrsG:rRNA:16S ribosomal RNA of rrnG operon	rRNA	CG*AGCGCAACCCTTATCCTTTGTTGCCAGCGGTCCGGCCGGGAACTCAAAGGAGACTG*CC	3.757	3.958	11.4568	0.000712339	0.00405102
FM_-NC_000913.2_2728861_53		rrsG:rRNA:16S ribosomal RNA of rrnG operon	rRNA	CG*GCTCACCAAGGCGACGATCCCTAGCTGGTCTGAGAGGATGACCAGCCACACTG*GA	7.92848	2.28116	19.5893	9.60044e-06	0.000134755
FM_-NC_000913.2_2728887_27		rrsG:rRNA:16S ribosomal RNA of rrnG operon	rRNA	CG*GCTCACCAAGGCGACGATCCCTAGCTG*GT	6.48508	2.19889	18.0102	2.19724e-05	0.000255078
FM_-NC_000913.2_2729025_66		rrsG:rRNA:16S ribosomal RNA of rrnG operon	rRNA	*GCTTCGCTGACGAGTGGCGGACGGGTGAGTAATGTCTGGGAAGCTGCCTGATGGAGGGGGATAACT*AC	5.38481	3.66282	8.20091	0.00418693	0.0151219
FM_-NC_000913.2_2729098_81		rrsG:rRNA:16S ribosomal RNA of rrnG operon	rRNA	TT*AAATTGAAGAGTTTGATCATGGCTCAGATTGAACGCTGGCGGCAGGCCTAACACATGCAAGTCGAACGGTAACAGGAAGCA*GC	6.05051	13.3162	37.5521	8.9002e-10	1.06249e-07
FM_-NC_000913.2_2815805_21		argQ:tRNA:tRNA-Arg;anticodon: ACG	tRNA	TT*CGAATCCTCCCGGATGCACCA*	2.55109	11.3845	6.58573	0.01028	0.0279441
FM_-NC_000913.2_2815847_35		argQ:tRNA:tRNA-Arg;anticodon: ACG	tRNA	C*GCATCCGTAGCTCAGCTGGATAGAGTACTCGGCTG*CG	4.22953	12.5317	20.7533	5.22416e-06	8.21023e-05
FM_-NC_000913.2_2816080_21		argZ:tRNA:tRNA-Arg;anticodon: ACG	tRNA	TT*CGAATCCTCCCGGATGCACCA*	2.55112	11.3845	6.5813	0.0103056	0.0279744
FM_-NC_000913.2_2816122_35		argZ:tRNA:tRNA-Arg;anticodon: ACG	tRNA	C*GCATCCGTAGCTCAGCTGGATAGAGTACTCGGCTG*CG	4.22861	12.5312	20.7701	5.17852e-06	8.21023e-05
FM_-NC_000913.2_2816219_21		argY:tRNA:tRNA-Arg;anticodon: ACG	tRNA	TT*CGAATCCTCCCGGATGCACCA*	2.54449	11.3869	6.53645	0.0105686	0.0284781
FM_-NC_000913.2_2816261_35		argY:tRNA:tRNA-Arg;anticodon: ACG	tRNA	C*GCATCCGTAGCTCAGCTGGATAGAGTACTCGGCTG*CG	4.22806	12.5313	20.7483	5.23774e-06	8.21023e-05
FM_-NC_000913.2_2816494_21		argV:tRNA:tRNA-Arg;anticodon: ACG	tRNA	TT*CGAATCCTCCCGGATGCACCA*	2.55117	11.3845	6.57812	0.010324	0.0279744
FM_-NC_000913.2_2816536_35		argV:tRNA:tRNA-Arg;anticodon: ACG	tRNA	C*GCATCCGTAGCTCAGCTGGATAGAGTACTCGGCTG*CG	4.22987	12.5313	20.7801	5.15153e-06	8.21023e-05
FM_-NC_000913.2_2816574_21		serV:tRNA:tRNA-Ser;anticodon: GCU	tRNA	TT*CGAATCCCCGCCTCACCGCCA*TT	2.43877	11.5522	6.3335	0.0118478	0.0306296
FM_-NC_000913.2_2816574_55		serV:tRNA:tRNA-Ser;anticodon: GCU	tRNA	TA*AGGGAGTATGCGGTCAAAAGCTGCATCCGGGGTTCGAATCCCCGCCTCACCGCCA*	2.35052	9.86799	5.87155	0.0153875	0.0365794
FM_-NC_000913.2_2997044_35		glyU:tRNA:tRNA-Gly;anticodon: CCC	tRNA	C*GCGGGCGTAGTTCAATGGTAGAACGAGAGCTTCCC*A	3.03016	8.56608	10.1852	0.00141573	0.00689556
FM_-NC_000913.2_3145124_18		yghX:pseudogene:predicted dienlactone hydrolase (pseudogene)	pseudogene	TT*TTATGGTCGTCAGGCACC*C	8.33159	3.23385	27.9238	1.26188e-07	3.7468e-06
FM_-NC_000913.2_3192869_21		sibD:ncRNA:antisense_RNA;identified in a large scale screen;sRNA antisense regulator of toxic IbsD protein	ncRNA	A*ACAACAAGGGTGAGGGAGGAT*T	4.97449	2.11122	13.3358	0.000260392	0.0018973
FM_-NC_000913.2_3193204_22		sibE:ncRNA:antisense_RNA;sRNA antisense regulator of toxic IbsE protein	ncRNA	A*GTTGTTAGTAAGTCGGGAAACT*	3.86749	3.53199	10.9808	0.000920594	0.00491833
FM_-NC_000913.2_3309106_22		pnp:protein_coding:polynucleotide phosphorylase/polyadenylase;polynucleotide phosphorylase%3B cytidylate kinase activity	protein_coding	GG*CATGATGGCTCGTCAGGCTACT*AA	7.62819	7.03925	31.5667	1.92702e-08	8.88155e-07
FM_-NC_000913.2_3316235_20		metY:tRNA:tRNA-Met;anticodon: CAU	tRNA	TT*CAAATCCGGCCCCCGCAACC*A	2.84867	9.71589	7.18485	0.00735218	0.0218929
FM_-NC_000913.2_3316276_35		metY:tRNA:tRNA-Met;anticodon: CAU	tRNA	*CGCGGGGTGGAGCAGCCTGGTAGCTCGTCGGGCTC*AA	3.23673	10.3971	13.4032	0.000251189	0.00184245
FM_-NC_000913.2_3320093_21		leuU:tRNA:tRNA-Leu;anticodon: UAG	tRNA	TT*CAAGTCCCGTCCTCGGTACCA*	2.60579	11.5325	6.29783	0.0120886	0.0309532
FM_-NC_000913.2_3320131_49		leuU:tRNA:tRNA-Leu;anticodon: UAG	tRNA	*GCCGAGGCGGTGGAATTGGTAGACACGCTACCTTGAGGTGGTAGTGCCC*AA	4.02065	8.61245	17.524	2.83701e-05	0.000310663
FM_-NC_000913.2_3320145_35		leuU:tRNA:tRNA-Leu;anticodon: UAG	tRNA	*GCCGAGGNGGTGGAATTGGTAGACACGCTACCTTG*AG	5.8866	7.23582	31.464	2.03173e-08	9.22643e-07
FM_-NC_000913.2_3320152_28		leuU:tRNA:tRNA-Leu;anticodon: UAG	tRNA	C*GCCGAGGTGGTGGAATTGGTAGACACGC*TA	3.36819	8.21651	14.5863	0.000133885	0.00109957
FM_-NC_000913.2_3320155_25		leuU:tRNA:tRNA-Leu;anticodon: UAG	tRNA	*GCCGAGGTGGTGGAATTGGTAGACA*CG	2.72752	6.34403	9.55333	0.00199587	0.00907696
FM_-NC_000913.2_3388232_18		antisense:aaeR:protein_coding:transcriptional regulator for aaeXAB operon	antisense_protein_coding	*CGATCCCGTCACCCACCA*	2.81597	3.48489	7.63894	0.00571215	0.0184317
FM_-NC_000913.2_3390371_39		antisense:REP245:repeat_region:REP245 (repetitive extragenic palindromic) element%3B contains 7 REP sequences	antisense_repeat_region	A*TAACCGTAGGTCGGATAGGGCGTTCACGCCGCATCCGGA*AA	2.76855	2.07468	5.98491	0.0144288	0.0348639
FM_-NC_000913.2_3421536_28		rrfF:rRNA:5S ribosomal RNA of rrnD operon	rRNA	C*TGTCTGGCGGCAGTAGCGCGGTGGTCCC*AC	3.11538	7.3285	12.2342	0.000469217	0.00298751
FM_-NC_000913.2_3421645_32		thrV:tRNA:tRNA-Thr;anticodon: GGU	tRNA	GG*GCTGATANGGCTCAGTTGGTAGAGCGCACCCT*TG	5.34821	7.19696	27.9717	1.231e-07	3.7269e-06
FM_-NC_000913.2_3422617_115		rrlD:rRNA:23S ribosomal RNA of rrnD operon	rRNA	CC*TTTACTATAGCTTGACACTGAACATTGAGCCTTGATGTGTAGGATAGGTGGGAGGCTTAGAAGTGTGGACGCCAGTCTGCATGGAGCCGACCTTGAAATACCACCCTTTAATGTT*TT	5.13333	5.90697	18.1876	2.0018e-05	0.000241468
FM_-NC_000913.2_3422619_112		rrlD:rRNA:23S ribosomal RNA of rrnD operon	rRNA	CT*TTACTATAGCTTGACACTGAACATTGAGCCTTGATGTGTAGGATAGGTGGGAGGCTTAGAAGTGTGGACGCCAGTCTGCATGGAGCCGACCTTGAAATACCACCCTTTAATG*TT	3.40457	6.32318	9.63286	0.00191126	0.00880893
FM_-NC_000913.2_3422621_101		rrlD:rRNA:23S ribosomal RNA of rrnD operon	rRNA	AG*CTTGACACTGAACATTGAGCCTTGATGTGTAGGATAGGTGGGAGGCTTAGAAGTGTGGACGCCAGTCTGCATGGAGCCGACCTTGAAATACCACCCTTTAA*TG	4.11467	6.38885	15.7718	7.14597e-05	0.000647119
FM_-NC_000913.2_3426630_65		rrsD:rRNA:16S ribosomal RNA of rrnD operon	rRNA	G*TTTCGCTGACGAGTGGCGGACGGGTGAGTAATGTCTGGGAAACTGCCTGATGGAGGGGGATAACT*AC	8.378	7.09269	29.7198	4.99216e-08	1.79253e-06
FM_-NC_000913.2_3426703_81	16S rRNA fragment	rrsD:rRNA:16S ribosomal RNA of rrnD operon	rRNA	TT*AAATTGAAGAGTTTGATCATGGCTCAGATTGAACGCTGGCGGCAGGCCTAACACATGCAAGTCGAACGGTAACAGGAAACA*GC	5.17082	12.4504	30.3718	3.56683e-08	1.3598e-06
FM_-NC_000913.2_3564093_23		glgP:protein_coding:glycogen phosphorylase	protein_coding	GG*TAGCCAGAAAGAGTCGCCAGACT*A	7.02466	2.1075	19.6118	9.48804e-06	0.000133786
FM_-NC_000913.2_3706638_31		proK:tRNA:tRNA-Pro;anticodon: CGG~proline tRNA1	tRNA	GG*GTCGGAGGTTCGAATCCTCTATCACCGACCA*	3.2801	6.31028	9.90549	0.00164786	0.00778073
FM_-NC_000913.2_3706681_34		proK:tRNA:tRNA-Pro;anticodon: CGG~proline tRNA1	tRNA	*CGGTGATTGGCGCAGCCTGGTAGCGCACTTCGTT*CG	2.67461	6.2343	7.99256	0.004697	0.0163337
FM_-NC_000913.2_4052960_20		glnG:protein_coding:response regulator for gln (sensor glnL) (nitrogen regulator I%2C NRI);fused DNA-binding response regulator in two-component regulatory system with GlnL: response regulator/sigma54 interaction protein	protein_coding	AT*ATCGACGAAGCAGTGGCGCT*G	6.13634	1.94111	15.5582	8.00053e-05	0.000709932
FM_-NC_000913.2_4276062_27		ryjA:ncRNA:ncRNA;novel sRNA%2C function unknown;identified in a large scale screen	ncRNA	*ATCAACACCAACCGGAACCTCCACCAC*GT	7.44705	2.46483	17.4419	2.9623e-05	0.000321812
FM_-NC_000913.2_4360615_34		pheU:tRNA:tRNA-Phe;anticodon: GAA	tRNA	A*GCCCGGATAGCTCAGTCGGTAGAGCAGGGGATTG*AG	3.18065	4.32346	8.5402	0.00347387	0.0131623
FM_-NC_000913.2_4360621_28		pheU:tRNA:tRNA-Phe;anticodon: GAA	tRNA	*GCCCGGATAGCTCAGTCGGTAGAGCAGG*GG	5.01977	8.13368	23.4418	1.28749e-06	2.53234e-05
FM_-NC_000913.2_4414643_18		bsmA:protein_coding:bioflm peroxide resistance protein	protein_coding	G*ATTCGCCGCGACCAGACG*C	6.81305	2.27459	17.5369	2.81788e-05	0.000309821
FM_-NC_000913.2_4604101_21		leuV:tRNA:tRNA-Leu;anticodon: CAG	tRNA	TT*CAAGTCCCCCCCCTCGCACCA*A	3.20103	13.9905	11.5105	0.000692037	0.00396477
FM_-NC_000913.2_4604156_32		leuV:tRNA:tRNA-Leu;anticodon: CAG	tRNA	C*GCGAAGGTGGCGGAATTGGTAGACGCGCTAGC*TT	3.02602	14.2132	14.6092	0.000132271	0.00109943
FM_-NC_000913.2_4604163_25		leuV:tRNA:tRNA-Leu;anticodon: CAG	tRNA	*GCGAAGGTGGCGGAATTGGTAGACG*CG	2.29188	9.53076	7.19512	0.00731022	0.0218866
FM_-NC_000913.2_4604222_21		leuP:tRNA:tRNA-Leu;anticodon: CAG	tRNA	TT*CAAGTCCCCCCCCTCGCACCA*A	3.20164	13.9903	11.523	0.000687412	0.00395126
FM_-NC_000913.2_4604277_32		leuP:tRNA:tRNA-Leu;anticodon: CAG	tRNA	C*GCGAAGGTGGCGGAATTGGTAGACGCGCTAGC*TT	3.02595	14.2132	14.6016	0.000132801	0.00109943
FM_-NC_000913.2_4604284_25		leuP:tRNA:tRNA-Leu;anticodon: CAG	tRNA	*GCGAAGGTGGCGGAATTGGTAGACG*CG	2.29188	9.53082	7.18803	0.00733916	0.0218929
FM_-NC_000913.2_4604337_21		leuQ:tRNA:tRNA-Leu;anticodon: CAG	tRNA	TT*CAAGTCCCCCCCCTCGCACCA*A	3.20166	13.9904	11.5207	0.000688271	0.00395126
FM_-NC_000913.2_4604392_32		leuQ:tRNA:tRNA-Leu;anticodon: CAG	tRNA	AC*GCGAAGGTGGCGGAATTGGTAGACGCGCTAGC*TT	3.02582	14.2132	14.6041	0.000132629	0.00109943
FM_+NC_000913.2_0107421_23		lpxC:protein_coding:UDP-3-O-acyl N-acetylglucosamine deacetylase;UDP-3-O-acyl N-acetylglucosamine deacetylase%3B lipid A biosynthesis	protein_coding	*ACGACGCAGAACTGCCGTTGGCC*TT	3.88533	2.87156	9.27127	0.00232776	0.0100815
FM_+NC_000913.2_0223770_78		rrsH:rRNA:16S ribosomal RNA of rrnH operon	rRNA	TT*AAATTGAAGAGTTTGATCATGGCTCAGATTGAACGCTGGCGGCAGGCCTAACACATGCAAGTCGAACGGTAACAGGAA*GA	6.00717	14.7259	34.4481	4.37775e-09	3.37963e-07
FM_+NC_000913.2_0223859_65		rrsH:rRNA:16S ribosomal RNA of rrnH operon	rRNA	TT*CTTTGCTGACGAGTGGCGGACGGGTGAGTAATGTCTGGGAAACTGCCTGATGGAGGGGGATAACT*AC	7.70773	5.78539	22.0551	2.64937e-06	4.56234e-05
FM_+NC_000913.2_0223865_58		rrsH:rRNA:16S ribosomal RNA of rrnH operon	rRNA	GC*TGACGAGTGGCGGACGGGTGAGTAATGTCTGGGAAACTGCCTGATGGAGGGGGATAAC*TA	8.28867	4.62303	32.6127	1.12476e-08	7.08799e-07
FM_+NC_000913.2_0224035_27		rrsH:rRNA:16S ribosomal RNA of rrnH operon	rRNA	CG*GCTCACCTAGGCGACGATCCCTAGCTG*GT	8.78118	4.0564	31.7351	1.76704e-08	8.66129e-07
FM_+NC_000913.2_0224035_53		rrsH:rRNA:16S ribosomal RNA of rrnH operon	rRNA	CG*GCTCACCTAGGCGACGATCCCTAGCTGGTCTGAGAGGATGACCAGCCACACTG*GA	9.52623	5.30845	37.2899	1.0181e-09	1.1369e-07
FM_+NC_000913.2_0224099_20		rrsH:rRNA:16S ribosomal RNA of rrnH operon	rRNA	CA*CGGTCCAGACTCCTACGGGA*GG	3.97816	4.07478	13.7033	0.000214076	0.00161236
FM_+NC_000913.2_0224319_53		rrsH:rRNA:16S ribosomal RNA of rrnH operon	rRNA	GC*GTTAATCGGAATTACTGGGCGTAAAGCGCACGCAGGCGGTTTGTTAAGTCAGA*TG	6.92483	5.25748	28.2954	1.04145e-07	3.24849e-06
FM_+NC_000913.2_0224341_35		rrsH:rRNA:16S ribosomal RNA of rrnH operon	rRNA	GT*AAAGCGCACGCAGGCGGTTTGTTAAGTCAGATGTG*A	3.73016	7.33122	11.4215	0.000725998	0.00408131
FM_+NC_000913.2_0224501_27		rrsH:rRNA:16S ribosomal RNA of rrnH operon	rRNA	GG*CGGCCCCCTGGACGAAGACTGACGCTC*AG	9.1131	10.2482	57.7336	3.00126e-14	4.68445e-11
FM_+NC_000913.2_0224688_72		rrsH:rRNA:16S ribosomal RNA of rrnH operon	rRNA	GA*ATTGACGGGGGCCCGCACAAGCGGTGGAGCATGTGGTTTAATTCGATGCAACGCGAAGAACCTTACCTGGTC*TT	6.16853	8.43379	20.5606	5.7772e-06	8.78817e-05
FM_+NC_000913.2_0224738_22		rrsH:rRNA:16S ribosomal RNA of rrnH operon	rRNA	CA*ACGCGAAGAACCTTACCTGGTC*TT	5.83722	6.66779	31.9409	1.58936e-08	8.5788e-07
FM_+NC_000913.2_0224816_21		rrsH:rRNA:16S ribosomal RNA of rrnH operon	rRNA	CA*GGTGCTGCATGGCTGTCGTCA*GC	2.65343	3.17545	7.11798	0.00763145	0.0224224
FM_+NC_000913.2_0224826_21		rrsH:rRNA:16S ribosomal RNA of rrnH operon	rRNA	AT*GGCTGTCGTCAGCTCGTGTTG*T	6.13817	3.30513	18.3622	1.82644e-05	0.000225995
FM_+NC_000913.2_0224980_46		rrsH:rRNA:16S ribosomal RNA of rrnH operon	rRNA	CC*TTACGACCAGGGCTACACACGTGCTACAATGGCGCATACAAAGAGA*A	7.46179	5.76278	26.3494	2.84915e-07	6.82028e-06
FM_+NC_000913.2_0225098_54		rrsH:rRNA:16S ribosomal RNA of rrnH operon	rRNA	CC*ATGAAGTCGGAATCGCTAGTAATCGTGGATCAGAATGCCACGGTGAATACGTTC*CC	5.22247	6.46855	23.0269	1.59752e-06	3.00801e-05
FM_+NC_000913.2_0225180_76		rrsH:rRNA:16S ribosomal RNA of rrnH operon	rRNA	CA*CCATGGGAGTGGGTTGCAAAAGAAGTAGGTAGCTTAACCTTCGGGAGGGCGCTTACCACTTTGTGATTCATGACTG*	3.07117	2.84859	9.27943	0.00231742	0.0100637
FM_+NC_000913.2_0225224_32		rrsH:rRNA:16S ribosomal RNA of rrnH operon	rRNA	GG*GAGGGCGCTTACCACTTTGTGATTCATGACTG*GG	6.46987	3.79195	25.4698	4.49353e-07	9.91144e-06
FM_+NC_000913.2_0225380_33		ileV:tRNA:tRNA-Ile;anticodon: GAU	tRNA	TC*AGGCTTGTAGCTCAGGTGGTTAGAGCGCACCCC*TG	4.3103	13.3103	19.0164	1.29602e-05	0.000172416
FM_+NC_000913.2_0225436_21		ileV:tRNA:tRNA-Ile;anticodon: GAU	tRNA	TT*CAAGTCCACTCAGGCCTACCA*CC	3.2216	10.2227	11.7176	0.000619103	0.00362081
FM_+NC_000913.2_0225499_28	5’-tRFAlaV	alaV:tRNA:tRNA-Ala;anticodon: UGC	tRNA	TC*GGGGCTATAGCTCAGCTGGGAGAGCGCC*TG	2.9171	13.3026	10.0034	0.00156249	0.00750484
FM_+NC_000913.2_0225536_28		alaV:tRNA:tRNA-Ala;anticodon: UGC	tRNA	*CGCAGGAGGTCTGCGGTTCGATCCCGCA*TA	2.41265	3.53466	6.00648	0.0142534	0.0345327
FM_+NC_000913.2_0225536_38		alaV:tRNA:tRNA-Ala;anticodon: UGC	tRNA	CA*CGCAGGAGGTCTGCGGTTCGATCCCGCATAGCTCCACC*A	8.58955	10.9441	53.2023	3.00905e-13	2.04105e-10
FM_+NC_000913.2_0225539_22		alaV:tRNA:tRNA-Ala;anticodon: UGC	tRNA	C*AGGAGGTCTGCGGTTCGATCCC*GC	3.58632	6.45549	13.7513	0.000208676	0.00157939
FM_+NC_000913.2_0225554_21		alaV:tRNA:tRNA-Ala;anticodon: UGC	tRNA	TT*CGATCCCGCATAGCTCCACCA*TC	3.09146	12.6779	8.76434	0.00307177	0.0120071
FM_+NC_000913.2_0225758_29		rrlH:rRNA:23S ribosomal RNA of rrnH operon	rRNA	GA*GGTTAAGCGACTAAGCGTACACGGTGGAT*GC	3.78857	8.78333	12.9323	0.000322966	0.00220159
FM_+NC_000913.2_0225758_47		rrlH:rRNA:23S ribosomal RNA of rrnH operon	rRNA	GA*GGTTAAGCGACTAAGCGTACACGGTGGATGCCCTGGCAGTCAGAGGC*GA	4.07404	7.70042	17.8658	2.37044e-05	0.000270846
FM_+NC_000913.2_0225768_19		rrlH:rRNA:23S ribosomal RNA of rrnH operon	rRNA	GA*CTAAGCGTACACGGTGGAT*GC	4.5431	9.19771	17.2252	3.32004e-05	0.000348717
FM_+NC_000913.2_0225929_24		rrlH:rRNA:23S ribosomal RNA of rrnH operon	rRNA	TT*AATGAGGCGAACCGGGGGAACTGA*AA	2.66589	4.32153	6.40656	0.01137	0.0297699
FM_+NC_000913.2_0225967_153		rrlH:rRNA:23S ribosomal RNA of rrnH operon	rRNA	CC*CCGAGGAAAAGAAATCAACCGAGATTCCCCCAGTAGCGGCGAGCGAACGGGGAGGAGCCCAGAGCCTGAATCAGTGTGTGTGTTAGTGGAAGCGTCTGGAAAGGCGCGCGATACAGGGTGACAGCCCCGTACACAAAAATGCACATGCTGTGA*GC	4.66558	4.55885	16.209	5.67232e-05	0.000537304
FM_+NC_000913.2_0226047_52		rrlH:rRNA:23S ribosomal RNA of rrnH operon	rRNA	TG*TGTTAGTGGAAGCGTCTGGAAAGGCGCGCGATACAGGGTGACAGCCCCGTAC*	9.38976	6.31145	48.5203	3.26886e-12	8.41187e-10
FM_+NC_000913.2_0226152_134		rrlH:rRNA:23S ribosomal RNA of rrnH operon	rRNA	CC*TGTCTGAATATGGGGGGACCATCCTCCAAGGCTAAATACTCCTGACTGACCGATAGTGAACCAGTACCGTGAGGGAAAGGCGAAAAGAACCCCGGCGAGGGGAGTGAAAAAGAACCTGAAACCGTGTACGTACA*AA	3.09152	7.32349	8.03011	0.00460059	0.0162362
FM_+NC_000913.2_0226438_18		rrlH:rRNA:23S ribosomal RNA of rrnH operon	rRNA	CC*GGTGATCTAGCCATGGGC*A	3.28435	3.6036	10.3382	0.00130303	0.00646144
FM_+NC_000913.2_0226468_22		rrlH:rRNA:23S ribosomal RNA of rrnH operon	rRNA	TT*GGGTAACACTAACTGGAGGACC*GA	2.49918	2.69672	5.67328	0.0172252	0.0391681
FM_+NC_000913.2_0226515_24		rrlH:rRNA:23S ribosomal RNA of rrnH operon	rRNA	AG*CGGATGACTTGTGGCTGGGGGTGA*AA	5.06318	4.62073	21.5022	3.53423e-06	5.96378e-05
FM_+NC_000913.2_0226557_22		rrlH:rRNA:23S ribosomal RNA of rrnH operon	rRNA	G*AGATAGCTGGTTCTCCCCGAAA*GC	4.40397	3.15497	15.8435	6.88024e-05	0.000630207
FM_+NC_000913.2_0226738_45		rrlH:rRNA:23S ribosomal RNA of rrnH operon	rRNA	AA*ACAACCCAGACCGCCAGCTAAGGTCCCAAAGTCATGGTTAAGTGG*CA	6.4493	6.91618	16.6802	4.424e-05	0.000429601
FM_+NC_000913.2_0226883_43		rrlH:rRNA:23S ribosomal RNA of rrnH operon	rRNA	GG*AAGATGTAACGGGGCTAAACCATGCACCGAAGCTGCGGCAGCG*AC	7.53454	11.4841	30.0635	4.18128e-08	1.53712e-06
FM_+NC_000913.2_0226886_40		rrlH:rRNA:23S ribosomal RNA of rrnH operon	rRNA	AG*ATGTAACGGGGCTAAACCATGCACCGAAGCTGCGGCAGCG*AC	7.2007	11.7919	31.8046	1.70489e-08	8.66129e-07
FM_+NC_000913.2_0226887_37		rrlH:rRNA:23S ribosomal RNA of rrnH operon	rRNA	GA*TGTAACGGGGCTAAACCATGCACCGAAGCTGCGGCAG*CG	7.63645	11.1049	37.214	1.05854e-09	1.1369e-07
FM_+NC_000913.2_0226928_35		rrlH:rRNA:23S ribosomal RNA of rrnH operon	rRNA	C*GCTTATGCGTTGTTGGGTAGGGGAGCGTTCTGTAA*GC	5.3017	3.88644	13.2143	0.000277825	0.0020045
FM_+NC_000913.2_0227129_46		rrlH:rRNA:23S ribosomal RNA of rrnH operon	rRNA	CG*TAGTCGATGGGAAACAGGTTAATATTCCTGTACTTGGTGTTACTGC*GA	5.2796	2.21548	12.4119	0.000426614	0.00275028
FM_+NC_000913.2_0227262_27		rrlH:rRNA:23S ribosomal RNA of rrnH operon	rRNA	AA*ATCAAGGCTGAGGCGTGATGACGAGGC*AC	3.99887	5.99644	10.9634	0.000929286	0.00494311
FM_+NC_000913.2_0227265_24		rrlH:rRNA:23S ribosomal RNA of rrnH operon	rRNA	TC*AAGGCTGAGGCGTGATGACGAGGC*A	4.03246	5.24808	11.4073	0.000731548	0.00409298
FM_+NC_000913.2_0227629_28		rrlH:rRNA:23S ribosomal RNA of rrnH operon	rRNA	CA*AGCGAAGCTCTTGATCGAAGCCCCGGTA*AA	2.58371	4.94383	5.45729	0.0194869	0.0427382
FM_+NC_000913.2_0227629_31		rrlH:rRNA:23S ribosomal RNA of rrnH operon	rRNA	CA*AGCGAAGCTCTTGATCGAAGCCCCGGTAAAC*GG	3.94052	4.58329	13.4244	0.000248379	0.0018371
FM_+NC_000913.2_0227637_24		rrlH:rRNA:23S ribosomal RNA of rrnH operon	rRNA	GC*TCTTGATCGAAGCCCCGGTAAACG*GC	3.29021	2.62673	8.96081	0.00275832	0.0111634
FM_+NC_000913.2_0227673_19		rrlH:rRNA:23S ribosomal RNA of rrnH operon	rRNA	CA*ATAACGGTCCTAAGGTAGC*GA	2.78562	4.14931	7.12166	0.00761582	0.0223978
FM_+NC_000913.2_0227674_35		rrlH:rRNA:23S ribosomal RNA of rrnH operon	rRNA	AA*TAACGGTCCTAAGGTAGCGAAATTCCTTGTCGGGT*A	3.79639	6.18319	11.9127	0.000557511	0.00336907
FM_+NC_000913.2_0227790_23		rrlH:rRNA:23S ribosomal RNA of rrnH operon	rRNA	AG*ATGCAGTGTACCCGCGGCAAGAC*GG	2.56863	8.11772	5.64809	0.0174744	0.0395319
FM_+NC_000913.2_0227832_114		rrlH:rRNA:23S ribosomal RNA of rrnH operon	rRNA	CT*TTACTATAGCTTGACACTGAACATTGAGCCTTGATGTGTAGGATAGGTGGGAGGCTTTGAAGTGTGGACGCCAGTCTGCATGGAGCCGACCTTGAAATACCACCCTTTAATGTT*TA	4.93325	6.15597	17.0678	3.60683e-05	0.000362878
FM_+NC_000913.2_0227841_101		rrlH:rRNA:23S ribosomal RNA of rrnH operon	rRNA	AG*CTTGACACTGAACATTGAGCCTTGATGTGTAGGATAGGTGGGAGGCTTTGAAGTGTGGACGCCAGTCTGCATGGAGCCGACCTTGAAATACCACCCTTTAA*TG	4.08553	6.21513	15.6298	7.70314e-05	0.000689014
FM_+NC_000913.2_0227968_26		rrlH:rRNA:23S ribosomal RNA of rrnH operon	rRNA	GT*AATCCGGGTTGCGGACAGTGTCTGGT*GG	8.30395	5.08461	32.542	1.16644e-08	7.08799e-07
FM_+NC_000913.2_0227971_21		rrlH:rRNA:23S ribosomal RNA of rrnH operon	rRNA	AT*CCGGGTTGCGGACAGTGTCTG*GT	6.2821	4.99579	27.0811	1.95092e-07	5.28973e-06
FM_+NC_000913.2_0227974_21		rrlH:rRNA:23S ribosomal RNA of rrnH operon	rRNA	CG*GGTTGCGGACAGTGTCTGGTG*GG	7.81715	4.85068	31.5947	1.8995e-08	8.88155e-07
FM_+NC_000913.2_0228035_72		rrlH:rRNA:23S ribosomal RNA of rrnH operon	rRNA	GG*AGGAGCACGAAGGTTGGCTAATCCTGGTCGGACATCAGGAGGTTAGTGCAATGGCATAAGCCAGCTTGACTG*CG	3.29274	3.92688	11.1393	0.000845168	0.00458678
FM_+NC_000913.2_0228196_33		rrlH:rRNA:23S ribosomal RNA of rrnH operon	rRNA	GT*ACTCCGGGGATAACAGGCTGATACCGCCCAAGA*GT	5.46371	6.80972	25.5269	4.36265e-07	9.83453e-06
FM_+NC_000913.2_0228262_45		rrlH:rRNA:23S ribosomal RNA of rrnH operon	rRNA	AT*GTCGGCTCATCACATCCTGGGGCTGAAGTAGGTCCCAAGGGTATG*GC	2.34982	5.03957	6.43665	0.0111789	0.0296313
FM_+NC_000913.2_0228371_70		rrlH:rRNA:23S ribosomal RNA of rrnH operon	rRNA	CT*ATCTGCCGTGGGCGCTGGAGAACTGAGGGGGGCTGCTCCTAGTACGAGAGGACCGGAGTGGACGCATCAC*T	3.8587	7.74563	13.1359	0.000289696	0.00205179
FM_+NC_000913.2_0228410_81		rrlH:rRNA:23S ribosomal RNA of rrnH operon	rRNA	C*TAGTACGAGAGGACCGGAGTGGACGCATCACTGGTGTTCGGGTTGTCATGCCAATGGCACTGCCCGGTAGCTAAATGCGGA*AG	5.81049	7.61817	22.6827	1.91082e-06	3.42822e-05
FM_+NC_000913.2_0228561_88		rrlH:rRNA:23S ribosomal RNA of rrnH operon	rRNA	AG*TCCTGAAGGAACGTTGAAGACGACGACGTTGATAGGCCGGGTGTGTAAGCGCAGCGATGCGTTGAGCTAACCGGTACTAATGAACCGA*AA	8.68926	11.0277	50.8971	9.7337e-13	3.41212e-10
FM_+NC_000913.2_0228755_120		rrfH:rRNA:5S ribosomal RNA of rrnH operon	rRNA	TT*TGCCTGGCGGCCGTAGCGCGGTGGTCCCACCTGACCCCATGCCGAACTCAGAAGTGAAACGCCGTAGCGCCGATGGTAGTGTGGGGTCTCCCCATGCGAGAGTAGGGAACTGCCAGGCAT*AC	2.566	11.3743	5.77329	0.0162716	0.0379673
FM_+NC_000913.2_0228927_34		aspU:tRNA:tRNA-Asp;anticodon: GUC	tRNA	*GGAGCGGTAGTTCAGTCGGTTAGAATACCTGCCT*GT	5.36702	11.8606	32.1659	1.41555e-08	7.94765e-07
FM_+NC_000913.2_0231062_20		intergenic	intergenic	C*AACAGTAGAACCCTCCCGAG*TG	5.33002	2.64477	11.4852	0.000701537	0.00401175
FM_+NC_000913.2_0236930_34		aspV:tRNA:tRNA-Asp;anticodon: GUC	tRNA	C*GGAGCGGTAGTTCAGTCGGTTAGAATACCTGCCT*GT	5.36528	11.8625	32.1715	1.41149e-08	7.94765e-07
FM_+NC_000913.2_0420093_26		brnQ:protein_coding:branched chain amino acid transport system II carrier protein;branched-chain amino acid transport system 2 carrier protein%3B LIV-II transport system for Ile%2C Leu%2C and Val	protein_coding	G*ATCGCGCGGCAGGTCGTCAGGTGACC*TC	6.80947	4.49027	25.3337	4.82216e-07	1.05609e-05
FM_+NC_000913.2_0420097_22		brnQ:protein_coding:branched chain amino acid transport system II carrier protein;branched-chain amino acid transport system 2 carrier protein%3B LIV-II transport system for Ile%2C Leu%2C and Val	protein_coding	CG*CGCGGCAGGTCGTCAGGTGACC*	8.35251	2.84306	20.4714	6.05288e-06	9.07344e-05
FM_+NC_000913.2_0467576_31		ybaO:protein_coding:putative LRP-like transcriptional regulator;putative DNA-binding transcriptional regulator	protein_coding	AA*AGAGAGAAAAAAATTCTCTGTGGAAGGGCTA*T	8.75331	5.25181	40.6579	1.81355e-10	3.11125e-08
FM_+NC_000913.2_0467578_28		intergenic	intergenic	AG*AGAGAAAAAAATTCTCTGTGGAAGGGCT*AT	7.18091	6.93058	38.2169	6.33006e-10	8.14468e-08
FM_+NC_000913.2_0475671_19		ffs:ncRNA:SRP_RNA;4.5S sRNA component of Signal Recognition Particle (SRP);4.5S RNA%3B component of ribonucleoprotein particle%3B works with the Ffh protein~adjusted endpoints to reflect the mature 4.5S RNA (114 nt)	ncRNA	C*GGGGGCTCTGTTGGTTCTC*CC	4.6574	7.98217	20.4757	6.03932e-06	9.07344e-05
FM_+NC_000913.2_0475671_36		ffs:ncRNA:SRP_RNA;4.5S sRNA component of Signal Recognition Particle (SRP);4.5S RNA%3B component of ribonucleoprotein particle%3B works with the Ffh protein~adjusted endpoints to reflect the mature 4.5S RNA (114 nt)	ncRNA	C*GGGGGCTCTGTTGGTTCTCCCGCAACGCTACTCTGT*TT	2.76105	5.68658	8.87492	0.00289115	0.0115198
FM_+NC_000913.2_0506445_65		chiX:ncRNA:antisense_RNA;sRNA antisense regulator of OM chitoporin ChiP(YbfM)%2C Hfq-dependent	ncRNA	TG*ACGGCATAATAATAAAAAAATGAAATTCCTCTTTGACGGGCCAATAGCGATATTGGCCATTTTTT*TT	5.33113	6.61113	21.2961	3.93526e-06	6.46387e-05
FM_+NC_000913.2_0563945_34		argU:tRNA:tRNA-Arg;anticodon: UCU	tRNA	*GCGCCCTTAGCTCAGTTGGATAGAGCAACGACCT*T	2.9463	4.58079	7.36598	0.00664695	0.0205463
FM_+NC_000913.2_0636508_24		antisense:ybdO:protein_coding:putative transcriptional regulator LYSR-type;putative DNA-binding transcriptional regulator	antisense_protein_coding	*AGAGCAAGAAATGAGCTGAGGGCC*G	6.16472	2.56555	12.6189	0.000381868	0.00255205
FM_+NC_000913.2_0636508_37		antisense:ybdO:protein_coding:putative transcriptional regulator LYSR-type;putative DNA-binding transcriptional regulator	antisense_protein_coding	*AGAGCAAGAAATGAGCTGAGGGCCGTAGATAATAAAG*TT	3.92351	2.08527	10.2519	0.00136544	0.00671412
FM_+NC_000913.2_0636517_30		antisense:ybdO:protein_coding:putative transcriptional regulator LYSR-type;putative DNA-binding transcriptional regulator	antisense_protein_coding	GA*AATGAGCTGAGGGCCGTAGATAATAAAGTT*TT	5.22118	2.54921	9.99747	0.00156756	0.00750484
FM_+NC_000913.2_0754742_22		sdhC:protein_coding:succinate dehydrogenase%2C cytochrome b556;succinate dehydrogenase%2C membrane subunit%2C binds cytochrome b556	protein_coding	TG*TTATTACTGTCGTGCTTTCACT*TC	5.92724	2.40842	15.7308	7.30262e-05	0.000659371
FM_+NC_000913.2_0779776_28		lysT:tRNA:tRNA-Lys;anticodon: UUU	tRNA	*GGGTCGTTAGCTCAGTTGGTAGAGCAGT*A	3.25822	4.31035	9.31757	0.00226967	0.00999121
FM_+NC_000913.2_0779831_21		lysT:tRNA:tRNA-Lys;anticodon: UUU	tRNA	TT*CGAATCCTGCACGACCCACCA*AC	2.43463	13.6849	7.9372	0.00484287	0.0165733
FM_+NC_000913.2_0779932_20		intergenic	intergenic	*CGATCCTGCACGACCCACCA*	3.08019	6.21725	9.08723	0.002574	0.0108255
FM_+NC_000913.2_0779987_28		valT:tRNA:tRNA-Val;anticodon: UAC	tRNA	*GGGTGATTAGCTCAGCTGGGAGAGCACC*TG	3.84346	9.28741	17.3922	3.04068e-05	0.00032378
FM_+NC_000913.2_0780042_21		valT:tRNA:tRNA-Val;anticodon: UAC	tRNA	TT*CGATCCCGTCATCACCCACCA*CC	3.48401	12.2783	12.3578	0.000439148	0.0028089
FM_+NC_000913.2_0780065_28		lysW:tRNA:tRNA-Lys;anticodon: UUU	tRNA	*GGGTCGTTAGCTCAGTTGGTAGAGCAGT*A	3.25822	4.31035	9.31775	0.00226944	0.00999121
FM_+NC_000913.2_0780120_21		lysW:tRNA:tRNA-Lys;anticodon: UUU	tRNA	TT*CGAATCCTGCACGACCCACCA*CC	2.4367	13.684	7.97426	0.00474471	0.0164072
FM_+NC_000913.2_0780219_20		intergenic	intergenic	*CGATCCTGCACGACCCACCA*	3.08019	6.21725	9.08285	0.00258018	0.0108255
FM_+NC_000913.2_0780290_28		valZ:tRNA:tRNA-Val;anticodon: UAC	tRNA	*GGGTGATTAGCTCAGCTGGGAGAGCACC*TG	3.84346	9.28741	17.3829	3.05569e-05	0.00032426
FM_+NC_000913.2_0780345_21		valZ:tRNA:tRNA-Val;anticodon: UAC	tRNA	TT*CGATCCCGTCATCACCCACCA*CT	3.40289	12.3344	11.1566	0.000837345	0.00456235
FM_+NC_000913.2_0780369_28		lysY:tRNA:tRNA-Lys;anticodon: UUU	tRNA	*GGGTCGTTAGCTCAGTTGGTAGAGCAGT*A	3.25822	4.30844	9.31624	0.00227132	0.00999121
FM_+NC_000913.2_0780424_21		lysY:tRNA:tRNA-Lys;anticodon: UUU	tRNA	TT*CGAATCCTGCACGACCCACCA*CC	2.4367	13.684	7.96231	0.00477614	0.016479
FM_+NC_000913.2_0780523_20		intergenic	intergenic	*CGATCCTGCACGACCCACCA*	3.071	6.22155	8.96111	0.00275788	0.0111634
FM_+NC_000913.2_0780591_28		lysZ:tRNA:tRNA-Lys;anticodon: UUU	tRNA	*GGGTCGTTAGCTCAGTTGGTAGAGCAGT*A	3.25821	4.31035	9.31137	0.00227736	0.00999917
FM_+NC_000913.2_0780646_21		lysZ:tRNA:tRNA-Lys;anticodon: UUU	tRNA	TT*CGAATCCTGCACGACCCACCA*AC	2.43463	13.6849	7.93139	0.00485845	0.0165733
FM_+NC_000913.2_0780746_20		intergenic	intergenic	*CGATCCTGCACGACCCACCA*	3.0853	6.21657	9.1144	0.00253605	0.0107573
FM_+NC_000913.2_0780799_28		lysQ:tRNA:tRNA-Lys;anticodon: UUU	tRNA	*GGGTCGTTAGCTCAGTTGGTAGAGCAGT*A	3.21533	4.31059	9.13904	0.00250212	0.0106573
FM_+NC_000913.2_0780854_21		lysQ:tRNA:tRNA-Lys;anticodon: UUU	tRNA	TT*CGAATCCTGCACGACCCACCA*AC	2.43463	13.6849	7.92938	0.00486383	0.0165733
FM_+NC_000913.2_0781011_20		intergenic	intergenic	*CGATCCTGCACGACCCACCA*	3.07102	6.22155	8.98613	0.00272036	0.0111265
FM_+NC_000913.2_0922555_19		clpA:protein_coding:ATP-binding component of serine protease;ATPase and specificity subunit of ClpA-ClpP ATP-dependent serine protease%2C chaperone activity	protein_coding	G*TTTATGACCGTCGAGCACT*AA	6.99027	1.99301	18.8766	1.39454e-05	0.000184031
FM_+NC_000913.2_1167347_41		ycfJ:protein_coding:hypothetical protein	protein_coding	A*ATAACAAAGTATAACAAGGCTGTACTCTGCAATTTGGCCCC*TC	4.10035	5.01698	10.0657	0.00151056	0.00729985
FM_+NC_000913.2_1168501_22		bhsA:protein_coding:biofilm%2C cell surface and signaling protein	protein_coding	AC*TTCTGTAACCGGTCCGAATACC*CT	8.37141	4.23658	28.826	7.91809e-08	2.65773e-06
FM_+NC_000913.2_1215905_32		intergenic	intergenic	T*TTTGTCTGTCGCTTTAGACTATACACAGCATA*AT	2.53876	1.96857	2.39366	0.121828	0.164569
FM_+NC_000913.2_1258352_42		antisense:dauA:protein_coding:putative sulfate transporter;C4-dicarboxylic acid transporter	antisense_protein_coding	AA*ATCCGCCATCGCCGCGCGACGATTCGGGAAGAACGCCAGGCG*TC	4.17617	2.39795	12.357	0.000439346	0.0028089
FM_+NC_000913.2_1258352_45		antisense:dauA:protein_coding:putative sulfate transporter;C4-dicarboxylic acid transporter	antisense_protein_coding	AA*ATCCGCCATCGCCGCGCGACGATTCGGGAAGAACGCCAGGCGTCC*	3.04296	2.19065	7.64717	0.00568614	0.0184055
FM_+NC_000913.2_1258374_23		antisense:dauA:protein_coding:putative sulfate transporter;C4-dicarboxylic acid transporter	antisense_protein_coding	A*TTCGGGAAGAACGCCAGGCGTCC*	3.50306	2.71465	8.27569	0.00401795	0.0146487
FM_+NC_000913.2_1258375_19		antisense:dauA:protein_coding:putative sulfate transporter;C4-dicarboxylic acid transporter	antisense_protein_coding	AT*TCGGGAAGAACGCCAGGCG*TC	5.85536	3.7936	18.777	1.46932e-05	0.000191445
FM_+NC_000913.2_1289995_20		rssB:protein_coding:Hnr protein;response regulator binding RpoS to initiate proteolysis by ClpXP%3B required for the PcnB-degradosome interaction during stationary phase	protein_coding	A*TTGGTTGCCGCGGACAAACA*	6.28019	1.54094	13.2328	0.000275099	0.00199414
FM_+NC_000913.2_1342409_21		intergenic	intergenic	AA*ATACTGACGCGCCGGGCATCC*T	7.31786	3.86753	26.4834	2.65814e-07	6.46325e-06
FM_+NC_000913.2_1403595_20		abgR:protein_coding:putative transcriptional regulator LYSR-type;putative DNA-binding transcriptional regulator of abgABT operon	protein_coding	G*CGTGATAGTCGCCAGACACC*A	9.19404	4.17353	30.5206	3.30343e-08	1.27513e-06
FM_+NC_000913.2_1496901_18		intergenic	intergenic	C*TTTCCTAAGCCGCCAGCC*A	6.79144	1.82308	13.8584	0.000197112	0.00150664
FM_+NC_000913.2_1744496_38		valV:tRNA:tRNA-Val;anticodon: GAC	tRNA	CA*TGGTGGGGGTCGTTGGTTCGAGTCCAATTGAACGCACC*A	6.06495	10.118	32.4084	1.24947e-08	7.41993e-07
FM_+NC_000913.2_1744539_29		valW:tRNA:tRNA-Val;anticodon: GAC	tRNA	*GCGTCCGTAGCTCAGTTGGTTAGAGCACC*AC	5.73801	8.25056	28.8654	7.75863e-08	2.63282e-06
FM_+NC_000913.2_1744539_33		valW:tRNA:tRNA-Val;anticodon: GAC	tRNA	*GCGTCCGTAGCTCAGTTGGTTAGAGCACCACCT*TG	5.15128	6.69066	26.6514	2.43675e-07	6.09663e-06
FM_+NC_000913.2_1744539_37		valW:tRNA:tRNA-Val;anticodon: GAC	tRNA	*GCGTCCGTAGCTCAGTTGGTTAGAGCACCACCTTGAC*AA	3.41975	6.2118	14.0116	0.000181686	0.00141679
FM_+NC_000913.2_1744577_38		valW:tRNA:tRNA-Val;anticodon: GAC	tRNA	CA*TGGTGGGGGTCGGTGGTTCGAGTCCACTCGGACGCACC*A	6.92723	7.51996	33.9075	5.77964e-09	4.24941e-07
FM_+NC_000913.2_1744580_35		valW:tRNA:tRNA-Val;anticodon: GAC	tRNA	GG*TGGGGGTCGGTGGTTCGAGTCCACTCGGACGCACC*A	5.53569	7.38481	26.5188	2.60984e-07	6.43143e-06
FM_+NC_000913.2_1744595_21		valW:tRNA:tRNA-Val;anticodon: GAC	tRNA	TT*CGAGTCCACTCGGACGCACCA*G	4.18507	8.75196	13.7878	0.000204656	0.0015566
FM_+NC_000913.2_1921152_28		ryeA:ncRNA:ncRNA;novel sRNA%2C function unknown;identified in a large scale screen	ncRNA	TG*TATTCGGTCCAGGGAAATGGCTCTTGGG*	2.94006	1.65794	4.01972	0.0449711	0.0774084
FM_+NC_000913.2_2033735_19		intergenic	intergenic	TA*CTTACAGCCGCCGACTACC*GC	8.31727	4.01963	27.9355	1.25425e-07	3.7468e-06
FM_+NC_000913.2_2165145_78		cyaR:ncRNA:antisense_RNA;identified in a large scale screen;sRNA antisense regulator of ompX mRNA instability%2C Hfq-dependent%2C cAMP-induced	ncRNA	AA*ACATAACCCATAAAATGCTAGCTGTACCAGGAACCACCTCCTTAGCCTGTGTAATCTCCCTTACACGGGCTTATTTTT*T	3.17291	3.14453	6.09212	0.0135786	0.0331731
FM_+NC_000913.2_2165147_75		cyaR:ncRNA:antisense_RNA;identified in a large scale screen;sRNA antisense regulator of ompX mRNA instability%2C Hfq-dependent%2C cAMP-induced	ncRNA	AC*ATAACCCATAAAATGCTAGCTGTACCAGGAACCACCTCCTTAGCCTGTGTAATCTCCCTTACACGGGCTTATTTT*TT	3.36276	2.96062	6.63205	0.010016	0.0273228
FM_+NC_000913.2_2284232_30		proL:tRNA:tRNA-Pro;anticodon: GGG	tRNA	C*CGGCACGTAGCGCAGCCTGGTAGCGCACCG*TC	5.89783	12.3724	30.5223	3.30053e-08	1.27513e-06
FM_+NC_000913.2_2284278_31		proL:tRNA:tRNA-Pro;anticodon: GGG	tRNA	G*GTCGGAGGTTCAAATCCTCTCGTGCCGACCA*	2.80476	9.61273	8.40205	0.00374797	0.0138941
FM_+NC_000913.2_2284288_21		proL:tRNA:tRNA-Pro;anticodon: GGG	tRNA	TT*CAAATCCTCTCGTGCCGACCA*A	3.31108	11.583	11.2972	0.000776238	0.00429574
FM_+NC_000913.2_2459359_22		fadL:protein_coding:long-chain fatty acid outer membrane transporter;long-chain fatty acid transport protein (outer membrane flp protein)	protein_coding	C*TCTCGCAGTCGCAGTGGCACTT*	5.4862	1.83492	15.8386	6.898e-05	0.000630207
FM_+NC_000913.2_2518952_28		valU:tRNA:tRNA-Val;anticodon: UAC	tRNA	*GGGTGATTAGCTCAGCTGGGAGAGCACC*TG	3.84492	9.28729	17.4228	2.99223e-05	0.000322051
FM_+NC_000913.2_2519007_21		valU:tRNA:tRNA-Val;anticodon: UAC	tRNA	TT*CGATCCCGTCATCACCCACCA*AA	3.99469	12.2143	17.1426	3.46766e-05	0.000356938
FM_+NC_000913.2_2519072_28		valX:tRNA:tRNA-Val;anticodon: UAC	tRNA	*GGGTGATTAGCTCAGCTGGGAGAGCACC*TG	3.84249	9.28714	17.4156	3.00358e-05	0.000322051
FM_+NC_000913.2_2519127_21		valX:tRNA:tRNA-Val;anticodon: UAC	tRNA	TT*CGATCCCGTCATCACCCACCA*CT	3.40289	12.3344	11.1592	0.000836143	0.00456235
FM_+NC_000913.2_2519194_28		valY:tRNA:tRNA-Val;anticodon: UAC	tRNA	*GGGTGATTAGCTCAGCTGGGAGAGCACC*TG	3.84249	9.28714	17.403	3.02347e-05	0.000323062
FM_+NC_000913.2_2519249_21		valY:tRNA:tRNA-Val;anticodon: UAC	tRNA	TT*CGATCCCGTCATCACCCACCA*CT	3.40289	12.3344	11.1558	0.000837712	0.00456235
FM_+NC_000913.2_2519274_28		lysV:tRNA:tRNA-Lys;anticodon: UUU	tRNA	*GGGTCGTTAGCTCAGTTGGTAGAGCAGT*A	3.25822	4.30844	9.31642	0.00227109	0.00999121
FM_+NC_000913.2_2519329_21		lysV:tRNA:tRNA-Lys;anticodon: UUU	tRNA	TT*CGAATCCTGCACGACCCACCA*AC	2.43463	13.6849	7.95233	0.00480256	0.0165253
FM_+NC_000913.2_2519486_20		intergenic	intergenic	*CGATCCTGCACGACCCACCA*	3.07102	6.22155	8.993	0.00271015	0.0111141
FM_+NC_000913.2_2531720_20		intergenic	intergenic	C*TAAAGTCGAACCGCCAGGCT*	6.89096	2.87328	17.106	3.53498e-05	0.000357902
FM_+NC_000913.2_2601729_18		hyfB:protein_coding:hydrogenase 4 membrane subunit;hydrogenase 4%2C membrane subunit	protein_coding	*CCCCCCATCGTGAGTGCC*A	2.65992	1.18275	1.52853	0.216334	0.262284
FM_+NC_000913.2_2753614_27		ssrA:ncRNA:tmRNA;tmRNA%2C 10Sa RNA;acts as tRNA-Ala and mRNA template for tagging proteins resulting from premature transcription termination for degradation%2C a process known as trans-translation	ncRNA	*GGGGCTGATTCTGGATTCGACGGGATT*TG	2.54895	7.52835	7.48084	0.0062359	0.0196762
FM_+NC_000913.2_2753758_45		ssrA:ncRNA:tmRNA;tmRNA%2C 10Sa RNA;acts as tRNA-Ala and mRNA template for tagging proteins resulting from premature transcription termination for degradation%2C a process known as trans-translation	ncRNA	*CCCTAGCCTCCGCTCTTAGGACGGGGATCAAGAGAGGTCAAACCC*	2.88828	2.04958	1.93319	0.16441	0.211189
FM_+NC_000913.2_2945408_35		metZ:tRNA:tRNA-Met;anticodon: CAU	tRNA	*CGCGGGGTGGAGCAGCCTGGTAGCTCGTCGGGCTC*AA	3.23425	10.3955	13.4252	0.000248266	0.0018371
FM_+NC_000913.2_2945464_21		metZ:tRNA:tRNA-Met;anticodon: CAU	tRNA	TT*CAAATCCGGCCCCCGCAACCA*	2.80192	9.67241	7.00769	0.00811603	0.0234494
FM_+NC_000913.2_2945518_35		metW:tRNA:tRNA-Met;anticodon: CAU	tRNA	*CGCGGGGTGGAGCAGCCTGGTAGCTCGTCGGGCTC*AA	3.23425	10.3955	13.4146	0.000249675	0.00184008
FM_+NC_000913.2_2945574_21		metW:tRNA:tRNA-Met;anticodon: CAU	tRNA	TT*CAAATCCGGCCCCCGCAACCA*	2.80192	9.67241	7.00644	0.00812169	0.0234494
FM_+NC_000913.2_2945628_35		metV:tRNA:tRNA-Met;anticodon: CAU	tRNA	*CGCGGGGTGGAGCAGCCTGGTAGCTCGTCGGGCTC*AA	3.23425	10.3955	13.404	0.000251094	0.00184245
FM_+NC_000913.2_2945684_21		metV:tRNA:tRNA-Met;anticodon: CAU	tRNA	TT*CAAATCCGGCCCCCGCAACCA*	2.80192	9.67241	7.00756	0.00811663	0.0234494
FM_+NC_000913.2_3054005_39		ssrS:ncRNA:ncRNA;6S RNA inhibits RNA polymerase promoter binding;template for RNA-directed pRNA synthesis by RNAP%3B mimics an open promoter	ncRNA	AA*TTTCTCTGAGATGTTCGCAAGCGGGCCAGTCCCCTGAGC*CG	3.25718	9.53123	12.5549	0.000395168	0.00261862
FM_+NC_000913.2_3054005_42		ssrS:ncRNA:ncRNA;6S RNA inhibits RNA polymerase promoter binding;template for RNA-directed pRNA synthesis by RNAP%3B mimics an open promoter	ncRNA	AA*TTTCTCTGAGATGTTCGCAAGCGGGCCAGTCCCCTGAGCCGA*TA	2.53674	9.41219	7.39604	0.00653675	0.0203688
FM_+NC_000913.2_3054005_46		ssrS:ncRNA:ncRNA;6S RNA inhibits RNA polymerase promoter binding;template for RNA-directed pRNA synthesis by RNAP%3B mimics an open promoter	ncRNA	AA*TTTCTCTGAGATGTTCGCAAGCGGGCCAGTCCCCTGAGCCGATATT*TC	2.53764	10.3431	8.50392	0.00354382	0.013313
FM_+NC_000913.2_3054005_72		ssrS:ncRNA:ncRNA;6S RNA inhibits RNA polymerase promoter binding;template for RNA-directed pRNA synthesis by RNAP%3B mimics an open promoter	ncRNA	AA*TTTCTCTGAGATGTTCGCAAGCGGGCCAGTCCCCTGAGCCGATATTTCATACCACAAGAATGTGGCGCTCCG*C	8.10024	9.96653	45.348	1.64959e-11	3.63853e-09
FM_+NC_000913.2_3054077_109		ssrS:ncRNA:ncRNA;6S RNA inhibits RNA polymerase promoter binding;template for RNA-directed pRNA synthesis by RNAP%3B mimics an open promoter	ncRNA	G*CGGTTGGTGAGCATGCTCGGTCCGTCCGAGAAGCCTTAAAACTGCGACGACACATTCACCTTGAACCAAGGGTTCAAGGGTTACAGCCTGCGGCGGCATCTCGGAGATT*CC	7.82216	9.11914	39.1027	4.02078e-10	6.20808e-08
FM_+NC_000913.2_3054159_27		ssrS:ncRNA:ncRNA;6S RNA inhibits RNA polymerase promoter binding;template for RNA-directed pRNA synthesis by RNAP%3B mimics an open promoter	ncRNA	TT*ACAGCCTGCGGCGGCATCTCGGAGATT*CC	4.16932	8.85907	16.5614	4.7101e-05	0.000453243
FM_+NC_000913.2_3054164_21		ssrS:ncRNA:ncRNA;6S RNA inhibits RNA polymerase promoter binding;template for RNA-directed pRNA synthesis by RNAP%3B mimics an open promoter	ncRNA	C*CTGCGGCGGCATCTCGGAGAT*TC	7.08542	11.7216	24.4407	7.66336e-07	1.60983e-05
FM_+NC_000913.2_3054869_19		sibC:ncRNA:antisense_RNA;identified in a large scale screen;sRNA antisense regulator of toxic IbsC protein	ncRNA	*AGTAAGGGTAAGGGAGGAT*TG	6.19766	2.33184	19.0339	1.28419e-05	0.000172416
FM_+NC_000913.2_3108387_28		pheV:tRNA:tRNA-Phe;anticodon: GAA	tRNA	*GCCCGGATAGCTCAGTCGGTAGAGCAGG*GG	5.04286	8.1346	23.627	1.16936e-06	2.31473e-05
FM_+NC_000913.2_3108387_34		pheV:tRNA:tRNA-Phe;anticodon: GAA	tRNA	A*GCCCGGATAGCTCAGTCGGTAGAGCAGGGGATTG*AG	3.17758	4.32349	8.52233	0.00350814	0.0132273
FM_+NC_000913.2_3213674_21		ileX:tRNA:tRNA-Ile;anticodon: CAU	tRNA	TT*CAAGTCCAGCAGGGGCCACCA*	3.55499	7.5709	12.0062	0.000530237	0.00327474
FM_+NC_000913.2_3275561_28		yhaV:protein_coding:toxin of the SohB(PrlF)-YhaV toxin-antitoxin system	protein_coding	GC*ATTCCGTCATGGCAAGTCGTTAGGCTCT*G	8.39037	2.65764	20.7106	5.34185e-06	8.33112e-05
FM_+NC_000913.2_3560077_31		glpD:protein_coding:sn-glycerol-3-phosphate dehydrogenase (aerobic);sn-glycerol-3-phosphate dehydrogenase%2C aerobic%2C FAD/NAD(P)-binding	protein_coding	*GGTGCTGGTATCGCGGCAGACGCCGCTGGAC*	3.95042	1.90156	9.3729	0.00220217	0.00983113
FM_+NC_000913.2_3834244_29		selC:tRNA:tRNA-Sec	tRNA	*GGAAGATCGTCGTCTCCGGTGAGGCGGCT*GG	3.97084	6.33547	14.8877	0.000114106	0.00096011
FM_+NC_000913.2_3931555_112		rbsD:protein_coding:putative cytoplasmic sugar-binding protein;D-ribose high-affinity transport system%3B membrane-associated protein	protein_coding	A*AATGCAGGTCGAGGCGGCCATTATCGCGGAAGAGATCAAACACCATAATCCGCAACTCCACGAAACGTTGCTCACTCACCTTGAGCAGCTGCAAAAACACCAGGGAAATACC*	2.7657	3.13523	7.40499	0.00650434	0.0203088
FM_+NC_000913.2_3931556_18		rbsD:protein_coding:putative cytoplasmic sugar-binding protein;D-ribose high-affinity transport system%3B membrane-associated protein	protein_coding	A*ATGCAGGTCGAGGCGGCC*	2.90505	1.50394	4.08947	0.0431511	0.0749442
FM_+NC_000913.2_3931634_28		rbsD:protein_coding:putative cytoplasmic sugar-binding protein;D-ribose high-affinity transport system%3B membrane-associated protein	protein_coding	*CTTGAGCAGCTGCAAAAACACCAGGGAA*AT	3.55896	3.95695	8.00872	0.00465528	0.016284
FM_+NC_000913.2_3931634_33		rbsD:protein_coding:putative cytoplasmic sugar-binding protein;D-ribose high-affinity transport system%3B membrane-associated protein	protein_coding	AC*CTTGAGCAGCTGCAAAAACACCAGGGAAATACC*A	3.22444	4.67567	11.4461	0.000716442	0.0040594
FM_+NC_000913.2_3939830_78		rrsC:rRNA:16S ribosomal RNA of rrnC operon	rRNA	TT*AAATTGAAGAGTTTGATCATGGCTCAGATTGAACGCTGGCGGCAGGCCTAACACATGCAAGTCGAACGGTAACAGGAA*AC	6.19994	14.1352	37.5422	8.94585e-10	1.06249e-07
FM_+NC_000913.2_3939830_81		rrsC:rRNA:16S ribosomal RNA of rrnC operon	rRNA	TT*AAATTGAAGAGTTTGATCATGGCTCAGATTGAACGCTGGCGGCAGGCCTAACACATGCAAGTCGAACGGTAACAGGAAACA*GC	5.17403	12.4499	30.2886	3.72301e-08	1.40203e-06
FM_+NC_000913.2_3939919_65		rrsC:rRNA:16S ribosomal RNA of rrnC operon	rRNA	G*TTTCGCTGACGAGTGGCGGACGGGTGAGTAATGTCTGGGAAACTGCCTGATGGAGGGGGATAACT*AC	8.37801	7.09225	29.7273	4.97298e-08	1.79253e-06
FM_+NC_000913.2_3940095_27		rrsC:rRNA:16S ribosomal RNA of rrnC operon	rRNA	CG*GCTCACCTAGGCGACGATCCCTAGCTG*GT	8.78108	4.0564	31.2319	2.28972e-08	1.00926e-06
FM_+NC_000913.2_3940095_53		rrsC:rRNA:16S ribosomal RNA of rrnC operon	rRNA	CG*GCTCACCTAGGCGACGATCCCTAGCTGGTCTGAGAGGATGACCAGCCACACTG*GA	9.52492	5.30845	36.71	1.37075e-09	1.32278e-07
FM_+NC_000913.2_3940159_20		rrsC:rRNA:16S ribosomal RNA of rrnC operon	rRNA	CA*CGGTCCAGACTCCTACGGGA*GG	3.97815	4.07478	13.7125	0.00021303	0.0016084
FM_+NC_000913.2_3940379_53		rrsC:rRNA:16S ribosomal RNA of rrnC operon	rRNA	GC*GTTAATCGGAATTACTGGGCGTAAAGCGCACGCAGGCGGTTTGTTAAGTCAGA*TG	6.92484	5.25748	28.3047	1.03645e-07	3.24849e-06
FM_+NC_000913.2_3940401_35		rrsC:rRNA:16S ribosomal RNA of rrnC operon	rRNA	GT*AAAGCGCACGCAGGCGGTTTGTTAAGTCAGATGTG*A	3.73016	7.33122	11.4194	0.000726798	0.00408131
FM_+NC_000913.2_3940561_27		rrsC:rRNA:16S ribosomal RNA of rrnC operon	rRNA	GG*CGGCCCCCTGGACGAAGACTGACGCTC*AG	9.11309	10.2482	57.7123	3.03397e-14	4.68445e-11
FM_+NC_000913.2_3940748_72		rrsC:rRNA:16S ribosomal RNA of rrnC operon	rRNA	GA*ATTGACGGGGGCCCGCACAAGCGGTGGAGCATGTGGTTTAATTCGATGCAACGCGAAGAACCTTACCTGGTC*TT	6.16847	8.43379	20.5805	5.7175e-06	8.74042e-05
FM_+NC_000913.2_3940798_22		rrsC:rRNA:16S ribosomal RNA of rrnC operon	rRNA	CA*ACGCGAAGAACCTTACCTGGTC*TT	5.83722	6.66779	31.9143	1.6113e-08	8.5788e-07
FM_+NC_000913.2_3940886_21		rrsC:rRNA:16S ribosomal RNA of rrnC operon	rRNA	AT*GGCTGTCGTCAGCTCGTGTTG*T	6.1381	3.30513	18.3861	1.80371e-05	0.000225995
FM_+NC_000913.2_3940934_56		rrsC:rRNA:16S ribosomal RNA of rrnC operon	rRNA	CG*AGCGCAACCCTTATCCTTTGTTGCCAGCGGTCCGGCCGGGAACTCAAAGGAGACTG*CC	3.757	3.958	11.4627	0.000710068	0.00404556
FM_+NC_000913.2_3941040_46		rrsC:rRNA:16S ribosomal RNA of rrnC operon	rRNA	CC*TTACGACCAGGGCTACACACGTGCTACAATGGCGCATACAAAGAGA*A	7.46178	5.76278	26.352	2.84521e-07	6.82028e-06
FM_+NC_000913.2_3941158_54		rrsC:rRNA:16S ribosomal RNA of rrnC operon	rRNA	CC*ATGAAGTCGGAATCGCTAGTAATCGTGGATCAGAATGCCACGGTGAATACGTTC*CC	5.22247	6.46855	23.0318	1.59345e-06	3.00801e-05
FM_+NC_000913.2_3941240_76		rrsC:rRNA:16S ribosomal RNA of rrnC operon	rRNA	CA*CCATGGGAGTGGGTTGCAAAAGAAGTAGGTAGCTTAACCTTCGGGAGGGCGCTTACCACTTTGTGATTCATGACTG*	3.07117	2.84859	9.27708	0.00232039	0.0100637
FM_+NC_000913.2_3941284_32		rrsC:rRNA:16S ribosomal RNA of rrnC operon	rRNA	GG*GAGGGCGCTTACCACTTTGTGATTCATGACTG*GG	6.46987	3.79195	25.4979	4.42853e-07	9.85755e-06
FM_+NC_000913.2_3941463_24		gltU:tRNA:tRNA-Glu;anticodon: UUC	tRNA	CC*TTCGTCTAGAGGCCCAGGACACCG*CC	4.50204	5.89855	18.6679	1.55577e-05	0.000201013
FM_+NC_000913.2_3941492_38		gltU:tRNA:tRNA-Glu;anticodon: UUC	tRNA	TT*TCACGGCGGTAACAGGGGTTCGAATCCCCTAGGGGACG*CC	6.56037	14.3879	38.8259	4.63346e-10	6.22092e-08
FM_+NC_000913.2_3941492_41		gltU:tRNA:tRNA-Glu;anticodon: UUC	tRNA	TT*TCACGGCGGTAACAGGGGTTCGAATCCCCTAGGGGACGCCA*CT	3.92379	14.2701	18.0861	2.11135e-05	0.000248849
FM_+NC_000913.2_3941496_35		gltU:tRNA:tRNA-Glu;anticodon: UUC	tRNA	AC*GGCGGTAACAGGGGTTCGAATCCCCTAGGGGACGC*CA	5.59434	13.5238	30.9261	2.68046e-08	1.11877e-06
FM_+NC_000913.2_3941726_29		rrlC:rRNA:23S ribosomal RNA of rrnC operon	rRNA	GA*GGTTAAGCGACTAAGCGTACACGGTGGAT*GC	3.78857	8.78333	12.9228	0.000324598	0.00220784
FM_+NC_000913.2_3941726_47		rrlC:rRNA:23S ribosomal RNA of rrnC operon	rRNA	GA*GGTTAAGCGACTAAGCGTACACGGTGGATGCCCTGGCAGTCAGAGGC*GA	4.07402	7.70042	17.884	2.34784e-05	0.000270528
FM_+NC_000913.2_3941736_19		rrlC:rRNA:23S ribosomal RNA of rrnC operon	rRNA	GA*CTAAGCGTACACGGTGGAT*GC	4.5431	9.19771	17.2329	3.30661e-05	0.000348492
FM_+NC_000913.2_3941935_56		rrlC:rRNA:23S ribosomal RNA of rrnC operon	rRNA	CC*CCGAGGAAAAGAAATCAACCGAGATTCCCCCAGTAGCGGCGAGCGAACGGGGAGCA*GC	4.933	6.31878	17.8655	2.37079e-05	0.000270846
FM_+NC_000913.2_3941965_26		rrlC:rRNA:23S ribosomal RNA of rrnC operon	rRNA	CC*CAGTAGCGGCGAGCGAACGGGGAGCA*GC	4.71694	4.32041	17.6079	2.71454e-05	0.000302618
FM_+NC_000913.2_3942013_54		rrlC:rRNA:23S ribosomal RNA of rrnC operon	rRNA	TG*TGTGTTAGTGGAAGCGTCTGGAAAGGCGCGCGATACAGGGTGACAGCCCCGTAC*	9.24574	5.86142	46.6701	8.4e-12	1.99532e-09
FM_+NC_000913.2_3942016_51		rrlC:rRNA:23S ribosomal RNA of rrnC operon	rRNA	GT*GTTAGTGGAAGCGTCTGGAAAGGCGCGCGATACAGGGTGACAGCCCCGTAC*	9.03855	6.0791	43.5696	4.09148e-11	8.423e-09
FM_+NC_000913.2_3942090_48		rrlC:rRNA:23S ribosomal RNA of rrnC operon	rRNA	*TCGATGAGTAGGGCGGGACACGTGGTATCCTGTCTGAATATGGGGGGA*CC	3.99358	2.42515	12.5084	0.000405127	0.00266177
FM_+NC_000913.2_3942120_134		rrlC:rRNA:23S ribosomal RNA of rrnC operon	rRNA	CC*TGTCTGAATATGGGGGGACCATCCTCCAAGGCTAAATACTCCTGACTGACCGATAGTGAACCAGTACCGTGAGGGAAAGGCGAAAAGAACCCCGGCGAGGGGAGTGAAAAAGAACCTGAAACCGTGTACGTACA*AA	3.09152	7.32349	8.02736	0.00460759	0.0162423
FM_+NC_000913.2_3942406_18		rrlC:rRNA:23S ribosomal RNA of rrnC operon	rRNA	CC*GGTGATCTAGCCATGGGC*A	3.28434	3.6036	10.3374	0.00130359	0.00646144
FM_+NC_000913.2_3942436_22		rrlC:rRNA:23S ribosomal RNA of rrnC operon	rRNA	TT*GGGTAACACTAACTGGAGGACC*GA	2.49916	2.69672	5.66379	0.0173186	0.0392945
FM_+NC_000913.2_3942483_23		rrlC:rRNA:23S ribosomal RNA of rrnC operon	rRNA	AG*CGGATGACTTGTGGCTGGGGGTG*AA	4.37495	4.78086	19.317	1.10715e-05	0.000152628
FM_+NC_000913.2_3942525_22		rrlC:rRNA:23S ribosomal RNA of rrnC operon	rRNA	G*AGATAGCTGGTTCTCCCCGAAA*GC	4.40399	3.15497	15.8271	6.93997e-05	0.000632172
FM_+NC_000913.2_3942550_41		rrlC:rRNA:23S ribosomal RNA of rrnC operon	rRNA	*ATTTAGGTAGCGCCTCGTGAATTCATCTCCGGGGGTAGAGC*A	2.6082	3.99218	3.22503	0.0725202	0.110996
FM_+NC_000913.2_3942706_45		rrlC:rRNA:23S ribosomal RNA of rrnC operon	rRNA	AA*ACAACCCAGACCGCCAGCTAAGGTCCCAAAGTCATGGTTAAGTGG*CA	6.44932	6.91618	16.6843	4.41445e-05	0.000429601
FM_+NC_000913.2_3942851_43		rrlC:rRNA:23S ribosomal RNA of rrnC operon	rRNA	GG*AAGATGTAACGGGGCTAAACCATGCACCGAAGCTGCGGCAGCG*AC	7.53454	11.4841	30.074	4.15861e-08	1.53712e-06
FM_+NC_000913.2_3942854_40	23S rRNA fragment	rrlC:rRNA:23S ribosomal RNA of rrnC operon	rRNA	AG*ATGTAACGGGGCTAAACCATGCACCGAAGCTGCGGCAGCG*AC	7.20069	11.7919	31.7815	1.72526e-08	8.66129e-07
FM_+NC_000913.2_3942855_37		rrlC:rRNA:23S ribosomal RNA of rrnC operon	rRNA	GA*TGTAACGGGGCTAAACCATGCACCGAAGCTGCGGCAG*CG	7.63644	11.1049	37.1972	1.06769e-09	1.1369e-07
FM_+NC_000913.2_3942896_128		rrlC:rRNA:23S ribosomal RNA of rrnC operon	rRNA	*GCTTATGCGTTGTTGGGTAGGGGAGCGTTCTGTAAGCCTGCGAAGGTGTGCTGTGAGGCATGCTGGAGGTATCAGAAGTGCGAATGCTGACATAAGTAACGATAAAGCGGGTGAAAAGCCCGCTCGCC*G	6.20937	4.40442	16.7535	4.25643e-05	0.000415945
FM_+NC_000913.2_3943097_46		rrlC:rRNA:23S ribosomal RNA of rrnC operon	rRNA	CG*TAGTCGATGGGAAACAGGTTAATATTCCTGTACTTGGTGTTACTGC*GA	5.2796	2.21548	12.4121	0.00042657	0.00275028
FM_+NC_000913.2_3943230_27		rrlC:rRNA:23S ribosomal RNA of rrnC operon	rRNA	AA*ATCAAGGCTGAGGCGTGATGACGAGGC*AC	3.99887	5.99644	10.9619	0.000930034	0.00494311
FM_+NC_000913.2_3943233_24		rrlC:rRNA:23S ribosomal RNA of rrnC operon	rRNA	TC*AAGGCTGAGGCGTGATGACGAGGC*A	4.03246	5.24808	11.4349	0.000720772	0.00407645
FM_+NC_000913.2_3943597_21		rrlC:rRNA:23S ribosomal RNA of rrnC operon	rRNA	CA*AGCGAAGCTCTTGATCGAAGC*CC	2.52047	2.72336	4.08009	0.0433913	0.0752765
FM_+NC_000913.2_3943597_28		rrlC:rRNA:23S ribosomal RNA of rrnC operon	rRNA	CA*AGCGAAGCTCTTGATCGAAGCCCCGGTA*AA	2.5837	4.94383	5.45771	0.0194822	0.0427382
FM_+NC_000913.2_3943597_31		rrlC:rRNA:23S ribosomal RNA of rrnC operon	rRNA	CA*AGCGAAGCTCTTGATCGAAGCCCCGGTAAAC*GG	3.94053	4.58329	13.4329	0.000247244	0.0018371
FM_+NC_000913.2_3943605_24		rrlC:rRNA:23S ribosomal RNA of rrnC operon	rRNA	GC*TCTTGATCGAAGCCCCGGTAAACG*GC	3.29021	2.62673	8.96905	0.00274591	0.0111424
FM_+NC_000913.2_3943641_19		rrlC:rRNA:23S ribosomal RNA of rrnC operon	rRNA	CA*ATAACGGTCCTAAGGTAGC*GA	2.7856	4.14931	7.12902	0.00758462	0.0223699
FM_+NC_000913.2_3943642_35		rrlC:rRNA:23S ribosomal RNA of rrnC operon	rRNA	AA*TAACGGTCCTAAGGTAGCGAAATTCCTTGTCGGGT*A	3.7964	6.18319	11.9155	0.000556678	0.00336907
FM_+NC_000913.2_3943758_23		rrlC:rRNA:23S ribosomal RNA of rrnC operon	rRNA	AG*ATGCAGTGTACCCGCGGCAAGAC*GG	2.56863	8.11772	5.64956	0.0174597	0.0395276
FM_+NC_000913.2_3943800_114		rrlC:rRNA:23S ribosomal RNA of rrnC operon	rRNA	CT*TTACTATAGCTTGACACTGAACATTGAGCCTTGATGTGTAGGATAGGTGGGAGGCTTTGAAGTGTGGACGCCAGTCTGCATGGAGCCGACCTTGAAATACCACCCTTTAATGTT*TA	4.93324	6.15597	17.0648	3.61259e-05	0.000362878
FM_+NC_000913.2_3943809_101		rrlC:rRNA:23S ribosomal RNA of rrnC operon	rRNA	AG*CTTGACACTGAACATTGAGCCTTGATGTGTAGGATAGGTGGGAGGCTTTGAAGTGTGGACGCCAGTCTGCATGGAGCCGACCTTGAAATACCACCCTTTAA*TG	4.08552	6.21513	15.6256	7.72016e-05	0.000689014
FM_+NC_000913.2_3943941_21		rrlC:rRNA:23S ribosomal RNA of rrnC operon	rRNA	CC*GGGTTGCGGACAGTGTCTGGT*GG	7.5395	5.5449	34.1376	5.13497e-09	3.86751e-07
FM_+NC_000913.2_3944003_72		rrlC:rRNA:23S ribosomal RNA of rrnC operon	rRNA	GG*AGGAGCACGAAGGTTGGCTAATCCTGGTCGGACATCAGGAGGTTAGTGCAATGGCATAAGCCAGCTTGACTG*CG	3.29274	3.92688	11.1419	0.000844016	0.00458678
FM_+NC_000913.2_3944164_33		rrlC:rRNA:23S ribosomal RNA of rrnC operon	rRNA	GT*ACTCCGGGGATAACAGGCTGATACCGCCCAAGA*GT	5.46371	6.80972	25.5267	4.36312e-07	9.83453e-06
FM_+NC_000913.2_3944339_70		rrlC:rRNA:23S ribosomal RNA of rrnC operon	rRNA	CT*ATCTGCCGTGGGCGCTGGAGAACTGAGGGGGGCTGCTCCTAGTACGAGAGGACCGGAGTGGACGCATCAC*T	3.85872	7.74563	13.1448	0.000288321	0.00204674
FM_+NC_000913.2_3944378_81		rrlC:rRNA:23S ribosomal RNA of rrnC operon	rRNA	C*TAGTACGAGAGGACCGGAGTGGACGCATCACTGGTGTTCGGGTTGTCATGCCAATGGCACTGCCCGGTAGCTAAATGCGGA*AG	5.81051	7.61817	22.6729	1.9206e-06	3.42822e-05
FM_+NC_000913.2_3944529_88		rrlC:rRNA:23S ribosomal RNA of rrnC operon	rRNA	AG*TCCTGAAGGAACGTTGAAGACGACGACGTTGATAGGCCGGGTGTGTAAGCGCAGCGATGCGTTGAGCTAACCGGTACTAATGAACCGA*AA	8.68924	11.0277	50.855	9.94465e-13	3.41212e-10
FM_+NC_000913.2_3944722_120		rrfC:rRNA:5S ribosomal RNA of rrnC operon	rRNA	TT*TGCCTGGCGGCCGTAGCGCGGTGGTCCCACCTGACCCCATGCCGAACTCAGAAGTGAAACGCCGTAGCGCCGATGGTAGTGTGGGGTCTCCCCATGCGAGAGTAGGGAACTGCCAGGCAT*AC	2.566	11.3743	5.77251	0.0162787	0.0379673
FM_+NC_000913.2_3944894_34		aspT:tRNA:tRNA-Asp;anticodon: GUC	tRNA	*GGAGCGGTAGTTCAGTCGGTTAGAATACCTGCCT*GT	5.36702	11.8606	32.1741	1.4096e-08	7.94765e-07
FM_+NC_000913.2_3944979_25		trpT:tRNA:tRNA-Trp;anticodon: CCA	tRNA	*AGGGGCGTAGTTCAATTGGTAGAGC*AC	2.52853	6.47527	7.79485	0.00523953	0.0174707
FM_+NC_000913.2_3944979_33	5’-tRFtrpT	trpT:tRNA:tRNA-Trp;anticodon: CCA	tRNA	TC*AGGGGCGTAGTTCAATTGGTAGAGCACCGGTCT*CC	7.41677	12.4884	38.8872	4.49011e-10	6.22092e-08
FM_+NC_000913.2_3945034_21		trpT:tRNA:tRNA-Trp;anticodon: CCA	tRNA	TT*CGAGTCTCTCCGCCCCTGCCA*	2.30918	9.12798	5.24878	0.0219622	0.0464198
FM_+NC_000913.2_3980397_34		argX:tRNA:tRNA-Arg;anticodon: CCG	tRNA	*GCGCCCGTAGCTCAGCTGGATAGAGCGCTGCCCT*CC	5.65824	5.93383	26.1697	3.1269e-07	7.42758e-06
FM_+NC_000913.2_3980587_21		hisR:tRNA:tRNA-His;anticodon: GUG	tRNA	TT*CGAATCCCATTAGCCACCCCA*AA	2.42081	10.7655	6.24932	0.0124241	0.0313248
FM_+NC_000913.2_3980628_25		leuT:tRNA:tRNA-Leu;anticodon: CAG	tRNA	*GCGAAGGTGGCGGAATTGGTAGACG*CG	2.29255	9.53082	7.18331	0.00735848	0.0218929
FM_+NC_000913.2_3980628_32		leuT:tRNA:tRNA-Leu;anticodon: CAG	tRNA	AC*GCGAAGGTGGCGGAATTGGTAGACGCGCTAGC*TT	3.02616	14.2135	14.5876	0.000133794	0.00109957
FM_+NC_000913.2_3980694_21		leuT:tRNA:tRNA-Leu;anticodon: CAG	tRNA	TT*CAAGTCCCCCCCCTCGCACCA*CG	3.20033	13.9902	11.4774	0.000704471	0.00402109
FM_+NC_000913.2_3980757_34		proM:tRNA:tRNA-Pro;anticodon: UGG	tRNA	*CGGCGAGTAGCGCAGCTTGGTAGCGCAACTGGTT*TG	3.36747	7.57431	10.3716	0.00127969	0.00638398
FM_+NC_000913.2_3980803_31		proM:tRNA:tRNA-Pro;anticodon: UGG	tRNA	GG*GTCGGAGGTTCGAATCCTCTCTCGCCGACCA*	2.5224	9.93359	6.3014	0.0120643	0.0309165
FM_+NC_000913.2_3980806_26		proM:tRNA:tRNA-Pro;anticodon: UGG	tRNA	TC*GGAGGTTCGAATCCTCTCTCGCCGAC*CA	4.76488	8.70998	15.6526	7.61092e-05	0.000685204
FM_+NC_000913.2_3980813_21		proM:tRNA:tRNA-Pro;anticodon: UGG	tRNA	TT*CGAATCCTCTCTCGCCGACCA*A	2.83155	10.7517	8.6532	0.00326487	0.012634
FM_+NC_000913.2_3992868_18		dapF:protein_coding:diaminopimelate epimerase	protein_coding	AG*CTGATTCGTCGCCTGGCT*A	4.24487	3.04023	12.5988	0.000385993	0.00256885
FM_+NC_000913.2_4035750_56		rrlA:rRNA:23S ribosomal RNA of rrnA operon	rRNA	CC*CCGAGGAAAAGAAATCAACCGAGATTCCCCCAGTAGCGGCGAGCGAACGGGGAGCA*GC	4.93298	6.31878	17.8606	2.37692e-05	0.000270846
FM_+NC_000913.2_4035830_52		rrlA:rRNA:23S ribosomal RNA of rrnA operon	rRNA	TG*TGTTAGTGGAAGCGTCTGGAAAGGCGTGCGATACAGGGTGACAGCCCCGTAC*	10.2444	4.71403	40.3791	2.09165e-10	3.39947e-08
FM_+NC_000913.2_4038539_28		rrfA:rRNA:5S ribosomal RNA of rrnA operon	rRNA	T*TGCCTGGCGGCAGTAGCGCGGTGGTCCC*AC	3.05208	8.16288	11.973	0.000539769	0.0033052
FM_+NC_000913.2_4099363_22		sodA:protein_coding:superoxide dismutase%2C Mn;superoxide dismutase%2C manganese	protein_coding	AA*TTCCAGAACCGCCGTCCGGACT*AC	4.98614	2.22584	13.1492	0.000287649	0.00204668
FM_+NC_000913.2_4173494_20		tyrU:tRNA:tRNA-Tyr;anticodon: GUA	tRNA	*GGTGGGGTTCCCGAGCGGCC*AA	4.32702	5.34156	18.1654	2.02528e-05	0.00024147
FM_+NC_000913.2_4173494_36		tyrU:tRNA:tRNA-Tyr;anticodon: GUA	tRNA	*GGTGGGGTTCCCGAGCGGCCAAAGGGAGCAGACTGT*A	3.97773	6.88726	17.16	3.4359e-05	0.000354851
FM_+NC_000913.2_4173534_45		tyrU:tRNA:tRNA-Tyr;anticodon: GUA	tRNA	AT*CTGCCGTCACAGACTTCGAAGGTTCGAATCCTTCCCCCACCACCA*	3.09342	9.95407	7.72269	0.0054531	0.0179714
FM_+NC_000913.2_4173558_21		tyrU:tRNA:tRNA-Tyr;anticodon: GUA	tRNA	TT*CGAATCCTTCCCCCACCACCA*	5.52858	11.5035	25.5807	4.24266e-07	9.70469e-06
FM_+NC_000913.2_4173776_32		thrT:tRNA:tRNA-Thr;anticodon: GGU	tRNA	GG*GCTGATATAGCTCAGTTGGTAGAGCGCACCCT*TG	6.04692	7.57927	34.6775	3.89097e-09	3.16192e-07
FM_+NC_000913.2_4173816_23		thrT:tRNA:tRNA-Thr;anticodon: GGU	tRNA	G*GTGAGGTCGGCAGTTCGAATCTG*CC	3.36702	2.61034	7.52676	0.0060789	0.0192925
FM_+NC_000913.2_4173817_35		thrT:tRNA:tRNA-Thr;anticodon: GGU	tRNA	GG*TGAGGTCGGCAGTTCGAATCTGCCTATCAGCACCA*	3.14256	11.3246	12.9359	0.000322346	0.00220159
FM_+NC_000913.2_4206258_65		rrsE:rRNA:16S ribosomal RNA of rrnE operon	rRNA	TT*CTTTGCTGACGAGTGGCGGACGGGTGAGTAATGTCTGGGAAACTGCCTGATGGAGGGGGATAACT*AC	7.70772	5.78539	22.0478	2.6594e-06	4.56234e-05
FM_+NC_000913.2_4206264_58		rrsE:rRNA:16S ribosomal RNA of rrnE operon	rRNA	GC*TGACGAGTGGCGGACGGGTGAGTAATGTCTGGGAAACTGCCTGATGGAGGGGGATAAC*TA	8.28867	4.62303	32.5953	1.13491e-08	7.08799e-07
FM_+NC_000913.2_4208275_55		rrlE:rRNA:23S ribosomal RNA of rrnE operon	rRNA	CC*CGAGGAAAAGAAATCAACCGAGATTCCCCCAGTAGCGGCGAGCGAACGGGGAGCA*GC	4.98807	6.18309	18.3604	1.82822e-05	0.000225995
FM_+NC_000913.2_4208354_52		rrlE:rRNA:23S ribosomal RNA of rrnE operon	rRNA	TG*TGTTAGTGGAAGCGTCTGGAAAGGCGCGCGATACAGGGTGACAGCCCCGTAC*	9.38979	6.31145	48.5643	3.19629e-12	8.41187e-10
FM_+NC_000913.2_4210275_26		rrlE:rRNA:23S ribosomal RNA of rrnE operon	rRNA	GT*AATCCGGGTTGCGGACAGTGTCTGGT*GG	8.30395	5.08461	32.5351	1.17062e-08	7.08799e-07
FM_+NC_000913.2_4210278_21		rrlE:rRNA:23S ribosomal RNA of rrnE operon	rRNA	AT*CCGGGTTGCGGACAGTGTCTG*GT	6.28208	4.99579	27.0456	1.98708e-07	5.28973e-06
FM_+NC_000913.2_4210281_21		rrlE:rRNA:23S ribosomal RNA of rrnE operon	rRNA	CG*GGTTGCGGACAGTGTCTGGTG*GG	7.81728	4.85068	31.6546	1.84182e-08	8.88155e-07
FM_+NC_000913.2_4210569_45		rrlE:rRNA:23S ribosomal RNA of rrnE operon	rRNA	AT*GTCGGCTCATCACATCCTGGGGCTGAAGTAGGTCCCAAGGGTATG*GC	2.34982	5.03957	6.43307	0.0112015	0.029643
FM_+NC_000913.2_4211062_28		rrfE:rRNA:5S ribosomal RNA of rrnE operon	rRNA	T*TGCCTGGCGGCAGTAGCGCGGTGGTCCC*AC	3.05208	8.16288	11.9667	0.00054159	0.0033052
FM_+NC_000913.2_4390382_28		glyV:tRNA:tRNA-Gly;anticodon: GCC	tRNA	C*GCGGGAANAGCTCAGTTGGTAGAGCACG*AC	4.33633	9.68908	18.2403	1.94714e-05	0.000236324
FM_+NC_000913.2_4390382_32		glyV:tRNA:tRNA-Gly;anticodon: GCC	tRNA	C*GCGGGAATAGCTCAGTTGGTAGAGCACGACCT*TG	5.84004	8.77685	30.7895	2.87596e-08	1.13859e-06
FM_+NC_000913.2_4390418_38		glyV:tRNA:tRNA-Gly;anticodon: GCC	tRNA	CC*AAGGTCGGGGTCGCGAGTTCGAGTCTCGTTTCCCGCTC*CA	7.96273	10.3349	52.4333	4.45121e-13	2.04105e-10
FM_+NC_000913.2_4390494_28		glyX:tRNA:tRNA-Gly;anticodon: GCC	tRNA	*GCGGGAANAGCTCAGTTGGTAGAGCACG*AC	4.33802	9.68867	18.2459	1.94141e-05	0.000236324
FM_+NC_000913.2_4390494_32	5’-tRFGly	glyX:tRNA:tRNA-Gly;anticodon: GCC	tRNA	*GCGGGAATAGCTCAGTTGGTAGAGCACGACCT*TG	5.83711	8.7762	30.8185	2.83328e-08	1.13859e-06
FM_+NC_000913.2_4390530_38		glyX:tRNA:tRNA-Gly;anticodon: GCC	tRNA	CC*AAGGTCGGGGTCGCGAGTTCGAGTCTCGTTTCCCGCTC*CA	7.96273	10.3349	52.4039	4.51829e-13	2.04105e-10
FM_+NC_000913.2_4390605_28		glyY:tRNA:tRNA-Gly;anticodon: GCC	tRNA	*GCGGGAANAGCTCAGTTGGTAGAGCACG*AC	4.33802	9.68867	18.236	1.95151e-05	0.000236324
FM_+NC_000913.2_4390605_32		glyY:tRNA:tRNA-Gly;anticodon: GCC	tRNA	*GCGGGAATAGCTCAGTTGGTAGAGCACGACCT*TG	5.83711	8.7762	30.7917	2.87262e-08	1.13859e-06
FM_+NC_000913.2_4390641_38		glyY:tRNA:tRNA-Gly;anticodon: GCC	tRNA	CC*AAGGTCGGGGTCGCGAGTTCGAGTCTCGTTTCCCGCTC*CA	7.96273	10.3349	52.3745	4.58647e-13	2.04105e-10
FM_+NC_000913.2_4440547_20		tamA:protein_coding:translocation and assembly module for autotransporter export%2C outer membrane subunit	protein_coding	G*TGATGAAGTGACGCCAGACC*	6.87676	2.39829	19.8686	8.29523e-06	0.000120261
FM_+NC_000913.2_4494427_34		leuX:tRNA:tRNA-Leu;anticodon: UAA	tRNA	C*GCCGAAGTGGCGAAATCGGTAGACGCAGTTGATT*CA	4.54106	8.46372	23.302	1.38454e-06	2.67217e-05
FM_+NC_000913.2_4494427_85		leuX:tRNA:tRNA-Leu;anticodon: UAA	tRNA	C*GCCGAAGCGGCGAAATCGGTAGACGCAGTTGATTCAAAATCAACCGTAGAAATACGTGCCGGTTCGAGTCCGGCCTTCGGCACCA*	3.58076	9.19329	8.66964	0.00323554	0.0125678
FM_+NC_000913.2_4494488_19		leuX:tRNA:tRNA-Leu;anticodon: UAA	tRNA	CG*GTTCGAGTCCGGCCTTCGG*CA	6.26331	2.30929	19.6585	9.25895e-06	0.000131154
FM_+NC_000913.2_4541696_34	sRNA_35	intergenic	intergenic	GG*TTCAGGGACGTCATTACGGGCAGGGATGCCCACC*CA	3.29678	12.4663	13.0989	0.000295477	0.00207843
