# Supplementary material for: Transcriptome-Wide Analysis of Stationary Phase Small ncRNAs in E. coli
Source: Int J Mol Sci. 2021 Feb 8;22(4):1703. doi: 10.3390/ijms22041703 (PMC7914890; doi:10.3390/ijms22041703)
Supplement: Supplementary file 1 [file ijms-22-01703-s001.zip › ijms-1059447-sup/Table S4.xlsx]

## Sheet: Legend
Label	Description
Processing Product	Assigned name for processing product
Candidate Name	sRNA shortened name used in the paper and in figures.
logFC	log2 fold change
logCPM	log2 counts per million
LR	likelihood ratio statistics
Pvalue	the two-sided p-value
FDR	adjusted p-value
Biotype	type of region where the processing product derives from

## Sheet: LB Total Biotype
ProcessingProduct	Candidate Name	logFC	logCPM	LR	Pvalue	FDR	Biotype
FM_-NC_000913.2_0051890_22		4.90505	0.377364	9.5405	0.00200987	0.0101193	protein_coding
FM_-NC_000913.2_0246419_31		4.81851	-0.420226	4.7811	0.0287738	0.0618112	protein_coding
FM_-NC_000913.2_0273191_34		6.53716	2.07715	20.8311	5.01624e-06	0.000162249	intergenic
FM_-NC_000913.2_0273296_58		6.19197	2.79933	21.9014	2.87022e-06	0.000108446	protein_coding
FM_-NC_000913.2_0364719_19		3.58801	3.08786	7.31905	0.00682275	0.023248	protein_coding
FM_-NC_000913.2_0364719_29		3.56618	3.24776	8.15961	0.00428336	0.0169803	protein_coding
FM_-NC_000913.2_0383960_47		4.84394	-0.749177	6.23169	0.0125484	0.0347554	intergenic
FM_-NC_000913.2_0478474_38		4.1846	0.201757	8.69581	0.00318942	0.0138668	protein_coding
FM_-NC_000913.2_0479906_33		6.24606	-0.847304	4.64624	0.0311217	0.0651442	protein_coding
FM_-NC_000913.2_0556326_24		4.81069	0.0960727	5.12704	0.0235559	0.0538839	protein_coding
FM_-NC_000913.2_0622731_21		7.09792	-0.47289	8.45435	0.00364171	0.0152509	antisense_protein_coding
FM_-NC_000913.2_0671371_31		4.50585	-0.705643	3.99462	0.0456458	0.0849468	protein_coding
FM_-NC_000913.2_0685907_70		8.30294	3.57879	32.8543	9.93317e-09	1.21637e-06	antisense_repeat_region
FM_-NC_000913.2_0685945_32		8.60352	3.8964	34.0925	5.25547e-09	7.35679e-07	antisense_repeat_region
FM_-NC_000913.2_0753941_52		5.31136	1.14119	16.0386	6.20647e-05	0.000939664	intergenic
FM_-NC_000913.2_0784049_23		6.10536	0.331414	9.99695	0.001568	0.00863258	intergenic
FM_-NC_000913.2_0784522_52		6.94571	-0.57681	8.33565	0.00388746	0.0158828	protein_coding
FM_-NC_000913.2_0848114_53		4.09688	2.10922	9.18114	0.00244521	0.0116192	protein_coding
FM_-NC_000913.2_0852059_40		8.54916	0.733633	19.113	1.23206e-05	0.000307332	protein_coding
FM_-NC_000913.2_0879977_18		4.29732	0.680003	8.04717	0.00455748	0.0177633	antisense_protein_coding
FM_-NC_000913.2_0879977_21		6.39149	3.8293	15.0502	0.000104688	0.00134831	antisense_protein_coding
FM_-NC_000913.2_0887199_73		9.28668	2.3772	17.7776	2.48289e-05	0.000504794	ncRNA
FM_-NC_000913.2_0887234_19		4.44747	3.53406	15.4691	8.38655e-05	0.00115318	ncRNA
FM_-NC_000913.2_0953708_18		3.76814	0.779809	8.07002	0.00450037	0.0176036	intergenic
FM_-NC_000913.2_1018238_22		7.90837	4.91775	25.611	4.17647e-07	2.70173e-05	protein_coding
FM_-NC_000913.2_1027665_22		4.27628	0.679489	8.95893	0.00276117	0.012724	protein_coding
FM_-NC_000913.2_1028070_19		6.41501	5.11661	20.5244	5.88766e-06	0.000182817	protein_coding
FM_-NC_000913.2_1028074_18		4.04796	2.59618	10.5039	0.00119123	0.00718856	protein_coding
FM_-NC_000913.2_1041234_30		3.91027	0.132307	8.36642	0.00382219	0.0157442	protein_coding
FM_-NC_000913.2_1052541_39		7.41724	1.28218	14.5327	0.000137751	0.00161352	protein_coding
FM_-NC_000913.2_1057180_27		4.65954	-0.163453	5.86421	0.0154518	0.0400677	intergenic
FM_-NC_000913.2_1062262_18		5.37965	-0.0950421	7.32829	0.00678776	0.0231657	protein_coding
FM_-NC_000913.2_1112927_33		7.06122	1.80843	19.2051	1.17396e-05	0.000298515	antisense_protein_coding
FM_-NC_000913.2_1189019_32		4.09018	-0.0836956	8.44703	0.0036564	0.0152899	protein_coding
FM_-NC_000913.2_1200417_28		6.86023	-0.539103	10.6672	0.00109054	0.00682206	intergenic
FM_-NC_000913.2_1203002_20		4.40088	1.83534	10.8696	0.000977583	0.00636248	antisense_protein_coding
FM_-NC_000913.2_1213310_26		3.52975	0.075272	4.66771	0.0307349	0.0645781	intergenic
FM_-NC_000913.2_1221761_19		6.47497	0.601161	9.13013	0.00251434	0.0118422	protein_coding
FM_-NC_000913.2_1234896_95		3.86237	0.0450617	3.80835	0.0509978	0.0920656	protein_coding
FM_-NC_000913.2_1239566_34		4.62127	0.485512	10.4242	0.00124375	0.00744725	protein_coding
FM_-NC_000913.2_1269207_28		5.7087	-0.276277	8.87297	0.00289425	0.0130831	intergenic
FM_-NC_000913.2_1289343_36		4.32797	-0.041482	8.13357	0.00434532	0.0171861	antisense_protein_coding
FM_-NC_000913.2_1289359_20		7.29699	0.855693	16.1448	5.86779e-05	0.00090606	antisense_protein_coding
FM_-NC_000913.2_1294646_21		6.23784	3.21258	17.7885	2.46874e-05	0.000503115	intergenic
FM_-NC_000913.2_1294646_26		8.73925	2.9853	22.4974	2.10429e-06	8.89533e-05	protein_coding
FM_-NC_000913.2_1299102_19		3.86245	0.991187	3.87439	0.049028	0.089417	intergenic
FM_-NC_000913.2_1349111_36		6.36147	-0.938468	4.6934	0.0302787	0.0639974	intergenic
FM_-NC_000913.2_1353213_24		5.12209	0.75344	5.7725	0.0162789	0.0416566	protein_coding
FM_-NC_000913.2_1358179_18		6.92031	1.5196	13.1207	0.000292046	0.00277087	protein_coding
FM_-NC_000913.2_1358254_20		3.90893	2.86776	6.67718	0.0097655	0.0293102	protein_coding
FM_-NC_000913.2_1403726_49		3.81527	0.851905	8.154	0.00429663	0.0170183	ncRNA
FM_-NC_000913.2_1433556_43		9.10735	1.27322	22.8902	1.71527e-06	7.91715e-05	protein_coding
FM_-NC_000913.2_1485183_28		5.93912	1.55637	18.4926	1.70568e-05	0.000380283	intergenic
FM_-NC_000913.2_1553964_19		6.36173	5.7112	19.5098	1.00083e-05	0.000273038	protein_coding
FM_-NC_000913.2_1569219_36		7.41123	-0.0545179	12.8281	0.00034145	0.00311167	protein_coding
FM_-NC_000913.2_1683927_24		6.77181	-0.383698	8.78807	0.00303207	0.0133872	protein_coding
FM_-NC_000913.2_1722088_21		8.67013	1.00107	19.4305	1.0433e-05	0.00027758	antisense_protein_coding
FM_-NC_000913.2_1756729_26		3.58472	1.06645	4.86795	0.02736	0.0597515	protein_coding
FM_-NC_000913.2_1762725_34		6.2657	1.66175	17.36	3.09262e-05	0.000593436	ncRNA
FM_-NC_000913.2_1790451_20		6.23396	5.32087	20.6164	5.61136e-06	0.000175514	protein_coding
FM_-NC_000913.2_1798425_29		4.17831	-0.530081	4.56625	0.0326078	0.0671907	protein_coding
FM_-NC_000913.2_1803372_22		4.4156	0.631125	5.61869	0.0177699	0.0442052	protein_coding
FM_-NC_000913.2_1806921_29		8.02912	3.40927	22.3021	2.3295e-06	9.56042e-05	protein_coding
FM_-NC_000913.2_1824404_23		3.86248	0.354123	3.90236	0.0482183	0.0883461	protein_coding
FM_-NC_000913.2_1826834_38		7.46897	-0.154755	12.3175	0.000448739	0.00383178	protein_coding
FM_-NC_000913.2_1827370_48		9.20802	1.34194	23.9904	9.68153e-07	5.1366e-05	protein_coding
FM_-NC_000913.2_1829310_22		3.47583	-0.204737	3.55178	0.0594815	0.102609	protein_coding
FM_-NC_000913.2_1846688_33		6.69369	2.53796	24.1417	8.95027e-07	4.80669e-05	protein_coding
FM_-NC_000913.2_1886060_22		6.04067	0.698898	14.8053	0.000119203	0.00146879	intergenic
FM_-NC_000913.2_1886060_64		8.15874	1.05404	22.4348	2.17403e-06	9.05564e-05	protein_coding
FM_-NC_000913.2_1921158_34		6.55137	3.00491	22.2379	2.40869e-06	9.70181e-05	ncRNA
FM_-NC_000913.2_1921173_25		8.12829	2.61285	29.9403	4.45556e-08	4.04745e-06	ncRNA
FM_-NC_000913.2_1921178_19		3.76271	3.35756	11.3991	0.000734811	0.00532205	ncRNA
FM_-NC_000913.2_1928774_27		4.49277	1.74657	10.8935	0.00096503	0.00631448	intergenic
FM_-NC_000913.2_1956549_37		4.81282	0.363104	6.06094	0.0138204	0.0371108	protein_coding
FM_-NC_000913.2_1956549_54		4.81293	0.62927	6.51597	0.010691	0.03115	protein_coding
FM_-NC_000913.2_1985910_20		5.89961	2.6106	13.6359	0.000221896	0.00226004	protein_coding
FM_-NC_000913.2_1985910_23		5.29706	2.14352	10.8315	0.000997898	0.00645535	protein_coding
FM_-NC_000913.2_1989839_20		3.66694	9.70719	15.0529	0.000104542	0.00134831	tRNA
FM_-NC_000913.2_1989898_27		3.30999	9.3511	14.7731	0.00012125	0.00148544	tRNA
FM_-NC_000913.2_1990067_38		3.2132	10.6001	15.1087	0.000101493	0.00132718	tRNA
FM_-NC_000913.2_1990109_32		3.62588	8.98154	15.4821	8.32916e-05	0.00114821	tRNA
FM_-NC_000913.2_1990113_28		6.64924	9.85245	34.7912	3.67038e-09	5.59667e-07	tRNA
FM_-NC_000913.2_1998117_18		3.4577	-0.161398	3.42448	0.0642365	0.108552	protein_coding
FM_-NC_000913.2_1998473_21		6.25017	1.98096	20.8034	5.0893e-06	0.000163374	intergenic
FM_-NC_000913.2_2036788_36		7.95117	4.65649	28.1294	1.1347e-07	9.05536e-06	protein_coding
FM_-NC_000913.2_2056050_70		3.30942	13.1918	13.2539	0.000272008	0.00262747	tRNA
FM_-NC_000913.2_2077448_29		7.47014	0.0150842	12.0545	0.000516689	0.00426283	intergenic
FM_-NC_000913.2_2078668_34		6.79507	0.67083	16.0991	6.01115e-05	0.00092652	intergenic
FM_-NC_000913.2_2087629_24		3.68283	1.98896	8.84071	0.00294584	0.0131837	protein_coding
FM_-NC_000913.2_2087737_20		4.27791	1.94812	8.61782	0.0033289	0.0142555	intergenic
FM_-NC_000913.2_2174247_20		5.90682	2.25889	21.7449	3.11417e-06	0.000115184	protein_coding
FM_-NC_000913.2_2317955_28		3.92754	0.282388	5.77246	0.0162792	0.0416566	intergenic
FM_-NC_000913.2_2347078_20		5.35684	5.94086	18.5752	1.6333e-05	0.000373907	protein_coding
FM_-NC_000913.2_2378583_29		9.10382	1.21327	20.7284	5.29247e-06	0.000168628	protein_coding
FM_-NC_000913.2_2411137_29		6.00225	0.0402613	13.2768	0.000268708	0.00261035	protein_coding
FM_-NC_000913.2_2411281_31		3.54301	3.77342	3.85949	0.0494655	0.0899801	intergenic
FM_-NC_000913.2_2424825_34		6.55388	1.33305	20.3434	6.47145e-06	0.000197356	intergenic
FM_-NC_000913.2_2495721_21		5.59924	4.03157	10.3937	0.00126446	0.00754522	protein_coding
FM_-NC_000913.2_2506500_48		4.41315	-0.0253448	4.64191	0.0312003	0.0651942	protein_coding
FM_-NC_000913.2_2510687_26		5.19343	1.37708	15.1179	0.000101001	0.00132277	protein_coding
FM_-NC_000913.2_2516225_28		3.21899	9.00409	12.8167	0.000343542	0.00312447	tRNA
FM_-NC_000913.2_2521809_19		7.06635	1.51356	18.1402	2.05222e-05	0.000438097	protein_coding
FM_-NC_000913.2_2657037_47		3.29445	-0.743775	2.89562	0.0888204	0.138477	protein_coding
FM_-NC_000913.2_2725023_100		4.43697	5.98799	15.5358	8.09588e-05	0.00112774	rRNA
FM_-NC_000913.2_2726341_41		6.02956	4.24286	15.5604	7.99096e-05	0.00111738	rRNA
FM_-NC_000913.2_2727853_30		3.71914	5.76797	7.18708	0.00734304	0.0243126	rRNA
FM_-NC_000913.2_2727923_46		9.01475	6.00487	37.1281	1.10618e-09	2.00971e-07	rRNA
FM_-NC_000913.2_2728303_21		3.32536	1.90582	5.02594	0.0249704	0.0559933	rRNA
FM_-NC_000913.2_2974174_28		6.24053	0.58058	7.82052	0.00516562	0.0193972	ncRNA
FM_-NC_000913.2_3037769_21		4.14069	-0.890137	2.78705	0.0950293	0.145872	intergenic
FM_-NC_000913.2_3065663_18		4.81285	-0.109973	6.19168	0.0128352	0.0352524	protein_coding
FM_-NC_000913.2_3099797_25		3.69246	0.180014	7.02	0.0080604	0.0257589	intergenic
FM_-NC_000913.2_3100238_19		3.43742	1.6716	6.63055	0.0100244	0.0297838	protein_coding
FM_-NC_000913.2_3143006_22		5.12229	0.493908	6.36689	0.0116269	0.0331382	protein_coding
FM_-NC_000913.2_3143009_46		3.86257	0.456754	3.97215	0.0462586	0.0858142	protein_coding
FM_-NC_000913.2_3145123_20		4.54356	3.45426	11.6271	0.000649982	0.00495995	pseudogene
FM_-NC_000913.2_3167680_51		6.94568	-0.00218122	10.0308	0.00153941	0.00854125	protein_coding
FM_-NC_000913.2_3176399_28		8.95326	1.17633	23.8	1.06884e-06	5.46518e-05	antisense_protein_coding
FM_-NC_000913.2_3189878_23		3.65535	0.387248	3.55792	0.0592619	0.102292	protein_coding
FM_-NC_000913.2_3189941_45		4.6023	1.09458	11.7034	0.000623865	0.004815	protein_coding
FM_-NC_000913.2_3192869_21		3.67725	2.13515	6.89582	0.00863976	0.026925	ncRNA
FM_-NC_000913.2_3193204_22		4.69555	3.65296	16.3033	5.39693e-05	0.000858183	ncRNA
FM_-NC_000913.2_3193244_21		4.23548	1.7448	10.947	0.000937558	0.00618209	ncRNA
FM_-NC_000913.2_3232442_60		3.56493	-0.405906	4.88117	0.0271513	0.0594626	protein_coding
FM_-NC_000913.2_3256324_37		4.20498	-0.518858	7.51094	0.00613252	0.0216849	protein_coding
FM_-NC_000913.2_3303073_20		8.49317	0.658892	16.9591	3.81938e-05	0.000683725	protein_coding
FM_-NC_000913.2_3309106_22		5.47688	7.26785	18.0456	2.15674e-05	0.000455007	protein_coding
FM_-NC_000913.2_3316276_35		3.48059	10.5808	16.9181	3.90284e-05	0.000689987	tRNA
FM_-NC_000913.2_3320093_35		3.72813	12.7429	19.1214	1.22665e-05	0.000307332	tRNA
FM_-NC_000913.2_3320093_38		6.66445	14.5933	54.6885	1.41228e-13	1.28468e-10	tRNA
FM_-NC_000913.2_3320131_49		8.13353	8.80154	52.1419	5.16319e-13	3.14918e-10	tRNA
FM_-NC_000913.2_3320145_35		4.96629	7.44488	24.9342	5.93221e-07	3.44593e-05	tRNA
FM_-NC_000913.2_3325529_36		4.58251	0.717729	8.89103	0.00286576	0.0129928	protein_coding
FM_-NC_000913.2_3352149_19		7.52746	0.273904	15.7433	7.25427e-05	0.00103586	intergenic
FM_-NC_000913.2_3365475_25		4.10232	0.947964	7.87309	0.00501757	0.0190061	antisense_protein_coding
FM_-NC_000913.2_3370737_42		8.26038	0.536681	19.7117	9.00462e-06	0.000253764	protein_coding
FM_-NC_000913.2_3387433_26		6.37754	0.375069	15.4869	8.30771e-05	0.00114821	intergenic
FM_-NC_000913.2_3390391_32		7.63031	-0.0153499	10.5159	0.00118349	0.00716957	antisense_repeat_region
FM_-NC_000913.2_3421493_71		3.23412	7.47353	9.58682	0.00195979	0.00999084	rRNA
FM_-NC_000913.2_3422622_100		4.32205	6.16706	14.9022	0.000113229	0.00141768	rRNA
FM_-NC_000913.2_3426630_65		10.141	7.35015	40.8437	1.64903e-10	4.02315e-08	rRNA
FM_-NC_000913.2_3427729_29		6.77363	-0.689331	6.32952	0.0118745	0.0335542	antisense_protein_coding
FM_-NC_000913.2_3427791_44		7.47333	-0.200556	9.07543	0.00259067	0.012095	protein_coding
FM_-NC_000913.2_3430466_71		4.41537	-0.0681226	4.64188	0.0312008	0.0651942	protein_coding
FM_-NC_000913.2_3475211_60		6.48424	-0.826618	4.1113	0.0425976	0.0808133	protein_coding
FM_-NC_000913.2_3475517_32		5.69712	0.939095	15.8145	6.98645e-05	0.00100943	intergenic
FM_-NC_000913.2_3520450_25		7.62263	5.17744	34.339	4.63018e-09	6.58951e-07	protein_coding
FM_-NC_000913.2_3564093_23		4.09092	2.19456	7.1846	0.00735317	0.0243273	protein_coding
FM_-NC_000913.2_3564910_20		4.73871	0.618939	13.2222	0.000276651	0.00265667	protein_coding
FM_-NC_000913.2_3576672_83		5.74376	-0.0619614	12.2914	0.000455053	0.00387021	protein_coding
FM_-NC_000913.2_3576672_86		6.53031	1.36677	20.8883	4.86864e-06	0.000158073	protein_coding
FM_-NC_000913.2_3738563_30		4.4175	0.564779	5.00947	0.025209	0.0563106	antisense_protein_coding
FM_-NC_000913.2_3774068_56		8.83325	0.929977	18.385	1.80469e-05	0.000394845	antisense_protein_coding
FM_-NC_000913.2_3870890_20		6.0516	0.0122328	8.21598	0.00415231	0.0165979	protein_coding
FM_-NC_000913.2_3873182_30		5.38106	0.207247	8.24049	0.0040966	0.0164926	protein_coding
FM_-NC_000913.2_3873188_24		8.09134	0.829405	19.4323	1.0423e-05	0.00027758	intergenic
FM_-NC_000913.2_4043113_18		5.14755	0.629224	11.5649	0.000672101	0.00506091	antisense_protein_coding
FM_-NC_000913.2_4083849_21		6.67917	0.0344252	10.5782	0.00114427	0.00702944	intergenic
FM_-NC_000913.2_4136812_21		6.96582	0.854982	14.7392	0.00012345	0.00149948	protein_coding
FM_-NC_000913.2_4188362_38		6.72758	2.05468	19.851	8.37171e-06	0.000238287	ncRNA
FM_-NC_000913.2_4273171_25		7.09691	-0.473471	8.0509	0.0045481	0.0177592	intergenic
FM_-NC_000913.2_4276062_27		4.28134	2.63823	7.06283	0.00786997	0.0253687	ncRNA
FM_-NC_000913.2_4338755_23		4.41304	-0.476139	4.46228	0.0346511	0.0702317	protein_coding
FM_-NC_000913.2_4360620_29		7.63287	8.21748	45.2503	1.73391e-11	5.92236e-09	tRNA
FM_-NC_000913.2_4375152_22		5.78763	0.442819	9.15423	0.00248144	0.0117261	antisense_protein_coding
FM_-NC_000913.2_4407194_49		5.76538	-0.231149	9.5605	0.00198809	0.0100582	antisense_repeat_region
FM_-NC_000913.2_4414642_19		5.09719	2.42031	10.1531	0.00144057	0.008168	protein_coding
FM_-NC_000913.2_4422843_23		4.12117	0.448614	5.96274	0.0146113	0.0385555	intergenic
FM_-NC_000913.2_4422846_20		6.47494	0.0319343	8.77251	0.00305804	0.0134856	intergenic
FM_-NC_000913.2_4518382_50		6.36832	-0.935577	4.71149	0.0299617	0.0635793	intergenic
FM_-NC_000913.2_4568740_27		3.86769	0.0709978	3.58376	0.0583471	0.101142	protein_coding
FM_-NC_000913.2_4604156_32		4.38271	14.3816	32.9029	9.68798e-09	1.21637e-06	tRNA
FM_-NC_000913.2_4604276_33		4.4046	14.405	33.145	8.55359e-09	1.14124e-06	tRNA
FM_-NC_000913.2_4604392_32		4.38282	14.3816	32.8813	9.79631e-09	1.21637e-06	tRNA
FM_-NC_000913.2_4609231_20		4.16567	-0.773056	4.34225	0.0371778	0.0736398	intergenic
FM_+NC_000913.2_0003377_19		4.81058	-0.537164	4.8652	0.0274037	0.0597943	protein_coding
FM_+NC_000913.2_0071267_25		7.62709	-0.0828216	11.8363	0.000580885	0.00462948	intergenic
FM_+NC_000913.2_0106548_28		4.93274	2.79058	16.0499	6.16962e-05	0.000935744	protein_coding
FM_+NC_000913.2_0107421_23		4.11316	2.92631	11.7112	0.000621267	0.00480525	protein_coding
FM_+NC_000913.2_0223770_78		8.55845	14.9472	58.756	1.78489e-14	5.08039e-11	rRNA
FM_+NC_000913.2_0223865_58		5.40671	4.88386	17.854	2.3852e-05	0.000492796	rRNA
FM_+NC_000913.2_0224188_79		3.47681	1.77257	5.47616	0.0192776	0.0467959	rRNA
FM_+NC_000913.2_0224341_35		8.93016	7.55744	42.2741	7.93382e-11	2.0063e-08	rRNA
FM_+NC_000913.2_0224688_72		11.2777	8.67366	52.8184	3.65864e-13	2.41957e-10	rRNA
FM_+NC_000913.2_0224738_22		4.82747	6.92116	23.3584	1.34453e-06	6.59824e-05	rRNA
FM_+NC_000913.2_0224980_47		9.53323	5.98711	39.1324	3.96012e-10	8.67064e-08	rRNA
FM_+NC_000913.2_0225098_54		5.91193	6.61706	29.428	5.80342e-08	5.06338e-06	rRNA
FM_+NC_000913.2_0225499_28		3.67173	13.4785	15.8735	6.77194e-05	0.000993567	tRNA
FM_+NC_000913.2_0225758_29		4.90912	9.00402	18.6124	1.60176e-05	0.00036966	rRNA
FM_+NC_000913.2_0225758_47		4.40705	7.92819	19.2773	1.13041e-05	0.000290741	rRNA
FM_+NC_000913.2_0225768_19		6.89843	9.36051	31.1674	2.36712e-08	2.24587e-06	rRNA
FM_+NC_000913.2_0226152_134		4.72774	7.52895	14.7777	0.000120959	0.00148544	rRNA
FM_+NC_000913.2_0226738_45		10.1967	7.19193	31.8782	1.64153e-08	1.73086e-06	rRNA
FM_+NC_000913.2_0226886_40		9.43005	12.0551	44.3004	2.81664e-11	8.39338e-09	rRNA
FM_+NC_000913.2_0226887_37		8.90027	11.3583	44.7842	2.19994e-11	6.9575e-09	rRNA
FM_+NC_000913.2_0226928_35		8.70874	4.08811	32.4551	1.21978e-08	1.42681e-06	rRNA
FM_+NC_000913.2_0227514_75		5.3741	5.12683	20.4858	6.00762e-06	0.000185091	rRNA
FM_+NC_000913.2_0227629_30		3.38299	5.16457	7.66942	0.00561646	0.0206009	rRNA
FM_+NC_000913.2_0227727_48		5.64346	9.07538	34.6823	3.88139e-09	5.79533e-07	rRNA
FM_+NC_000913.2_0227971_21		4.87149	5.23107	15.7152	7.36285e-05	0.00104546	rRNA
FM_+NC_000913.2_0227974_21		6.06998	5.07792	22.2025	2.45358e-06	9.74755e-05	rRNA
FM_+NC_000913.2_0228410_81		10.1488	7.82996	54.3939	1.64075e-13	1.28468e-10	rRNA
FM_+NC_000913.2_0228561_88		7.05094	11.2649	40.245	2.24026e-10	5.17015e-08	rRNA
FM_+NC_000913.2_0231062_20		5.13245	2.70441	11.2984	0.000775739	0.00546087	intergenic
FM_+NC_000913.2_0234287_33		4.27767	0.745444	6.98003	0.00824244	0.0260385	antisense_protein_coding
FM_+NC_000913.2_0236930_34		3.44951	12.1035	19.1144	1.23111e-05	0.000307332	tRNA
FM_+NC_000913.2_0289778_26		5.64255	0.158071	8.61846	0.00332773	0.0142555	pseudogene
FM_+NC_000913.2_0402807_23		3.8649	-0.317067	3.52432	0.0604746	0.103839	protein_coding
FM_+NC_000913.2_0405373_19		3.91811	1.10744	6.20904	0.01271	0.0350098	protein_coding
FM_+NC_000913.2_0406404_25		4.69574	5.44181	12.7826	0.000349859	0.00316803	intergenic
FM_+NC_000913.2_0420093_26		4.25022	4.71339	11.9835	0.00053673	0.00435659	protein_coding
FM_+NC_000913.2_0467578_28		6.82087	7.1523	31.0119	2.56448e-08	2.38023e-06	intergenic
FM_+NC_000913.2_0467618_22		6.17974	2.8796	22.5409	2.05712e-06	8.84691e-05	protein_coding
FM_+NC_000913.2_0475671_19		4.46211	8.13273	19.7294	8.92181e-06	0.000252263	ncRNA
FM_+NC_000913.2_0506445_65		10.0296	6.78865	56.3277	6.13439e-14	7.48309e-11	ncRNA
FM_+NC_000913.2_0563945_34		4.32597	4.69024	15.2568	9.38392e-05	0.00125771	tRNA
FM_+NC_000913.2_0621528_24		4.67798	0.285102	10.223	0.00138697	0.00796459	protein_coding
FM_+NC_000913.2_0636508_24		5.33469	2.67586	15.7913	7.07277e-05	0.00101845	antisense_protein_coding
FM_+NC_000913.2_0636517_30		10.2633	2.60078	32.9031	9.68693e-09	1.21637e-06	antisense_protein_coding
FM_+NC_000913.2_0640537_40		6.77876	-0.686751	6.6996	0.00964348	0.0290639	protein_coding
FM_+NC_000913.2_0674928_20		3.8649	-0.0190483	3.66838	0.0554541	0.0975673	antisense_protein_coding
FM_+NC_000913.2_0778289_29		4.1639	-0.0555621	9.66106	0.00188215	0.00972862	protein_coding
FM_+NC_000913.2_0779987_28		5.56754	9.42496	31.8688	1.64948e-08	1.73086e-06	tRNA
FM_+NC_000913.2_0780290_28		5.56754	9.42496	31.8631	1.65428e-08	1.73086e-06	tRNA
FM_+NC_000913.2_0813537_20		3.86264	1.26755	4.02637	0.0447943	0.0837161	protein_coding
FM_+NC_000913.2_0849639_30		5.92381	0.580461	15.8421	6.88526e-05	0.0010033	intergenic
FM_+NC_000913.2_0877786_22		7.01803	0.964346	11.5924	0.000662209	0.00501739	protein_coding
FM_+NC_000913.2_0889404_20		3.56062	0.937106	5.96825	0.0145657	0.0384709	protein_coding
FM_+NC_000913.2_1015033_79		4.37235	0.394187	9.32479	0.00226074	0.0109984	protein_coding
FM_+NC_000913.2_1015132_18		5.77804	-0.171956	7.85458	0.00506922	0.0191561	intergenic
FM_+NC_000913.2_1019789_32		6.77173	-0.62438	7.16871	0.00741863	0.0244491	antisense_protein_coding
FM_+NC_000913.2_1039732_22		6.08254	1.46839	16.2132	5.65988e-05	0.000883542	protein_coding
FM_+NC_000913.2_1067272_50		6.58198	-0.669529	8.3592	0.00383739	0.0157751	protein_coding
FM_+NC_000913.2_1092910_29		7.29756	-0.33066	9.63702	0.00190694	0.00980928	protein_coding
FM_+NC_000913.2_1108497_33		4.01607	-0.192784	6.1143	0.0134093	0.0363037	intergenic
FM_+NC_000913.2_1156472_33		3.48753	0.609119	8.58112	0.00339667	0.0144278	protein_coding
FM_+NC_000913.2_1167347_41		9.07622	5.15362	42.5408	6.92231e-11	1.90676e-08	protein_coding
FM_+NC_000913.2_1168501_22		6.3338	4.46764	15.7133	7.37051e-05	0.00104546	protein_coding
FM_+NC_000913.2_1215905_32		6.31244	1.81096	16.3952	5.14153e-05	0.000828369	intergenic
FM_+NC_000913.2_1238096_21		4.58013	0.0595048	7.33546	0.00676074	0.0231232	protein_coding
FM_+NC_000913.2_1258375_19		7.25604	3.92131	27.473	1.59304e-07	1.2038e-05	antisense_protein_coding
FM_+NC_000913.2_1331803_29		9.80054	1.82522	22.193	2.46571e-06	9.74755e-05	intergenic
FM_+NC_000913.2_1342409_21		5.123	4.08151	15.6853	7.4804e-05	0.00105929	intergenic
FM_+NC_000913.2_1342409_42		6.33131	0.263802	11.0956	0.00086531	0.00587819	intergenic
FM_+NC_000913.2_1366061_40		3.96676	2.63007	11.4759	0.000705059	0.00521701	intergenic
FM_+NC_000913.2_1366061_48		5.47315	2.19594	17.7467	2.5235e-05	0.000509414	protein_coding
FM_+NC_000913.2_1366061_61		4.1638	0.693885	9.13991	0.00250093	0.0117921	protein_coding
FM_+NC_000913.2_1366460_44		5.99994	0.209961	14.1556	0.000168299	0.00184956	protein_coding
FM_+NC_000913.2_1395351_30		3.38216	1.43312	8.0999	0.00442677	0.0174355	intergenic
FM_+NC_000913.2_1403595_20		5.1844	4.39972	13.7858	0.000204877	0.00214131	protein_coding
FM_+NC_000913.2_1404566_33		4.41741	-0.0715242	5.37878	0.0203831	0.0484687	antisense_protein_coding
FM_+NC_000913.2_1481037_30		3.79962	0.480663	7.06127	0.00787684	0.0253812	intergenic
FM_+NC_000913.2_1496901_18		4.41554	1.88743	5.41345	0.0199822	0.0479157	intergenic
FM_+NC_000913.2_1507549_19		4.41313	0.334851	4.60531	0.0318731	0.0661415	protein_coding
FM_+NC_000913.2_1555355_18		6.26777	0.28379	13.5617	0.000230842	0.00232448	antisense_protein_coding
FM_+NC_000913.2_1629416_36		3.92974	-0.168382	7.27693	0.00698458	0.0235271	antisense_pseudogene
FM_+NC_000913.2_1682256_31		5.97496	0.28659	11.4607	0.000710844	0.00522816	protein_coding
FM_+NC_000913.2_1701184_31		8.85261	0.970262	22.7462	1.84866e-06	8.29135e-05	protein_coding
FM_+NC_000913.2_1742793_33		6.00343	0.67987	12.938	0.000321986	0.0029983	protein_coding
FM_+NC_000913.2_1744539_29		7.96922	8.36634	47.1008	6.7428e-12	2.87884e-09	tRNA
FM_+NC_000913.2_1744580_36		5.13316	7.408	22.9387	1.67246e-06	7.76149e-05	tRNA
FM_+NC_000913.2_1755410_52		7.62814	0.191181	16.2551	5.53605e-05	0.000873795	protein_coding
FM_+NC_000913.2_1787632_29		7.23185	-0.316546	10.7635	0.00103524	0.00659693	protein_coding
FM_+NC_000913.2_1787640_21		6.8631	-0.543413	11.6021	0.000658789	0.00500036	protein_coding
FM_+NC_000913.2_1821257_18		3.8649	-0.0837479	4.05032	0.044163	0.0827717	protein_coding
FM_+NC_000913.2_1821515_33		3.45445	-0.546959	4.21763	0.0400061	0.077183	protein_coding
FM_+NC_000913.2_1865568_24		3.60078	1.40304	5.00291	0.0253047	0.0564906	protein_coding
FM_+NC_000913.2_1921087_51		4.04952	-0.328224	4.69706	0.0302142	0.0639159	ncRNA
FM_+NC_000913.2_1921125_25		3.71402	0.361202	6.35556	0.0117014	0.0332617	ncRNA
FM_+NC_000913.2_1921150_30		5.3823	1.58752	7.8231	0.00515825	0.0193874	ncRNA
FM_+NC_000913.2_1921194_18		4.81136	1.16482	6.56336	0.01041	0.0305993	ncRNA
FM_+NC_000913.2_1921194_24		4.52246	0.732776	10.2253	0.00138525	0.00796459	ncRNA
FM_+NC_000913.2_1998508_22		3.46061	-0.0272892	4.19428	0.0405605	0.0779182	antisense_protein_coding
FM_+NC_000913.2_2022950_19		6.94349	0.8583	13.8927	0.000193546	0.002046	intergenic
FM_+NC_000913.2_2022950_22		7.23053	0.928243	17.0817	3.58058e-05	0.000653304	intergenic
FM_+NC_000913.2_2033735_19		6.74896	4.24203	19.3086	1.11205e-05	0.000288301	intergenic
FM_+NC_000913.2_2037771_22		4.5134	-0.52692	6.56402	0.0104061	0.0305984	protein_coding
FM_+NC_000913.2_2041155_24		4.81951	1.09431	10.959	0.000931488	0.00615157	intergenic
FM_+NC_000913.2_2042578_70		3.30993	13.1911	13.2585	0.000271342	0.00262698	tRNA
FM_+NC_000913.2_2057880_70		3.30993	13.1911	13.2543	0.000271953	0.00262747	tRNA
FM_+NC_000913.2_2082037_44		8.43841	1.45636	21.5964	3.36487e-06	0.000122266	protein_coding
FM_+NC_000913.2_2082062_19		7.41282	-0.100082	10.7058	0.001068	0.00672539	protein_coding
FM_+NC_000913.2_2216663_18		5.96071	0.363007	4.32322	0.0375956	0.074036	antisense_protein_coding
FM_+NC_000913.2_2227143_20		5.78518	-0.0659135	6.33206	0.0118575	0.0335272	intergenic
FM_+NC_000913.2_2276508_18		6.18265	1.35312	19.8115	8.54676e-06	0.000242461	intergenic
FM_+NC_000913.2_2284232_30		6.38207	12.4738	38.0659	6.83952e-10	1.42445e-07	tRNA
FM_+NC_000913.2_2412659_32		7.16174	0.804302	14.3964	0.000148088	0.00170652	protein_coding
FM_+NC_000913.2_2412660_28		7.52302	0.342004	14.4292	0.000145525	0.00169066	protein_coding
FM_+NC_000913.2_2459236_29		4.4155	0.438632	5.22622	0.0222488	0.0516256	intergenic
FM_+NC_000913.2_2518952_28		5.56989	9.42484	31.8585	1.65822e-08	1.73086e-06	tRNA
FM_+NC_000913.2_2519072_28		5.56975	9.4247	31.8539	1.66214e-08	1.73086e-06	tRNA
FM_+NC_000913.2_2519194_28		5.56975	9.4247	31.8613	1.6558e-08	1.73086e-06	tRNA
FM_+NC_000913.2_2531720_20		4.6969	2.99546	10.2289	0.00138257	0.00795538	intergenic
FM_+NC_000913.2_2632218_27		3.58676	1.1021	5.87007	0.0154005	0.0400075	intergenic
FM_+NC_000913.2_2663975_18		6.7428	1.63014	14.495	0.000140534	0.00164162	protein_coding
FM_+NC_000913.2_2683818_37		4.92762	0.408424	10.9641	0.000928921	0.00613936	intergenic
FM_+NC_000913.2_2739578_24		7.16788	-0.367387	9.92783	0.00162799	0.00886568	protein_coding
FM_+NC_000913.2_2753614_27		3.41594	7.72012	12.6433	0.00037691	0.00334905	ncRNA
FM_+NC_000913.2_2753759_23		3.70411	2.52557	6.01676	0.0141706	0.0377426	ncRNA
FM_+NC_000913.2_2753759_44		7.35337	2.06674	21.2554	4.01985e-06	0.000136367	ncRNA
FM_+NC_000913.2_2764728_35		7.0244	-0.523661	7.03273	0.00800331	0.0256436	protein_coding
FM_+NC_000913.2_2787010_48		3.86161	-0.616794	3.07394	0.0795566	0.127311	protein_coding
FM_+NC_000913.2_2790137_21		6.86134	0.129192	7.57122	0.00593076	0.0212695	protein_coding
FM_+NC_000913.2_2797583_19		7.52338	-0.0685157	13.328	0.000261469	0.00255298	protein_coding
FM_+NC_000913.2_2808772_28		8.72063	0.829887	16.515	4.82673e-05	0.000795664	protein_coding
FM_+NC_000913.2_2945408_35		3.47616	10.5791	16.8619	4.02011e-05	0.00069649	tRNA
FM_+NC_000913.2_2945518_35		3.47616	10.5791	16.8537	4.03751e-05	0.00069649	tRNA
FM_+NC_000913.2_2945628_35		3.47616	10.5791	16.8874	3.96636e-05	0.00069649	tRNA
FM_+NC_000913.2_3031069_30		4.1167	-0.00614702	6.39063	0.0114725	0.0329067	protein_coding
FM_+NC_000913.2_3054005_31		3.35748	10.824	14.8512	0.000116336	0.00144598	ncRNA
FM_+NC_000913.2_3054005_44		4.10035	10.3704	19.6596	9.25394e-06	0.000257392	ncRNA
FM_+NC_000913.2_3054005_72		10.4012	10.1982	64.3403	1.04683e-15	4.46946e-12	ncRNA
FM_+NC_000913.2_3054077_109		11.3336	9.34706	67.001	2.71365e-16	2.31719e-12	ncRNA
FM_+NC_000913.2_3054164_22		9.833	11.9743	45.5448	1.49184e-11	5.53861e-09	ncRNA
FM_+NC_000913.2_3054911_49		7.85709	1.57901	21.629	3.30808e-06	0.000120717	ncRNA
FM_+NC_000913.2_3108387_29		7.63398	8.21862	45.2739	1.71316e-11	5.92236e-09	tRNA
FM_+NC_000913.2_3193099_50		3.2192	-0.0297208	6.02984	0.014066	0.0375953	antisense_ncRNA
FM_+NC_000913.2_3210056_30		4.4132	-0.240476	4.71637	0.0298767	0.0634305	protein_coding
FM_+NC_000913.2_3210709_22		3.30971	0.149654	6.19922	0.0127807	0.0351439	protein_coding
FM_+NC_000913.2_3213625_26		3.29604	0.969414	6.38264	0.0115242	0.0330217	tRNA
FM_+NC_000913.2_3244655_36		4.99201	1.14717	13.2312	0.000275321	0.00265047	protein_coding
FM_+NC_000913.2_3274993_26		4.72068	1.37104	13.401	0.000251495	0.00248843	intergenic
FM_+NC_000913.2_3274993_30		3.84721	1.45498	6.17739	0.0129393	0.0354244	intergenic
FM_+NC_000913.2_3309722_20		5.01294	-0.210457	7.60498	0.00582075	0.0210916	intergenic
FM_+NC_000913.2_3383503_26		4.2236	-0.180581	9.38424	0.00218858	0.0107547	intergenic
FM_+NC_000913.2_3413777_29		4.81453	-0.121853	5.72716	0.0167045	0.0423892	protein_coding
FM_+NC_000913.2_3431678_69		3.26262	0.328525	6.28681	0.012164	0.0340441	protein_coding
FM_+NC_000913.2_3485709_18	sRNA_yhfk	5.3985	-0.511847	6.22683	0.0125829	0.0348396	protein_coding
FM_+NC_000913.2_3638778_38		4.20745	-0.0694279	4.64576	0.0311303	0.0651442	intergenic
FM_+NC_000913.2_3655536_20		8.80605	0.952717	14.6569	0.000128962	0.00154256	protein_coding
FM_+NC_000913.2_3657035_68		7.0166	1.94963	16.4503	4.99416e-05	0.000816956	intergenic
FM_+NC_000913.2_3731235_18		3.86031	-1.20519	1.32142	0.250338	0.305072	protein_coding
FM_+NC_000913.2_3749989_20		6.47378	0.334742	11.0926	0.000866706	0.0058809	intergenic
FM_+NC_000913.2_3897231_24		4.71143	-0.368181	9.28759	0.00230712	0.0111302	antisense_protein_coding
FM_+NC_000913.2_3911146_36		4.41315	-0.0484351	4.63526	0.0313214	0.0653361	antisense_protein_coding
FM_+NC_000913.2_3939830_78		8.11386	14.3565	57.3387	3.66868e-14	7.48309e-11	rRNA
FM_+NC_000913.2_3940248_79		3.4768	1.77257	5.4748	0.0192926	0.0468009	rRNA
FM_+NC_000913.2_3940401_35		8.93017	7.55744	42.2606	7.98856e-11	2.0063e-08	rRNA
FM_+NC_000913.2_3940685_21		3.32534	1.90582	5.02901	0.0249261	0.0559086	rRNA
FM_+NC_000913.2_3940748_72		11.2777	8.67366	52.805	3.68361e-13	2.41957e-10	rRNA
FM_+NC_000913.2_3940798_22		4.82746	6.92116	23.3897	1.32285e-06	6.52938e-05	rRNA
FM_+NC_000913.2_3941040_46		9.01402	6.00429	37.1338	1.10297e-09	2.00971e-07	rRNA
FM_+NC_000913.2_3941126_30		3.71067	5.76841	7.17299	0.00740092	0.0244002	rRNA
FM_+NC_000913.2_3941726_29		4.90912	9.00402	18.6064	1.60678e-05	0.00036982	rRNA
FM_+NC_000913.2_3941736_19		6.89843	9.36051	31.1862	2.34421e-08	2.24587e-06	rRNA
FM_+NC_000913.2_3942015_52		7.04754	6.55427	33.4179	7.43368e-09	1.02381e-06	rRNA
FM_+NC_000913.2_3942120_134		4.72775	7.52895	14.7739	0.000121199	0.00148544	rRNA
FM_+NC_000913.2_3942550_41		6.02956	4.24286	15.5594	7.99528e-05	0.00111738	rRNA
FM_+NC_000913.2_3942706_45		10.1967	7.19193	31.8883	1.633e-08	1.73086e-06	rRNA
FM_+NC_000913.2_3942854_40		9.43005	12.0551	44.2769	2.85054e-11	8.39338e-09	rRNA
FM_+NC_000913.2_3942855_37		8.90027	11.3583	44.7862	2.19769e-11	6.9575e-09	rRNA
FM_+NC_000913.2_3943482_75		5.3741	5.12683	20.4799	6.02592e-06	0.000185091	rRNA
FM_+NC_000913.2_3943597_30		3.38299	5.16457	7.6705	0.0056131	0.0206008	rRNA
FM_+NC_000913.2_3943695_48		5.64346	9.07538	34.6549	3.9364e-09	5.79533e-07	rRNA
FM_+NC_000913.2_3943939_21		4.8715	5.23107	15.7133	7.37026e-05	0.00104546	rRNA
FM_+NC_000913.2_3943942_21		6.06999	5.07792	22.1939	2.46454e-06	9.74755e-05	rRNA
FM_+NC_000913.2_3944378_81		10.1488	7.82996	54.3769	1.65494e-13	1.28468e-10	rRNA
FM_+NC_000913.2_3944529_88		7.05094	11.2649	40.2539	2.23007e-10	5.17015e-08	rRNA
FM_+NC_000913.2_3944979_33		3.58651	12.7306	14.2721	0.000158196	0.00177976	tRNA
FM_+NC_000913.2_3948371_53		4.9502	2.32376	13.5174	0.000236358	0.00236886	protein_coding
FM_+NC_000913.2_3980397_34		5.20667	6.08484	25.0583	5.56236e-07	3.25322e-05	tRNA
FM_+NC_000913.2_3980628_32		4.38292	14.3819	32.8742	9.83194e-09	1.21637e-06	tRNA
FM_+NC_000913.2_3984451_35		4.86036	0.766797	10.6979	0.00107256	0.00674421	ncRNA
FM_+NC_000913.2_3992868_18		3.53034	3.18079	8.82949	0.00296401	0.0132312	protein_coding
FM_+NC_000913.2_4011400_19		10.4395	2.44766	23.5973	1.18756e-06	5.98309e-05	protein_coding
FM_+NC_000913.2_4035750_56		3.96603	6.56976	11.4924	0.0006988	0.00518783	rRNA
FM_+NC_000913.2_4035830_52		6.13495	4.94921	21.1447	4.25875e-06	0.000142053	rRNA
FM_+NC_000913.2_4036844_47		3.40041	3.78368	10.896	0.000963727	0.00631079	rRNA
FM_+NC_000913.2_4038539_71		3.68362	8.25329	12.3244	0.000447074	0.00382522	rRNA
FM_+NC_000913.2_4038723_26		8.35105	0.508313	13.143	0.000288598	0.00275038	intergenic
FM_+NC_000913.2_4084359_20		5.79091	-0.208831	7.16457	0.00743574	0.0244866	protein_coding
FM_+NC_000913.2_4104333_76		5.59484	0.280012	4.08329	0.0433093	0.0816735	protein_coding
FM_+NC_000913.2_4173695_28		3.29614	9.01903	12.9206	0.000324978	0.00301059	tRNA
FM_+NC_000913.2_4173695_33		3.48902	9.30985	15.2079	9.63002e-05	0.00127886	tRNA
FM_+NC_000913.2_4173695_75		3.34686	8.15093	8.9997	0.00270024	0.0125072	tRNA
FM_+NC_000913.2_4173776_32		4.67371	7.77486	24.8739	6.12067e-07	3.53138e-05	tRNA
FM_+NC_000913.2_4173817_35		5.7239	11.4422	39.0238	4.18673e-10	8.93763e-08	tRNA
FM_+NC_000913.2_4177809_75		4.93124	2.45659	16.2297	5.61062e-05	0.000879089	intergenic
FM_+NC_000913.2_4177833_51		9.43749	6.64372	49.7496	1.74678e-12	9.13426e-10	intergenic
FM_+NC_000913.2_4178910_64		6.6084	1.34334	15.2669	9.3338e-05	0.00125317	protein_coding
FM_+NC_000913.2_4178973_46		8.16751	1.8652	21.049	4.47697e-06	0.000145912	intergenic
FM_+NC_000913.2_4187561_81		7.16403	-0.340028	12.5704	0.000391898	0.00344281	protein_coding
FM_+NC_000913.2_4206264_58		5.40671	4.88386	17.8593	2.37848e-05	0.000492796	rRNA
FM_+NC_000913.2_4215098_50		7.72255	0.306821	15.5059	8.22473e-05	0.00114011	protein_coding
FM_+NC_000913.2_4215099_52		7.85428	0.711828	19.9146	8.09805e-06	0.000233612	protein_coding
FM_+NC_000913.2_4216909_77		6.08711	0.365097	15.0611	0.000104088	0.0013466	protein_coding
FM_+NC_000913.2_4268236_18		4.66298	-0.985738	3.12261	0.0772129	0.124306	intergenic
FM_+NC_000913.2_4272684_44		7.37405	1.15013	19.4192	1.04948e-05	0.000278307	intergenic
FM_+NC_000913.2_4360500_26		4.41748	-0.263458	5.12856	0.0235353	0.0538643	intergenic
FM_+NC_000913.2_4390382_28		6.64614	9.85329	34.8359	3.58696e-09	5.59667e-07	tRNA
FM_+NC_000913.2_4390382_36		3.25381	8.21941	12.474	0.000412648	0.00358887	tRNA
FM_+NC_000913.2_4390494_28		6.64958	9.85289	34.7919	3.66892e-09	5.59667e-07	tRNA
FM_+NC_000913.2_4390494_36		3.25642	8.21905	12.5053	0.00040579	0.00354071	tRNA
FM_+NC_000913.2_4390605_28		6.64958	9.85289	34.802	3.65001e-09	5.59667e-07	tRNA
FM_+NC_000913.2_4390605_36		3.25642	8.21905	12.5007	0.000406791	0.00354448	tRNA
FM_+NC_000913.2_4402168_31		6.06313	0.00200052	11.5093	0.000692488	0.00515982	protein_coding
FM_+NC_000913.2_4434623_55		6.36919	-0.935216	4.45539	0.0347912	0.070428	intergenic
FM_+NC_000913.2_4440547_20		5.08775	2.53565	11.2085	0.000814244	0.00559809	protein_coding
FM_+NC_000913.2_4494427_85		3.6285	9.41614	8.63558	0.0032966	0.0141403	tRNA
FM_+NC_000913.2_4502346_25		5.12693	-0.341876	6.45045	0.0110924	0.0319886	protein_coding
FM_+NC_000913.2_4541696_34		8.33428	12.6394	56.3963	5.92403e-14	7.48309e-11	intergenic
FM_+NC_000913.2_4603829_19		7.81017	1.06337	12.9244	0.00032432	0.00301059	protein_coding
FM_+NC_000913.2_4609390_46		9.05005	1.46021	26.9259	2.11406e-07	1.50433e-05	protein_coding
FM_+NC_000913.2_4609673_37		3.86186	-0.263254	3.33068	0.0679986	0.113406	protein_coding

## Sheet: MOPS Total Biotype
ProcessingProduct	logFC	logCPM	LR	Pvalue	FDR	Biotype
FM_-NC_000913.2_0051890_22	3.67136	0.377364	6.8523	0.00885275	0.0312758	protein_coding
FM_-NC_000913.2_0111906_18	8.62451	2.76553	25.2805	4.95683e-07	2.93933e-05	protein_coding
FM_-NC_000913.2_0213764_37	7.67447	-0.0978475	9.09559	0.00256226	0.0137432	protein_coding
FM_-NC_000913.2_0240965_27	6.41916	-0.942273	3.72662	0.0535515	0.101617	protein_coding
FM_-NC_000913.2_0241094_18	8.04494	0.380675	12.6617	0.000373228	0.00379404	protein_coding
FM_-NC_000913.2_0246419_31	4.94519	-0.420226	5.14562	0.023305	0.0580857	protein_coding
FM_-NC_000913.2_0317980_22	3.24681	1.44359	6.62941	0.0100309	0.0335764	protein_coding
FM_-NC_000913.2_0363444_31	6.38581	4.74642	30.4957	3.34608e-08	3.53266e-06	protein_coding
FM_-NC_000913.2_0364355_23	5.29512	1.51075	14.4434	0.000144434	0.0020054	protein_coding
FM_-NC_000913.2_0364719_19	10.9498	3.08786	31.0031	2.57622e-08	2.97244e-06	protein_coding
FM_-NC_000913.2_0364719_29	7.79786	3.24776	28.6864	8.50996e-08	7.73048e-06	protein_coding
FM_-NC_000913.2_0479681_26	4.13865	0.412527	6.67914	0.00975475	0.0330408	protein_coding
FM_-NC_000913.2_0479906_33	4.17121	-0.847304	2.43903	0.118349	0.176499	protein_coding
FM_-NC_000913.2_0506111_20	4.415	-0.235386	6.67121	0.00979826	0.0331264	protein_coding
FM_-NC_000913.2_0534825_18	3.25526	-0.145056	2.50533	0.113462	0.170966	antisense_protein_coding
FM_-NC_000913.2_0556326_24	7.73508	0.0960727	10.607	0.00112658	0.00810368	protein_coding
FM_-NC_000913.2_0556326_53	8.84591	0.927278	19.3162	1.10765e-05	0.000331868	protein_coding
FM_-NC_000913.2_0685907_70	4.8842	3.57879	12.8462	0.000338162	0.00356514	antisense_repeat_region
FM_-NC_000913.2_0685945_32	8.33823	3.8964	22.9526	1.66046e-06	7.16096e-05	antisense_repeat_region
FM_-NC_000913.2_0685964_102	5.92389	2.12234	20.3329	6.50723e-06	0.000214538	protein_coding
FM_-NC_000913.2_0685964_98	3.97649	2.04969	10.0842	0.00149544	0.00977016	protein_coding
FM_-NC_000913.2_0695928_35	3.51915	2.20319	9.79118	0.00175351	0.010811	tRNA
FM_-NC_000913.2_0696321_35	3.51914	2.20319	9.78017	0.00176404	0.0108524	tRNA
FM_-NC_000913.2_0784049_23	7.79893	0.331414	14.5525	0.000136305	0.00193985	intergenic
FM_-NC_000913.2_0784049_32	3.73258	-0.119198	3.46425	0.0627091	0.112221	intergenic
FM_-NC_000913.2_0847800_18	7.0032	-0.541735	8.87619	0.00288915	0.0150063	protein_coding
FM_-NC_000913.2_0848114_53	5.21162	2.10922	13.6527	0.000219924	0.0026866	protein_coding
FM_-NC_000913.2_0852059_40	4.1712	0.733633	3.98014	0.0460397	0.0914689	protein_coding
FM_-NC_000913.2_0854981_23	6.41462	0.81865	16.202	5.69341e-05	0.00103659	intergenic
FM_-NC_000913.2_0879146_35	3.51213	-0.369934	4.43571	0.0351946	0.0764115	protein_coding
FM_-NC_000913.2_0879977_18	4.48843	0.680003	7.8683	0.00503088	0.0217623	antisense_protein_coding
FM_-NC_000913.2_0887199_73	9.49129	2.3772	17.6093	2.71263e-05	0.000604782	ncRNA
FM_-NC_000913.2_0887234_19	3.4662	3.53406	10.3712	0.00127995	0.00884979	ncRNA
FM_-NC_000913.2_0921798_35	5.41454	0.000540971	11.3968	0.000735721	0.00605233	protein_coding
FM_-NC_000913.2_0921855_25	5.19072	0.235397	8.14511	0.00431774	0.0196947	intergenic
FM_-NC_000913.2_0925106_21	3.48807	11.4534	12.6435	0.000376865	0.00382226	tRNA
FM_-NC_000913.2_0953708_18	3.89535	0.779809	8.66222	0.00324876	0.0162043	intergenic
FM_-NC_000913.2_1018238_22	7.51696	4.91775	23.3896	1.32289e-06	6.17278e-05	protein_coding
FM_-NC_000913.2_1027665_22	3.24693	0.679489	2.2889	0.130302	0.188969	protein_coding
FM_-NC_000913.2_1028070_19	6.63093	5.11661	21.6088	3.34308e-06	0.000124658	protein_coding
FM_-NC_000913.2_1041234_30	3.32085	0.132307	5.23362	0.0221543	0.0559195	protein_coding
FM_-NC_000913.2_1052541_39	5.72173	1.28218	11.6216	0.000651886	0.00550045	protein_coding
FM_-NC_000913.2_1062262_18	7.3427	-0.0950421	11.9869	0.000535762	0.00482581	protein_coding
FM_-NC_000913.2_1066077_32	3.69785	-0.169748	5.84583	0.015614	0.0440608	protein_coding
FM_-NC_000913.2_1076212_19	9.3705	3.46454	32.1865	1.4006e-08	1.98405e-06	protein_coding
FM_-NC_000913.2_1096244_19	3.29182	6.14744	9.23985	0.00236805	0.0130964	intergenic
FM_-NC_000913.2_1096788_20	3.50286	11.4523	12.7416	0.000357619	0.0036836	tRNA
FM_-NC_000913.2_1112927_33	6.83444	1.80843	18.1521	2.0395e-05	0.000513276	antisense_protein_coding
FM_-NC_000913.2_1113384_51	3.87729	0.391146	8.29399	0.00397764	0.0185149	protein_coding
FM_-NC_000913.2_1114651_20	5.81292	2.22471	16.8462	4.05343e-05	0.000808697	protein_coding
FM_-NC_000913.2_1141652_20	4.90071	0.0670464	10.4621	0.00121849	0.00860501	protein_coding
FM_-NC_000913.2_1164782_19	7.08769	1.2774	19.7077	9.02385e-06	0.000283289	antisense_protein_coding
FM_-NC_000913.2_1187035_21	3.38171	0.0225736	5.6085	0.0178736	0.0483595	protein_coding
FM_-NC_000913.2_1221761_19	8.08934	0.601161	12.3309	0.00044552	0.00428344	protein_coding
FM_-NC_000913.2_1234896_95	5.75133	0.0450617	9.76004	0.00178346	0.0109168	protein_coding
FM_-NC_000913.2_1239566_34	4.76532	0.485512	11.1028	0.000861984	0.00680266	protein_coding
FM_-NC_000913.2_1285932_18	5.13829	5.63516	17.1284	3.49353e-05	0.000739529	intergenic
FM_-NC_000913.2_1286288_18	5.13829	5.63516	17.1248	3.50024e-05	0.000739529	ncRNA
FM_-NC_000913.2_1286466_21	5.49347	11.7448	27.6305	1.46843e-07	1.09991e-05	tRNA
FM_-NC_000913.2_1286515_36	3.9839	7.10067	17.1331	3.48502e-05	0.000739529	tRNA
FM_-NC_000913.2_1286585_18	5.13829	5.63516	17.1208	3.50754e-05	0.000739529	intergenic
FM_-NC_000913.2_1286760_21	5.55002	11.7397	28.5885	8.95139e-08	8.04589e-06	tRNA
FM_-NC_000913.2_1286809_36	3.98285	7.10036	17.0904	3.56426e-05	0.000745962	tRNA
FM_-NC_000913.2_1289359_20	8.13811	0.855693	18.4983	1.70056e-05	0.000465418	antisense_protein_coding
FM_-NC_000913.2_1294646_21	6.13778	3.21258	17.7328	2.542e-05	0.000580378	intergenic
FM_-NC_000913.2_1294646_26	6.37552	2.9853	18.2668	1.92024e-05	0.000492399	protein_coding
FM_-NC_000913.2_1299102_19	8.89583	0.991187	17.6097	2.71197e-05	0.000604782	intergenic
FM_-NC_000913.2_1353213_24	8.5466	0.75344	12.4946	0.000408135	0.004043	protein_coding
FM_-NC_000913.2_1358179_18	6.57108	1.5196	9.56468	0.00198357	0.0116731	protein_coding
FM_-NC_000913.2_1358251_32	7.82565	1.83922	21.8131	3.00534e-06	0.000113552	protein_coding
FM_-NC_000913.2_1358254_20	10.8631	2.86776	35.6737	2.33294e-09	6.42611e-07	protein_coding
FM_-NC_000913.2_1365844_22	6.29849	0.462405	14.6539	0.000129166	0.0018654	protein_coding
FM_-NC_000913.2_1403704_34	4.82495	-0.372004	5.80705	0.0159621	0.0448061	ncRNA
FM_-NC_000913.2_1403726_49	5.44745	0.851905	15.1329	0.000100204	0.00157191	ncRNA
FM_-NC_000913.2_1433209_57	4.36733	0.172439	5.77488	0.0162568	0.0453906	protein_coding
FM_-NC_000913.2_1433556_43	5.44316	1.27322	7.71272	0.0054833	0.0230083	protein_coding
FM_-NC_000913.2_1485183_28	5.33478	1.55637	12.6784	0.000369896	0.00377365	intergenic
FM_-NC_000913.2_1489493_36	3.15942	0.60857	5.3969	0.0201726	0.052494	ncRNA
FM_-NC_000913.2_1515198_43	3.18694	-0.125038	4.4987	0.0339207	0.0744215	protein_coding
FM_-NC_000913.2_1553964_19	9.74043	5.7112	34.3639	4.57125e-09	1.00087e-06	protein_coding
FM_-NC_000913.2_1569219_36	5.1306	-0.0545179	5.88544	0.0152665	0.0434103	protein_coding
FM_-NC_000913.2_1612446_20	3.28536	-0.251558	4.2715	0.0387568	0.0811934	protein_coding
FM_-NC_000913.2_1643476_19	7.09425	-0.480504	8.47079	0.00360895	0.0174008	protein_coding
FM_-NC_000913.2_1683927_24	5.44019	-0.383698	5.61789	0.0177781	0.0481765	protein_coding
FM_-NC_000913.2_1689665_52	6.90356	-0.606915	7.50985	0.00613623	0.0245601	protein_coding
FM_-NC_000913.2_1695013_61	4.37771	0.618299	8.81367	0.00298982	0.015361	protein_coding
FM_-NC_000913.2_1722088_21	6.27365	1.00107	10.0283	0.00154153	0.00995707	antisense_protein_coding
FM_-NC_000913.2_1756729_26	6.81828	1.06645	14.2329	0.000161518	0.00220544	protein_coding
FM_-NC_000913.2_1761713_27	7.79257	0.147176	12.1783	0.000483496	0.00449265	protein_coding
FM_-NC_000913.2_1790451_20	7.56854	5.32087	27.2306	1.80579e-07	1.27435e-05	protein_coding
FM_-NC_000913.2_1793567_29	3.33344	0.788054	7.79785	0.00523085	0.0223331	protein_coding
FM_-NC_000913.2_1798347_47	3.19812	-0.299523	2.721	0.0990358	0.154734	protein_coding
FM_-NC_000913.2_1803372_22	5.04024	0.631125	11.6527	0.000641091	0.00542544	protein_coding
FM_-NC_000913.2_1806921_29	10.7712	3.40927	29.8258	4.72668e-08	4.74837e-06	protein_coding
FM_-NC_000913.2_1824404_23	6.14248	0.354123	11.6994	0.000625197	0.0053279	protein_coding
FM_-NC_000913.2_1826834_38	3.2462	-0.154755	2.14975	0.142594	0.202327	protein_coding
FM_-NC_000913.2_1827370_48	5.1281	1.34194	6.79184	0.00915756	0.0318519	protein_coding
FM_-NC_000913.2_1829310_22	5.19581	-0.204737	7.57475	0.00591917	0.0240456	protein_coding
FM_-NC_000913.2_1879790_21	8.26116	0.485759	18.2316	1.95609e-05	0.000498597	protein_coding
FM_-NC_000913.2_1886060_22	5.40825	0.698898	12.0006	0.00053182	0.00480044	intergenic
FM_-NC_000913.2_1886060_64	7.79698	1.05404	19.2343	1.15614e-05	0.000342364	protein_coding
FM_-NC_000913.2_1910333_26	3.54043	-0.0771586	6.83284	0.00894968	0.031475	protein_coding
FM_-NC_000913.2_1921158_34	7.58492	3.00491	24.3032	8.23037e-07	4.18328e-05	ncRNA
FM_-NC_000913.2_1921173_25	3.53389	2.61285	6.5401	0.010547	0.0345324	ncRNA
FM_-NC_000913.2_1927254_31	6.17234	0.620379	16.5549	4.72607e-05	0.000899225	protein_coding
FM_-NC_000913.2_1956502_26	3.34932	1.03935	7.92958	0.0048633	0.021351	intergenic
FM_-NC_000913.2_1956549_37	8.08994	0.363104	14.8219	0.000118156	0.00176079	protein_coding
FM_-NC_000913.2_1956549_54	6.41119	0.62927	14.0197	0.000180902	0.00238058	protein_coding
FM_-NC_000913.2_1985910_20	6.44858	2.6106	15.3463	8.9498e-05	0.0014529	protein_coding
FM_-NC_000913.2_1985910_23	9.86519	2.14352	23.2907	1.39269e-06	6.32562e-05	protein_coding
FM_-NC_000913.2_1989839_20	5.15137	9.70719	25.8328	3.7231e-07	2.3725e-05	tRNA
FM_-NC_000913.2_1990067_38	7.98462	10.6001	60.4807	7.43016e-15	2.1564e-11	tRNA
FM_-NC_000913.2_1990109_32	5.86242	8.98154	32.7196	1.06458e-08	1.56731e-06	tRNA
FM_-NC_000913.2_1990113_28	4.33739	9.85245	18.4158	1.77579e-05	0.000471424	tRNA
FM_-NC_000913.2_1997318_19	5.27647	-0.227563	7.79983	0.00522512	0.0223198	protein_coding
FM_-NC_000913.2_1998473_21	4.29941	1.98096	12.1653	0.00048688	0.00451408	intergenic
FM_-NC_000913.2_2026476_19	9.21586	1.31389	22.5122	2.08813e-06	8.49073e-05	protein_coding
FM_-NC_000913.2_2036788_36	7.35466	4.65649	26.6164	2.48135e-07	1.66836e-05	protein_coding
FM_-NC_000913.2_2078668_34	4.1676	0.67083	4.04627	0.044269	0.0890165	intergenic
FM_-NC_000913.2_2079267_45	3.64142	0.547686	7.82172	0.00516221	0.022167	protein_coding
FM_-NC_000913.2_2087629_20	6.94762	1.80416	19.8982	8.16752e-06	0.000257352	protein_coding
FM_-NC_000913.2_2087629_24	6.83377	1.98896	23.0571	1.5726e-06	6.99399e-05	protein_coding
FM_-NC_000913.2_2087737_20	3.51831	1.94812	6.63011	0.0100269	0.0335764	intergenic
FM_-NC_000913.2_2173219_36	7.48649	-0.171939	12.0075	0.000529868	0.00478788	protein_coding
FM_-NC_000913.2_2173755_21	3.19226	-0.0953999	4.28018	0.0385592	0.0808587	protein_coding
FM_-NC_000913.2_2175181_39	7.55851	1.70853	21.0237	4.53642e-06	0.000161402	protein_coding
FM_-NC_000913.2_2317955_28	7.84729	0.282388	16.5498	4.73886e-05	0.000899225	intergenic
FM_-NC_000913.2_2347078_20	13.9014	5.94086	55.7008	8.43836e-14	1.80138e-10	protein_coding
FM_-NC_000913.2_2378583_29	4.16738	1.21327	3.94993	0.0468732	0.0926291	protein_coding
FM_-NC_000913.2_2411071_25	5.01178	-0.240393	6.89769	0.0086307	0.0308319	protein_coding
FM_-NC_000913.2_2429697_32	4.48101	-0.705489	3.81301	0.0508561	0.0981819	protein_coding
FM_-NC_000913.2_2475563_22	7.09197	-0.534164	6.12296	0.0133437	0.0400359	protein_coding
FM_-NC_000913.2_2495721_21	9.17043	4.03157	34.1604	5.07502e-09	1.0554e-06	protein_coding
FM_-NC_000913.2_2506500_48	7.61795	-0.0253448	11.3857	0.000740109	0.0060764	protein_coding
FM_-NC_000913.2_2510687_26	3.68858	1.37708	5.6553	0.0174027	0.0474916	protein_coding
FM_-NC_000913.2_2516102_36	5.39547	11.1144	36.5268	1.50584e-09	4.59229e-07	tRNA
FM_-NC_000913.2_2516217_36	5.39528	11.1148	36.5433	1.49316e-09	4.59229e-07	tRNA
FM_-NC_000913.2_2581130_19	4.60445	-0.852381	3.43217	0.0639381	0.11372	protein_coding
FM_-NC_000913.2_2588870_54	3.11374	-0.1909	5.92995	0.0148857	0.0428271	protein_coding
FM_-NC_000913.2_2701892_21	8.33852	0.455541	13.6632	0.000218701	0.00267698	protein_coding
FM_-NC_000913.2_2706860_24	7.48724	-0.201145	10.7371	0.00105006	0.00780371	protein_coding
FM_-NC_000913.2_2707915_19	4.12881	0.851705	10.9602	0.00093091	0.00720022	protein_coding
FM_-NC_000913.2_2708111_79	3.25241	-0.374216	2.08071	0.14917	0.208438	intergenic
FM_-NC_000913.2_2725023_100	4.27433	5.98799	14.6942	0.000126434	0.00184866	rRNA
FM_-NC_000913.2_2727390_41	3.92586	14.5087	21.015	4.55707e-06	0.000161464	tRNA
FM_-NC_000913.2_2727391_37	5.04036	14.4346	31.6018	1.8925e-08	2.36681e-06	tRNA
FM_-NC_000913.2_2727923_46	7.91166	6.00487	30.4928	3.35104e-08	3.53266e-06	rRNA
FM_-NC_000913.2_2728861_53	10.4227	2.40257	27.019	2.01466e-07	1.4101e-05	rRNA
FM_-NC_000913.2_2783826_25	3.83312	0.81189	10.0362	0.00153496	0.00993711	tRNA
FM_-NC_000913.2_2797123_18	6.6944	-0.550683	8.41025	0.00373112	0.0177989	intergenic
FM_-NC_000913.2_2815847_35	4.23433	12.7176	24.6777	6.77642e-07	3.52828e-05	tRNA
FM_-NC_000913.2_2816122_35	4.23344	12.7172	24.6833	6.75659e-07	3.52828e-05	tRNA
FM_-NC_000913.2_2816261_35	4.23288	12.7173	24.6878	6.74079e-07	3.52828e-05	tRNA
FM_-NC_000913.2_2816536_35	4.23468	12.7172	24.685	6.75086e-07	3.52828e-05	tRNA
FM_-NC_000913.2_2939756_25	6.96486	1.17697	16.0267	6.24569e-05	0.00110614	protein_coding
FM_-NC_000913.2_2974174_28	8.13029	0.58058	11.1549	0.000838113	0.00665735	ncRNA
FM_-NC_000913.2_2974325_73	3.63885	0.421678	5.99072	0.0143813	0.0418548	ncRNA
FM_-NC_000913.2_3065663_18	5.42089	-0.109973	9.4579	0.00210241	0.0120788	protein_coding
FM_-NC_000913.2_3100238_19	5.3294	1.6716	13.0087	0.00031004	0.0033898	protein_coding
FM_-NC_000913.2_3125653_39	6.57028	-0.85731	5.87619	0.015347	0.043552	protein_coding
FM_-NC_000913.2_3143006_22	8.2232	0.493908	13.5774	0.000228923	0.00275708	protein_coding
FM_-NC_000913.2_3143009_46	6.26569	0.456754	12.7623	0.00035368	0.00366619	protein_coding
FM_-NC_000913.2_3145123_20	9.27969	3.45426	33.923	5.73369e-09	1.088e-06	pseudogene
FM_-NC_000913.2_3145123_65	7.90645	0.0883252	11.6439	0.00064414	0.00544047	pseudogene
FM_-NC_000913.2_3166055_37	7.60164	1.67699	23.7857	1.07677e-06	5.16549e-05	protein_coding
FM_-NC_000913.2_3166554_30	3.35671	0.393738	7.66642	0.0056258	0.0233198	protein_coding
FM_-NC_000913.2_3166565_19	3.12109	1.00527	5.57618	0.0182064	0.0490035	protein_coding
FM_-NC_000913.2_3167680_51	6.55728	-0.00218122	8.50988	0.00353224	0.0170985	protein_coding
FM_-NC_000913.2_3189734_89	4.28819	0.711026	10.2101	0.00139676	0.00939867	protein_coding
FM_-NC_000913.2_3189878_23	5.75574	0.387248	7.41189	0.00647943	0.0253797	protein_coding
FM_-NC_000913.2_3189941_45	6.40337	1.09458	18.2133	1.9749e-05	0.000500406	protein_coding
FM_-NC_000913.2_3192869_21	5.54937	2.13515	12.8055	0.000345599	0.00361208	ncRNA
FM_-NC_000913.2_3193204_22	3.96275	3.65296	12.3854	0.000432705	0.00420349	ncRNA
FM_-NC_000913.2_3193244_21	4.20732	1.7448	10.2903	0.00133732	0.00914894	ncRNA
FM_-NC_000913.2_3268579_35	5.24324	2.17145	13.5648	0.000230469	0.0027679	ncRNA
FM_-NC_000913.2_3303073_20	3.24649	0.658892	2.20831	0.137269	0.196833	protein_coding
FM_-NC_000913.2_3309106_22	7.67564	7.26785	29.083	6.93412e-08	6.43592e-06	protein_coding
FM_-NC_000913.2_3314026_23	5.62147	-0.026665	9.96982	0.00159127	0.0101478	protein_coding
FM_-NC_000913.2_3316276_35	3.24682	10.5808	15.0351	0.000105532	0.00162074	tRNA
FM_-NC_000913.2_3320131_49	4.10118	8.80154	19.0152	1.29681e-05	0.000376648	tRNA
FM_-NC_000913.2_3320145_35	5.89632	7.44488	32.1634	1.41735e-08	1.98405e-06	tRNA
FM_-NC_000913.2_3352149_19	4.42659	0.273904	7.03899	0.00797541	0.029266	intergenic
FM_-NC_000913.2_3370733_22	7.10245	-0.467551	8.94622	0.00278045	0.0145747	protein_coding
FM_-NC_000913.2_3370824_22	3.80303	0.0450517	6.82243	0.00900199	0.0315291	protein_coding
FM_-NC_000913.2_3370941_24	5.41955	0.158714	12.0602	0.000515089	0.00467909	protein_coding
FM_-NC_000913.2_3390371_42	4.96237	1.09584	14.7702	0.000121439	0.00178809	antisense_repeat_region
FM_-NC_000913.2_3421645_32	5.38451	7.4458	29.1391	6.73629e-08	6.32101e-06	tRNA
FM_-NC_000913.2_3422616_116	5.43696	5.74734	17.8698	2.36543e-05	0.000553739	rRNA
FM_-NC_000913.2_3422622_100	4.30263	6.16706	14.8319	0.000117532	0.0017604	rRNA
FM_-NC_000913.2_3426630_65	8.65996	7.35015	31.3517	2.15271e-08	2.58901e-06	rRNA
FM_-NC_000913.2_3430466_71	3.5218	-0.0681226	3.99714	0.0455774	0.0908251	protein_coding
FM_-NC_000913.2_3446153_52	4.15028	0.871573	9.09615	0.00256148	0.0137432	protein_coding
FM_-NC_000913.2_3562482_20	4.16721	-0.611401	3.69142	0.0546929	0.103191	protein_coding
FM_-NC_000913.2_3564093_23	7.94658	2.19456	20.9931	4.60951e-06	0.000161978	protein_coding
FM_-NC_000913.2_3576672_86	5.00465	1.36677	15.2864	9.23803e-05	0.00149118	protein_coding
FM_-NC_000913.2_3706639_29	3.39142	6.67323	10.389	0.00126769	0.00880068	tRNA
FM_-NC_000913.2_3738563_30	8.37444	0.564779	15.2554	9.39082e-05	0.00150447	antisense_protein_coding
FM_-NC_000913.2_3870890_20	3.24581	0.0122328	2.06698	0.150519	0.209855	protein_coding
FM_-NC_000913.2_3873182_30	7.79765	0.207247	15.6906	7.45928e-05	0.00126378	protein_coding
FM_-NC_000913.2_3873188_24	7.26815	0.829405	14.8666	0.000115391	0.00174085	intergenic
FM_-NC_000913.2_4025537_91	4.22766	1.12304	11.8922	0.000563685	0.00500344	antisense_repeat_region
FM_-NC_000913.2_4043113_18	5.13317	0.629224	6.63816	0.00998168	0.0335254	antisense_protein_coding
FM_-NC_000913.2_4052960_20	6.55244	2.02511	17.8402	2.40248e-05	0.000555957	protein_coding
FM_-NC_000913.2_4081261_61	3.25597	-1.41934	0.897416	0.343475	0.399419	protein_coding
FM_-NC_000913.2_4114307_37	3.14509	0.594616	7.43184	0.00640798	0.0252113	protein_coding
FM_-NC_000913.2_4116113_24	4.22615	0.194111	10.3151	0.00131945	0.00905692	intergenic
FM_-NC_000913.2_4136812_21	5.12787	0.854982	6.25905	0.0123561	0.0382277	protein_coding
FM_-NC_000913.2_4156402_18	5.36281	-0.183463	8.19828	0.00419302	0.0193194	ncRNA
FM_-NC_000913.2_4188362_38	3.24712	2.05468	2.32333	0.127447	0.18599	ncRNA
FM_-NC_000913.2_4275949_140	4.86447	0.380788	9.76084	0.00178268	0.0109168	ncRNA
FM_-NC_000913.2_4276062_27	8.60311	2.63823	24.075	9.26532e-07	4.6267e-05	ncRNA
FM_-NC_000913.2_4338755_23	4.92613	-0.476139	5.93616	0.0148333	0.0427477	protein_coding
FM_-NC_000913.2_4360620_29	5.0758	8.21748	25.0184	5.67865e-07	3.15285e-05	tRNA
FM_-NC_000913.2_4361217_47	6.91671	-0.640036	5.13259	0.0234806	0.0582851	protein_coding
FM_-NC_000913.2_4375152_22	8.04608	0.442819	15.6662	7.55642e-05	0.00127222	antisense_protein_coding
FM_-NC_000913.2_4413989_30	3.44001	1.2932	8.42736	0.00369616	0.0176914	antisense_repeat_region
FM_-NC_000913.2_4414642_19	7.30827	2.42031	20.2333	6.85494e-06	0.000223414	protein_coding
FM_-NC_000913.2_4422817_49	3.50014	0.556921	5.99086	0.0143802	0.0418548	intergenic
FM_-NC_000913.2_4422843_23	8.04395	0.448614	16.0581	6.14269e-05	0.00109691	intergenic
FM_-NC_000913.2_4422846_20	7.09433	0.0319343	9.53902	0.00201149	0.0117822	intergenic
FM_-NC_000913.2_4487371_18	9.27754	1.31011	20.8504	4.96582e-06	0.00017098	protein_coding
FM_-NC_000913.2_4548821_38	3.49801	-0.798168	2.47543	0.115638	0.173356	protein_coding
FM_-NC_000913.2_4568740_27	7.79514	0.0709978	11.7425	0.000610881	0.00525308	protein_coding
FM_-NC_000913.2_4588813_23	3.24664	-0.0777139	2.23574	0.134852	0.194248	protein_coding
FM_-NC_000913.2_4604101_21	3.22579	14.2279	12.988	0.000313489	0.00339584	tRNA
FM_-NC_000913.2_4604222_21	3.2264	14.2277	12.9946	0.000312389	0.00339375	tRNA
FM_-NC_000913.2_4604337_21	3.22642	14.2277	12.9915	0.000312914	0.00339513	tRNA
FM_+NC_000913.2_0003377_19	4.49512	-0.537164	4.47845	0.0343249	0.0749617	protein_coding
FM_+NC_000913.2_0050379_22	5.03566	-0.296423	8.93087	0.00280391	0.0146707	antisense_protein_coding
FM_+NC_000913.2_0058793_31	5.32819	-0.216827	8.49753	0.0035563	0.0171869	pseudogene
FM_+NC_000913.2_0088271_18	4.73129	0.891902	11.8738	0.000569291	0.00503509	protein_coding
FM_+NC_000913.2_0103448_54	6.0012	1.0883	12.7052	0.000364649	0.00374247	protein_coding
FM_+NC_000913.2_0104718_23	6.26585	0.617107	13.2579	0.000271439	0.0030822	protein_coding
FM_+NC_000913.2_0107421_23	4.04633	2.92631	11.2897	0.000779379	0.00632015	protein_coding
FM_+NC_000913.2_0127545_26	3.31364	-0.503962	4.25841	0.0390564	0.0816641	protein_coding
FM_+NC_000913.2_0131870_20	5.80703	0.299004	12.2836	0.000456951	0.00431215	protein_coding
FM_+NC_000913.2_0136068_18	3.67164	1.11275	6.06271	0.0138066	0.0409311	antisense_protein_coding
FM_+NC_000913.2_0214792_31	7.94839	0.340868	15.6557	7.59844e-05	0.00127222	protein_coding
FM_+NC_000913.2_0214797_26	6.20981	0.50901	17.2092	3.34808e-05	0.00071852	protein_coding
FM_+NC_000913.2_0223770_78	6.04769	14.9472	36.6062	1.44568e-09	4.59229e-07	rRNA
FM_+NC_000913.2_0223865_58	8.66196	4.88386	34.6414	3.96384e-09	9.1479e-07	rRNA
FM_+NC_000913.2_0224035_53	9.69038	5.59272	32.9238	9.58432e-09	1.47581e-06	rRNA
FM_+NC_000913.2_0224099_20	4.03514	4.31096	9.66563	0.00187747	0.0113085	rRNA
FM_+NC_000913.2_0224341_35	3.82064	7.55744	12.0386	0.00052109	0.00472355	rRNA
FM_+NC_000913.2_0224688_72	6.72899	8.67366	25.1734	5.24007e-07	3.04116e-05	rRNA
FM_+NC_000913.2_0224738_22	5.87775	6.92116	31.7237	1.77736e-08	2.3349e-06	rRNA
FM_+NC_000913.2_0224826_21	6.53718	3.52691	18.5126	1.68786e-05	0.00046482	rRNA
FM_+NC_000913.2_0224980_47	7.37151	5.98711	27.6988	1.4175e-07	1.07116e-05	rRNA
FM_+NC_000913.2_0225098_54	5.25615	6.61706	24.5387	7.28323e-07	3.74648e-05	rRNA
FM_+NC_000913.2_0225180_76	3.10995	3.00909	8.92781	0.00280861	0.0146773	rRNA
FM_+NC_000913.2_0225224_32	6.66563	4.03964	25.9464	3.51035e-07	2.27389e-05	rRNA
FM_+NC_000913.2_0225380_33	4.32461	13.5106	21.9465	2.80359e-06	0.000108325	tRNA
FM_+NC_000913.2_0225436_20	3.23668	10.4625	13.1551	0.00028674	0.00318717	tRNA
FM_+NC_000913.2_0225554_21	3.12087	12.9289	9.62766	0.00191669	0.0114411	tRNA
FM_+NC_000913.2_0225758_29	3.79193	9.00402	12.3106	0.000450402	0.00429239	rRNA
FM_+NC_000913.2_0225758_47	4.10683	7.92819	17.2101	3.3466e-05	0.00071852	rRNA
FM_+NC_000913.2_0225768_19	4.57536	9.36051	16.9265	3.88557e-05	0.000789973	rRNA
FM_+NC_000913.2_0226152_134	3.16488	7.52895	7.61197	0.00579822	0.0237463	rRNA
FM_+NC_000913.2_0226438_18	3.30249	3.7972	9.81789	0.00172822	0.0107014	rRNA
FM_+NC_000913.2_0226515_24	5.06022	4.87655	19.5109	1.00029e-05	0.000307248	rRNA
FM_+NC_000913.2_0226738_45	6.58826	7.19193	16.9046	3.93055e-05	0.000795331	rRNA
FM_+NC_000913.2_0226886_40	7.19994	12.0551	31.0683	2.49108e-08	2.93863e-06	rRNA
FM_+NC_000913.2_0226887_37	7.63463	11.3583	36.5952	1.45389e-09	4.59229e-07	rRNA
FM_+NC_000913.2_0226928_35	6.00982	4.08811	18.3232	1.86426e-05	0.000486395	rRNA
FM_+NC_000913.2_0227262_27	4.01598	6.15021	10.8063	0.00101154	0.00760345	rRNA
FM_+NC_000913.2_0227831_116	5.43696	5.74734	17.8737	2.36067e-05	0.000553739	rRNA
FM_+NC_000913.2_0227971_21	6.34162	5.23107	22.9898	1.62866e-06	7.0698e-05	rRNA
FM_+NC_000913.2_0227974_21	7.89841	5.07792	30.837	2.80631e-08	3.13099e-06	rRNA
FM_+NC_000913.2_0228035_72	3.36123	4.10258	11.6891	0.000628687	0.00534697	rRNA
FM_+NC_000913.2_0228410_81	6.12632	7.82996	26.7874	2.27114e-07	1.55787e-05	rRNA
FM_+NC_000913.2_0228561_88	8.6951	11.2649	53.1299	3.12212e-13	4.44329e-10	rRNA
FM_+NC_000913.2_0231062_20	5.71963	2.70441	12.6088	0.000383941	0.00386612	intergenic
FM_+NC_000913.2_0231137_29	4.60956	-0.677007	4.69718	0.0302121	0.0690079	protein_coding
FM_+NC_000913.2_0236930_34	5.38441	12.1035	38.7835	4.73521e-10	1.92543e-07	tRNA
FM_+NC_000913.2_0402807_23	7.2627	-0.317067	10.12	0.00146669	0.00965732	protein_coding
FM_+NC_000913.2_0403107_20	5.08126	-0.334326	6.0278	0.0140822	0.0413935	protein_coding
FM_+NC_000913.2_0405373_19	8.92098	1.10744	22.939	1.67226e-06	7.17559e-05	protein_coding
FM_+NC_000913.2_0420093_26	7.00718	4.71339	26.048	3.33029e-07	2.20444e-05	protein_coding
FM_+NC_000913.2_0433727_28	3.14798	0.793254	3.74284	0.0530341	0.101017	protein_coding
FM_+NC_000913.2_0460660_23	3.8158	0.116119	8.06845	0.00450426	0.0202757	protein_coding
FM_+NC_000913.2_0460688_28	7.10136	-0.411723	11.2495	0.000796448	0.00640383	protein_coding
FM_+NC_000913.2_0467578_28	7.33158	7.1523	34.1164	5.19108e-09	1.0554e-06	intergenic
FM_+NC_000913.2_0475671_19	4.66568	8.13273	21.1415	4.26599e-06	0.000153702	ncRNA
FM_+NC_000913.2_0498935_20	6.29922	0.592296	12.8143	0.000343988	0.00360512	antisense_protein_coding
FM_+NC_000913.2_0506445_65	5.50259	6.78865	24.5934	7.07941e-07	3.6637e-05	ncRNA
FM_+NC_000913.2_0507713_26	4.79706	-0.434626	8.51165	0.00352881	0.0170916	protein_coding
FM_+NC_000913.2_0532854_36	5.84869	0.295914	11.0579	0.000883112	0.00690565	protein_coding
FM_+NC_000913.2_0554569_23	8.10162	0.259446	10.3511	0.00129399	0.00891799	protein_coding
FM_+NC_000913.2_0576206_18	8.40938	0.517767	12.0892	0.000507153	0.00465654	intergenic
FM_+NC_000913.2_0621528_24	5.12807	0.285102	6.73335	0.00946266	0.0325216	protein_coding
FM_+NC_000913.2_0636508_24	8.64649	2.67586	22.3332	2.29206e-06	9.1032e-05	antisense_protein_coding
FM_+NC_000913.2_0636510_30	3.35924	1.78224	8.35075	0.00385528	0.0181779	antisense_protein_coding
FM_+NC_000913.2_0636517_30	6.40218	2.60078	17.6997	2.58672e-05	0.000586711	antisense_protein_coding
FM_+NC_000913.2_0674928_20	7.6767	-0.0190483	12.0732	0.000511515	0.0046615	antisense_protein_coding
FM_+NC_000913.2_0704075_25	7.89809	0.0921888	14.1713	0.000166898	0.00224786	protein_coding
FM_+NC_000913.2_0728346_28	4.78032	0.752197	9.46167	0.0020981	0.0120788	protein_coding
FM_+NC_000913.2_0754742_22	6.07619	2.52334	13.9715	0.000185605	0.00241966	protein_coding
FM_+NC_000913.2_0777362_25	6.08079	0.407607	13.7577	0.000207969	0.00262699	protein_coding
FM_+NC_000913.2_0777366_21	6.75974	0.849859	15.6481	7.6289e-05	0.00127233	protein_coding
FM_+NC_000913.2_0778289_29	3.43319	-0.0555621	4.80942	0.0283045	0.0664172	protein_coding
FM_+NC_000913.2_0779987_28	3.86942	9.42496	18.0737	2.12518e-05	0.000523147	tRNA
FM_+NC_000913.2_0780042_21	3.49788	12.5156	13.7316	0.000210871	0.00263572	tRNA
FM_+NC_000913.2_0780290_28	3.86942	9.42496	18.0705	2.12876e-05	0.000523147	tRNA
FM_+NC_000913.2_0780345_21	3.41647	12.5734	12.282	0.000457349	0.00431215	tRNA
FM_+NC_000913.2_0813537_20	7.1967	1.26755	16.7131	4.34801e-05	0.00085351	protein_coding
FM_+NC_000913.2_0819781_75	4.18878	-0.911365	1.69032	0.193559	0.253925	protein_coding
FM_+NC_000913.2_0856066_33	7.00427	-0.541482	8.5405	0.0034733	0.0169619	protein_coding
FM_+NC_000913.2_0859347_51	3.25433	-1.19961	1.56748	0.210574	0.270715	antisense_protein_coding
FM_+NC_000913.2_0877786_22	5.37481	0.964346	8.83859	0.00294927	0.015226	protein_coding
FM_+NC_000913.2_0889404_20	6.64075	0.937106	17.7084	2.57487e-05	0.000586315	protein_coding
FM_+NC_000913.2_0922555_19	7.9184	2.08471	23.3611	1.34267e-06	6.231e-05	protein_coding
FM_+NC_000913.2_0946153_23	4.71712	0.457756	9.92605	0.00162956	0.0103073	protein_coding
FM_+NC_000913.2_0974636_36	8.99628	1.0855	23.2928	1.39118e-06	6.32562e-05	protein_coding
FM_+NC_000913.2_0986685_36	7.48149	-0.248059	7.59057	0.00586744	0.0239265	intergenic
FM_+NC_000913.2_1015251_19	4.64169	-0.161351	8.03021	0.00460036	0.0205452	antisense_protein_coding
FM_+NC_000913.2_1019789_32	3.2451	-0.62438	1.89655	0.168465	0.228735	antisense_protein_coding
FM_+NC_000913.2_1039732_22	5.88002	1.46839	16.7786	4.20033e-05	0.000836053	protein_coding
FM_+NC_000913.2_1067272_50	4.1712	-0.669529	3.35127	0.0671533	0.11736	protein_coding
FM_+NC_000913.2_1108497_33	3.96258	-0.192784	5.29152	0.0214295	0.0547863	intergenic
FM_+NC_000913.2_1158201_46	5.6968	-0.0800379	7.71926	0.00546348	0.0229816	protein_coding
FM_+NC_000913.2_1167347_41	4.13158	5.15362	12.953	0.000319416	0.00342909	protein_coding
FM_+NC_000913.2_1168501_22	8.493	4.46764	27.5566	1.52564e-07	1.13282e-05	protein_coding
FM_+NC_000913.2_1215326_20	5.02737	-0.572429	5.7507	0.0164821	0.0458737	protein_coding
FM_+NC_000913.2_1215474_24	7.48413	-0.203071	11.6477	0.000642808	0.0054346	protein_coding
FM_+NC_000913.2_1216354_18	7.00422	-0.595911	7.27904	0.00697636	0.0266896	intergenic
FM_+NC_000913.2_1237643_19	4.17122	-1.40748	1.64186	0.200071	0.260388	protein_coding
FM_+NC_000913.2_1238096_21	6.68411	0.0595048	10.5288	0.00117526	0.00837688	protein_coding
FM_+NC_000913.2_1258352_42	4.44857	2.51806	12.0409	0.000520464	0.00472289	antisense_protein_coding
FM_+NC_000913.2_1258375_19	6.05114	3.92131	21.5236	3.49505e-06	0.000128458	antisense_protein_coding
FM_+NC_000913.2_1289995_20	7.45962	1.51299	18.3578	1.83067e-05	0.000480987	protein_coding
FM_+NC_000913.2_1330477_19	4.86464	-0.392271	9.04345	0.00263638	0.0140437	protein_coding
FM_+NC_000913.2_1342409_21	7.48176	4.08151	27.2896	1.75147e-07	1.25679e-05	intergenic
FM_+NC_000913.2_1403595_20	10.3521	4.39972	35.5945	2.42974e-09	6.48362e-07	protein_coding
FM_+NC_000913.2_1404566_33	7.55305	-0.0715242	14.6516	0.000129326	0.0018654	antisense_protein_coding
FM_+NC_000913.2_1431267_20	8.33857	0.489567	17.0044	3.72928e-05	0.00077052	antisense_protein_coding
FM_+NC_000913.2_1496901_18	7.70788	1.88743	18.876	1.395e-05	0.000401073	intergenic
FM_+NC_000913.2_1507549_19	8.09147	0.334851	12.3806	0.000433829	0.00420484	protein_coding
FM_+NC_000913.2_1522041_20	7.41678	-0.272298	11.6797	0.000631863	0.00536329	protein_coding
FM_+NC_000913.2_1555355_18	4.72769	0.28379	5.39051	0.0202466	0.0525967	antisense_protein_coding
FM_+NC_000913.2_1625530_28	5.59296	0.737741	16.0592	6.13912e-05	0.00109691	protein_coding
FM_+NC_000913.2_1697624_19	6.90362	-0.646491	8.33266	0.00389385	0.0183092	protein_coding
FM_+NC_000913.2_1701184_31	3.24701	0.970262	2.30311	0.129115	0.18763	protein_coding
FM_+NC_000913.2_1742793_33	5.27077	0.67987	10.1604	0.00143486	0.0095262	protein_coding
FM_+NC_000913.2_1744539_29	5.77478	8.36634	30.0123	4.29312e-08	4.36416e-06	tRNA
FM_+NC_000913.2_1744577_38	6.92882	7.78174	33.4436	7.33621e-09	1.28455e-06	tRNA
FM_+NC_000913.2_1744580_36	5.2826	7.408	23.9716	9.77659e-07	4.74331e-05	tRNA
FM_+NC_000913.2_1744595_21	4.18009	8.98173	14.029	0.000180012	0.00237577	tRNA
FM_+NC_000913.2_1755410_52	3.55549	0.191181	4.47264	0.0344418	0.0751402	protein_coding
FM_+NC_000913.2_1761561_23	7.79389	0.0431784	14.2255	0.000162162	0.00220792	antisense_protein_coding
FM_+NC_000913.2_1821257_18	5.4119	-0.0837479	10.4296	0.00124013	0.00869509	protein_coding
FM_+NC_000913.2_1895577_76	7.34774	-0.272494	12.9685	0.000316782	0.00341117	protein_coding
FM_+NC_000913.2_1895771_18	7.55223	-0.152235	12.3249	0.00044696	0.00428344	protein_coding
FM_+NC_000913.2_1902747_19	3.72085	0.107419	6.89517	0.00864292	0.0308536	protein_coding
FM_+NC_000913.2_1921125_20	3.54342	0.0753173	6.82796	0.00897417	0.0315114	ncRNA
FM_+NC_000913.2_1921194_18	5.55382	1.16482	12.544	0.000397489	0.00396435	ncRNA
FM_+NC_000913.2_1921200_18	6.18799	0.329768	10.909	0.000956978	0.0073157	ncRNA
FM_+NC_000913.2_1921239_20	3.65291	0.531387	7.49079	0.00620154	0.0247453	ncRNA
FM_+NC_000913.2_1924513_21	7.67601	-0.0369798	12.082	0.000509097	0.0046615	protein_coding
FM_+NC_000913.2_1998508_22	7.49033	-0.0272892	14.4139	0.000146714	0.00202717	antisense_protein_coding
FM_+NC_000913.2_2002210_37	5.69161	1.33185	12.4113	0.000426733	0.00415967	protein_coding
FM_+NC_000913.2_2022950_19	6.29724	0.8583	13.9568	0.000187064	0.00243084	intergenic
FM_+NC_000913.2_2022950_22	4.21841	0.928243	9.99119	0.00157291	0.0100639	intergenic
FM_+NC_000913.2_2033735_19	8.72743	4.24203	31.6344	1.86101e-08	2.36681e-06	intergenic
FM_+NC_000913.2_2041155_24	4.92083	1.09431	14.5333	0.000137702	0.00195646	intergenic
FM_+NC_000913.2_2048914_21	5.34947	-0.299127	9.33712	0.00224558	0.0126735	protein_coding
FM_+NC_000913.2_2082037_44	8.41375	1.45636	20.2907	6.65242e-06	0.000218481	protein_coding
FM_+NC_000913.2_2082062_19	4.72354	-0.100082	4.45436	0.0348123	0.0757163	protein_coding
FM_+NC_000913.2_2165145_78	3.18084	3.25955	5.64474	0.0175078	0.0477175	ncRNA
FM_+NC_000913.2_2195735_23	5.85739	0.310839	12.413	0.00042636	0.00415967	pseudogene
FM_+NC_000913.2_2227143_20	7.26073	-0.0659135	8.45901	0.0036324	0.0174603	intergenic
FM_+NC_000913.2_2276508_18	4.54927	1.35312	9.3023	0.00228867	0.0127815	intergenic
FM_+NC_000913.2_2284232_30	5.92846	12.4738	34.2559	4.83202e-09	1.03152e-06	tRNA
FM_+NC_000913.2_2284288_21	3.3197	11.813	12.2292	0.000470471	0.00441008	tRNA
FM_+NC_000913.2_2410920_19	5.19621	-0.398201	7.64988	0.0056776	0.0235083	antisense_protein_coding
FM_+NC_000913.2_2412659_32	5.31431	0.804302	11.0016	0.000910326	0.00706019	protein_coding
FM_+NC_000913.2_2412660_28	4.68848	0.342004	7.22971	0.00717067	0.0272199	protein_coding
FM_+NC_000913.2_2459236_29	8.2208	0.438632	16.1154	5.95967e-05	0.00107589	intergenic
FM_+NC_000913.2_2459359_22	6.19177	1.81143	20.2129	6.92849e-06	0.000224952	protein_coding
FM_+NC_000913.2_2464330_31	3.658	2.13257	10.016	0.00155188	0.0100087	tRNA
FM_+NC_000913.2_2474667_35	4.59622	-0.727036	4.9252	0.0264678	0.0635097	intergenic
FM_+NC_000913.2_2518952_28	3.87084	9.42484	18.0676	2.13204e-05	0.000523147	tRNA
FM_+NC_000913.2_2519007_21	4.00947	12.4501	19.5158	9.97708e-06	0.000307248	tRNA
FM_+NC_000913.2_2519072_28	3.86839	9.4247	18.0469	2.15526e-05	0.000524324	tRNA
FM_+NC_000913.2_2519127_21	3.41647	12.5734	12.2801	0.00045781	0.00431215	tRNA
FM_+NC_000913.2_2519194_28	3.86839	9.4247	18.0511	2.15051e-05	0.000524324	tRNA
FM_+NC_000913.2_2519249_21	3.41647	12.5734	12.2772	0.000458535	0.00431215	tRNA
FM_+NC_000913.2_2531720_20	7.73964	2.99546	19.9333	8.01893e-06	0.000255499	intergenic
FM_+NC_000913.2_2585852_20	8.26252	0.389493	13.1115	0.000293493	0.00324629	protein_coding
FM_+NC_000913.2_2591111_21	6.50608	0.787956	16.0587	6.14084e-05	0.00109691	antisense_protein_coding
FM_+NC_000913.2_2601729_18	3.37572	0.67496	2.75119	0.0971818	0.152712	protein_coding
FM_+NC_000913.2_2663975_18	8.78661	1.63014	18.5069	1.69293e-05	0.00046482	protein_coding
FM_+NC_000913.2_2712484_37	7.41591	-0.253917	10.292	0.00133605	0.00914877	antisense_protein_coding
FM_+NC_000913.2_2739578_24	3.25248	-0.367387	2.0665	0.150566	0.209861	protein_coding
FM_+NC_000913.2_2751845_23	6.82179	1.08289	20.4126	6.24181e-06	0.000210303	protein_coding
FM_+NC_000913.2_2753759_44	5.13304	2.06674	6.92046	0.00852149	0.0305735	ncRNA
FM_+NC_000913.2_2787010_48	6.79785	-0.616794	7.11857	0.00762895	0.0282823	protein_coding
FM_+NC_000913.2_2787031_27	7.00422	-0.595911	7.31265	0.00684711	0.0262893	protein_coding
FM_+NC_000913.2_2790137_21	6.99869	0.129192	7.36134	0.00666411	0.0257868	protein_coding
FM_+NC_000913.2_2797583_19	4.1712	-0.0685157	3.76718	0.0522678	0.100026	protein_coding
FM_+NC_000913.2_2835378_22	6.79672	-0.657126	8.32952	0.00390059	0.0183178	antisense_protein_coding
FM_+NC_000913.2_2878528_19	7.00084	-0.59764	6.62803	0.0100386	0.0335893	antisense_protein_coding
FM_+NC_000913.2_2902074_22	5.67601	-0.0285573	12.0789	0.000509957	0.0046615	intergenic
FM_+NC_000913.2_2924341_18	7.94644	0.122768	9.66691	0.00187616	0.0113085	protein_coding
FM_+NC_000913.2_2945408_35	3.2444	10.5791	14.9981	0.000107618	0.00164686	tRNA
FM_+NC_000913.2_2945518_35	3.2444	10.5791	14.9908	0.000108034	0.00165028	tRNA
FM_+NC_000913.2_2945628_35	3.2444	10.5791	15.0209	0.000106329	0.00163007	tRNA
FM_+NC_000913.2_2977019_24	7.41763	-0.185136	14.0064	0.000182189	0.00238972	protein_coding
FM_+NC_000913.2_2983994_20	7.18126	-0.0964039	13.5328	0.000234434	0.00279153	protein_coding
FM_+NC_000913.2_3031069_30	7.34443	-0.00614702	14.619	0.00013158	0.00189471	protein_coding
FM_+NC_000913.2_3054005_72	8.09667	10.1982	46.4216	9.53579e-12	9.04734e-09	ncRNA
FM_+NC_000913.2_3054077_109	7.8348	9.34706	41.4209	1.22735e-10	6.77075e-08	ncRNA
FM_+NC_000913.2_3054164_22	6.87365	11.9743	28.4279	9.72529e-08	8.2222e-06	ncRNA
FM_+NC_000913.2_3054869_19	6.61545	2.43425	18.4417	1.7518e-05	0.000471424	ncRNA
FM_+NC_000913.2_3063145_18	7.73171	0.0332226	10.8113	0.00100883	0.00758979	protein_coding
FM_+NC_000913.2_3108387_29	5.07731	8.21862	25.0379	5.6215e-07	3.15285e-05	tRNA
FM_+NC_000913.2_3199113_19	6.0037	1.02466	17.2672	3.24738e-05	0.000703792	intergenic
FM_+NC_000913.2_3210056_30	5.10026	-0.240476	6.99255	0.00818494	0.0297291	protein_coding
FM_+NC_000913.2_3212346_39	5.24709	1.06365	12.9078	0.000327212	0.00347089	protein_coding
FM_+NC_000913.2_3213619_29	7.18312	0.215973	14.5721	0.000134898	0.00192624	tRNA
FM_+NC_000913.2_3213625_26	3.97468	0.969414	10.8861	0.000968895	0.00738524	tRNA
FM_+NC_000913.2_3213674_21	3.56054	7.81082	11.9734	0.000539666	0.00485455	tRNA
FM_+NC_000913.2_3224354_27	5.0887	1.07176	10.8997	0.000961789	0.00733934	protein_coding
FM_+NC_000913.2_3235603_27	6.51371	0.931704	17.9274	2.29492e-05	0.000547384	protein_coding
FM_+NC_000913.2_3238319_21	6.55673	-0.883525	4.58198	0.0323098	0.0719034	protein_coding
FM_+NC_000913.2_3244655_36	4.10655	1.14717	6.86946	0.0087681	0.0311313	protein_coding
FM_+NC_000913.2_3275561_28	10.8592	2.84498	27.3733	1.67729e-07	1.21376e-05	protein_coding
FM_+NC_000913.2_3309722_20	3.24623	-0.210457	2.15537	0.142073	0.201853	intergenic
FM_+NC_000913.2_3387856_18	3.3141	-0.601814	3.57943	0.0584993	0.107335	protein_coding
FM_+NC_000913.2_3413777_29	7.4249	-0.121853	11.677	0.000632771	0.00536567	protein_coding
FM_+NC_000913.2_3655536_20	4.16656	0.952717	3.54236	0.0598202	0.108867	protein_coding
FM_+NC_000913.2_3775991_38	3.25169	0.0324111	2.22592	0.135712	0.195091	protein_coding
FM_+NC_000913.2_3826731_21	6.13457	0.302294	13.3814	0.000254133	0.00295244	intergenic
FM_+NC_000913.2_3858532_36	3.9568	0.281211	7.16532	0.00743263	0.0278307	protein_coding
FM_+NC_000913.2_3887162_37	3.25522	-1.11845	1.24259	0.264972	0.325366	protein_coding
FM_+NC_000913.2_3911146_36	5.37982	-0.0484351	7.40928	0.00648883	0.0254049	antisense_protein_coding
FM_+NC_000913.2_3926330_20	5.48691	-0.130296	10.677	0.00108478	0.00796469	antisense_protein_coding
FM_+NC_000913.2_3931555_19	3.23946	1.33656	3.83356	0.0502362	0.0971832	protein_coding
FM_+NC_000913.2_3931634_33	3.21942	4.88184	10.7659	0.00103386	0.00773041	protein_coding
FM_+NC_000913.2_3933805_19	7.26259	-0.412299	8.46375	0.00362295	0.0174368	protein_coding
FM_+NC_000913.2_3935254_46	3.4417	0.451383	8.77488	0.00305408	0.0155787	intergenic
FM_+NC_000913.2_3939830_78	6.24132	14.3565	40.063	2.45905e-10	1.16655e-07	rRNA
FM_+NC_000913.2_3940095_53	9.69022	5.59272	32.8561	9.92379e-09	1.48665e-06	rRNA
FM_+NC_000913.2_3940159_20	4.03514	4.31096	9.66482	0.0018783	0.0113085	rRNA
FM_+NC_000913.2_3940401_35	3.82064	7.55744	12.0349	0.000522141	0.00472806	rRNA
FM_+NC_000913.2_3940748_72	6.72901	8.67366	25.1675	5.25595e-07	3.04116e-05	rRNA
FM_+NC_000913.2_3940798_22	5.87775	6.92116	31.7669	1.7383e-08	2.31927e-06	rRNA
FM_+NC_000913.2_3940886_21	6.53718	3.52691	18.5126	1.68787e-05	0.00046482	rRNA
FM_+NC_000913.2_3941040_46	7.91165	6.00429	30.5005	3.33783e-08	3.53266e-06	rRNA
FM_+NC_000913.2_3941284_32	6.66563	4.03964	25.9398	3.52227e-07	2.27389e-05	rRNA
FM_+NC_000913.2_3941492_41	3.92587	14.5087	21.0022	4.58754e-06	0.000161872	tRNA
FM_+NC_000913.2_3941495_37	5.04024	14.4347	31.6114	1.88323e-08	2.36681e-06	tRNA
FM_+NC_000913.2_3941726_29	3.79193	9.00402	12.3066	0.000451353	0.00429666	rRNA
FM_+NC_000913.2_3941736_19	4.57536	9.36051	16.9367	3.8648e-05	0.000787626	rRNA
FM_+NC_000913.2_3942015_52	9.52089	6.55427	49.2072	2.30305e-12	2.80939e-09	rRNA
FM_+NC_000913.2_3942120_134	3.16488	7.52895	7.61006	0.00580436	0.02376	rRNA
FM_+NC_000913.2_3942406_18	3.30249	3.7972	9.82572	0.00172088	0.0106637	rRNA
FM_+NC_000913.2_3942706_45	6.58829	7.19193	16.9098	3.9199e-05	0.000795059	rRNA
FM_+NC_000913.2_3942854_40	7.19994	12.0551	31.0519	2.51224e-08	2.93863e-06	rRNA
FM_+NC_000913.2_3942855_37	7.63463	11.3583	36.5968	1.45267e-09	4.59229e-07	rRNA
FM_+NC_000913.2_3943230_27	4.01598	6.15021	10.8188	0.00100472	0.00757096	rRNA
FM_+NC_000913.2_3943799_116	5.43696	5.74734	17.8707	2.36434e-05	0.000553739	rRNA
FM_+NC_000913.2_3943939_21	6.34162	5.23107	22.987	1.63105e-06	7.0698e-05	rRNA
FM_+NC_000913.2_3943942_21	7.89839	5.07792	30.8253	2.82335e-08	3.13099e-06	rRNA
FM_+NC_000913.2_3944003_72	3.36123	4.10258	11.6914	0.000627899	0.0053456	rRNA
FM_+NC_000913.2_3944378_81	6.12633	7.82996	26.7794	2.28052e-07	1.55787e-05	rRNA
FM_+NC_000913.2_3944529_88	8.6951	11.2649	53.1416	3.10352e-13	4.44329e-10	rRNA
FM_+NC_000913.2_3944979_33	7.45484	12.7306	42.9648	5.57326e-11	3.66077e-08	tRNA
FM_+NC_000913.2_3980397_34	5.69318	6.08484	28.3886	9.92496e-08	8.30875e-06	tRNA
FM_+NC_000913.2_3980694_21	3.22509	14.2276	12.9734	0.000315941	0.00341064	tRNA
FM_+NC_000913.2_3980757_34	3.40068	7.76302	10.6329	0.00111091	0.00804119	tRNA
FM_+NC_000913.2_3992868_18	4.44888	3.18079	13.2158	0.000277603	0.00313552	protein_coding
FM_+NC_000913.2_3996396_23	7.41674	-0.253157	10.517	0.00118282	0.00841306	protein_coding
FM_+NC_000913.2_4011400_19	4.16718	2.44766	3.85477	0.0496049	0.0963987	protein_coding
FM_+NC_000913.2_4024668_21	3.40805	-0.237555	5.35631	0.0206474	0.0532356	protein_coding
FM_+NC_000913.2_4025675_19	5.32759	0.293124	8.25591	0.00406196	0.0187995	antisense_protein_coding
FM_+NC_000913.2_4035750_56	4.90998	6.56976	16.0879	6.04697e-05	0.00108935	rRNA
FM_+NC_000913.2_4035830_52	12.7277	4.94921	45.5613	1.47937e-11	1.26323e-08	rRNA
FM_+NC_000913.2_4084359_20	7.00106	-0.208831	9.16093	0.00247237	0.0134383	protein_coding
FM_+NC_000913.2_4099362_25	3.57062	1.27964	5.6392	0.0175632	0.0478381	protein_coding
FM_+NC_000913.2_4099363_22	5.18472	2.31452	11.7028	0.000624059	0.00532352	protein_coding
FM_+NC_000913.2_4103852_21	6.0187	0.279927	7.87838	0.00500292	0.0216852	protein_coding
FM_+NC_000913.2_4104333_76	7.85869	0.280012	6.04236	0.0139666	0.0411528	protein_coding
FM_+NC_000913.2_4124987_42	3.89398	-0.531387	4.42529	0.03541	0.0766843	intergenic
FM_+NC_000913.2_4173494_37	3.94327	7.06033	16.862	4.01991e-05	0.000805775	tRNA
FM_+NC_000913.2_4173558_21	5.54796	11.7396	28.555	9.1072e-08	8.10066e-06	tRNA
FM_+NC_000913.2_4173776_32	6.10083	7.77486	36.9307	1.22404e-09	4.54438e-07	tRNA
FM_+NC_000913.2_4173817_35	3.15165	11.4422	15.0696	0.000103617	0.00160287	tRNA
FM_+NC_000913.2_4206264_58	8.66196	4.88386	34.6521	3.94215e-09	9.1479e-07	rRNA
FM_+NC_000913.2_4215098_50	6.10818	0.306821	9.24456	0.00236196	0.0130711	protein_coding
FM_+NC_000913.2_4223808_29	8.45878	0.584783	9.94766	0.00161054	0.0102249	protein_coding
FM_+NC_000913.2_4272684_44	3.24698	1.15013	2.29913	0.129446	0.187983	intergenic
FM_+NC_000913.2_4341185_23	3.25372	-0.902168	1.75384	0.185394	0.245869	protein_coding
FM_+NC_000913.2_4341717_26	4.72666	-1.311	1.9882	0.158529	0.218512	protein_coding
FM_+NC_000913.2_4360500_26	3.92046	-0.263458	5.8912	0.0152167	0.0433073	intergenic
FM_+NC_000913.2_4390382_28	4.33642	9.85329	18.445	1.74878e-05	0.000471424	tRNA
FM_+NC_000913.2_4390382_36	5.3617	8.21941	27.8137	1.33577e-07	1.01841e-05	tRNA
FM_+NC_000913.2_4390418_38	7.98465	10.6001	60.4842	7.41702e-15	2.1564e-11	tRNA
FM_+NC_000913.2_4390494_28	4.33808	9.85289	18.4196	1.77229e-05	0.000471424	tRNA
FM_+NC_000913.2_4390494_36	5.36131	8.21905	27.8421	1.31627e-07	1.01841e-05	tRNA
FM_+NC_000913.2_4390530_38	7.98465	10.6001	60.4425	7.57606e-15	2.1564e-11	tRNA
FM_+NC_000913.2_4390605_28	4.33808	9.85289	18.4249	1.76734e-05	0.000471424	tRNA
FM_+NC_000913.2_4390605_36	5.36131	8.21905	27.8319	1.32327e-07	1.01841e-05	tRNA
FM_+NC_000913.2_4440547_20	7.55138	2.53565	24.2641	8.39886e-07	4.23639e-05	protein_coding
FM_+NC_000913.2_4451048_22	7.41243	-0.300721	7.75904	0.00534444	0.0226482	protein_coding
FM_+NC_000913.2_4484453_23	4.62892	-0.512514	6.01503	0.0141845	0.0415625	protein_coding
FM_+NC_000913.2_4494427_85	3.56851	9.41614	8.39862	0.00375507	0.0178832	tRNA
FM_+NC_000913.2_4502346_25	7.0033	-0.341876	10.5163	0.00118329	0.00841306	protein_coding
FM_+NC_000913.2_4541696_34	3.29368	12.6394	13.9962	0.000183179	0.00239536	intergenic
FM_+NC_000913.2_4550353_28	4.87179	0.634732	10.6461	0.00110304	0.00803702	protein_coding
FM_+NC_000913.2_4550686_27	7.89877	0.281554	17.1876	3.38645e-05	0.000721119	protein_coding
FM_+NC_000913.2_4550880_21	7.10145	-0.529116	8.28445	0.0039986	0.0185868	intergenic
FM_+NC_000913.2_4603811_38	4.39217	0.668981	10.7225	0.00105843	0.0078398	protein_coding
FM_+NC_000913.2_4603829_19	8.17377	1.06337	13.1702	0.000284442	0.00317497	protein_coding
FM_+NC_000913.2_4606930_35	5.40544	0.466045	11.7233	0.00061724	0.00528118	protein_coding
FM_+NC_000913.2_4609673_37	7.34085	-0.263254	9.24662	0.0023593	0.0130649	protein_coding

## Sheet: LB Ribosome Biotype
ProcessingProduct	logFC	logCPM	LR	Pvalue	FDR	Biotype
FM_-NC_000913.2_0051890_22	4.4078	0.357305	6.18263	0.0129011	0.0679473	protein_coding
FM_-NC_000913.2_0140905_18	4.38144	1.77481	10.1107	0.00147415	0.0257785	protein_coding
FM_-NC_000913.2_0146674_76	5.96564	1.18137	14.8322	0.000117512	0.00647546	protein_coding
FM_-NC_000913.2_0213764_37	5.3927	0.629481	6.44926	0.0110999	0.0640709	protein_coding
FM_-NC_000913.2_0241094_18	5.05387	0.603127	6.59052	0.0102523	0.0621901	protein_coding
FM_-NC_000913.2_0246509_24	8.09837	0.907659	18.0364	2.16723e-05	0.00226061	intergenic
FM_-NC_000913.2_0364719_19	4.39734	3.15336	5.71042	0.0168645	0.0783245	protein_coding
FM_-NC_000913.2_0364719_29	5.00428	4.10759	10.5848	0.00114021	0.0231377	protein_coding
FM_-NC_000913.2_0364719_35	5.7973	1.81506	6.65341	0.00989663	0.0610282	protein_coding
FM_-NC_000913.2_0374245_18	7.23367	0.126579	7.51931	0.0061041	0.0492567	antisense_repeat_region
FM_-NC_000913.2_0374346_18	7.23367	0.126579	7.51832	0.00610745	0.0492567	antisense_repeat_region
FM_-NC_000913.2_0374447_18	7.23367	0.126579	7.51735	0.00611074	0.0492567	antisense_repeat_region
FM_-NC_000913.2_0465794_18	4.82352	3.23762	8.55949	0.00343726	0.0380932	protein_coding
FM_-NC_000913.2_0479914_54	7.47834	0.557845	11.9433	0.000548447	0.0158957	protein_coding
FM_-NC_000913.2_0685905_73	8.90946	4.88109	16.8969	3.94664e-05	0.00313762	antisense_repeat_region
FM_-NC_000913.2_0685907_70	9.64201	5.05146	19.6112	9.49123e-06	0.001551	antisense_repeat_region
FM_-NC_000913.2_0685945_32	9.79672	6.58097	25.3333	4.82301e-07	0.000217678	antisense_repeat_region
FM_-NC_000913.2_0685949_28	12.5539	5.23337	30.0737	4.15939e-08	6.31732e-05	antisense_repeat_region
FM_-NC_000913.2_0686067_51	8.10142	1.01747	20.4155	6.23234e-06	0.00125366	protein_coding
FM_-NC_000913.2_0753941_52	5.42775	1.89877	12.2134	0.000474466	0.0146006	intergenic
FM_-NC_000913.2_0753972_21	6.66362	1.45984	12.049	0.000518195	0.015253	intergenic
FM_-NC_000913.2_0784520_45	9.70234	2.34491	19.0698	1.26023e-05	0.00174219	protein_coding
FM_-NC_000913.2_0784522_52	11.0971	3.74198	24.6771	6.77844e-07	0.000279331	protein_coding
FM_-NC_000913.2_0837661_44	7.36278	1.01918	14.9936	0.000107877	0.00619669	protein_coding
FM_-NC_000913.2_0847562_52	4.38977	3.19337	8.5177	0.00351708	0.0381843	intergenic
FM_-NC_000913.2_0848114_53	9.32987	6.90296	26.4112	2.7594e-07	0.000153845	protein_coding
FM_-NC_000913.2_0848143_24	6.37479	2.42542	9.05683	0.00261715	0.0336572	intergenic
FM_-NC_000913.2_0852174_96	4.37537	4.18742	9.6663	0.00187679	0.0288196	protein_coding
FM_-NC_000913.2_0852200_70	5.30451	6.1397	12.3197	0.0004482	0.0141128	protein_coding
FM_-NC_000913.2_0854981_26	5.80428	0.6855	9.17027	0.00245979	0.0329251	intergenic
FM_-NC_000913.2_0910252_47	10.1132	3.0951	22.3871	2.22867e-06	0.000594841	protein_coding
FM_-NC_000913.2_0953708_18	4.97053	0.741866	9.27774	0.00231956	0.0327094	intergenic
FM_-NC_000913.2_1018239_20	8.80318	7.00851	21.5471	3.45248e-06	0.000798111	protein_coding
FM_-NC_000913.2_1028070_19	8.58902	5.54917	23.6445	1.15879e-06	0.000378725	protein_coding
FM_-NC_000913.2_1028070_22	7.42587	4.1625	18.938	1.35035e-05	0.00180288	protein_coding
FM_-NC_000913.2_1049718_56	4.82247	0.700614	5.29843	0.0213446	0.0881938	antisense_protein_coding
FM_-NC_000913.2_1062262_18	6.37244	0.943049	10.5667	0.00115143	0.0232277	protein_coding
FM_-NC_000913.2_1112927_33	9.47345	2.49798	22.9441	1.66782e-06	0.000479019	antisense_protein_coding
FM_-NC_000913.2_1112928_50	4.82693	2.05181	5.11575	0.0237096	0.0926677	antisense_protein_coding
FM_-NC_000913.2_1112932_35	6.59119	2.93935	9.58324	0.00196361	0.0294371	antisense_protein_coding
FM_-NC_000913.2_1113337_98	6.12272	0.323675	8.7625	0.00307487	0.0366586	protein_coding
FM_-NC_000913.2_1113384_51	9.50284	2.87481	22.3835	2.23281e-06	0.000594841	protein_coding
FM_-NC_000913.2_1164782_19	5.38817	0.883494	6.25164	0.0124079	0.0665812	antisense_protein_coding
FM_-NC_000913.2_1203002_25	4.24772	1.66306	6.51508	0.0106963	0.0632195	antisense_protein_coding
FM_-NC_000913.2_1221761_20	5.79366	0.0819423	7.16527	0.00743287	0.0535732	protein_coding
FM_-NC_000913.2_1227591_18	7.09694	0.00685826	5.95213	0.0146995	0.0726771	antisense_protein_coding
FM_-NC_000913.2_1294646_21	9.15029	4.3384	23.6883	1.13271e-06	0.000378725	intergenic
FM_-NC_000913.2_1294646_26	9.60073	3.1142	20.0864	7.40209e-06	0.00131773	protein_coding
FM_-NC_000913.2_1358254_20	6.19158	3.30566	12.922	0.000324736	0.0117029	protein_coding
FM_-NC_000913.2_1365844_22	5.39282	0.885694	6.76454	0.0092987	0.0588993	protein_coding
FM_-NC_000913.2_1389855_56	4.96954	0.680247	9.86872	0.00168112	0.0276626	protein_coding
FM_-NC_000913.2_1433623_42	4.93919	1.71414	7.67733	0.00559189	0.0475763	protein_coding
FM_-NC_000913.2_1439748_47	6.25119	1.3024	11.0529	0.000885499	0.0201265	protein_coding
FM_-NC_000913.2_1439748_53	4.59595	1.48891	5.4565	0.0194956	0.0845398	protein_coding
FM_-NC_000913.2_1485181_28	4.92598	0.849233	6.89867	0.00862599	0.0565478	intergenic
FM_-NC_000913.2_1485183_29	7.59431	1.09211	13.7342	0.000210581	0.00890984	intergenic
FM_-NC_000913.2_1515065_26	4.89544	4.78832	10.1414	0.00144974	0.0256355	intergenic
FM_-NC_000913.2_1515194_48	8.0271	2.32223	17.4774	2.90746e-05	0.00281192	protein_coding
FM_-NC_000913.2_1515198_43	10.9838	3.95998	28.084	1.16163e-07	8.46921e-05	protein_coding
FM_-NC_000913.2_1550686_50	5.16454	2.94891	12.9657	0.00031725	0.0115093	protein_coding
FM_-NC_000913.2_1553964_19	7.92424	5.94151	16.5014	4.86142e-05	0.00354435	protein_coding
FM_-NC_000913.2_1569219_36	7.77554	0.746683	14.9629	0.000109648	0.00625266	protein_coding
FM_-NC_000913.2_1643172_146	8.09834	0.883221	17.2415	3.29173e-05	0.0029433	protein_coding
FM_-NC_000913.2_1643280_38	9.26603	4.06979	23.2766	1.40295e-06	0.00044324	protein_coding
FM_-NC_000913.2_1689668_22	4.82801	0.458993	5.69624	0.0170013	0.078539	protein_coding
FM_-NC_000913.2_1701359_21	6.94983	0.487979	12.1564	0.00048921	0.0148613	protein_coding
FM_-NC_000913.2_1722088_21	9.60465	2.37472	19.0576	1.26832e-05	0.00174219	antisense_protein_coding
FM_-NC_000913.2_1722659_44	11.5169	4.19284	28.1906	1.09938e-07	8.46921e-05	protein_coding
FM_-NC_000913.2_1735549_51	7.10764	0.993544	13.6115	0.000224809	0.00930455	protein_coding
FM_-NC_000913.2_1762392_50	5.37517	2.74782	14.2327	0.00016154	0.0077327	protein_coding
FM_-NC_000913.2_1790451_20	7.08999	5.79646	13.5321	0.000234521	0.00953988	protein_coding
FM_-NC_000913.2_1790451_25	5.55633	4.19485	12.4648	0.00041469	0.0133984	protein_coding
FM_-NC_000913.2_1806921_29	10.3234	4.20907	19.8862	8.21904e-06	0.00141637	protein_coding
FM_-NC_000913.2_1820262_45	6.00561	7.98277	14.2919	0.000156535	0.00764764	protein_coding
FM_-NC_000913.2_1826830_45	7.36062	0.398444	11.2765	0.000784954	0.0187874	protein_coding
FM_-NC_000913.2_1826834_38	8.47394	1.15794	15.6731	7.52855e-05	0.0049899	protein_coding
FM_-NC_000913.2_1829065_39	5.37767	0.856851	12.7443	0.000357087	0.0122183	protein_coding
FM_-NC_000913.2_1829310_22	8.23164	1.87645	13.3335	0.000260706	0.0103388	protein_coding
FM_-NC_000913.2_1846688_33	4.49874	2.47956	9.4766	0.00208109	0.0303455	protein_coding
FM_-NC_000913.2_1877259_57	5.3866	-0.0906664	4.69036	0.0303323	0.102477	protein_coding
FM_-NC_000913.2_1877259_62	7.78178	1.12468	18.6426	1.57658e-05	0.00190632	protein_coding
FM_-NC_000913.2_1877273_48	5.38871	0.71311	6.71524	0.00955924	0.0601176	protein_coding
FM_-NC_000913.2_1886060_64	8.85999	2.08522	16.6288	4.54544e-05	0.00339226	protein_coding
FM_-NC_000913.2_1887775_56	6.594	2.36264	11.1923	0.000821373	0.0191748	intergenic
FM_-NC_000913.2_1904803_20	5.39697	-0.0770042	6.55279	0.010472	0.0627268	protein_coding
FM_-NC_000913.2_1910333_26	7.47693	0.978972	13.0155	0.000308931	0.0114716	protein_coding
FM_-NC_000913.2_1910580_62	5.71361	0.744635	12.4766	0.000412073	0.0133754	protein_coding
FM_-NC_000913.2_1921132_24	7.36234	1.44801	11.7177	0.000619084	0.0168508	antisense_ncRNA
FM_-NC_000913.2_1921158_34	6.51249	2.94914	15.8724	6.77589e-05	0.00468773	ncRNA
FM_-NC_000913.2_1940147_30	4.82204	0.514857	5.10069	0.0239164	0.0931082	protein_coding
FM_-NC_000913.2_1956549_32	8.02265	1.79415	14.1517	0.000168641	0.00799192	protein_coding
FM_-NC_000913.2_1956549_37	6.10992	0.764569	8.16966	0.00425969	0.04175	protein_coding
FM_-NC_000913.2_1956549_52	5.71591	2.22828	9.9216	0.0016335	0.027233	protein_coding
FM_-NC_000913.2_1980388_76	6.79036	1.35948	13.0576	0.00030206	0.0113608	protein_coding
FM_-NC_000913.2_1980392_72	6.78424	0.707629	13.0933	0.000296352	0.0111905	protein_coding
FM_-NC_000913.2_1985910_20	9.52505	3.18366	20.7441	5.24924e-06	0.00110561	protein_coding
FM_-NC_000913.2_1985910_23	6.60533	3.05186	14.5402	0.000137203	0.00715062	protein_coding
FM_-NC_000913.2_1985964_56	4.8911	3.14669	10.2489	0.0013677	0.0252048	protein_coding
FM_-NC_000913.2_1987495_30	8.77181	1.92817	19.4288	1.04422e-05	0.00159827	protein_coding
FM_-NC_000913.2_1989940_18	4.7742	10.4647	9.23725	0.0023714	0.0328599	tRNA
FM_-NC_000913.2_1990113_28	5.08157	7.71322	11.3887	0.000738937	0.0183341	tRNA
FM_-NC_000913.2_1998473_21	7.94645	1.31364	15.141	9.97746e-05	0.0059141	intergenic
FM_-NC_000913.2_2022827_38	4.66805	1.32043	11.4638	0.000709644	0.0180424	protein_coding
FM_-NC_000913.2_2026476_19	6.37212	1.45681	9.56442	0.00198385	0.0296109	protein_coding
FM_-NC_000913.2_2036788_36	6.05787	2.64204	14.9133	0.000112569	0.00627604	protein_coding
FM_-NC_000913.2_2036788_39	5.51677	1.16336	8.45378	0.00364286	0.0385573	protein_coding
FM_-NC_000913.2_2079254_58	4.68692	4.2143	9.55653	0.00199239	0.0296451	protein_coding
FM_-NC_000913.2_2079267_45	4.78923	3.93149	11.0134	0.000904551	0.0204614	protein_coding
FM_-NC_000913.2_2079267_56	7.37045	1.02708	15.321	9.07048e-05	0.00554645	protein_coding
FM_-NC_000913.2_2087629_24	5.39225	0.448383	5.11951	0.0236583	0.0925207	protein_coding
FM_-NC_000913.2_2087717_38	6.02944	1.1362	14.0675	0.000176365	0.00823443	protein_coding
FM_-NC_000913.2_2173611_26	7.68006	1.11724	10.9409	0.000940644	0.0210269	protein_coding
FM_-NC_000913.2_2217475_68	8.23567	0.960572	16.9783	3.78092e-05	0.00308548	protein_coding
FM_-NC_000913.2_2223633_53	7.07942	2.49474	17.4498	2.94992e-05	0.00281489	protein_coding
FM_-NC_000913.2_2310753_47	6.51227	4.34891	18.8825	1.39021e-05	0.00180499	protein_coding
FM_-NC_000913.2_2349435_54	4.44863	1.83924	10.8094	0.00100988	0.0218265	protein_coding
FM_-NC_000913.2_2379032_43	8.41868	1.46894	18.104	2.09163e-05	0.00225148	protein_coding
FM_-NC_000913.2_2411071_19	8.16607	1.34522	15.2925	9.20824e-05	0.0055946	protein_coding
FM_-NC_000913.2_2424790_54	5.79562	1.03704	12.5716	0.000391647	0.012889	protein_coding
FM_-NC_000913.2_2424797_47	4.79626	1.34152	5.93799	0.0148179	0.0729581	protein_coding
FM_-NC_000913.2_2506500_48	4.82128	0.727726	4.72204	0.0297784	0.101635	protein_coding
FM_-NC_000913.2_2510687_26	7.86932	3.42004	23.0066	1.61442e-06	0.000478172	protein_coding
FM_-NC_000913.2_2538818_51	5.39265	0.0484453	6.30115	0.0120659	0.0656493	protein_coding
FM_-NC_000913.2_2588868_56	7.36274	1.60011	14.699	0.000126117	0.00679167	protein_coding
FM_-NC_000913.2_2588871_53	4.4974	1.49018	7.49691	0.00618051	0.0493741	protein_coding
FM_-NC_000913.2_2643872_21	4.34159	0.773937	6.24947	0.0124231	0.0665812	protein_coding
FM_-NC_000913.2_2658289_54	5.63242	1.86274	16.2032	5.68985e-05	0.00402451	protein_coding
FM_-NC_000913.2_2658293_50	7.36732	2.99251	21.9071	2.86175e-06	0.000678092	protein_coding
FM_-NC_000913.2_2660135_30	7.77684	1.02379	15.6014	7.81954e-05	0.00507627	protein_coding
FM_-NC_000913.2_2726039_39	7.07604	10.9702	18.708	1.52343e-05	0.0018752	rRNA
FM_-NC_000913.2_2726942_264	4.48071	5.98799	5.25883	0.0218356	0.0891987	rRNA
FM_-NC_000913.2_2728118_143	5.09873	1.4918	7.94683	0.00481718	0.043906	rRNA
FM_-NC_000913.2_2739154_51	4.82693	0.00853438	5.02092	0.0250429	0.0951711	protein_coding
FM_-NC_000913.2_2815847_35	4.20913	10.1744	9.60065	0.00194508	0.0294027	tRNA
FM_-NC_000913.2_2815852_30	4.93157	9.15435	13.1202	0.000292122	0.0111162	tRNA
FM_-NC_000913.2_2816122_35	4.20539	10.1756	9.59081	0.00195554	0.02942	tRNA
FM_-NC_000913.2_2816127_30	4.92959	9.15472	13.1133	0.000293212	0.0111162	tRNA
FM_-NC_000913.2_2816261_35	4.20919	10.1754	9.60083	0.0019449	0.0294027	tRNA
FM_-NC_000913.2_2816266_30	4.92911	9.15433	13.1149	0.000292957	0.0111162	tRNA
FM_-NC_000913.2_2816536_35	4.21041	10.176	9.61555	0.00192937	0.0293494	tRNA
FM_-NC_000913.2_2816541_30	4.93331	9.1538	13.1358	0.000289712	0.0111162	tRNA
FM_-NC_000913.2_2939756_25	4.82118	0.284711	4.66977	0.0306981	0.103038	protein_coding
FM_-NC_000913.2_2940928_70	7.09011	1.90171	15.9343	6.55805e-05	0.00457038	protein_coding
FM_-NC_000913.2_2941149_45	8.42371	1.11015	17.0102	3.71803e-05	0.00308548	protein_coding
FM_-NC_000913.2_3037746_44	4.8806	1.33956	10.9198	0.000951416	0.0211887	protein_coding
FM_-NC_000913.2_3143009_46	5.39297	0.671963	7.12396	0.00760607	0.0540407	protein_coding
FM_-NC_000913.2_3145123_20	6.56495	3.1699	13.0101	0.000309807	0.0114716	pseudogene
FM_-NC_000913.2_3145123_65	4.83354	1.24775	4.2066	0.0402669	0.121428	pseudogene
FM_-NC_000913.2_3166248_60	5.59826	1.00631	15.0256	0.000106063	0.00612966	protein_coding
FM_-NC_000913.2_3167678_48	10.3903	3.06456	24.7243	6.61452e-07	0.000279331	protein_coding
FM_-NC_000913.2_3167680_51	12.1724	4.93782	28.5903	8.94281e-08	8.46921e-05	protein_coding
FM_-NC_000913.2_3189878_23	6.06216	1.28717	9.18373	0.00244175	0.0329251	protein_coding
FM_-NC_000913.2_3189941_45	10.7621	6.76286	32.7952	1.02398e-08	2.42633e-05	protein_coding
FM_-NC_000913.2_3189941_61	8.48047	4.34248	23.6452	1.15837e-06	0.000378725	protein_coding
FM_-NC_000913.2_3189949_37	5.97317	1.90417	11.4229	0.000725463	0.0181903	protein_coding
FM_-NC_000913.2_3192869_21	6.39805	3.40913	14.3521	0.000151609	0.00756291	ncRNA
FM_-NC_000913.2_3193204_22	4.61958	2.5478	8.93118	0.00280343	0.0347333	ncRNA
FM_-NC_000913.2_3193204_58	4.99446	2.15198	7.06748	0.00784955	0.0547543	ncRNA
FM_-NC_000913.2_3193244_21	6.8135	2.21672	13.82	0.000201188	0.00888705	ncRNA
FM_-NC_000913.2_3242744_48	7.68848	1.30281	16.6991	4.3802e-05	0.00329488	protein_coding
FM_-NC_000913.2_3309106_22	4.4595	6.94769	9.19166	0.0024312	0.0329251	protein_coding
FM_-NC_000913.2_3309106_29	7.23644	1.96599	12.6666	0.000372237	0.0125554	protein_coding
FM_-NC_000913.2_3320130_50	5.72778	6.80829	16.3167	5.35886e-05	0.00381889	tRNA
FM_-NC_000913.2_3320152_28	5.25316	8.73447	13.5852	0.000227971	0.00935372	tRNA
FM_-NC_000913.2_3421456_108	4.86484	12.5308	9.31494	0.00227293	0.0322016	rRNA
FM_-NC_000913.2_3426628_156	5.59265	10.979	13.7777	0.00020577	0.00888705	rRNA
FM_-NC_000913.2_3426630_65	10.9197	9.97261	31.4853	2.00956e-08	3.80933e-05	rRNA
FM_-NC_000913.2_3426695_89	6.03309	11.0078	16.9644	3.80883e-05	0.00308548	rRNA
FM_-NC_000913.2_3430466_71	4.60112	1.41329	9.9408	0.00161655	0.027159	protein_coding
FM_-NC_000913.2_3440737_90	5.96394	1.16793	14.4213	0.000146142	0.00741942	protein_coding
FM_-NC_000913.2_3444549_28	4.43144	1.50822	8.14508	0.00431781	0.0420123	protein_coding
FM_-NC_000913.2_3446153_52	8.61373	4.32943	23.7493	1.09734e-06	0.000378725	protein_coding
FM_-NC_000913.2_3464727_43	9.92535	3.51203	20.0593	7.50762e-06	0.00131773	protein_coding
FM_-NC_000913.2_3475512_37	5.50674	0.342219	9.73077	0.00181208	0.0286919	intergenic
FM_-NC_000913.2_3489623_47	9.65149	5.44524	23.7093	1.12038e-06	0.000378725	protein_coding
FM_-NC_000913.2_3520451_24	4.44101	1.82179	4.96844	0.0258139	0.0963622	protein_coding
FM_-NC_000913.2_3564093_23	7.47527	2.47317	12.0628	0.000514382	0.0151879	protein_coding
FM_-NC_000913.2_3597662_53	4.82062	2.05341	4.35567	0.036886	0.115191	protein_coding
FM_-NC_000913.2_3654744_49	8.41952	1.12237	18.2358	1.95175e-05	0.00220223	protein_coding
FM_-NC_000913.2_3676353_50	4.4272	3.83404	10.3346	0.00130556	0.0246457	protein_coding
FM_-NC_000913.2_3697538_19	5.38715	0.334608	5.2753	0.02163	0.0890129	antisense_protein_coding
FM_-NC_000913.2_3705804_22	4.82123	0.144314	4.69235	0.0302973	0.102477	intergenic
FM_-NC_000913.2_3706681_34	4.47647	5.20748	11.7253	0.000616571	0.0168508	tRNA
FM_-NC_000913.2_3738563_30	5.7933	1.19707	6.68091	0.00974507	0.0605575	antisense_protein_coding
FM_-NC_000913.2_3746006_18	4.61302	0.0485843	8.23158	0.00411678	0.0409861	antisense_protein_coding
FM_-NC_000913.2_3774384_63	8.77514	1.56892	18.2116	1.9767e-05	0.00220414	protein_coding
FM_-NC_000913.2_4028975_61	6.59632	0.983314	10.5324	0.00117298	0.023363	protein_coding
FM_-NC_000913.2_4056037_58	5.38693	1.25055	5.04539	0.0246915	0.0947206	protein_coding
FM_-NC_000913.2_4130216_47	5.39244	-0.09072	5.713	0.0168398	0.0783245	antisense_protein_coding
FM_-NC_000913.2_4199693_42	7.77806	0.623372	15.3311	9.02187e-05	0.00554645	protein_coding
FM_-NC_000913.2_4282324_18	4.82694	-0.0286733	4.12893	0.0421561	0.124861	protein_coding
FM_-NC_000913.2_4285374_39	6.52626	6.16808	14.6734	0.000127839	0.00684551	protein_coding
FM_-NC_000913.2_4361311_42	5.80445	0.569335	8.82053	0.0029786	0.0357909	protein_coding
FM_-NC_000913.2_4375153_21	8.16912	1.2805	16.9893	3.75914e-05	0.00308548	antisense_protein_coding
FM_-NC_000913.2_4414296_61	5.96134	1.2565	13.9664	0.000186112	0.00856295	protein_coding
FM_-NC_000913.2_4414296_71	7.58444	0.665417	13.8683	0.000196078	0.00888705	protein_coding
FM_-NC_000913.2_4414642_19	6.2004	2.75051	12.439	0.000420459	0.0134179	protein_coding
FM_-NC_000913.2_4422819_47	5.20721	1.96575	9.11845	0.00253044	0.0330807	intergenic
FM_-NC_000913.2_4422846_20	6.7782	0.508711	6.89676	0.00863522	0.0565478	intergenic
FM_-NC_000913.2_4487371_18	5.38822	0.364291	6.29559	0.0121038	0.0657423	protein_coding
FM_-NC_000913.2_4604156_32	4.58293	12.1664	11.4691	0.000707611	0.0180424	tRNA
FM_-NC_000913.2_4604277_32	4.58361	12.1664	11.4676	0.00070822	0.0180424	tRNA
FM_-NC_000913.2_4604392_32	4.58277	12.1664	11.4652	0.000709117	0.0180424	tRNA
FM_+NC_000913.2_0019877_35	4.82692	0.516733	5.37736	0.0203998	0.086093	antisense_protein_coding
FM_+NC_000913.2_0098940_50	4.32626	1.35994	11.1715	0.000830618	0.019329	protein_coding
FM_+NC_000913.2_0105270_53	7.68185	1.03831	14.5815	0.000134225	0.00714712	protein_coding
FM_+NC_000913.2_0107421_23	5.30504	4.01714	13.3148	0.000263318	0.0103989	protein_coding
FM_+NC_000913.2_0131604_29	8.98134	1.84444	19.1296	1.22137e-05	0.00174219	protein_coding
FM_+NC_000913.2_0131608_50	4.95834	1.21746	12.1803	0.00048297	0.0147664	protein_coding
FM_+NC_000913.2_0131870_20	4.9731	1.46894	9.35621	0.00222232	0.0317694	protein_coding
FM_+NC_000913.2_0180843_60	5.9272	3.89863	17.4181	2.99962e-05	0.00281489	protein_coding
FM_+NC_000913.2_0209657_39	7.68848	0.914287	16.8687	4.00561e-05	0.00313762	protein_coding
FM_+NC_000913.2_0223770_156	5.59265	10.979	13.782	0.000205291	0.00888705	rRNA
FM_+NC_000913.2_0223770_78	11.7319	18.6025	36.3323	1.66383e-09	7.8849e-06	rRNA
FM_+NC_000913.2_0223865_58	5.16297	7.06538	12.3092	0.000450738	0.0141128	rRNA
FM_+NC_000913.2_0224481_54	5.61269	10.3321	14.2413	0.000160799	0.0077327	rRNA
FM_+NC_000913.2_0224688_72	10.0239	8.61396	27.0463	1.98636e-07	0.000125511	rRNA
FM_+NC_000913.2_0225499_28	4.5669	11.6669	10.918	0.000952349	0.0211887	tRNA
FM_+NC_000913.2_0226049_50	9.24964	8.90161	25.8362	3.71644e-07	0.000186254	rRNA
FM_+NC_000913.2_0226738_45	7.37632	6.45544	18.7675	1.47663e-05	0.00186607	rRNA
FM_+NC_000913.2_0226886_40	7.17303	11.03	19.4078	1.05573e-05	0.00159827	rRNA
FM_+NC_000913.2_0226887_37	6.50719	10.3115	17.2985	3.19438e-05	0.00288556	rRNA
FM_+NC_000913.2_0228371_70	6.437	12.7471	17.061	3.6198e-05	0.00308548	rRNA
FM_+NC_000913.2_0228410_81	6.41666	8.59102	18.0128	2.1943e-05	0.00226061	rRNA
FM_+NC_000913.2_0228561_88	7.03426	11.8914	20.3405	6.48126e-06	0.00125366	rRNA
FM_+NC_000913.2_0228755_108	4.65438	11.8645	9.73604	0.0018069	0.0286864	rRNA
FM_+NC_000913.2_0231062_20	5.96337	0.883677	15.7371	7.27815e-05	0.00489236	intergenic
FM_+NC_000913.2_0240332_57	6.12321	0.27605	7.3522	0.00669809	0.0508461	protein_coding
FM_+NC_000913.2_0257809_38	4.34978	5.25955	9.15042	0.00248661	0.0329251	protein_coding
FM_+NC_000913.2_0278468_35	4.82692	0.516733	5.37716	0.0204021	0.086093	antisense_protein_coding
FM_+NC_000913.2_0342061_64	6.37762	0.272516	10.747	0.00104451	0.0221474	protein_coding
FM_+NC_000913.2_0342070_55	6.03341	1.14246	16.7163	4.34058e-05	0.0032912	protein_coding
FM_+NC_000913.2_0342078_47	7.26362	2.17072	16.9811	3.77535e-05	0.00308548	protein_coding
FM_+NC_000913.2_0342097_28	9.01783	1.77786	17.8431	2.39884e-05	0.00243007	protein_coding
FM_+NC_000913.2_0345655_72	6.48369	1.76216	14.3757	0.000149721	0.00750825	protein_coding
FM_+NC_000913.2_0349204_48	7.77254	0.592436	10.7475	0.00104419	0.0221474	protein_coding
FM_+NC_000913.2_0376636_18	7.23367	0.126579	7.52083	0.00609896	0.0492567	repeat_region
FM_+NC_000913.2_0406177_43	8.53048	1.3599	18.1893	2.00003e-05	0.00220422	protein_coding
FM_+NC_000913.2_0406177_58	5.8013	0.174795	7.6607	0.00564366	0.0477763	protein_coding
FM_+NC_000913.2_0420093_26	4.37152	4.77116	8.21066	0.0041645	0.0412882	protein_coding
FM_+NC_000913.2_0453657_58	7.06419	5.59284	20.1522	7.15198e-06	0.00131773	protein_coding
FM_+NC_000913.2_0467578_28	6.60172	4.96772	17.0135	3.71148e-05	0.00308548	intergenic
FM_+NC_000913.2_0475671_36	4.30468	5.09354	9.80592	0.00173951	0.0282313	ncRNA
FM_+NC_000913.2_0475857_57	8.86578	1.52756	17.5955	2.7324e-05	0.00266986	protein_coding
FM_+NC_000913.2_0494333_28	5.38757	0.517365	10.0694	0.00150749	0.0260656	protein_coding
FM_+NC_000913.2_0506445_65	4.54477	3.01497	5.33572	0.0208928	0.0871191	ncRNA
FM_+NC_000913.2_0513177_59	4.24583	2.45292	7.6402	0.00570814	0.0480905	protein_coding
FM_+NC_000913.2_0563945_34	4.40885	3.42724	10.1348	0.00145495	0.0256416	tRNA
FM_+NC_000913.2_0629087_48	4.75357	6.53391	9.44679	0.00211519	0.0306622	protein_coding
FM_+NC_000913.2_0636508_24	5.31329	1.5063	9.1309	0.00251328	0.0330146	antisense_protein_coding
FM_+NC_000913.2_0728346_30	6.35609	3.02205	12.9604	0.000318151	0.0115093	protein_coding
FM_+NC_000913.2_0780018_20	4.32904	7.50252	8.68076	0.00321588	0.0373806	tRNA
FM_+NC_000913.2_0780321_20	4.32904	7.50252	8.67934	0.00321837	0.0373806	tRNA
FM_+NC_000913.2_0813537_20	6.1133	1.80317	8.52724	0.00349869	0.0381817	protein_coding
FM_+NC_000913.2_0817240_56	5.52668	1.00351	8.86217	0.00291141	0.0354799	protein_coding
FM_+NC_000913.2_0818723_25	5.8013	0.40382	7.9448	0.00482257	0.043908	protein_coding
FM_+NC_000913.2_0849639_52	4.37423	2.80041	9.92768	0.00162812	0.0272157	protein_coding
FM_+NC_000913.2_0877439_51	4.29231	5.22843	11.0072	0.000907594	0.0204814	protein_coding
FM_+NC_000913.2_0877783_25	4.81861	-0.0372844	3.02026	0.0822301	0.184774	protein_coding
FM_+NC_000913.2_1014905_35	4.49452	1.1216	7.75994	0.00534177	0.0466199	protein_coding
FM_+NC_000913.2_1015033_81	6.26877	1.94668	11.408	0.000731266	0.0182874	protein_coding
FM_+NC_000913.2_1015126_24	8.6785	1.76914	18.7141	1.51855e-05	0.0018752	intergenic
FM_+NC_000913.2_1027149_39	5.26616	4.09067	14.3376	0.000152781	0.00758147	protein_coding
FM_+NC_000913.2_1037655_53	6.95808	2.45965	16.8732	3.99611e-05	0.00313762	protein_coding
FM_+NC_000913.2_1067273_49	10.511	3.18288	23.1001	1.5378e-06	0.000470171	protein_coding
FM_+NC_000913.2_1084162_60	6.24938	1.37391	15.6568	7.59382e-05	0.00499821	protein_coding
FM_+NC_000913.2_1108497_33	4.58325	1.76702	9.30317	0.00228757	0.0323606	intergenic
FM_+NC_000913.2_1150790_67	6.12233	0.278082	9.82653	0.00172013	0.0281092	protein_coding
FM_+NC_000913.2_1167347_41	6.68228	2.66758	18.3569	1.83159e-05	0.00209154	protein_coding
FM_+NC_000913.2_1168241_74	9.90182	2.70839	20.1442	7.18159e-06	0.00131773	protein_coding
FM_+NC_000913.2_1238416_51	9.65604	2.29899	19.549	9.80543e-06	0.0015523	protein_coding
FM_+NC_000913.2_1243900_70	7.37203	1.81362	14.5455	0.000136812	0.00715062	protein_coding
FM_+NC_000913.2_1243921_46	7.94881	1.2396	18.359	1.82951e-05	0.00209154	protein_coding
FM_+NC_000913.2_1257998_34	5.7047	5.65798	11.7623	0.000604419	0.0167505	protein_coding
FM_+NC_000913.2_1258352_42	5.4656	3.96875	10.2464	0.00136954	0.0252048	antisense_protein_coding
FM_+NC_000913.2_1258375_19	7.92092	4.40406	20.0989	7.35404e-06	0.00131773	antisense_protein_coding
FM_+NC_000913.2_1289399_86	7.1023	1.50295	13.7529	0.0002085	0.00890162	protein_coding
FM_+NC_000913.2_1289995_20	4.82177	0.879628	4.97027	0.0257866	0.0963366	protein_coding
FM_+NC_000913.2_1322389_21	4.81865	-0.177243	3.05334	0.0805713	0.182693	protein_coding
FM_+NC_000913.2_1331803_29	7.69519	0.465241	12.9706	0.000316415	0.0115093	intergenic
FM_+NC_000913.2_1331813_19	8.41506	1.10384	13.8018	0.000203137	0.00888705	intergenic
FM_+NC_000913.2_1342409_21	6.44824	4.45779	12.6894	0.000367735	0.0124898	intergenic
FM_+NC_000913.2_1366061_120	9.91155	2.89207	14.1126	0.000172184	0.00807903	protein_coding
FM_+NC_000913.2_1366061_127	8.69001	1.44511	13.6376	0.000221701	0.00921617	protein_coding
FM_+NC_000913.2_1366061_38	4.73967	3.9276	12.1419	0.000493004	0.0149287	intergenic
FM_+NC_000913.2_1366061_44	6.56495	4.23763	19.7549	8.80368e-06	0.00149002	protein_coding
FM_+NC_000913.2_1366061_48	6.67268	4.87085	18.901	1.37683e-05	0.00180499	protein_coding
FM_+NC_000913.2_1366061_61	11.57	6.25489	37.0716	1.13868e-09	7.8849e-06	protein_coding
FM_+NC_000913.2_1366061_65	7.048	4.62875	19.5448	9.82679e-06	0.0015523	protein_coding
FM_+NC_000913.2_1366460_19	6.43592	1.35577	15.7666	7.1655e-05	0.00487779	protein_coding
FM_+NC_000913.2_1403595_20	6.71014	4.19538	13.4687	0.000242582	0.00976618	protein_coding
FM_+NC_000913.2_1404567_32	6.77886	1.20681	9.17058	0.00245937	0.0329251	antisense_protein_coding
FM_+NC_000913.2_1493288_48	7.58869	1.3005	14.9244	0.000111905	0.00627604	protein_coding
FM_+NC_000913.2_1515646_44	4.66189	1.98197	9.81477	0.00173116	0.0281923	protein_coding
FM_+NC_000913.2_1554623_43	8.58634	1.2892	16.9272	3.88401e-05	0.00311972	protein_coding
FM_+NC_000913.2_1605346_42	8.02713	1.10942	19.0875	1.24857e-05	0.00174219	protein_coding
FM_+NC_000913.2_1625530_28	6.73902	1.98261	13.6597	0.000219103	0.00916886	protein_coding
FM_+NC_000913.2_1676400_69	5.25749	0.786709	10.8108	0.00100912	0.0218265	protein_coding
FM_+NC_000913.2_1682256_31	5.42278	2.59328	6.2766	0.0122343	0.0660721	protein_coding
FM_+NC_000913.2_1682256_34	5.03247	0.70857	9.167	0.00246418	0.0329251	protein_coding
FM_+NC_000913.2_1742793_33	5.1181	1.29274	10.7937	0.00101844	0.0219051	protein_coding
FM_+NC_000913.2_1744458_33	4.51302	2.89309	9.93524	0.00162145	0.027159	tRNA
FM_+NC_000913.2_1744539_29	6.21839	7.18056	16.4003	5.12782e-05	0.00371004	tRNA
FM_+NC_000913.2_1744539_33	4.50164	4.76018	10.8525	0.00098665	0.0216003	tRNA
FM_+NC_000913.2_1744580_36	4.90279	6.2718	12.6282	0.000379962	0.0126453	tRNA
FM_+NC_000913.2_1744696_47	5.96409	1.82302	13.8402	0.000199037	0.00888705	protein_coding
FM_+NC_000913.2_1744704_39	7.47821	1.3678	10.4837	0.00120433	0.0236743	protein_coding
FM_+NC_000913.2_1755410_52	7.68459	3.91412	21.9341	2.82172e-06	0.000678092	protein_coding
FM_+NC_000913.2_1864893_57	8.1701	1.34252	16.8232	4.1028e-05	0.00318741	protein_coding
FM_+NC_000913.2_1874897_54	5.22328	1.2795	8.0106	0.00465044	0.0432326	protein_coding
FM_+NC_000913.2_1919748_75	10.2333	3.22349	21.9515	2.79634e-06	0.000678092	protein_coding
FM_+NC_000913.2_2022950_19	6.37517	0.760911	11.3987	0.000734972	0.0183318	intergenic
FM_+NC_000913.2_2022950_78	9.79767	2.64526	23.7349	1.10559e-06	0.000378725	protein_coding
FM_+NC_000913.2_2023262_30	5.80516	1.17884	7.0915	0.00774504	0.0546187	antisense_ncRNA
FM_+NC_000913.2_2033735_19	8.67619	4.1383	15.7562	7.20501e-05	0.00487779	intergenic
FM_+NC_000913.2_2033825_52	8.36022	1.26571	17.8342	2.41007e-05	0.00243007	protein_coding
FM_+NC_000913.2_2041019_30	4.82695	0.100129	3.75505	0.0526483	0.1412	intergenic
FM_+NC_000913.2_2082037_44	8.4187	1.30981	18.5801	1.62916e-05	0.00190632	protein_coding
FM_+NC_000913.2_2082062_19	7.77543	0.564983	13.7567	0.000208074	0.00890162	protein_coding
FM_+NC_000913.2_2226979_44	8.77647	1.58281	16.1223	5.93806e-05	0.00416896	protein_coding
FM_+NC_000913.2_2227145_60	7.23349	0.105939	6.5549	0.0104596	0.0627268	intergenic
FM_+NC_000913.2_2229898_49	6.10971	0.612878	7.79157	0.00524904	0.0460652	protein_coding
FM_+NC_000913.2_2276508_18	7.78553	0.942091	14.9539	0.00011017	0.00625266	intergenic
FM_+NC_000913.2_2284232_30	5.00179	9.72824	11.5509	0.000677148	0.0178775	tRNA
FM_+NC_000913.2_2350633_55	4.82164	0.0471235	4.90463	0.0267849	0.097973	protein_coding
FM_+NC_000913.2_2412660_28	6.24656	1.64551	11.0015	0.000910405	0.020496	protein_coding
FM_+NC_000913.2_2518983_20	4.32904	7.50252	8.67774	0.00322119	0.0373806	tRNA
FM_+NC_000913.2_2519103_20	4.32904	7.50252	8.67615	0.00322402	0.0373806	tRNA
FM_+NC_000913.2_2519225_20	4.32904	7.50252	8.67369	0.00322836	0.0373806	tRNA
FM_+NC_000913.2_2531680_60	6.78156	1.43359	10.5811	0.00114248	0.0231377	intergenic
FM_+NC_000913.2_2531719_21	7.52528	4.22566	15.5697	7.95185e-05	0.00512705	intergenic
FM_+NC_000913.2_2576677_29	8.85872	1.66325	17.1842	3.39248e-05	0.00300504	protein_coding
FM_+NC_000913.2_2601729_18	4.4019	2.29839	3.90514	0.0481387	0.135029	protein_coding
FM_+NC_000913.2_2663975_18	7.91596	2.85902	18.1319	2.06123e-05	0.00224556	protein_coding
FM_+NC_000913.2_2712484_37	4.82108	0.258349	4.61249	0.0317399	0.105214	antisense_protein_coding
FM_+NC_000913.2_2739366_37	5.38594	0.745543	10.6002	0.00113077	0.0231377	protein_coding
FM_+NC_000913.2_2739367_28	6.37762	0.808062	10.177	0.00142206	0.0256355	protein_coding
FM_+NC_000913.2_2786948_33	4.81948	1.2475	3.63929	0.0564309	0.147872	intergenic
FM_+NC_000913.2_2786948_39	5.39264	0.262437	6.29594	0.0121015	0.0657423	intergenic
FM_+NC_000913.2_2787870_23	4.81329	0.567911	7.27987	0.00697315	0.0515936	protein_coding
FM_+NC_000913.2_2790137_21	7.86354	0.787014	15.417	8.62111e-05	0.00541132	protein_coding
FM_+NC_000913.2_2790723_53	4.64683	1.23878	5.39695	0.020172	0.0856817	protein_coding
FM_+NC_000913.2_2791950_18	7.23406	0.23448	9.57677	0.00197055	0.0294587	protein_coding
FM_+NC_000913.2_2797583_19	5.55647	1.02144	10.6584	0.00109571	0.0226256	protein_coding
FM_+NC_000913.2_2798142_45	7.47535	0.767567	12.6203	0.000381575	0.0126453	protein_coding
FM_+NC_000913.2_2969265_47	6.18	2.80807	9.42411	0.0021415	0.0308937	protein_coding
FM_+NC_000913.2_2983994_20	5.911	1.25655	7.68777	0.00555962	0.0474721	protein_coding
FM_+NC_000913.2_3054004_35	4.67894	8.62562	11.7135	0.00062048	0.0168508	ncRNA
FM_+NC_000913.2_3054005_39	7.85306	11.4125	25.3401	4.80607e-07	0.000217678	ncRNA
FM_+NC_000913.2_3054005_42	7.19463	10.5494	22.3608	2.25937e-06	0.000594841	ncRNA
FM_+NC_000913.2_3054005_46	4.66536	8.62309	10.537	0.00117008	0.023363	ncRNA
FM_+NC_000913.2_3054005_72	5.93548	5.40329	12.1613	0.000487913	0.0148613	ncRNA
FM_+NC_000913.2_3054059_18	5.22192	4.35291	12.1917	0.000480032	0.0147241	ncRNA
FM_+NC_000913.2_3054077_109	8.05395	5.99769	14.0195	0.000180928	0.00840606	ncRNA
FM_+NC_000913.2_3054159_27	4.70877	5.98438	11.8714	0.000570023	0.0163223	ncRNA
FM_+NC_000913.2_3054164_22	6.22447	8.61988	12.7456	0.000356855	0.0122183	ncRNA
FM_+NC_000913.2_3054869_19	8.63794	2.98678	17.3447	3.11759e-05	0.00288006	ncRNA
FM_+NC_000913.2_3147657_46	8.02707	0.873137	15.6889	7.46618e-05	0.00498341	protein_coding
FM_+NC_000913.2_3217480_55	8.53362	1.78755	21.1059	4.34596e-06	0.000957931	protein_coding
FM_+NC_000913.2_3237910_75	7.36437	0.660986	15.4726	8.37084e-05	0.00536073	protein_coding
FM_+NC_000913.2_3247365_49	9.36007	2.10983	19.3658	1.07923e-05	0.00159827	protein_coding
FM_+NC_000913.2_3436013_52	4.81807	-0.460747	2.59939	0.106905	0.215066	protein_coding
FM_+NC_000913.2_3543617_47	4.89161	0.973763	10.1627	0.00143314	0.0256355	protein_coding
FM_+NC_000913.2_3543887_55	5.73835	0.908459	14.7057	0.000125669	0.00679167	protein_coding
FM_+NC_000913.2_3560803_51	5.60164	0.690459	12.0947	0.00050565	0.0151185	protein_coding
FM_+NC_000913.2_3565591_28	5.79162	-0.156062	4.06905	0.0436758	0.127465	antisense_protein_coding
FM_+NC_000913.2_3584942_41	7.62593	3.76321	18.5918	1.61915e-05	0.00190632	protein_coding
FM_+NC_000913.2_3584942_53	5.1652	2.9427	13.9016	0.000192636	0.00882032	protein_coding
FM_+NC_000913.2_3584942_58	6.55238	1.71565	14.5502	0.000136477	0.00715062	protein_coding
FM_+NC_000913.2_3651958_44	7.77548	0.747399	14.2991	0.000155939	0.00764764	protein_coding
FM_+NC_000913.2_3655536_20	8.97879	1.66306	14.2376	0.000161119	0.0077327	protein_coding
FM_+NC_000913.2_3656321_85	9.84406	2.48453	20.8822	4.88405e-06	0.00105207	protein_coding
FM_+NC_000913.2_3671353_50	6.11395	2.98113	16.5836	4.65508e-05	0.00342161	protein_coding
FM_+NC_000913.2_3834244_49	4.91602	4.2002	10.5855	0.00113979	0.0231377	tRNA
FM_+NC_000913.2_3834244_58	7.58378	5.29808	19.2409	1.15219e-05	0.00168007	tRNA
FM_+NC_000913.2_3834283_19	9.57145	5.47252	26.6294	2.4646e-07	0.000145997	tRNA
FM_+NC_000913.2_3934267_51	5.44497	1.42165	11.9826	0.000536986	0.0156602	protein_coding
FM_+NC_000913.2_3939830_156	5.59265	10.979	13.7773	0.000205809	0.00888705	rRNA
FM_+NC_000913.2_3939830_78	10.2371	17.8512	29.5921	5.33219e-08	6.31732e-05	rRNA
FM_+NC_000913.2_3939830_89	6.03632	11.0079	16.9831	3.77137e-05	0.00308548	rRNA
FM_+NC_000913.2_3940541_54	5.61269	10.3321	14.2441	0.000160562	0.0077327	rRNA
FM_+NC_000913.2_3940748_143	5.09871	1.4918	7.94873	0.00481212	0.043906	rRNA
FM_+NC_000913.2_3940748_72	10.0239	8.61396	27.0536	1.97888e-07	0.000125511	rRNA
FM_+NC_000913.2_3941726_264	4.48072	5.98799	5.25665	0.0218631	0.089203	rRNA
FM_+NC_000913.2_3942015_52	9.2754	9.09736	28.226	1.07943e-07	8.46921e-05	rRNA
FM_+NC_000913.2_3942706_45	7.37632	6.45544	18.7717	1.47338e-05	0.00186607	rRNA
FM_+NC_000913.2_3942854_40	7.17303	11.03	19.3953	1.06267e-05	0.00159827	rRNA
FM_+NC_000913.2_3942855_37	6.50719	10.3115	17.2971	3.19671e-05	0.00288556	rRNA
FM_+NC_000913.2_3944339_70	6.437	12.7471	17.0609	3.62003e-05	0.00308548	rRNA
FM_+NC_000913.2_3944378_81	6.41666	8.59102	18.0173	2.18903e-05	0.00226061	rRNA
FM_+NC_000913.2_3944529_88	7.03426	11.8914	20.3488	6.45337e-06	0.00125366	rRNA
FM_+NC_000913.2_3944722_108	4.65438	11.8645	9.73797	0.001805	0.0286864	rRNA
FM_+NC_000913.2_3944979_33	4.24822	8.59068	8.72098	0.00314569	0.0371538	tRNA
FM_+NC_000913.2_3963744_20	6.78416	0.573541	12.6282	0.000379966	0.0126453	intergenic
FM_+NC_000913.2_3980397_34	5.60538	4.25403	15.4365	8.53252e-05	0.00539141	tRNA
FM_+NC_000913.2_3980628_32	4.58284	12.1667	11.4631	0.00070991	0.0180424	tRNA
FM_+NC_000913.2_3980757_34	5.17678	6.19692	14.196	0.000164723	0.00784547	tRNA
FM_+NC_000913.2_3992868_18	7.53178	3.44294	15.7695	7.15453e-05	0.00487779	protein_coding
FM_+NC_000913.2_4035830_52	9.35129	7.48816	28.8478	7.82954e-08	8.24537e-05	rRNA
FM_+NC_000913.2_4038723_26	8.23499	2.83501	15.1398	9.98371e-05	0.0059141	intergenic
FM_+NC_000913.2_4049345_43	7.77664	0.916904	12.7793	0.000350472	0.0121233	protein_coding
FM_+NC_000913.2_4084355_24	5.39686	1.03959	6.82443	0.0089919	0.0580158	protein_coding
FM_+NC_000913.2_4084359_20	6.37193	0.513208	8.96075	0.00275841	0.0344423	protein_coding
FM_+NC_000913.2_4103852_21	4.82694	0.253727	4.00242	0.0454349	0.130495	protein_coding
FM_+NC_000913.2_4106827_49	6.11964	2.50521	8.52876	0.00349578	0.0381817	protein_coding
FM_+NC_000913.2_4173776_32	4.76482	5.63217	10.3492	0.00129531	0.0245049	tRNA
FM_+NC_000913.2_4173776_35	4.76951	4.60263	10.6184	0.00111966	0.0230199	tRNA
FM_+NC_000913.2_4173817_35	4.20899	8.94673	9.20967	0.00240741	0.0329251	tRNA
FM_+NC_000913.2_4177828_56	6.20343	3.31116	17.0172	3.70434e-05	0.00308548	intergenic
FM_+NC_000913.2_4177833_51	5.56617	3.98128	14.3098	0.000155056	0.00764764	intergenic
FM_+NC_000913.2_4182523_51	5.7921	0.198542	4.87053	0.0273192	0.0988955	protein_coding
FM_+NC_000913.2_4198268_53	6.19046	1.93047	15.6232	7.73011e-05	0.00505283	protein_coding
FM_+NC_000913.2_4206169_156	5.59265	10.979	13.773	0.000206283	0.00888705	rRNA
FM_+NC_000913.2_4206264_58	5.16297	7.06538	12.3074	0.00045117	0.0141128	rRNA
FM_+NC_000913.2_4208356_50	9.24965	8.90161	25.8273	3.73373e-07	0.000186254	rRNA
FM_+NC_000913.2_4213858_48	8.36804	1.50582	17.7538	2.5142e-05	0.00250838	protein_coding
FM_+NC_000913.2_4215090_61	6.67468	2.49218	11.1051	0.000860912	0.0198276	protein_coding
FM_+NC_000913.2_4215098_50	11.4717	4.16996	29.8017	4.7858e-08	6.31732e-05	protein_coding
FM_+NC_000913.2_4215098_53	9.56771	4.31183	21.4807	3.57407e-06	0.000806548	protein_coding
FM_+NC_000913.2_4255740_41	5.79296	0.497112	6.18617	0.0128752	0.0679085	protein_coding
FM_+NC_000913.2_4257227_50	10.0195	2.67145	19.6395	9.35144e-06	0.001551	protein_coding
FM_+NC_000913.2_4368700_29	6.12188	1.05936	12.6207	0.000381491	0.0126453	protein_coding
FM_+NC_000913.2_4390382_28	5.08087	7.71273	11.3723	0.000745478	0.0183674	tRNA
FM_+NC_000913.2_4390494_28	5.07366	7.7129	11.3563	0.000751905	0.0183674	tRNA
FM_+NC_000913.2_4390605_28	5.07366	7.7129	11.3572	0.000751547	0.0183674	tRNA
FM_+NC_000913.2_4437574_53	9.19955	1.87319	17.3373	3.12984e-05	0.00288006	protein_coding
FM_+NC_000913.2_4440547_20	4.39791	2.0577	6.54152	0.0105385	0.0627882	protein_coding
FM_+NC_000913.2_4484152_56	5.39266	0.190571	6.32872	0.0118798	0.065204	intergenic
FM_+NC_000913.2_4541695_37	4.49893	7.82158	9.73898	0.00180401	0.0286864	intergenic
FM_+NC_000913.2_4541696_34	4.89287	8.82254	10.0207	0.0015479	0.0264342	intergenic
FM_+NC_000913.2_4603829_19	5.33813	1.36869	9.16714	0.00246399	0.0329251	protein_coding
FM_+NC_000913.2_4609174_31	7.59759	2.39012	21.9244	2.83598e-06	0.000678092	intergenic
FM_+NC_000913.2_4609390_46	11.0616	6.48086	34.159	5.07877e-09	1.60455e-05	protein_coding
FM_+NC_000913.2_4609673_37	5.38789	0.406722	5.98927	0.0143931	0.0719048	protein_coding
FM_+NC_000913.2_4610118_50	9.55708	2.2182	18.5946	1.61681e-05	0.00190632	protein_coding

## Sheet: MOPS Ribosome Biotype
ProcessingProduct	logFC	logCPM	LR	Pvalue	FDR	Biotype
FM_-NC_000913.2_0051890_57	5.68001	-0.376423	3.69635	0.0545318	0.159917	protein_coding
FM_-NC_000913.2_0111906_18	7.99303	2.45188	14.7849	0.000120495	0.0103823	protein_coding
FM_-NC_000913.2_0149438_43	5.89529	-0.350729	3.98468	0.0459157	0.144293	protein_coding
FM_-NC_000913.2_0213764_37	7.29198	0.629481	13.8285	0.00020027	0.0124975	protein_coding
FM_-NC_000913.2_0241094_18	5.94295	0.603127	8.4138	0.00372384	0.0428933	protein_coding
FM_-NC_000913.2_0242165_67	7.36594	0.581991	13.6279	0.000222849	0.013201	protein_coding
FM_-NC_000913.2_0242170_58	5.7887	-0.3838	3.55328	0.0594279	0.168287	protein_coding
FM_-NC_000913.2_0363444_132	7.66764	0.707489	12.5721	0.000391556	0.0163604	protein_coding
FM_-NC_000913.2_0363444_31	5.20673	4.41313	12.7711	0.000352022	0.0154466	protein_coding
FM_-NC_000913.2_0364719_19	9.82136	3.15336	17.0519	3.63723e-05	0.00638401	protein_coding
FM_-NC_000913.2_0364719_29	7.24079	4.10759	20.1008	7.34675e-06	0.00297775	protein_coding
FM_-NC_000913.2_0364719_35	8.90091	1.81506	15.0953	0.000102219	0.00949838	protein_coding
FM_-NC_000913.2_0367722_26	7.68238	0.64784	8.00885	0.00465494	0.0477484	intergenic
FM_-NC_000913.2_0367724_28	4.82404	0.0937624	6.36746	0.0116232	0.0753006	intergenic
FM_-NC_000913.2_0479914_54	5.19749	0.557845	6.88854	0.008675	0.0650488	protein_coding
FM_-NC_000913.2_0556326_53	6.08005	1.49118	14.08	0.000175199	0.0121717	protein_coding
FM_-NC_000913.2_0610876_37	5.41143	-0.600217	2.22673	0.135641	0.276354	protein_coding
FM_-NC_000913.2_0685945_32	7.11641	6.58097	15.2167	9.58511e-05	0.00908477	antisense_repeat_region
FM_-NC_000913.2_0685949_28	5.07924	5.23337	9.32608	0.00225916	0.0335897	antisense_repeat_region
FM_-NC_000913.2_0847019_35	5.67761	-0.434739	3.48359	0.0619803	0.172653	protein_coding
FM_-NC_000913.2_0848114_53	5.15198	6.90296	11.8801	0.000567371	0.0184705	protein_coding
FM_-NC_000913.2_0848143_24	4.95736	2.42542	8.79699	0.00301728	0.0392331	intergenic
FM_-NC_000913.2_0887199_20	5.70439	1.90573	12.2203	0.000472723	0.0177364	ncRNA
FM_-NC_000913.2_0887199_27	5.34971	2.81732	12.3358	0.00044436	0.0170512	ncRNA
FM_-NC_000913.2_0887199_73	5.43971	2.22931	5.63346	0.0176208	0.0906186	ncRNA
FM_-NC_000913.2_0921798_35	5.145	0.234789	11.8746	0.000569044	0.0184705	protein_coding
FM_-NC_000913.2_0921812_21	6.54936	5.3168	16.3007	5.40437e-05	0.00738569	protein_coding
FM_-NC_000913.2_1003610_24	4.85533	0.137834	11.5314	0.000684306	0.0198935	antisense_protein_coding
FM_-NC_000913.2_1028070_19	5.96382	5.54917	15.0177	0.000106509	0.00970665	protein_coding
FM_-NC_000913.2_1028070_22	5.403	4.1625	13.0201	0.000308158	0.0145946	protein_coding
FM_-NC_000913.2_1062262_18	5.8531	0.943049	12.9676	0.000316931	0.0145946	protein_coding
FM_-NC_000913.2_1076212_19	9.68478	4.08037	24.5666	7.17837e-07	0.000688108	protein_coding
FM_-NC_000913.2_1112927_33	5.08433	2.49798	10.8714	0.000976585	0.0234193	antisense_protein_coding
FM_-NC_000913.2_1112928_50	7.53365	2.05181	18.3792	1.81021e-05	0.00468556	antisense_protein_coding
FM_-NC_000913.2_1112932_21	6.43066	1.90733	16.3902	5.15515e-05	0.00718538	antisense_protein_coding
FM_-NC_000913.2_1112932_35	10.1061	2.93935	21.0994	4.36064e-06	0.00296613	antisense_protein_coding
FM_-NC_000913.2_1114651_20	7.06968	1.8749	14.9216	0.000112074	0.00992742	protein_coding
FM_-NC_000913.2_1114651_30	6.98823	0.202111	10.7408	0.00104801	0.0238203	protein_coding
FM_-NC_000913.2_1164782_19	6.05745	0.883494	10.7741	0.0010293	0.0237885	antisense_protein_coding
FM_-NC_000913.2_1187035_21	4.99507	0.79423	12.1764	0.000483982	0.0177364	protein_coding
FM_-NC_000913.2_1234896_95	6.40784	-0.17394	6.96719	0.00830177	0.0637433	protein_coding
FM_-NC_000913.2_1286522_18	5.82098	4.98986	11.7952	0.000593827	0.018808	tRNA
FM_-NC_000913.2_1286816_18	5.82098	4.98986	11.7958	0.000593635	0.018808	tRNA
FM_-NC_000913.2_1294646_21	5.13599	4.3384	11.5261	0.000686244	0.0198935	intergenic
FM_-NC_000913.2_1294646_26	5.5616	3.1142	11.272	0.000786868	0.0211654	protein_coding
FM_-NC_000913.2_1299102_19	6.24819	1.09406	7.8205	0.00516569	0.05004	intergenic
FM_-NC_000913.2_1311337_41	6.67224	0.00341001	9.7665	0.0017772	0.0301329	protein_coding
FM_-NC_000913.2_1353374_25	4.87851	0.591026	9.50051	0.00205415	0.0319724	protein_coding
FM_-NC_000913.2_1358251_32	5.77054	1.8683	14.3532	0.00015152	0.0118197	protein_coding
FM_-NC_000913.2_1358254_20	7.92779	3.30566	20.6206	5.59903e-06	0.00297775	protein_coding
FM_-NC_000913.2_1358255_24	8.45561	2.88973	21.0903	4.38129e-06	0.00296613	protein_coding
FM_-NC_000913.2_1365844_22	7.69125	0.885694	16.5222	4.80841e-05	0.00690518	protein_coding
FM_-NC_000913.2_1404576_42	5.69034	-0.342718	4.57727	0.0323988	0.120801	protein_coding
FM_-NC_000913.2_1447252_23	5.79772	-0.452802	4.49567	0.0339807	0.124016	protein_coding
FM_-NC_000913.2_1485183_29	6.97748	1.09211	13.1382	0.000289329	0.0145865	intergenic
FM_-NC_000913.2_1553964_19	8.15493	5.94151	17.3648	3.08492e-05	0.00587075	protein_coding
FM_-NC_000913.2_1569219_36	5.10811	0.746683	7.56831	0.00594034	0.054137	protein_coding
FM_-NC_000913.2_1666364_25	5.81577	-0.308485	6.72096	0.00952861	0.0684183	protein_coding
FM_-NC_000913.2_1689668_22	6.19722	0.458993	8.54616	0.00346253	0.0420202	protein_coding
FM_-NC_000913.2_1695013_61	5.33543	1.81901	13.9183	0.000190932	0.0121717	protein_coding
FM_-NC_000913.2_1710535_21	6.67745	0.0121364	6.20905	0.0127099	0.0775687	intergenic
FM_-NC_000913.2_1718544_31	6.29753	1.20539	7.04121	0.00796551	0.0625494	protein_coding
FM_-NC_000913.2_1722088_21	6.12532	2.37472	9.93951	0.00161769	0.0285471	antisense_protein_coding
FM_-NC_000913.2_1790451_20	6.73081	5.79646	12.8549	0.000336588	0.0149774	protein_coding
FM_-NC_000913.2_1790451_25	6.21052	4.19485	15.4572	8.4393e-05	0.00850933	protein_coding
FM_-NC_000913.2_1806921_29	7.89436	4.20907	16.0362	6.21416e-05	0.00774804	protein_coding
FM_-NC_000913.2_1819947_27	7.12031	0.331596	9.6964	0.0018463	0.0302592	protein_coding
FM_-NC_000913.2_1828869_67	5.79005	-0.400339	3.6852	0.0548974	0.160264	protein_coding
FM_-NC_000913.2_1829065_39	4.88148	0.856851	11.3521	0.000753642	0.0208251	protein_coding
FM_-NC_000913.2_1829310_22	8.06582	1.87645	14.0249	0.000180404	0.0121717	protein_coding
FM_-NC_000913.2_1886060_64	7.71778	2.08522	14.4849	0.000141288	0.0115597	protein_coding
FM_-NC_000913.2_1887151_64	8.08512	1.24723	14.5591	0.000135834	0.011495	protein_coding
FM_-NC_000913.2_1921127_72	5.32548	1.77106	5.81087	0.0159274	0.0860171	ncRNA
FM_-NC_000913.2_1921158_34	5.56139	2.94914	12.5148	0.000403748	0.0163646	ncRNA
FM_-NC_000913.2_1956549_32	8.08979	1.79415	15.6749	7.52162e-05	0.00810113	protein_coding
FM_-NC_000913.2_1956549_37	7.32661	0.764569	12.9617	0.000317934	0.0145946	protein_coding
FM_-NC_000913.2_1956549_52	6.59534	2.22828	13.696	0.000214908	0.0130148	protein_coding
FM_-NC_000913.2_1985910_20	7.82782	3.18366	18.2591	1.92801e-05	0.00468556	protein_coding
FM_-NC_000913.2_1985910_23	8.18339	3.05186	20.9073	4.82043e-06	0.00297775	protein_coding
FM_-NC_000913.2_1985910_30	9.04273	1.99927	21.6252	3.31462e-06	0.002618	protein_coding
FM_-NC_000913.2_1990067_38	4.97769	7.27113	10.252	0.00136535	0.0270276	tRNA
FM_-NC_000913.2_2026476_19	8.32646	1.45681	17.4206	2.99565e-05	0.00587075	protein_coding
FM_-NC_000913.2_2087629_24	5.44265	0.448383	6.23048	0.012557	0.0770966	protein_coding
FM_-NC_000913.2_2173611_26	6.89273	1.11724	10.1542	0.00143971	0.0274875	protein_coding
FM_-NC_000913.2_2179354_20	5.67727	-0.383628	3.45263	0.0631511	0.174554	antisense_protein_coding
FM_-NC_000913.2_2223633_53	6.64489	2.49474	16.1779	5.76642e-05	0.00738569	protein_coding
FM_-NC_000913.2_2238440_26	6.78625	0.191908	9.05372	0.00262161	0.036221	intergenic
FM_-NC_000913.2_2239485_22	6.0855	-0.241459	4.61802	0.0316378	0.118946	protein_coding
FM_-NC_000913.2_2411071_19	6.73536	1.34522	12.1509	0.000490646	0.0177364	protein_coding
FM_-NC_000913.2_2506500_48	7.53505	0.727726	13.3411	0.000259655	0.0138837	protein_coding
FM_-NC_000913.2_2588998_74	6.09863	-0.211677	6.1104	0.0134389	0.0797152	intergenic
FM_-NC_000913.2_2640648_26	5.13815	0.355558	6.70839	0.00959601	0.0685905	protein_coding
FM_-NC_000913.2_2726039_39	5.81258	10.9702	14.1789	0.000166227	0.0121192	rRNA
FM_-NC_000913.2_2726942_264	7.23047	5.98799	10.7776	0.00102735	0.0237885	rRNA
FM_-NC_000913.2_2727393_35	5.01799	11.697	12.534	0.000399606	0.0163604	tRNA
FM_-NC_000913.2_2798576_48	6.56229	0.206348	10.3929	0.00126503	0.0264096	intergenic
FM_-NC_000913.2_2939756_19	6.87898	0.183354	12.46	0.000415758	0.016557	protein_coding
FM_-NC_000913.2_2939756_25	6.93079	0.284711	11.3297	0.000762773	0.0209437	protein_coding
FM_-NC_000913.2_2974174_28	5.18647	0.10094	6.18834	0.0128595	0.0780294	ncRNA
FM_-NC_000913.2_2974175_36	5.40498	2.20596	9.2661	0.00233434	0.0341434	ncRNA
FM_-NC_000913.2_3123399_58	6.35375	4.29358	8.66157	0.00324991	0.0405832	protein_coding
FM_-NC_000913.2_3123404_53	6.01613	3.08714	6.04641	0.0139346	0.0809255	protein_coding
FM_-NC_000913.2_3124219_34	7.1972	0.431987	8.46829	0.00361391	0.0424136	protein_coding
FM_-NC_000913.2_3124875_35	5.55714	-0.433485	3.40106	0.0651546	0.177708	protein_coding
FM_-NC_000913.2_3125380_28	5.98515	-0.334856	3.3325	0.0679238	0.181978	protein_coding
FM_-NC_000913.2_3125648_53	6.05509	1.4522	6.84179	0.00890496	0.065733	protein_coding
FM_-NC_000913.2_3125653_39	7.68634	0.83639	12.6709	0.000371391	0.0160733	protein_coding
FM_-NC_000913.2_3125924_174	5.28298	0.436049	5.77551	0.016251	0.0867272	protein_coding
FM_-NC_000913.2_3143009_46	7.39543	0.671963	17.1189	3.51118e-05	0.00638401	protein_coding
FM_-NC_000913.2_3145123_20	6.65273	3.1699	14.8663	0.000115405	0.0101278	pseudogene
FM_-NC_000913.2_3145123_65	8.30266	1.24775	11.9692	0.000540879	0.0181147	pseudogene
FM_-NC_000913.2_3166055_37	5.87966	1.00024	10.8707	0.00097697	0.0234193	protein_coding
FM_-NC_000913.2_3167680_51	5.2226	4.93782	10.2827	0.00134283	0.0270276	protein_coding
FM_-NC_000913.2_3189941_45	6.13579	6.76286	15.7196	7.34576e-05	0.00800265	protein_coding
FM_-NC_000913.2_3189949_37	6.46786	1.90417	13.5257	0.000235324	0.0134007	protein_coding
FM_-NC_000913.2_3192869_21	5.84351	3.40913	12.7384	0.000358217	0.015646	ncRNA
FM_-NC_000913.2_3193244_21	5.04666	2.21672	9.44374	0.00211871	0.0324109	ncRNA
FM_-NC_000913.2_3242744_48	5.67429	1.30281	13.1075	0.000294124	0.0145946	protein_coding
FM_-NC_000913.2_3286065_32	5.6479	1.2204	12.9508	0.000319786	0.0145946	intergenic
FM_-NC_000913.2_3309106_22	5.86356	6.94769	13.9981	0.000182998	0.0121717	protein_coding
FM_-NC_000913.2_3370726_31	5.5399	1.02677	9.51786	0.00203482	0.0317727	protein_coding
FM_-NC_000913.2_3370941_24	6.73337	0.219657	9.46909	0.00208963	0.032181	protein_coding
FM_-NC_000913.2_3370944_21	7.15517	0.38571	8.09677	0.00443441	0.0466302	protein_coding
FM_-NC_000913.2_3426630_65	6.56183	9.97261	16.1416	5.87801e-05	0.00742824	rRNA
FM_-NC_000913.2_3464727_43	5.29389	3.51203	10.0667	0.00150975	0.0279433	protein_coding
FM_-NC_000913.2_3489623_47	5.06811	5.44524	10.2133	0.0013943	0.0270276	protein_coding
FM_-NC_000913.2_3534217_70	5.31969	0.211374	9.05885	0.00261427	0.036221	protein_coding
FM_-NC_000913.2_3564093_23	6.54806	2.47317	12.608	0.000384107	0.0163604	protein_coding
FM_-NC_000913.2_3588951_18	6.06422	3.45933	12.0543	0.000516726	0.0179857	antisense_repeat_region
FM_-NC_000913.2_3637177_61	5.41138	-0.600217	2.22241	0.136021	0.276772	antisense_repeat_region
FM_-NC_000913.2_3681446_75	5.5677	-0.399993	4.22782	0.0397664	0.133939	protein_coding
FM_-NC_000913.2_3738563_30	8.04347	1.19707	13.1711	0.000284293	0.0144092	antisense_protein_coding
FM_-NC_000913.2_3774384_63	5.23504	1.56892	7.79378	0.00524265	0.0504317	protein_coding
FM_-NC_000913.2_3774397_72	5.57161	-0.451631	4.5221	0.0334598	0.123248	protein_coding
FM_-NC_000913.2_3788634_33	7.36652	0.485033	14.0759	0.000175581	0.0121717	protein_coding
FM_-NC_000913.2_3842501_34	6.33853	-0.192313	7.45417	0.00632897	0.0561061	antisense_protein_coding
FM_-NC_000913.2_3853255_59	6.77962	0.105114	7.72638	0.00544198	0.0512413	protein_coding
FM_-NC_000913.2_3862721_30	5.43515	-0.39982	3.9812	0.0460109	0.144353	protein_coding
FM_-NC_000913.2_3886219_63	5.80191	1.47724	10.5194	0.0011813	0.0253313	intergenic
FM_-NC_000913.2_3886219_77	4.81976	2.1698	6.96761	0.00829985	0.0637433	intergenic
FM_-NC_000913.2_4025537_91	5.14837	0.316227	12.8886	0.000330594	0.0148501	antisense_repeat_region
FM_-NC_000913.2_4028008_20	5.9934	-0.30285	4.28717	0.0384009	0.131491	protein_coding
FM_-NC_000913.2_4121506_41	7.66598	0.669061	13.2874	0.000267194	0.0140693	protein_coding
FM_-NC_000913.2_4130216_47	5.929	-0.09072	8.12642	0.00436248	0.046325	antisense_protein_coding
FM_-NC_000913.2_4240613_32	5.91535	0.121294	5.95647	0.0146634	0.0826719	intergenic
FM_-NC_000913.2_4276031_58	4.85618	2.04946	7.85216	0.00507601	0.0496496	ncRNA
FM_-NC_000913.2_4276062_27	7.75711	0.726064	12.4869	0.000409807	0.0165283	ncRNA
FM_-NC_000913.2_4285370_43	4.96417	7.06678	9.66799	0.00187506	0.0303792	protein_coding
FM_-NC_000913.2_4285374_39	6.30076	6.16808	14.185	0.000165689	0.0121192	protein_coding
FM_-NC_000913.2_4338755_23	7.29048	0.534461	12.8182	0.000343256	0.015132	protein_coding
FM_-NC_000913.2_4375153_21	6.47858	1.2805	12.406	0.000427957	0.016761	antisense_protein_coding
FM_-NC_000913.2_4414296_71	5.44189	0.665417	8.44339	0.00366373	0.0425549	protein_coding
FM_-NC_000913.2_4414642_19	7.83267	2.75051	18.6459	1.57385e-05	0.00438735	protein_coding
FM_-NC_000913.2_4422815_51	4.91176	1.17169	13.1883	0.0002817	0.0143699	intergenic
FM_-NC_000913.2_4422846_20	6.47504	0.508711	7.07824	0.00780257	0.0619142	intergenic
FM_-NC_000913.2_4460638_58	5.85168	1.16704	15.5107	8.20399e-05	0.00840505	protein_coding
FM_-NC_000913.2_4483910_71	5.69472	-0.350393	4.93666	0.0262928	0.109348	protein_coding
FM_-NC_000913.2_4487371_18	6.88806	0.364291	12.051	0.000517654	0.0179857	protein_coding
FM_-NC_000913.2_4526088_20	5.49356	1.33101	6.60865	0.0101485	0.0702096	antisense_ncRNA
FM_+NC_000913.2_0039172_18	4.84292	0.0849143	5.55144	0.0184655	0.092896	repeat_region
FM_+NC_000913.2_0131870_20	5.1251	1.46894	12.117	0.000499643	0.0177364	protein_coding
FM_+NC_000913.2_0223770_78	6.74285	18.6025	17.8046	2.44795e-05	0.00530018	rRNA
FM_+NC_000913.2_0223865_58	5.47169	7.06538	13.453	0.000244619	0.0135727	rRNA
FM_+NC_000913.2_0224481_54	9.49551	10.3321	29.1515	6.69343e-08	0.000105734	rRNA
FM_+NC_000913.2_0224495_40	8.12926	10.1585	25.3684	4.73608e-07	0.000561107	rRNA
FM_+NC_000913.2_0225536_28	7.51671	11.8182	14.3455	0.000152142	0.0118197	tRNA
FM_+NC_000913.2_0226049_50	10.1956	8.90161	29.1903	6.56055e-08	0.000105734	rRNA
FM_+NC_000913.2_0226886_40	5.72961	11.03	14.1386	0.000169826	0.0121717	rRNA
FM_+NC_000913.2_0226887_37	5.72289	10.3115	14.3964	0.000148088	0.0117036	rRNA
FM_+NC_000913.2_0226928_35	5.79105	8.14348	9.25325	0.00235078	0.0342009	rRNA
FM_+NC_000913.2_0228561_88	6.98454	11.8914	20.1479	7.16775e-06	0.00297775	rRNA
FM_+NC_000913.2_0228755_108	5.9293	11.8645	13.9964	0.000183166	0.0121717	rRNA
FM_+NC_000913.2_0405373_19	6.78514	0.0785777	9.59463	0.00195147	0.0309299	protein_coding
FM_+NC_000913.2_0420093_26	5.96493	4.77116	13.8901	0.000193812	0.0122463	protein_coding
FM_+NC_000913.2_0498935_20	7.25084	0.334279	10.6597	0.00109493	0.0244757	antisense_protein_coding
FM_+NC_000913.2_0532854_161	7.34346	0.391938	7.49992	0.00617018	0.0554833	protein_coding
FM_+NC_000913.2_0532854_36	6.09977	0.956439	12.9479	0.000320286	0.0145946	protein_coding
FM_+NC_000913.2_0583099_18	7.54324	0.547266	11.2443	0.000798685	0.0212352	protein_coding
FM_+NC_000913.2_0583099_21	5.26883	0.366931	6.86353	0.00879728	0.0653453	protein_coding
FM_+NC_000913.2_0629087_48	4.81876	6.53391	9.67387	0.00186907	0.030334	protein_coding
FM_+NC_000913.2_0754112_54	6.56325	-0.162425	4.03113	0.044668	0.142068	intergenic
FM_+NC_000913.2_0813537_20	8.81053	1.80317	18.3457	1.84239e-05	0.00468556	protein_coding
FM_+NC_000913.2_0818723_25	6.79713	0.40382	12.9819	0.000314524	0.0145946	protein_coding
FM_+NC_000913.2_0824233_69	5.27982	1.09634	7.41105	0.00648244	0.0566272	protein_coding
FM_+NC_000913.2_0877783_25	6.41815	-0.0372844	5.05236	0.0245925	0.105805	protein_coding
FM_+NC_000913.2_0878710_22	6.94216	0.107604	8.47005	0.00361041	0.0424136	protein_coding
FM_+NC_000913.2_0889404_20	5.16798	1.24434	12.546	0.000397049	0.0163604	protein_coding
FM_+NC_000913.2_0921565_24	5.30233	1.51881	4.52671	0.0333698	0.123161	antisense_protein_coding
FM_+NC_000913.2_0922555_19	5.51657	1.96415	10.9594	0.000931317	0.0231074	protein_coding
FM_+NC_000913.2_0946153_23	5.2581	0.322835	10.2151	0.00139299	0.0270276	protein_coding
FM_+NC_000913.2_0974636_36	5.42616	0.878247	11.9359	0.000550614	0.0183113	protein_coding
FM_+NC_000913.2_1067273_49	5.04638	3.18288	6.9972	0.00816371	0.06329	protein_coding
FM_+NC_000913.2_1158201_46	5.1131	0.278013	7.77136	0.00530811	0.0505631	protein_coding
FM_+NC_000913.2_1236780_136	5.56144	0.464817	5.90995	0.0150556	0.0834486	protein_coding
FM_+NC_000913.2_1243921_46	6.83377	1.2396	15.4154	8.62833e-05	0.00851868	protein_coding
FM_+NC_000913.2_1258352_42	5.65792	3.96875	12.1639	0.00048724	0.0177364	antisense_protein_coding
FM_+NC_000913.2_1289995_20	5.32482	0.879628	10.2469	0.00136917	0.0270276	protein_coding
FM_+NC_000913.2_1322389_21	5.90163	-0.177243	4.63343	0.0313547	0.118398	protein_coding
FM_+NC_000913.2_1342409_21	8.25803	4.45779	19.0147	1.29716e-05	0.00396595	intergenic
FM_+NC_000913.2_1403595_20	7.22474	4.19538	17.0588	3.62403e-05	0.00638401	protein_coding
FM_+NC_000913.2_1404567_32	6.11319	1.20681	9.42662	0.00213858	0.0325352	antisense_protein_coding
FM_+NC_000913.2_1437409_19	6.89339	0.0692618	7.92801	0.00486753	0.0487582	antisense_protein_coding
FM_+NC_000913.2_1486633_23	6.10922	0.939128	9.6137	0.00193131	0.0308775	protein_coding
FM_+NC_000913.2_1493288_48	5.76366	1.3005	12.2075	0.00047599	0.0177364	protein_coding
FM_+NC_000913.2_1509628_23	5.76907	0.70289	10.6244	0.00111605	0.0245993	intergenic
FM_+NC_000913.2_1510188_40	6.26433	-0.137955	8.19745	0.00419492	0.0456809	protein_coding
FM_+NC_000913.2_1599485_21	7.86636	0.888104	10.6516	0.00109978	0.0244785	intergenic
FM_+NC_000913.2_1742793_33	6.08523	1.29274	16.0097	6.30203e-05	0.00774804	protein_coding
FM_+NC_000913.2_1805793_46	5.04339	2.19749	7.42543	0.00643083	0.0565863	protein_coding
FM_+NC_000913.2_1864893_57	6.71562	1.34252	13.0994	0.00029539	0.0145946	protein_coding
FM_+NC_000913.2_1895771_19	6.25942	-0.210364	6.07041	0.0137465	0.0804253	protein_coding
FM_+NC_000913.2_1902528_70	7.11898	0.283486	12.1629	0.000487483	0.0177364	protein_coding
FM_+NC_000913.2_1902747_19	5.30581	0.548875	11.9494	0.000546648	0.0182434	protein_coding
FM_+NC_000913.2_1919748_75	5.91958	3.22349	11.7289	0.000615385	0.0191689	protein_coding
FM_+NC_000913.2_1936617_28	6.34736	-0.0828035	8.86956	0.00289965	0.0384914	protein_coding
FM_+NC_000913.2_1942867_18	6.61543	-0.116942	6.0283	0.0140783	0.0812633	antisense_protein_coding
FM_+NC_000913.2_2002210_37	7.952	0.93233	14.4253	0.000145828	0.0117036	protein_coding
FM_+NC_000913.2_2022950_19	5.51955	0.760911	13.1978	0.000280278	0.0143699	intergenic
FM_+NC_000913.2_2033735_19	7.53371	4.1383	15.9875	6.37631e-05	0.00774804	intergenic
FM_+NC_000913.2_2165142_80	5.04011	0.971883	8.93703	0.00279446	0.0375873	ncRNA
FM_+NC_000913.2_2229898_49	5.18867	0.612878	7.51786	0.00610903	0.0551737	protein_coding
FM_+NC_000913.2_2233038_53	6.26456	-0.00709547	6.66339	0.00984134	0.06914	protein_coding
FM_+NC_000913.2_2233594_51	7.11356	0.375735	8.15425	0.00429603	0.0462744	protein_coding
FM_+NC_000913.2_2353517_48	6.48193	1.36974	7.26581	0.00702796	0.0586735	protein_coding
FM_+NC_000913.2_2412659_32	5.98541	1.41697	13.3246	0.000261949	0.0138837	protein_coding
FM_+NC_000913.2_2412660_28	7.17177	1.64551	12.8398	0.000339324	0.0150286	protein_coding
FM_+NC_000913.2_2459359_22	7.29122	2.04281	17.752	2.51657e-05	0.00530045	protein_coding
FM_+NC_000913.2_2499637_33	5.99461	-0.35056	4.25785	0.0390692	0.132722	protein_coding
FM_+NC_000913.2_2531680_60	6.46566	1.43359	12.5558	0.000394968	0.0163604	intergenic
FM_+NC_000913.2_2531719_21	7.00591	4.22566	14.7966	0.000119749	0.0103823	intergenic
FM_+NC_000913.2_2590570_41	8.0722	1.15089	18.797	1.45398e-05	0.00430652	protein_coding
FM_+NC_000913.2_2591111_21	6.18204	-0.182149	7.70129	0.00551813	0.0516297	antisense_protein_coding
FM_+NC_000913.2_2645108_65	5.88663	-0.383972	3.04348	0.0810622	0.202971	antisense_protein_coding
FM_+NC_000913.2_2663975_18	6.72197	2.85902	12.5826	0.000389349	0.0163604	protein_coding
FM_+NC_000913.2_2712484_37	6.88167	0.258349	10.9255	0.000948486	0.0233633	antisense_protein_coding
FM_+NC_000913.2_2735402_63	5.42816	4.03176	9.90537	0.00164797	0.0287384	protein_coding
FM_+NC_000913.2_2735402_66	5.60083	4.04553	9.76702	0.0017767	0.0301329	protein_coding
FM_+NC_000913.2_2735402_98	5.61928	5.08222	9.70132	0.00184136	0.0302592	protein_coding
FM_+NC_000913.2_2739367_28	5.6399	0.808062	11.3908	0.000738085	0.0205752	protein_coding
FM_+NC_000913.2_2751845_23	6.98024	0.419878	11.2834	0.000782039	0.0211654	protein_coding
FM_+NC_000913.2_2751849_19	5.16348	0.0791068	8.03408	0.00459054	0.0471899	protein_coding
FM_+NC_000913.2_2786443_32	6.48836	-0.19549	5.03957	0.0247746	0.106154	pseudogene
FM_+NC_000913.2_2786948_33	8.19913	1.2475	9.16266	0.00247003	0.0350988	intergenic
FM_+NC_000913.2_2786948_39	4.96221	0.262437	7.84508	0.00509593	0.049793	intergenic
FM_+NC_000913.2_2787611_28	5.46625	0.6577	9.04204	0.00263841	0.0364001	protein_coding
FM_+NC_000913.2_2787870_23	6.49903	0.567911	11.4809	0.000703164	0.0200741	protein_coding
FM_+NC_000913.2_2788018_34	5.99683	-0.232219	4.66561	0.0307724	0.117366	protein_coding
FM_+NC_000913.2_2790137_21	4.90034	0.787014	6.96189	0.00832639	0.0637974	protein_coding
FM_+NC_000913.2_2790723_53	5.47183	1.23878	7.909	0.00491894	0.0488866	protein_coding
FM_+NC_000913.2_2860539_52	5.41139	-0.600217	2.22341	0.135932	0.27677	protein_coding
FM_+NC_000913.2_2861063_45	7.70531	0.763111	10.2036	0.0014017	0.027092	protein_coding
FM_+NC_000913.2_2861132_24	6.24367	-0.197277	3.88847	0.0486187	0.148792	protein_coding
FM_+NC_000913.2_2983994_20	6.98782	1.25655	9.84817	0.00170001	0.0291897	protein_coding
FM_+NC_000913.2_3013184_24	5.77971	-0.434916	2.62897	0.10493	0.236397	protein_coding
FM_+NC_000913.2_3054869_19	6.05778	2.98678	13.2488	0.000272759	0.0142044	ncRNA
FM_+NC_000913.2_3119348_31	7.94099	0.867157	13.7221	0.000211946	0.0130148	intergenic
FM_+NC_000913.2_3217845_31	6.08583	-0.196969	4.65734	0.0309211	0.117604	protein_coding
FM_+NC_000913.2_3218240_31	6.73175	0.0603248	9.38684	0.00218549	0.0328871	protein_coding
FM_+NC_000913.2_3243096_21	6.53157	-0.0330187	5.06842	0.0243656	0.105409	intergenic
FM_+NC_000913.2_3275561_28	7.3536	2.56958	20.1079	7.31924e-06	0.00297775	protein_coding
FM_+NC_000913.2_3530819_33	4.96799	0.17456	6.25748	0.012367	0.0768117	protein_coding
FM_+NC_000913.2_3565591_28	5.4381	-0.156062	4.18251	0.0408431	0.135496	antisense_protein_coding
FM_+NC_000913.2_3774100_18	6.88397	0.290228	8.09749	0.00443266	0.0466302	protein_coding
FM_+NC_000913.2_3834283_19	5.49956	5.47252	10.8813	0.00097138	0.0234193	tRNA
FM_+NC_000913.2_3886433_44	7.39301	1.0729	10.9996	0.000911329	0.0227904	protein_coding
FM_+NC_000913.2_3886433_48	4.83633	3.0356	7.49686	0.00618067	0.0554833	protein_coding
FM_+NC_000913.2_3886744_53	5.91886	0.00292608	6.28178	0.0121986	0.0765172	protein_coding
FM_+NC_000913.2_3911146_36	7.16894	0.420338	11.827	0.000583793	0.0186932	antisense_protein_coding
FM_+NC_000913.2_3931720_46	4.90359	0.010841	6.48829	0.0108588	0.0726832	protein_coding
FM_+NC_000913.2_3939830_78	6.53346	17.8512	16.3926	5.14846e-05	0.00718538	rRNA
FM_+NC_000913.2_3940541_54	9.49551	10.3321	29.1572	6.67377e-08	0.000105734	rRNA
FM_+NC_000913.2_3940555_40	8.12926	10.1585	25.3817	4.70359e-07	0.000561107	rRNA
FM_+NC_000913.2_3941495_35	5.01803	11.697	12.5349	0.000399419	0.0163604	tRNA
FM_+NC_000913.2_3941726_264	7.23046	5.98799	10.7729	0.00102995	0.0237885	rRNA
FM_+NC_000913.2_3942015_52	10.3269	9.09736	32.3028	1.31926e-08	0.000105734	rRNA
FM_+NC_000913.2_3942090_49	5.52718	9.88707	10.2339	0.00137884	0.0270276	rRNA
FM_+NC_000913.2_3942854_40	5.72961	11.03	14.1294	0.000170652	0.0121717	rRNA
FM_+NC_000913.2_3942855_37	5.72289	10.3115	14.3952	0.000148178	0.0117036	rRNA
FM_+NC_000913.2_3944529_88	6.98454	11.8914	20.1561	7.13718e-06	0.00297775	rRNA
FM_+NC_000913.2_3944722_108	5.9293	11.8645	13.9991	0.000182895	0.0121717	rRNA
FM_+NC_000913.2_3963740_24	6.67504	0.108653	9.42976	0.00213493	0.0325352	intergenic
FM_+NC_000913.2_3963744_20	6.5662	0.573541	13.8271	0.000200424	0.0124975	intergenic
FM_+NC_000913.2_3992868_18	4.8738	3.44294	8.70658	0.00317063	0.0399975	protein_coding
FM_+NC_000913.2_4035830_52	9.77586	7.48816	30.9297	2.67551e-08	0.000105734	rRNA
FM_+NC_000913.2_4049451_51	7.65294	0.77281	11.9927	0.000534085	0.0180144	protein_coding
FM_+NC_000913.2_4084355_24	6.20512	1.03959	13.585	0.000228	0.0132576	protein_coding
FM_+NC_000913.2_4084359_20	5.02168	0.513208	7.81778	0.00517346	0.05004	protein_coding
FM_+NC_000913.2_4103852_21	5.25218	0.253727	5.61213	0.0178366	0.0910857	protein_coding
FM_+NC_000913.2_4104246_20	6.05742	0.884058	10.1513	0.00144199	0.0274875	protein_coding
FM_+NC_000913.2_4169659_108	6.68873	11.9671	17.3573	3.09704e-05	0.00587075	rRNA
FM_+NC_000913.2_4182523_51	6.33564	0.198542	6.2414	0.0124798	0.0769915	protein_coding
FM_+NC_000913.2_4206264_58	5.47169	7.06538	13.451	0.000244875	0.0135727	rRNA
FM_+NC_000913.2_4208356_50	10.1956	8.90161	29.1802	6.59489e-08	0.000105734	rRNA
FM_+NC_000913.2_4211062_108	6.68873	11.9671	17.3627	3.08835e-05	0.00587075	rRNA
FM_+NC_000913.2_4247514_46	4.96984	1.654	4.40698	0.0357921	0.127054	intergenic
FM_+NC_000913.2_4390418_38	4.97769	7.27113	10.253	0.00136459	0.0270276	tRNA
FM_+NC_000913.2_4390530_38	4.97769	7.27113	10.2559	0.00136248	0.0270276	tRNA
FM_+NC_000913.2_4390641_38	4.97769	7.27113	10.2559	0.00136245	0.0270276	tRNA
FM_+NC_000913.2_4440547_20	7.3975	2.0577	17.7948	2.46052e-05	0.00530018	protein_coding
FM_+NC_000913.2_4448962_87	6.18606	-0.0884909	6.62816	0.0100379	0.0698013	repeat_region
FM_+NC_000913.2_4450544_44	5.58427	0.489507	10.8454	0.000990399	0.0234914	protein_coding
FM_+NC_000913.2_4451048_22	6.2594	-0.210364	6.06709	0.0137723	0.080527	protein_coding
FM_+NC_000913.2_4603829_19	6.56209	1.36869	11.2056	0.000815515	0.0212721	protein_coding
FM_+NC_000913.2_4606930_35	7.40148	0.843763	15.8122	6.99503e-05	0.00779987	protein_coding
FM_+NC_000913.2_4609673_37	6.94169	0.406722	11.2686	0.000788289	0.0211654	protein_coding
