# Supplementary material for: Transcriptome-Wide Analysis of Stationary Phase Small ncRNAs in E. coli
Source: Int J Mol Sci. 2021 Feb 8;22(4):1703. doi: 10.3390/ijms22041703 (PMC7914890; doi:10.3390/ijms22041703)
Supplement: Supplementary file 1 [file ijms-22-01703-s001.zip › ijms-1059447-sup/Table S5.xlsx]

## Sheet: Sheet1
Oligo Name	DNA oligo sequence	Purpose
Ec_HM_2	GTGCATGGTTTAGCCCCGTTACAT	probe for 23S rRNA fragment
Ec_HM_3	GGACTTGAACCCGTAAGCCCTATT	probe for 3’-tRFLeuU
Ec_HM_4	TCTACCAACTGAGCTGTTCCCGC	probe for 5’-tRFGly
Ec_HM_5	ATCCCTGCCCGTAATGACGTCC	Northern blot probe for sRNA_35
Ec_HM_9	GTGCTCTACCAATTGAACTACGCC	Northern blot probe for 5’-tRFtrpT
Ec_HM_16	AAAATGGCGCGCTACCAGGTAACG	Northern blot probe for sRNA_yhfk
NR_AlaV	CGCTCTCCCAGCTGAGCTATAGC	Northern blot prove for 5’-tRFAlaV
NR_bolA F	ATGGATGACATCTCAGCGTTG	qPCR forward primer for sRNA_bolA
NR_bolA R	TTCTATCCGCTCACGTATCATCA	qPCR reverse primer for sRNA_bolA
NR_osmE F	ACACGCTGATAAACAAGAGGAC	qPCR forward primer for sRNA_osmE
NR_osmE R	TGCCATATTCTTGTTCATATTCCGT	qPCR reverse primer for sRNA_osmE
NR_dps F	TACTGGGACATAACATCAAGAGGA	qPCR forward primer for sRNA_dps
NR_dps R	ACTAATTTAGCGGTACTCATAATTTCA	qPCR reverse primer for sRNA_dps
NR_yhfg F	AAAATGGACACGTTCAGGGAG	qPCR forward primer for sRNA_yhfg
NR_yhfg R	ATCGGTGAGTTTCTTCACTTGA	qPCR reverse primer for sRNA_yhfg
NR_recA F1	AACCATCTCTACCGG TTCGC	qPCR forward primer for recA
NR_recA F2	CGGAAGATTCCGGTCCGTAG	qPCR reverse primer for recA
NR_rpoS F	AGCTGAACGTTTACCTGCGA	qPCR forward primer for rpoS
NR_rpoS R	TGTCCAGCAACGCTTCG	qPCR reverse primer for rpoS
NR_5S F	CCCATGCCGAACTCAGAAGT	qPCR forward primer for 5S
NR_5S R	CTGGCAGTTCCCTACTCTCG	qPCR reverse primer for 5S
HL0199	TTACCGCCTTTGAGTGAGCT	reverse primer for sequencing pBbE6k plasmid
NR0001	CGACTGAGCCTTTCGTTTTATTTGGGGTGGGCATCCCTGC	reverse primer for creating pBbE6k-sRNA_35
NR0002	GATAACAAGATACTGAGCACTTCAGGGACGTCATTACGG	forward primer for creating pBbE6k-sRNA_35
NR0008	GAGTAAGGATCTCCAGGCATCAAATAAAACGAAAGGCTCAGTCG	forward primer for creating pBbE6k-empty
NR0009	GCCTGGAGATCCTTACTCGTGCTCAGTATCTTGTTATCCGC	reverse primer for creating pBbE6k-empty
